# Supplementary material for: A Genome-Wide Analysis of Genetic Diversity in Trypanosoma cruzi Intergenic Regions
Source: PLoS Negl Trop Dis. 2014 May 1;8(5):e2839. doi: 10.1371/journal.pntd.0002839 (PMC4006747; doi:10.1371/journal.pntd.0002839)
Supplement: Table S1 — Summary of data analyzed in this work. The file outlines the bulk of data that was analysed both for coding and non-coding genomic regions in all three haplotypes. (XLS) [file pntd.0002839.s006.xls]

## Sheet: Sequence Data Summary
Supplementary Table S1. Panunzi LG and Agüero F. (2014)
	Analysed Sequence Data						Genome Project
Allele	# Total CDSs	# Total IGRs	Total bp (CDS)	Total bp (IGR)	% Total Genes	% Total bp	# Total CDSs	Total bp
TcII-like	5284	4312	8179611	2987643	51.0926	43.2378	10342	25827529
TcIII-like	5637	4642	8660421	3251968	52.0306	42.9258	10834	27751085
Sylvio X10	3886	2644	5752530	1377640	-	29.2563	-	24371392
