# Supplementary material for: A Genome-Wide Analysis of Genetic Diversity in Trypanosoma cruzi Intergenic Regions
Source: PLoS Negl Trop Dis. 2014 May 1;8(5):e2839. doi: 10.1371/journal.pntd.0002839 (PMC4006747; doi:10.1371/journal.pntd.0002839)
Supplement: Table S2 — List of oligonucleotide primers and expected IGR size of genomic regions that were selected for experimental validation. The table lists the flanking coding sequences (CDS) for each IGR region, and the expected PCR product size for each set of oligonucleotide primers. Case numbers match those in Figure 8. (XLS) [file pntd.0002839.s007.xls]

## Sheet: Primers
Supplementary Table S2. Panunzi LG and Agüero F (2014)
				IGR Size (bp)
Case #	IGR_ID	TcII_like	TcIII_like	TcII-like	TcIII-like	TcI	Selection criteria	Primer sequence (5 → 3)	Expected product size (*)
1	1879	TcCLB.503885.80	TcCLB.511903.280	554	554	553	High SNP rate without indels.	GGATGAGGATGAGGGAAACA	825 (a)
		TcCLB.503885.90	TcCLB.511903.290					GGTTGCTCTGGGAGKATCAT
2	1201	TcCLB.510861.94	TcCLB.503735.30	539	538	315	Deletion in TcI.	AMAACGGCAGTARCGGATGT	836 (cd); 615 (b)
		TcCLB.510861.80	TcCLB.503735.40				Deletion in TcI.	CTTCTCCKCACACACGRWAG
3	2245	TcCLB.507867.90	TcCLB.510629.450	345	440	346	Insertion in TcIII-like.	GGAGCTTGGGTTGACAGAT	700 (d); 600 (bc)
		TcCLB.507867.100	TcCLB.510629.460					GCATGCACGGGTATGAGC
4	795	TcCLB.506227.50	TcCLB.511847.70	276	142	265	Deletion in TcIII-like.	CTGAGTTGTCTCCCGAAACG	494 (bc); 360 (d)
		TcCLB.506227.40	TcCLB.511847.80				Deletion in TcI.	CAGTGAAGACGGGGAGARC
5	333	TcCLB.510243.128	TcCLB.510575.50	298	4699	272	Insertion in TcIII-like.	ACGCAACGCAGCTTTTTACT	4965 (d); 550 (bc)
		TcCLB.510243.119	TcCLB.510575.100					CAARAAAACACGTGGCCAAT
6	2320	TcCLB.508211.30	TcCLB.507515.120	1468	227	228	Insertion in TcII-like.	GTCWGCATTACGGAGGAAAA	3842 (c); 2600 (bd)
		TcCLB.508211.19	TcCLB.507515.130					TCCACGTGACAGACRCAATC
Footnotes:
*	The IGR size and the PCR product sizes differ because of the position where the oligonucleotide primers map in the sequence.
a	TcI, TcII-like and TcIII-like
b	TcI
c	TcII-like
d	TcIII-like
