# Supplementary material for: A Genome-Wide Analysis of Genetic Diversity in Trypanosoma cruzi Intergenic Regions
Source: PLoS Negl Trop Dis. 2014 May 1;8(5):e2839. doi: 10.1371/journal.pntd.0002839 (PMC4006747; doi:10.1371/journal.pntd.0002839)
Supplement: Table S3 — List of intergenic regions analyzed in this work. In the spreadsheet file we provide the complete list of intergenic regions used in this work, together with the internal identifier of each IGR, the locus identifiers and/or coordinates of the flanking coding sequences in each genome, the length of the IGR in each genome, and a consensus summary of repetitive elements identified in each IGR. (XLS) [file pntd.0002839.s008.xls]

## Sheet: Legend
Supplementary Table S3. Panunzi LG and Agüero F. (2014)
List of intergenic regions analyzed in this work.
Grouping of Intergenic regions (IGRs)
Group	# IGRs	Distribution
A	1719	TcII-like AND TcIII-like AND TcI
B	1216	TcII-like AND TcIII-like (NOT TcI)
C	17	TcII-like AND TcI (NOT TcIII-like)
D	891	TcIII-like AND TcI (NOT TcII-like)
E	1360	Apparently unique to TcII-like
F	816	Apparently unique to TcIII-like
G	17	Apparently unique to TcI
Description of Columns in Main Table.
For each CDS (A/B) flanking a given IGR we provide the following information
Locus ID	CL Brener Locus ID and/or sylvio contig ID
Product Description	Current annotation from the TcII-like and TcIII-like haplotypes of the CL Brener reference genome
For each intergenic region (IGR) we provide the following information
IGR Group	See table above and Venn diagram in Figure 2
IGR ID	An internal ID used to uniquely identify each intergenic region (arbitrary numbering of IGR regions)
IGR Length (bp)	Length of the IGR in each haplotype/genome sequence
Alignment Length	Length of the alignment (IGR length + gaps corresponding to indels)
Nucleotide diversity (Pi/π)	Average number of nucleotide differences per site (degree of polymorphism in the alignment, excluding gaps)
Length differences	Three columns are used to list the pairwise differences in IGR size between haplotypes/genomes
Summary of Rebpase searches
Major repetitive element	The class type of the repetitive element with the greatest coverage
Coverage	The fraction of the IGR size covered by transposon-like and/or microsatelllite-like repeats

## Sheet: Main Table
CDS A					Intergenic Region A—B											CDS B					Summary of Repetitive Elements (RepBase/RepeatMasker) see Table S2 for more details
CL Brener (TcII-like)		CL Brener (TcIII-like)		Sylvio X10 (TcI)	Basic Info		IGR Length (bp)	TcIIIlike	TcI	Alignment		Length differences between IGRs				CL Brener (TcII-like)		CL Brener (TcIII-like)		Sylvio X10 (TcI)	Total				Transposon-like			Microsatellite
Locus ID	Product	Locus ID	Product	Contig ID:Position	Group	ID	TcII-like	TcIII-like	TcI	Length	pi	TcI vs TcII-like	TcII-like vs TcIII-like	TcI vs TcIII-like	Max difference	Locus ID	Product	Locus ID	Product	Contig ID:Position	Major Element	Max IGR Len	Covered	%	Max IGR Len	Covered	%	Max IGR Len	Covered	%
TcCLB.510243.119	hypothetical protein, conserved	TcCLB.510575.100	hypothetical protein, conserved	sylviocontig_300:5147	A	333	299	4700	278	4710	0.00403397	21	4401	4422	4422	TcCLB.510243.128	hypothetical protein, conserved	TcCLB.510575.50	hypothetical protein, conserved	sylviocontig_300:6100	Transposon-like	4700	4434	0.94	4700	4434	0.94	4700	0	0
TcCLB.511577.110	exopolyphosphatase	TcCLB.504797.10	acidocalcisomal exopolyphosphatase, putative	sylviocontig_747:335	A	2879	600	2230	2218	2245	0.043801	1618	1630	12	1630	TcCLB.511577.104	hypothetical protein, conserved	TcCLB.504797.14	hypothetical protein, conserved	sylviocontig_747:3705
TcCLB.510533.120	translation initiation factor IF-2, putative	TcCLB.511821.110	translation initiation factor IF-2, putative	sylviocontig_1135:505	A	724	1684	323	1638	1757	0.047619	46	1361	1315	1361	TcCLB.510533.130	hypothetical protein, conserved	TcCLB.511821.120	hypothetical protein, conserved	sylviocontig_1135:4480
TcCLB.508211.30	sphingosine kinase A, B, putative	TcCLB.507515.120	sphingosine kinase A, B, putative	sylviocontig_871:451	A	2320	1469	228	229	1469	0.00930338	1240	1241	1	1241	TcCLB.508211.19	hypothetical protein, conserved	TcCLB.507515.130	hypothetical protein, conserved	sylviocontig_871:2949	Microsatellite	1469	117	0.08	1469	0	0	1469	117	0.08
TcCLB.511179.130	hypothetical protein, conserved	TcCLB.508303.30	hypothetical protein, conserved	sylviocontig_412:6150	A	3968	1359	154	1361	1365	0.0334554	2	1205	1207	1207	TcCLB.511179.140	hypothetical protein, conserved	TcCLB.508303.20	hypothetical protein	sylviocontig_412:8111
TcCLB.506251.30	hypothetical protein, conserved	TcCLB.508231.170	hypothetical protein, conserved	sylviocontig_512:142	A	3678	377	1565	1565	1588	0.0361041	1188	1188	0	1188	TcCLB.506251.40	hypothetical protein	TcCLB.508231.150	hypothetical protein	sylviocontig_512:3297
TcCLB.508387.30	hypothetical protein, conserved	TcCLB.506789.270	hypothetical protein, conserved	sylviocontig_782:288	A	2224	1851	1000	939	1962	0.0448522	912	851	61	912	TcCLB.508387.40	hypothetical protein, conserved	TcCLB.506789.260	hypothetical protein, conserved	sylviocontig_782:3012	Microsatellite	1851	294	0.16	1851	0	0	1851	294	0.16
TcCLB.507389.30	hypothetical protein	TcCLB.509911.120	hypothetical protein	sylviocontig_264:721	A	2506	1093	224	226	1095	0.0100457	867	869	2	869	TcCLB.507389.50	hypothetical protein, conserved	TcCLB.509911.110	hypothetical protein, conserved	sylviocontig_264:5901
TcCLB.503887.60	glycerolphosphate mutase, putative	TcCLB.507771.50	glycerolphosphate mutase, putative	sylviocontig_1000:1984	A	4101	1451	1492	834	1505	0.0392027	617	41	658	658	TcCLB.503887.50	hypothetical protein, conserved	TcCLB.507771.60	hypothetical protein, conserved	sylviocontig_1000:3685
TcCLB.506127.150	hypothetical protein, conserved	TcCLB.503593.30	hypothetical protein, conserved	sylviocontig_144:3763	A	4068	1926	1309	1313	1930	0.0248705	613	617	4	617	TcCLB.506127.140	hypothetical protein	TcCLB.503593.40	hypothetical protein	sylviocontig_144:7650
TcCLB.507511.40	hypothetical protein, conserved	TcCLB.506871.180	hypothetical protein, conserved	sylviocontig_76:119	A	3349	456	1018	1002	1065	0.0507042	546	562	16	562	TcCLB.507511.30	RNA guanylyltransferase, putative	TcCLB.506871.160	RNA guanylyltransferase, putative	sylviocontig_76:3004
TcCLB.506513.20	hypothetical protein, conserved	TcCLB.508919.100	hypothetical protein, conserved	sylviocontig_884:2999	A	1136	1559	2108	2065	2168	0.0508918	506	549	43	549	TcCLB.506513.14	hypothetical protein, conserved	TcCLB.508919.110	hypothetical protein, conserved	sylviocontig_884:5943
TcCLB.506659.20	mitochondrial DNA polymerase I protein C, putative	TcCLB.508865.20	mitochondrial DNA polymerase I protein C, putative	sylviocontig_477:1034	A	563	2180	2168	1663	2260	0.0441003	517	12	505	517	TcCLB.506659.10	immunodominant antigen, putative,tc40 antigen-like, putative	TcCLB.508865.30	immunodominant antigen, putative,tc40 antigen-like, putative	sylviocontig_477:7210
TcCLB.507011.50	hypothetical protein, conserved	TcCLB.507005.70	hypothetical protein, conserved	sylviocontig_193:4203	A	4200	1023	510	525	1024	0.0351562	498	513	15	513	TcCLB.507011.60	structural maintenance of chromosome (SMC) family protein, putative	TcCLB.507005.60	structural maintenance of chromosome (SMC) family protein, putative	sylviocontig_193:5364
TcCLB.510289.44	hypothetical protein, conserved	TcCLB.510967.13	hypothetical protein, conserved	sylviocontig_69:3205	A	1307	1041	1286	785	1315	0.026109	256	245	501	501	TcCLB.510289.50	hypothetical protein, conserved	TcCLB.510967.16	hypothetical protein, conserved	sylviocontig_69:4389
TcCLB.506865.30	hypothetical protein, conserved	TcCLB.509569.60	hypothetical protein, conserved	sylviocontig_1525:243	A	629	785	782	306	817	0.0412077	479	3	476	479	TcCLB.506865.20	hypothetical protein	TcCLB.509569.80	hypothetical protein	sylviocontig_1525:2892
TcCLB.511303.30	hypothetical protein, conserved	TcCLB.509179.30	hypothetical protein, conserved	sylviocontig_344:6203	A	1053	973	1352	1439	1474	0.0746269	466	379	87	466	TcCLB.511303.34	hypothetical protein, conserved	TcCLB.509179.20	hypothetical protein, conserved	sylviocontig_344:10360	Transposon-like	1439	479	0.33	1352	479	0.35	1352	0	0
TcCLB.509099.40	hypothetical protein, conserved	TcCLB.509319.100	hypothetical protein, conserved	sylviocontig_820:9	A	1669	1608	2070	1644	2105	0.0543151	36	462	426	462	TcCLB.509099.50	trypanothione synthetase, putative	TcCLB.509319.90	trypanothione synthetase, putative	sylviocontig_820:2997	Transposon-like	2070	459	0.22	2070	459	0.22	2070	0	0
TcCLB.508323.110	hypothetical protein, conserved	TcCLB.511825.90	hypothetical protein, conserved	sylviocontig_1271:1094	A	742	274	669	214	716	0.0251397	60	395	455	455	TcCLB.508323.120	hypothetical protein, conserved	TcCLB.511825.100	hypothetical protein, conserved	sylviocontig_1271:2676	Transposon-like	669	465	0.7	669	465	0.7	669	0	0
TcCLB.506407.20	hypothetical protein, conserved	TcCLB.506195.130	hypothetical protein, conserved	sylviocontig_161:9839	A	3641	1325	1760	1323	1779	0.0372869	2	435	437	437	TcCLB.506407.10	lysosomal alpha-mannosidase precursor, putative	TcCLB.506195.120	lysosomal alpha-mannosidase precursor, putative	sylviocontig_161:12032	Transposon-like	1760	451	0.26	1760	451	0.26	1760	0	0
TcCLB.506777.40	hypothetical protein, conserved	TcCLB.511163.50	hypothetical protein, conserved	sylviocontig_90:12860	A	2085	761	766	330	781	0.0473752	431	5	436	436	TcCLB.506777.50	cell cycle sequence binding phosphoprotein (RBP45), putative	TcCLB.511163.40	cell cycle sequence binding phosphoprotein (RBP45), putative	sylviocontig_90:15302
TcCLB.506457.110	hypothetical protein, conserved	TcCLB.509693.150	hypothetical protein, conserved	sylviocontig_225:227	A	446	463	467	896	898	0.0296956	433	4	429	433	TcCLB.506457.120	hypothetical protein, conserved	TcCLB.509693.160	hypothetical protein, conserved	sylviocontig_225:3079	Transposon-like	896	452	0.5	896	452	0.5	896	0	0
TcCLB.508811.30	hypothetical protein, conserved	TcCLB.503415.30	hypothetical protein, conserved	sylviocontig_313:499	A	1640	940	946	1370	1398	0.046495	430	6	424	430	TcCLB.508811.40	hypothetical protein	TcCLB.503415.40	hypothetical protein	sylviocontig_313:8163	Transposon-like	1370	432	0.32	1370	432	0.32	1370	0	0
TcCLB.508831.70	U5 snRNP-specific 40 kDa protein, putative	TcCLB.511671.120	U5 snRNP-specific 40 kDa protein, putative	sylviocontig_669:3772	A	2497	1243	813	1201	1254	0.0441255	42	430	388	430	TcCLB.508831.80	hypothetical protein, conserved	TcCLB.511671.110	hypothetical protein, conserved	sylviocontig_669:5945	Microsatellite	1243	78	0.06	1243	0	0	1243	78	0.06
TcCLB.508347.20	O-6 methyl-guanine alkyl transferase, putative	TcCLB.506145.30	O-6 methyl-guanine alkyl transferase, putative	sylviocontig_123:13032	A	2917	532	960	937	973	0.0551559	405	428	23	428	TcCLB.508347.24	hypothetical protein, conserved	TcCLB.506145.24	hypothetical protein, conserved	sylviocontig_123:14439	Transposon-like	960	475	0.49	937	475	0.51	937	0	0
TcCLB.510535.80	hypothetical protein, conserved	TcCLB.511827.80	hypothetical protein, conserved	sylviocontig_852:3420	A	762	310	319	732	759	0.0180061	422	9	413	422	TcCLB.510535.90	hypothetical protein, conserved	TcCLB.511827.90	hypothetical protein, conserved	sylviocontig_852:5010	Transposon-like	732	448	0.61	732	448	0.61	732	0	0
TcCLB.507009.90	iron-sulfur cluster assembly protein, putative	TcCLB.510667.70	iron-sulfur cluster assembly protein, putative	sylviocontig_713:403	A	4193	1776	1376	1370	1819	0.0450797	406	400	6	406	TcCLB.507009.100	cyclophilin, putative,PPIase, putative,rotamase, putative,peptidyl-prolyl cis-trans isomerase, putative	TcCLB.510667.60	peptidyl-prolyl cis-trans isomerase (cyclophilin), putative,PPIase, putative,rotamase, putative,peptidyl-prolyl cis-trans isomerase, putative	sylviocontig_713:2265
TcCLB.505943.40	hypothetical protein, conserved	TcCLB.507623.30	hypothetical protein, conserved	sylviocontig_463:2736	A	590	1256	1651	1424	1662	0.0352988	168	395	227	395	TcCLB.505943.30	hypothetical protein, conserved	TcCLB.507623.40	hypothetical protein, conserved	sylviocontig_463:6914
TcCLB.511409.30	hypothetical protein, conserved	TcCLB.509571.30	hypothetical protein, conserved	sylviocontig_560:3152	A	640	442	48	48	442	0.00301659	394	394	0	394	TcCLB.511409.40	hypothetical protein, conserved	TcCLB.509571.40	hypothetical protein, conserved	sylviocontig_560:7576
TcCLB.503613.50	hypothetical protein, conserved	TcCLB.511165.50	hypothetical protein, conserved	sylviocontig_90:165	A	2080	942	890	564	995	0.0773869	378	52	326	378	TcCLB.503613.60	acidocalcisomal pyrophosphatase, putative	TcCLB.511165.40	acidocalcisomal pyrophosphatase, putative	sylviocontig_90:1503
TcCLB.511693.120	hypothetical protein	TcCLB.503559.80	hypothetical protein	sylviocontig_224:7724	A	2133	658	1017	1026	1047	0.0506208	368	359	9	368	TcCLB.511693.130	hypothetical protein	TcCLB.503559.70	cystinosin, putative	sylviocontig_224:10900
TcCLB.507011.60	structural maintenance of chromosome (SMC) family protein, putative	TcCLB.507005.60	structural maintenance of chromosome (SMC) family protein, putative	sylviocontig_193:5364	A	4201	1018	992	654	1025	0.0409756	364	26	338	364	TcCLB.507011.70	hypothetical protein	TcCLB.507005.50	hypothetical protein	sylviocontig_193:10152
TcCLB.506529.620	hypothetical protein	TcCLB.510889.300	hypothetical protein	sylviocontig_322:4523	A	190	628	276	272	630	0.0179894	356	352	4	356	TcCLB.506529.640	hypothetical protein, conserved	TcCLB.510889.310	hypothetical protein, conserved	sylviocontig_322:6217
TcCLB.511001.30	hypothetical protein, conserved	TcCLB.503635.50	hypothetical protein, conserved	sylviocontig_817:722	A	3919	986	908	630	995	0.0495812	356	78	278	356	TcCLB.511001.40	hypothetical protein	TcCLB.503635.40	hypothetical protein	sylviocontig_817:2854
TcCLB.506135.70	hypothetical protein, conserved	TcCLB.508879.210	hypothetical protein, conserved	sylviocontig_209:5732	A	2288	1239	1568	1224	1614	0.0446097	15	329	344	344	TcCLB.506135.80	hypothetical protein, conserved	TcCLB.508879.200	hypothetical protein, conserved	sylviocontig_209:8651
TcCLB.511733.110	GTPase activating protein of Rab-like GTPase, putative	TcCLB.511523.10	GTPase activating protein of Rab-like GTPase, putative	sylviocontig_2344:319	A	2783	785	455	787	802	0.0444722	2	330	332	332	TcCLB.511733.100	hypothetical protein, conserved	TcCLB.511523.14	succinate dehydrogenase cytochrome B subunit (SDH3)	sylviocontig_2344:2294
TcCLB.507747.230	acid phosphatase type 5, putative	TcCLB.503723.60	tartrate-resistant acid phosphatase type 5 precursor, putative,tartrate-resistant acid ATPase, putative	sylviocontig_436:5482	A	2260	711	697	384	750	0.06	327	14	313	327	TcCLB.507747.240	hypothetical protein, conserved	TcCLB.503723.50	hypothetical protein, conserved	sylviocontig_436:7267
TcCLB.511423.90	zeta tubulin, putative	TcCLB.507949.110	zeta tubulin, putative	sylviocontig_692:239	A	372	356	337	30	358	0.0409683	326	19	307	326	TcCLB.511423.100	hypothetical protein, conserved	TcCLB.507949.80	hypothetical protein, conserved	sylviocontig_692:2019
TcCLB.506859.240	hypothetical protein, conserved	TcCLB.511817.20	hypothetical protein, conserved	sylviocontig_1124:2652	A	691	957	635	632	967	0.0327473	325	322	3	325	TcCLB.506859.249	hypothetical protein, conserved	TcCLB.511817.30	hypothetical protein, conserved	sylviocontig_1124:5153
TcCLB.508989.30	RNA-binding protein, putative	TcCLB.509569.120	RNA-binding protein, putative	sylviocontig_332:1857	A	634	466	466	145	486	0.0548697	321	0	321	321	TcCLB.508989.50	hypothetical protein, conserved	TcCLB.509569.140	hypothetical protein, conserved	sylviocontig_332:3255
TcCLB.508781.90	hypothetical protein, conserved	TcCLB.506853.60	hypothetical protein, conserved	sylviocontig_754:3976	A	493	1799	1500	1479	1860	0.0598566	320	299	21	320	TcCLB.508781.110	2-oxoisovalerate dehydrogenase alpha subunit, putative	TcCLB.506853.50	2-oxoisovalerate dehydrogenase alpha subunit, putative	sylviocontig_754:6196	Transposon-like	1799	415	0.23	1500	415	0.28	1500	0	0
TcCLB.511395.90	serine/threonine protein kinase, putative	TcCLB.505071.30	serine/threonine protein kinase, putative	sylviocontig_799:1049	A	1261	1330	1270	1018	1360	0.0509804	312	60	252	312	TcCLB.511395.80	hypothetical protein	TcCLB.505071.40	hypothetical protein	sylviocontig_799:3753	Microsatellite	1330	73	0.05	1330	0	0	1330	73	0.05
TcCLB.506401.130	hypothetical protein, conserved	TcCLB.508543.40	hypothetical protein, conserved	sylviocontig_653:1054	A	1228	1115	921	804	1155	0.0591631	311	194	117	311	TcCLB.506401.140	hypothetical protein, conserved	TcCLB.508543.60	hypothetical protein, conserved	sylviocontig_653:2251
TcCLB.509205.50	hypothetical protein, conserved	TcCLB.508699.60	hypothetical protein, conserved	sylviocontig_944:730	A	2474	364	357	56	370	0.0423423	308	7	301	308	TcCLB.509205.60	hypothetical protein, conserved	TcCLB.508699.70	hypothetical protein, conserved	sylviocontig_944:2436
TcCLB.507809.90	hypothetical protein, conserved	TcCLB.511661.20	hypothetical protein, conserved	sylviocontig_98:5687	A	1482	858	602	551	873	0.0423826	307	256	51	307	TcCLB.507809.80	hypothetical protein, conserved	TcCLB.511661.30	hypothetical protein, conserved	sylviocontig_98:8818
TcCLB.506885.360	hypothetical protein, conserved	TcCLB.510729.50	hypothetical protein, conserved	sylviocontig_170:1089	A	4132	746	459	445	763	0.0366972	301	287	14	301	TcCLB.506885.364	hypothetical protein, conserved	TcCLB.510729.40	hypothetical protein, conserved	sylviocontig_170:2923	Transposon-like	746	221	0.3	746	221	0.3	746	0	0
TcCLB.506227.80	mitochondrial DNA polymerase I protein B, putative (POLIB)	TcCLB.511847.60	mitochondrial DNA polymerase I protein B, putative (POLIB)	sylviocontig_232:206	A	794	1422	1153	1133	1454	0.0378267	289	269	20	289	TcCLB.506227.50	hypothetical protein, conserved	TcCLB.511847.70	hypothetical protein, conserved	sylviocontig_232:5593	Transposon-like	1422	220	0.15	1422	220	0.15	1422	0	0
TcCLB.507993.160	UDP-galactopyranose mutase (GLF)	TcCLB.511277.600	UDP-galactopyranose mutase (GLF)	sylviocontig_1903:257	A	4493	479	493	210	505	0.019802	269	14	283	283	TcCLB.507993.150	hypothetical protein, conserved	TcCLB.511277.590	hypothetical protein, conserved	sylviocontig_1903:2169
TcCLB.506529.150	hypothetical protein, conserved	TcCLB.510885.60	hypothetical protein, conserved	sylviocontig_420:336	A	157	556	835	812	876	0.0399543	256	279	23	279	TcCLB.506529.160	hypothetical protein, conserved	TcCLB.510885.70	hypothetical protein, conserved	sylviocontig_420:4604
TcCLB.511575.20	hypothetical protein, conserved	TcCLB.503773.24	hypothetical protein, conserved	sylviocontig_2008:1378	A	580	26	302	281	311	0.0482315	255	276	21	276	TcCLB.511575.30	hypothetical protein, conserved	TcCLB.503773.20	hypothetical protein, conserved	sylviocontig_2008:2064
TcCLB.510767.30	hypothetical protein	TcCLB.509671.60	hypothetical protein	sylviocontig_188:1366	A	4346	970	1236	1242	1253	0.0319234	272	266	6	272	TcCLB.510767.40	hypothetical protein, conserved	TcCLB.509671.50	hypothetical protein, conserved	sylviocontig_188:3307	Transposon-like	1242	220	0.18	1236	220	0.18	1236	0	0
TcCLB.508987.20	hypothetical protein, conserved	TcCLB.509567.10	hypothetical protein, conserved	sylviocontig_661:153	A	615	1055	791	788	1109	0.0342651	267	264	3	267	TcCLB.508987.30	protein kinase, putative	TcCLB.509567.30	protein kinase, putative	sylviocontig_661:2429
TcCLB.506945.100	hypothetical protein, conserved	TcCLB.506835.140	hypothetical protein, conserved	sylviocontig_16:3502	A	2842	287	293	27	294	0.0226757	260	6	266	266	TcCLB.506945.105	zinc-binding protein (Yippee), putative	TcCLB.506835.150	zinc-binding protein (Yippee), putative	sylviocontig_16:4774
TcCLB.506637.70	hypothetical protein, conserved	TcCLB.510099.50	hypothetical protein, conserved	sylviocontig_1402:234	A	3082	1051	790	814	1086	0.0426642	237	261	24	261	TcCLB.506637.80	hypothetical protein	TcCLB.510099.60	hypothetical protein	sylviocontig_1402:2497
TcCLB.506941.260	hypothetical protein, conserved	TcCLB.507029.10	hypothetical protein, conserved	sylviocontig_10:26453	A	2746	522	509	266	559	0.0447227	256	13	243	256	TcCLB.506941.270	DNA-J protein, putative	TcCLB.507029.20	DNA-J protein, putative	sylviocontig_10:28660
TcCLB.509157.230	hypothetical protein, conserved	TcCLB.510725.50	hypothetical protein, conserved	sylviocontig_222:2116	A	3311	814	809	560	820	0.0369919	254	5	249	254	TcCLB.509157.240	hypothetical protein, conserved	TcCLB.510725.60	hypothetical protein, conserved	sylviocontig_222:5848
TcCLB.509443.30	AUT2/APG4/ATG4 cysteine peptidase, putative,cysteine peptidase, Clan CA, family C54, putative	TcCLB.507017.150	AUT2/APG4/ATG4 cysteine peptidase, putative,cysteine peptidase, Clan CA, family C54, putative	sylviocontig_65:17929	A	2615	359	350	604	604	0.0408389	245	9	254	254	TcCLB.509443.39	hypothetical protein, conserved	TcCLB.507017.159	hypothetical protein, conserved	sylviocontig_65:19520
TcCLB.510381.30	hypothetical protein, conserved	TcCLB.506905.30	hypothetical protein, conserved	sylviocontig_516:2313	A	2093	276	529	523	532	0.0313283	247	253	6	253	TcCLB.510381.40	hypothetical protein, conserved	TcCLB.506905.20	hypothetical protein, conserved	sylviocontig_516:3748
TcCLB.510259.18	UDP-GlcNAc:PI a1-6 GlcNAc-transferase	TcCLB.509215.16	UDP-GlcNAc:PI a1-6 GlcNAc-transferase	sylviocontig_67:16749	A	1414	1895	1650	1646	1896	0.0291842	249	245	4	249	TcCLB.510259.24	hypothetical protein, conserved	TcCLB.509215.19	hypothetical protein, conserved	sylviocontig_67:19763
TcCLB.503531.10	hypothetical protein, conserved	TcCLB.511649.39	hypothetical protein, conserved	sylviocontig_1129:2281	A	1454	784	752	542	790	0.0548523	242	32	210	242	TcCLB.503531.20	hypothetical protein, conserved	TcCLB.511649.50	hypothetical protein, conserved	sylviocontig_1129:3867
TcCLB.507883.50	hypothetical protein, conserved	TcCLB.506195.50	hypothetical protein, conserved	sylviocontig_526:5079	A	3647	677	686	445	718	0.0663881	232	9	241	241	TcCLB.507883.40	hypothetical protein, conserved	TcCLB.506195.40	hypothetical protein, conserved	sylviocontig_526:6484
TcCLB.511625.50	GTP-binding protein, putative	TcCLB.504741.20	GTP-binding protein, putative	sylviocontig_22:24889	A	1717	219	455	218	455	0.0234432	1	236	237	237	TcCLB.511625.60	hypothetical protein, conserved	TcCLB.504741.10	hypothetical protein, conserved	sylviocontig_22:26292	Microsatellite	455	278	0.61	455	0	0	455	278	0.61
TcCLB.506311.30	hypothetical protein, conserved	TcCLB.509105.10	hypothetical protein, conserved	sylviocontig_1857:620	A	3782	438	671	634	681	0.0562898	196	233	37	233	TcCLB.506311.20	palmitoyl acyltransferase 2, putative	TcCLB.509105.20	palmitoyl acyltransferase 2, putative	sylviocontig_1857:1908
TcCLB.506859.110	3'a2rel-related protein, putative	TcCLB.511815.80	3'a2rel-related protein, putative	sylviocontig_296:457	A	682	341	571	567	579	0.0437536	226	230	4	230	TcCLB.506859.120	hypothetical protein	TcCLB.511815.90	hypothetical protein	sylviocontig_296:1915
TcCLB.506525.30	hypothetical protein, conserved	TcCLB.511283.30	hypothetical protein, conserved	sylviocontig_180:4131	A	4479	487	523	294	529	0.0516698	193	36	229	229	TcCLB.506525.20	protein transport protein Sec13, putative	TcCLB.511283.20	protein transport protein Sec13, putative	sylviocontig_180:6028
TcCLB.506857.80	kinesin, putative	TcCLB.509207.150	kinesin, putative	sylviocontig_244:7385	A	672	1384	1160	1181	1457	0.0535347	203	224	21	224	TcCLB.506857.90	proteasome regulatory ATPase subunit 1, putative	TcCLB.509207.160	proteasome regulatory ATPase subunit 1, putative	sylviocontig_244:11160
TcCLB.508515.90	hypothetical protein, conserved	TcCLB.508641.110	hypothetical protein, conserved	sylviocontig_1995:102	A	1925	283	491	504	522	0.0312899	221	208	13	221	TcCLB.508515.80	hypothetical protein, conserved	TcCLB.508641.120	hypothetical protein, conserved	sylviocontig_1995:1251
TcCLB.507677.70	hypothetical protein, conserved	TcCLB.504021.80	hypothetical protein, conserved	sylviocontig_1716:304	A	3835	534	515	318	536	0.0435323	216	19	197	216	TcCLB.507677.60	hypothetical protein	TcCLB.504021.90	hypothetical protein	sylviocontig_1716:967
TcCLB.508973.30	hypothetical protein, conserved	TcCLB.508547.130	hypothetical protein, conserved	sylviocontig_482:36	A	1259	644	437	431	650	0.0446154	213	207	6	213	TcCLB.508973.20	hypothetical protein, conserved	TcCLB.508547.140	hypothetical protein, conserved	sylviocontig_482:1924	Microsatellite	644	120	0.19	644	0	0	644	120	0.19
TcCLB.503955.80	hypothetical protein	TcCLB.507063.10	hypothetical protein	sylviocontig_721:154	A	1491	1370	1428	1215	1552	0.0700172	155	58	213	213	TcCLB.503955.70	eukaryotic translation initiation factor 2 beta subunit, putative	TcCLB.507063.20	eukaryotic translation initiation factor 2 beta subunit, putative	sylviocontig_721:3394	Hybrid	1428	264	0.18	1428	168	0.12	1428	142	0.1
TcCLB.407477.20	hypothetical protein, conserved	TcCLB.511389.140	hypothetical protein, conserved	sylviocontig_373:2845	A	2540	587	584	385	588	0.05839	202	3	199	202	TcCLB.407477.30	diphthine synthase, putative	TcCLB.511389.130	diphthine synthase, putative	sylviocontig_373:3773
TcCLB.511133.20	thymidine kinase, putative	TcCLB.506855.260	thymidine kinase, putative	sylviocontig_190:8265	A	478	428	627	583	643	0.0451011	155	199	44	199	TcCLB.511133.30	hypothetical protein, conserved	TcCLB.506855.250	hypothetical protein, conserved	sylviocontig_190:9917	Microsatellite	627	79	0.13	627	0	0	627	79	0.13
TcCLB.510609.120	hypothetical protein, conserved	TcCLB.506793.70	hypothetical protein, conserved	sylviocontig_1084:369	A	2203	394	558	367	600	0.0533333	27	164	191	191	TcCLB.510609.130	hypothetical protein, conserved	TcCLB.506793.60	hypothetical protein, conserved	sylviocontig_1084:3493
TcCLB.511753.60	ESAG8-associated protein, putative (PIE8)	TcCLB.507021.20	ESAG8-associated protein, putative (PIE8)	sylviocontig_204:8172	A	2676	2818	2627	2763	3013	0.0476823	55	191	136	191	TcCLB.511753.50	hypothetical protein, conserved	TcCLB.507021.30	hypothetical protein, conserved	sylviocontig_204:12621	Microsatellite	2763	163	0.06	2763	0	0	2763	163	0.06
TcCLB.506223.20	hypothetical protein, conserved	TcCLB.511717.110	hypothetical protein, conserved	sylviocontig_23:20691	A	3332	490	676	677	683	0.0385554	187	186	1	187	TcCLB.506223.30	hypothetical protein, conserved	TcCLB.511717.120	hypothetical protein, conserved	sylviocontig_23:22145
TcCLB.506755.210	hypothetical protein, conserved	TcCLB.510359.220	hypothetical protein, conserved	sylviocontig_495:7014	A	4680	341	486	301	497	0.0677398	40	145	185	185	TcCLB.506755.200	hypothetical protein, conserved	TcCLB.510359.210	hypothetical protein, conserved	sylviocontig_495:8905
TcCLB.510283.130	hypothetical protein, conserved	TcCLB.503823.100	hypothetical protein, conserved	sylviocontig_61:13810	A	970	513	470	328	517	0.0805932	185	43	142	185	TcCLB.510283.140	UDP-N-acetylglucosamine-dolichyl-phosphate N-acetylglucosaminephosphotransferase, putative	TcCLB.503823.104	UDP-N-acetylglucosamine-dolichyl-phosphate N-acetylglucosaminephosphotransferase, putative	sylviocontig_61:14999
TcCLB.509967.140	hypothetical protein, conserved	TcCLB.509695.100	hypothetical protein, conserved	sylviocontig_27:8262	A	459	686	802	617	802	0.0694098	69	116	185	185	TcCLB.509967.150	hypothetical protein, conserved	TcCLB.509695.110	hypothetical protein, conserved	sylviocontig_27:9305
TcCLB.509805.84	hypothetical protein, conserved	TcCLB.503939.114	hypothetical protein, conserved	sylviocontig_221:1271	A	4545	785	674	601	790	0.0375527	184	111	73	184	TcCLB.509805.90	hypothetical protein, conserved	TcCLB.503939.110	hypothetical protein, conserved	sylviocontig_221:2172
TcCLB.510283.120	hypothetical protein, conserved	TcCLB.503823.90	hypothetical protein, conserved	sylviocontig_61:11512	A	969	725	544	615	729	0.04984	110	181	71	181	TcCLB.510283.130	hypothetical protein, conserved	TcCLB.503823.100	hypothetical protein, conserved	sylviocontig_61:13810
TcCLB.506887.20	hypothetical protein, conserved	TcCLB.510731.20	hypothetical protein, conserved	sylviocontig_682:977	A	4145	771	625	591	779	0.0650407	180	146	34	180	TcCLB.506887.40	hypothetical protein, conserved	TcCLB.510731.30	hypothetical protein, conserved	sylviocontig_682:2528
TcCLB.511751.120	aldehyde dehydrogenase family, putative	TcCLB.507023.120	aldehyde dehydrogenase family, putative	sylviocontig_173:11928	A	2690	1314	1138	1137	1326	0.0756662	177	176	1	177	TcCLB.511751.114	hypothetical protein, conserved	TcCLB.507023.124	hypothetical protein, conserved	sylviocontig_173:14598	Transposon-like	1314	627	0.48	1261	627	0.5	1137	0	0
TcCLB.510763.50	hypothetical protein, conserved	TcCLB.509671.172	hypothetical protein, conserved	sylviocontig_1769:2020	A	4334	219	392	395	395	0.035443	176	173	3	176	TcCLB.510763.60	hypothetical protein, conserved	TcCLB.509671.168	hypothetical protein, conserved	sylviocontig_1769:3045
TcCLB.511417.94	hypothetical protein, conserved	TcCLB.505999.24	hypothetical protein, conserved	sylviocontig_690:458	A	353	743	763	589	776	0.0652921	154	20	174	174	TcCLB.511417.100	anti-silencing protein ASF 1, putative	TcCLB.505999.30	anti-silencing protein ASF 1, putative	sylviocontig_690:1963
TcCLB.506529.610	hypothetical protein	TcCLB.510889.290	hypothetical protein	sylviocontig_322:420	A	189	3074	3013	2900	3255	0.0541731	174	61	113	174	TcCLB.506529.620	hypothetical protein	TcCLB.510889.300	hypothetical protein	sylviocontig_322:4523	Microsatellite	3074	180	0.06	3074	0	0	3074	180	0.06
TcCLB.509205.20	hypothetical protein, conserved	TcCLB.508699.30	hypothetical protein, conserved	sylviocontig_1223:251	A	2471	650	478	637	677	0.0457903	13	172	159	172	TcCLB.509205.30	eukaryotic translation initiation factor, putative	TcCLB.508699.40	eukaryotic translation initiation factor, putative	sylviocontig_1223:2131
TcCLB.511545.120	superoxide dismutase, putative	TcCLB.506819.30	superoxide dismutase, putative	sylviocontig_42:11468	A	3254	1083	913	918	1088	0.0352328	165	170	5	170	TcCLB.511545.130	hypothetical protein, conserved	TcCLB.506819.40	hypothetical protein, conserved	sylviocontig_42:13295
TcCLB.506693.40	hypothetical protein, conserved	TcCLB.508153.670	hypothetical protein, conserved	sylviocontig_1290:3065	A	3539	587	423	424	617	0.076175	163	164	1	164	TcCLB.506693.30	RNA-binding protein 6, putative	TcCLB.508153.680	RNA-binding protein 6, putative	sylviocontig_1290:4295
TcCLB.506529.310	hypothetical protein, conserved	TcCLB.510887.60	hypothetical protein, conserved	sylviocontig_309:2125	A	171	1524	1360	1391	1580	0.0613924	133	164	31	164	TcCLB.506529.314	hypothetical protein, conserved	TcCLB.510887.64	hypothetical protein, conserved	sylviocontig_309:4860
TcCLB.511575.10	hypothetical protein, conserved	TcCLB.503773.30	hypothetical protein, conserved	sylviocontig_2008:422	A	579	366	203	203	369	0.0325203	163	163	0	163	TcCLB.511575.20	hypothetical protein, conserved	TcCLB.503773.24	hypothetical protein, conserved	sylviocontig_2008:1378
TcCLB.510719.270	hypothetical protein, conserved	TcCLB.506275.30	hypothetical protein, conserved	sylviocontig_571:443	A	952	721	586	558	747	0.0504239	163	135	28	163	TcCLB.510719.280	hypothetical protein, conserved	TcCLB.506275.40	hypothetical protein, conserved	sylviocontig_571:1589	586	49	0.08	586	0	0	586	0	0	||Unknown
TcCLB.508809.40	hypothetical protein, conserved	TcCLB.508669.10	hypothetical protein, conserved	sylviocontig_922:483	A	1635	1778	1723	1620	1953	0.0641748	158	55	103	158	TcCLB.508809.50	hypothetical protein	TcCLB.508669.21	hypothetical protein	sylviocontig_922:5169
TcCLB.506661.70	hypothetical protein, conserved	TcCLB.511245.90	hypothetical protein, conserved	sylviocontig_107:12069	A	543	227	384	379	395	0.0531646	152	157	5	157	TcCLB.506661.60	hypothetical protein, conserved	TcCLB.511245.100	hypothetical protein, conserved	sylviocontig_107:13528
TcCLB.506661.20	fatty acid elongase, putative	TcCLB.511245.140	fatty acid elongase, putative	sylviocontig_937:2009	A	548	1911	1757	1795	1997	0.0509097	116	154	38	154	TcCLB.506661.10	fatty acid elongase, putative	TcCLB.511245.150	fatty acid elongase, putative	sylviocontig_937:4644
TcCLB.506407.90	hypothetical protein, conserved	TcCLB.506195.200	hypothetical protein, conserved	sylviocontig_654:758	A	3634	430	425	578	589	0.0373514	148	5	153	153	TcCLB.506407.80	hypothetical protein, conserved	TcCLB.506195.190	hypothetical protein, conserved	sylviocontig_654:5550
TcCLB.510311.80	hypothetical protein, conserved	TcCLB.510265.14	hypothetical protein, conserved	sylviocontig_129:3781	A	3579	960	943	810	1004	0.0431607	150	17	133	150	TcCLB.510311.70	26S protease regulatory subunit, putative,serine peptidase, Clan SJ, family S16, putative	TcCLB.510265.20	26S protease regulatory subunit, putative,serine peptidase, Clan SJ, family S16, putative	sylviocontig_129:6558	Microsatellite	943	68	0.07	943	0	0	943	68	0.07
TcCLB.506529.640	hypothetical protein, conserved	TcCLB.510889.310	hypothetical protein, conserved	sylviocontig_322:6217	A	191	938	788	875	970	0.0666667	63	150	87	150	TcCLB.506529.650	hypothetical protein, conserved	TcCLB.510889.320	hypothetical protein, conserved	sylviocontig_322:9204
TcCLB.503899.50	RNA-editing complex protein MP100, putative	TcCLB.507513.90	RNA-editing complex protein MP100, putative	sylviocontig_40:140	A	2305	431	285	294	449	0.0460282	137	146	9	146	TcCLB.503899.60	hypothetical protein, conserved	TcCLB.507513.100	hypothetical protein, conserved	sylviocontig_40:3203
TcCLB.511621.110	hypothetical protein	TcCLB.504741.250	protein kinase, putative	sylviocontig_60:860	A	1694	1157	1028	1012	1169	0.0444825	145	129	16	145	TcCLB.511621.120	hypothetical protein, conserved	TcCLB.504741.240	hypothetical protein, conserved	sylviocontig_60:4790
TcCLB.506755.260	mitochondrial RNA-binding protein 2, putative	TcCLB.510359.270	mitochondrial RNA-binding protein 2, putative,MRP2, putative,gBP25, putative	sylviocontig_495:51	A	4675	903	925	780	970	0.0584192	123	22	145	145	TcCLB.506755.250	mitochondrial import inner membrane translocase subunit TIM17, putative,inner membrane preprotein translocase Tim17, putative	TcCLB.510359.260	mitochondrial import inner membrane translocase subunit TIM17, putative,inner membrane preprotein translocase Tim17, putative	sylviocontig_495:1509
TcCLB.506945.150	hypothetical protein	TcCLB.510445.40	hypothetical protein	sylviocontig_16:10318	A	2843	241	274	132	274	0.0486618	109	33	142	142	TcCLB.506945.160	S-adenosylmethionine synthetase, putative (METK1)	TcCLB.510445.50	S-adenosylmethionine synthetase, putative (METK1)	sylviocontig_16:11370
TcCLB.506529.480	hypothetical protein, conserved	TcCLB.510889.190	hypothetical protein, conserved	sylviocontig_457:536	A	183	878	857	738	903	0.0420819	140	21	119	140	TcCLB.506529.490	hypothetical protein, conserved	TcCLB.510889.200	hypothetical protein, conserved	sylviocontig_457:6433	Microsatellite	878	72	0.08	857	0	0	857	72	0.08
TcCLB.511577.70	hypothetical protein, conserved	TcCLB.504797.60	hypothetical protein, conserved	sylviocontig_1175:1166	A	2886	136	274	268	274	0.0255474	132	138	6	138	TcCLB.511577.60	DNA excision/repair protein SNF2, putative	TcCLB.504797.70	DNA excision/repair protein SNF2, putative	sylviocontig_1175:3040
TcCLB.506465.20	hypothetical protein, conserved	TcCLB.507317.40	hypothetical protein, conserved	sylviocontig_544:4993	A	2947	944	814	806	964	0.0546335	138	130	8	138	TcCLB.506465.14	hypothetical protein, conserved	TcCLB.507317.34	hypothetical protein, conserved	sylviocontig_544:6720
TcCLB.506739.110	hypothetical protein	TcCLB.506315.10	hypothetical protein	sylviocontig_380:7954	A	50	642	595	504	683	0.0492923	138	47	91	138	TcCLB.506739.120	hypothetical protein, conserved	TcCLB.506315.20	hypothetical protein, conserved	sylviocontig_380:10259
TcCLB.510429.50	Lsm12 protein, putative	TcCLB.506883.40	Lsm12 protein, putative	sylviocontig_474:5442	A	4113	487	485	351	491	0.0400543	136	2	134	136	TcCLB.510429.40	hypothetical protein, conserved	TcCLB.506883.50	hypothetical protein, conserved	sylviocontig_474:6503
TcCLB.509537.30	hypothetical protein, conserved	TcCLB.507681.240	hypothetical protein, conserved	sylviocontig_26:18492	A	76	532	396	401	535	0.0429907	131	136	5	136	TcCLB.509537.20	hypothetical protein, conserved	TcCLB.507681.230	hypothetical protein, conserved	sylviocontig_26:20189
TcCLB.506413.70	hypothetical protein, conserved	TcCLB.511237.100	hypothetical protein, conserved	sylviocontig_574:6515	A	1780	704	749	613	765	0.0535948	91	45	136	136	TcCLB.506413.80	cyclophilin, putative	TcCLB.511237.110	cyclophilin, putative	sylviocontig_574:8366
TcCLB.506755.250	mitochondrial import inner membrane translocase subunit TIM17, putative,inner membrane preprotein translocase Tim17, putative	TcCLB.510359.260	mitochondrial import inner membrane translocase subunit TIM17, putative,inner membrane preprotein translocase Tim17, putative	sylviocontig_495:1509	A	4676	582	482	447	589	0.0990379	135	100	35	135	TcCLB.506755.240	hypothetical protein, conserved	TcCLB.510359.250	hypothetical protein, conserved	sylviocontig_495:2415
TcCLB.510533.50	hypothetical protein, conserved	TcCLB.511821.40	hypothetical protein, conserved	sylviocontig_841:383	A	717	712	640	577	718	0.0445682	135	72	63	135	TcCLB.510533.60	hypothetical protein, conserved	TcCLB.511821.50	hypothetical protein, conserved	sylviocontig_841:2655
TcCLB.506227.50	hypothetical protein, conserved	TcCLB.511847.70	hypothetical protein, conserved	sylviocontig_232:5593	A	795	277	143	264	278	0.0479616	13	134	121	134	TcCLB.506227.40	hypothetical protein, conserved	TcCLB.511847.80	hypothetical protein, conserved	sylviocontig_232:7405
TcCLB.503527.29	hypothetical protein, conserved	TcCLB.510299.40	hypothetical protein, conserved	sylviocontig_813:2005	A	1353	587	611	477	643	0.0720581	110	24	134	134	TcCLB.503527.40	GPI alpha-mannosyltransferase III (GPI10)	TcCLB.510299.50	GPI alpha-mannosyltransferase III (GPI10)	sylviocontig_813:2905
TcCLB.503905.40	hypothetical protein, conserved	TcCLB.507705.20	hypothetical protein, conserved	sylviocontig_1844:137	A	570	504	459	370	563	0.044405	134	45	89	134	TcCLB.503905.50	hypothetical protein, conserved	TcCLB.507705.10	hypothetical protein, conserved	sylviocontig_1844:1782
TcCLB.508567.30	hypothetical protein	TcCLB.509611.60	hypothetical protein	sylviocontig_485:6564	A	1189	1250	1230	1117	1298	0.0811505	133	20	113	133	TcCLB.508567.40	hypothetical protein, conserved	TcCLB.509611.50	hypothetical protein, conserved	sylviocontig_485:8197	Transposon-like	1250	573	0.46	1250	573	0.46	1250	0	0
TcCLB.503811.50	hypothetical protein, conserved	TcCLB.506989.150	hypothetical protein, conserved	sylviocontig_156:4419	A	3416	472	340	344	477	0.0307477	128	132	4	132	TcCLB.503811.45	hypothetical protein, conserved	TcCLB.506989.155	hypothetical protein, conserved	sylviocontig_156:6138
TcCLB.510347.50	hypothetical protein, conserved	TcCLB.503925.20	hypothetical protein, conserved	sylviocontig_716:2016	A	2977	1335	1203	1323	1364	0.0498534	12	132	120	132	TcCLB.510347.40	hypothetical protein, conserved	TcCLB.503925.10	hypothetical protein, conserved	sylviocontig_716:4686
TcCLB.506519.80	hypothetical protein, conserved	TcCLB.508909.70	hypothetical protein, conserved	sylviocontig_34:18434	A	1092	196	65	66	197	0.0135364	130	131	1	131	TcCLB.506519.70	hypothetical protein	TcCLB.508909.80	hypothetical protein	sylviocontig_34:19706
TcCLB.511419.60	hypothetical protein, conserved	TcCLB.505999.110	hypothetical protein, conserved	sylviocontig_415:1586	A	360	484	526	395	527	0.0815939	89	42	131	131	TcCLB.511419.70	hypothetical protein	TcCLB.505999.120	hypothetical protein	sylviocontig_415:3664
TcCLB.511573.20	hypothetical protein	TcCLB.506229.30	hypothetical protein	sylviocontig_1024:283	A	577	520	392	392	529	0.0598614	128	128	0	128	TcCLB.511573.30	hypothetical protein, conserved	TcCLB.506229.20	hypothetical protein, conserved	sylviocontig_1024:2286
TcCLB.510297.40	hypothetical protein	TcCLB.506009.40	hypothetical protein	sylviocontig_92:8768	A	1337	1135	1211	1263	1364	0.0674487	128	76	52	128	TcCLB.510297.50	hypothetical protein, conserved	TcCLB.506009.50	hypothetical protein, conserved	sylviocontig_92:11025
TcCLB.511051.20	hypothetical protein, conserved	TcCLB.509683.100	hypothetical protein, conserved	sylviocontig_1157:2248	A	845	1230	1210	1103	1302	0.0821813	127	20	107	127	TcCLB.511051.30	nucleobase transporter, putative	TcCLB.509683.110	nucleobase transporter, putative	sylviocontig_1157:3909
TcCLB.507037.60	hypothetical protein, conserved	TcCLB.508707.60	hypothetical protein, conserved	sylviocontig_111:4282	A	3233	1459	1333	1386	1493	0.0480018	73	126	53	126	TcCLB.507037.70	hypothetical protein, conserved	TcCLB.508707.50	hypothetical protein, conserved	sylviocontig_111:8668
TcCLB.510741.50	hypothetical protein, conserved	TcCLB.510661.220	hypothetical protein, conserved	sylviocontig_763:203	A	4229	285	403	408	424	0.0566038	123	118	5	123	TcCLB.510741.60	hypothetical protein, conserved	TcCLB.510661.200	hypothetical protein, conserved	sylviocontig_763:1985
TcCLB.510747.114	hypothetical protein, conserved	TcCLB.510657.120	hypothetical protein, conserved	sylviocontig_323:3097	A	4285	311	301	188	311	0.0535906	123	10	113	123	TcCLB.510747.120	hypothetical protein, conserved	TcCLB.510657.110	hypothetical protein, conserved	sylviocontig_323:3609
TcCLB.507559.50	kinesin, putative	TcCLB.510303.80	kinesin, putative	sylviocontig_498:5697	A	2191	270	391	281	402	0.0489221	11	121	110	121	TcCLB.507559.60	hypothetical protein, conserved	TcCLB.510303.70	hypothetical protein, conserved	sylviocontig_498:7793
TcCLB.511741.20	hypothetical protein, conserved	TcCLB.511517.90	hypothetical protein, conserved	sylviocontig_302:9297	A	2757	221	110	102	227	0.0249633	119	111	8	119	TcCLB.511741.10	hypothetical protein, conserved	TcCLB.511517.95	hypothetical protein, conserved	sylviocontig_302:11124
TcCLB.510719.74	hypothetical protein, conserved	TcCLB.509747.104	hypothetical protein, conserved	sylviocontig_530:846	A	935	1547	1579	1460	1593	0.0315966	87	32	119	119	TcCLB.510719.80	hypothetical protein, conserved	TcCLB.509747.100	hypothetical protein, conserved	sylviocontig_530:2876
TcCLB.510285.80	hypothetical protein, conserved	TcCLB.504827.150	hypothetical protein, conserved	sylviocontig_601:73	A	980	901	941	824	967	0.0479145	77	40	117	117	TcCLB.510285.90	hypothetical protein, conserved	TcCLB.504827.140	hypothetical protein, conserved	sylviocontig_601:3452
TcCLB.506739.190	serine/threonine protein kinase, putative,protein kinase, putative	TcCLB.506315.90	serine/threonine protein kinase, putative,protein kinase, putative	sylviocontig_639:779	A	58	1963	2018	1902	2067	0.0440252	61	55	116	116	TcCLB.506739.200	protein phosphatase 2C, putative	TcCLB.506315.100	protein phosphatase 2C, putative	sylviocontig_639:4718
TcCLB.503955.70	eukaryotic translation initiation factor 2 beta subunit, putative	TcCLB.507063.20	eukaryotic translation initiation factor 2 beta subunit, putative	sylviocontig_721:3394	A	1492	688	578	691	746	0.080429	3	110	113	113	TcCLB.503955.60	hypothetical protein, conserved	TcCLB.507063.30	hypothetical protein, conserved	sylviocontig_721:5117
TcCLB.508205.39	dynein light chain, putative	TcCLB.506123.24	dynein light chain, putative	sylviocontig_351:1891	A	34	1132	1245	1211	1317	0.0561883	79	113	34	113	TcCLB.508205.48	hypothetical protein, conserved	TcCLB.506123.20	hypothetical protein, conserved	sylviocontig_351:3375
TcCLB.506945.20	PAS-domain containing phosphoglycerate kinase, putative	TcCLB.506835.70	PAS-domain containing phosphoglycerate kinase, putative	sylviocontig_490:1389	A	2835	659	554	666	668	0.0533932	7	105	112	112	TcCLB.506945.30	CAS/CSE/importin domain protein, putative	TcCLB.506835.80	CAS/CSE/importin domain protein, putative	sylviocontig_490:3639
TcCLB.507611.310	eukaryotic translation initiation factor 3 subunit 8, putative	TcCLB.507723.130	eukaryotic translation initiation factor 3 subunit 8, putative	sylviocontig_1144:151	A	3654	247	136	136	247	0.0161943	111	111	0	111	TcCLB.507611.320	hypothetical protein, conserved	TcCLB.507723.140	hypothetical protein, conserved	sylviocontig_1144:2438
TcCLB.510741.60	hypothetical protein, conserved	TcCLB.510661.200	hypothetical protein, conserved	sylviocontig_763:1985	A	4230	807	705	697	820	0.049187	110	102	8	110	TcCLB.510741.70	protein kinase, putative	TcCLB.510661.190	protein kinase, putative	sylviocontig_763:3201
TcCLB.506779.160	palmitoyl acyltransferase 9, putative	TcCLB.511153.60	palmitoyl acyltransferase 9, putative	sylviocontig_1098:1559	A	2112	1033	924	960	1060	0.0443396	73	109	36	109	TcCLB.506779.170	haloacid dehalogenase hydrolase, putative	TcCLB.511153.50	haloacid dehalogenase hydrolase, putative	sylviocontig_1098:3422
TcCLB.506733.40	katanin-like protein, putative	TcCLB.511857.59	katanin, putative	sylviocontig_524:312	A	824	872	840	766	914	0.0802334	106	32	74	106	TcCLB.506733.30	hypothetical protein, conserved	TcCLB.511857.70	hypothetical protein, conserved	sylviocontig_524:2847
TcCLB.503613.20	proteasome alpha 7 subunit, putative	TcCLB.511165.70	proteasome alpha 7 subunit, putative	sylviocontig_471:6727	A	2077	359	257	256	359	0.0297122	103	102	1	103	TcCLB.503613.30	DNA repair protein, putative	TcCLB.511165.60	DNA repair protein, putative	sylviocontig_471:7727
TcCLB.507711.170	hypothetical protein, conserved	TcCLB.509641.50	hypothetical protein, conserved	sylviocontig_219:4528	A	3805	157	56	54	157	0.0509554	103	101	2	103	TcCLB.507711.160	hypothetical protein, conserved	TcCLB.509641.40	hypothetical protein, conserved	sylviocontig_219:5960
TcCLB.510173.50	hypothetical protein, conserved	TcCLB.509721.20	hypothetical protein, conserved	sylviocontig_628:2411	A	1510	577	512	615	637	0.0737834	38	65	103	103	TcCLB.510173.60	hypothetical protein, conserved	TcCLB.509721.30	hypothetical protein, conserved	sylviocontig_628:4400
TcCLB.508777.160	hypothetical protein, conserved	TcCLB.511483.20	hypothetical protein, conserved	sylviocontig_854:2582	A	4635	802	712	700	808	0.0445545	102	90	12	102	TcCLB.508777.170	hypothetical protein, conserved	TcCLB.511483.30	hypothetical protein, conserved	sylviocontig_854:5799	Microsatellite	802	94	0.12	802	0	0	802	94	0.12
TcCLB.511589.40	hypothetical protein, conserved	TcCLB.508851.90	hypothetical protein, conserved	sylviocontig_2434:42	A	1141	354	262	255	356	0.0496255	99	92	7	99	TcCLB.511589.50	cyclophilin-like protein, putative	TcCLB.508851.100	cyclophilin-like protein, putative	sylviocontig_2434:1947
TcCLB.506287.170	hypothetical protein, conserved	TcCLB.508881.100	hypothetical protein, conserved	sylviocontig_971:70	A	2272	675	666	576	696	0.0502874	99	9	90	99	TcCLB.506287.180	hypothetical protein, conserved	TcCLB.508881.90	hypothetical protein, conserved	sylviocontig_971:4298
TcCLB.506753.200	hypothetical protein, conserved	TcCLB.510357.100	hypothetical protein, conserved	sylviocontig_1624:218	A	4704	386	387	290	395	0.0801688	96	1	97	97	TcCLB.506753.190	hypothetical protein, conserved	TcCLB.510357.90	hypothetical protein, conserved	sylviocontig_1624:2422
TcCLB.507711.80	hypothetical protein, conserved	TcCLB.509637.27	hypothetical protein, conserved	sylviocontig_771:905	A	3811	372	275	289	392	0.0391156	83	97	14	97	TcCLB.507711.70	hypothetical protein, conserved	TcCLB.509637.18	hypothetical protein, conserved	sylviocontig_771:2199
TcCLB.506737.30	hypothetical protein, conserved	TcCLB.511855.60	hypothetical protein, conserved	sylviocontig_162:9953	A	803	640	662	565	697	0.0765184	75	22	97	97	TcCLB.506737.20	protein kinase, putative	TcCLB.511855.70	protein kinase, putative	sylviocontig_162:12207
TcCLB.447255.10	hypothetical protein, conserved	TcCLB.506559.70	hypothetical protein, conserved	sylviocontig_815:1229	A	3054	1205	1133	1108	1262	0.0464871	97	72	25	97	TcCLB.447255.4	ubiquitin, putative	TcCLB.506559.59	ubiquitin, putative	sylviocontig_815:2811
TcCLB.503487.50	UDP-Gal or UDP-GlcNAc-dependent glycosyltransferase, putative	TcCLB.508641.220	UDP-Gal or UDP-GlcNAc-dependent glycosyltransferase, putative	sylviocontig_15:2978	A	1935	298	266	201	300	0.0588889	97	32	65	97	TcCLB.503487.40	hypothetical protein, conserved	TcCLB.508641.230	hypothetical protein, conserved	sylviocontig_15:4367
TcCLB.510287.30	proteasome beta 2 subunit, putative	TcCLB.503891.100	proteasome beta 2 subunit, putative	sylviocontig_181:8814	A	1297	368	358	272	369	0.0560072	96	10	86	96	TcCLB.510287.40	hypothetical protein	TcCLB.503891.90	hypothetical protein	sylviocontig_181:9707
TcCLB.506265.110	hypothetical protein, conserved	TcCLB.506435.130	hypothetical protein, conserved	sylviocontig_32:21378	A	3101	295	391	380	395	0.057384	85	96	11	96	TcCLB.506265.114	hypothetical protein, conserved	TcCLB.506435.134	hypothetical protein, conserved	sylviocontig_32:23105
TcCLB.508535.30	hypothetical protein, conserved	TcCLB.511461.40	hypothetical protein, conserved	sylviocontig_1006:2020	A	3945	614	580	518	656	0.0757114	96	34	62	96	TcCLB.508535.40	hypothetical protein, conserved	TcCLB.511461.30	hypothetical protein, conserved	sylviocontig_1006:4192
TcCLB.511737.60	hypothetical protein, conserved	TcCLB.511517.153	SH3 domain protein, putative	sylviocontig_443:7642	A	2765	689	594	684	718	0.0538533	5	95	90	95	TcCLB.511737.50	hypothetical protein, conserved	TcCLB.511517.156	hypothetical protein, conserved	sylviocontig_443:9136
TcCLB.510509.20	hypothetical protein, conserved	TcCLB.509461.80	hypothetical protein, conserved	sylviocontig_124:12157	A	1569	710	626	615	722	0.0424746	95	84	11	95	TcCLB.510509.30	hypothetical protein, conserved	TcCLB.509461.70	hypothetical protein, conserved	sylviocontig_124:14209
TcCLB.507867.90	hypothetical protein, conserved	TcCLB.510629.450	hypothetical protein, conserved	sylviocontig_2007:440	A	2245	346	441	357	448	0.0528274	11	95	84	95	TcCLB.507867.100	hypothetical protein	TcCLB.510629.460	hypothetical protein	sylviocontig_2007:2256
TcCLB.510287.10	dynein light chain, putative	TcCLB.503891.120	dynein light chain, putative	sylviocontig_181:7154	A	1295	313	333	238	344	0.0281008	75	20	95	95	TcCLB.510287.20	dolicholphosphate-mannose synthase, putative	TcCLB.503891.110	dolicholphosphate-mannose synthase, putative	sylviocontig_181:7734
TcCLB.504097.30	hypothetical protein, conserved	TcCLB.506679.190	hypothetical protein, conserved	sylviocontig_2:11317	A	1344	617	585	522	620	0.0575269	95	32	63	95	TcCLB.504097.20	hypothetical protein, conserved	TcCLB.506679.200	hypothetical protein, conserved	sylviocontig_2:15850
TcCLB.511559.20	hypothetical protein, conserved	TcCLB.505171.60	hypothetical protein, conserved	sylviocontig_1188:481	A	4654	510	415	458	538	0.0625774	52	95	43	95	TcCLB.511559.30	ras-related GTP-binding protein, putative	TcCLB.505171.50	ras-related GTP-binding protein, putative	sylviocontig_1188:2124
TcCLB.509599.70	hypothetical protein, conserved	TcCLB.509733.50	hypothetical protein, conserved	sylviocontig_1277:411	A	3846	507	459	412	507	0.0368179	95	48	47	95	TcCLB.509599.80	hypothetical protein, conserved	TcCLB.509733.40	hypothetical protein, conserved	sylviocontig_1277:3391
TcCLB.506399.40	hypothetical protein, conserved	TcCLB.509243.20	hypothetical protein, conserved	sylviocontig_1104:823	A	1903	963	949	870	1003	0.0684613	93	14	79	93	TcCLB.506399.30	hypothetical protein, conserved	TcCLB.509243.30	hypothetical protein, conserved	sylviocontig_1104:3499
TcCLB.503697.60	hypothetical protein, conserved	TcCLB.504105.230	hypothetical protein, conserved	sylviocontig_30:2798	A	3616	1349	1256	1276	1373	0.0609371	73	93	20	93	TcCLB.503697.70	hypothetical protein, conserved	TcCLB.504105.220	hypothetical protein, conserved	sylviocontig_30:7175
TcCLB.509267.110	heat shock protein Hsp20, putative	TcCLB.510031.70	heat shock protein Hsp20, putative	sylviocontig_499:1067	A	3278	973	989	897	1027	0.0551769	76	16	92	92	TcCLB.509267.100	methionyl-tRNA formyltransferase, putative	TcCLB.510031.60	methionyl-tRNA formyltransferase, putative	sylviocontig_499:2591	Microsatellite	989	107	0.11	989	0	0	989	107	0.11
TcCLB.503527.40	GPI alpha-mannosyltransferase III (GPI10)	TcCLB.510299.50	GPI alpha-mannosyltransferase III (GPI10)	sylviocontig_813:2905	A	1354	433	343	345	449	0.100965	88	90	2	90	TcCLB.503527.50	hypothetical protein, conserved	TcCLB.510299.60	hypothetical protein, conserved	sylviocontig_813:5005
TcCLB.507467.119	hypothetical protein, conserved	TcCLB.508355.124	hypothetical protein, conserved	sylviocontig_1212:1686	A	4057	402	312	322	404	0.0420792	80	90	10	90	TcCLB.507467.110	hypothetical protein, conserved	TcCLB.508355.120	hypothetical protein, conserved	sylviocontig_1212:3234
TcCLB.511557.60	hypothetical protein, conserved	TcCLB.505171.100	hypothetical protein, conserved	sylviocontig_608:2466	A	4652	315	385	405	405	0.0592593	90	70	20	90	TcCLB.511557.64	hypothetical protein	TcCLB.505171.90	hypothetical protein	sylviocontig_608:3435
TcCLB.507993.130	60S ribosomal protein L7, putative	TcCLB.511277.570	60S ribosomal protein L7, putative	sylviocontig_589:2353	A	4496	924	876	834	930	0.0820789	90	48	42	90	TcCLB.507993.120	calcium-dependent lipid binding protein, putative,synaptotagmin, putative	TcCLB.511277.560	calcium-dependent lipid binding protein, putative,synaptotagmin, putative	sylviocontig_589:4078
TcCLB.506887.50	katanin, putative	TcCLB.510731.40	katanin, putative	sylviocontig_682:4430	A	4147	471	382	386	479	0.0278358	85	89	4	89	TcCLB.506887.60	small nuclear RNA gene activation protein (SNAP) 50, putative	TcCLB.510731.50	small nuclear RNA gene activation protein (SNAP) 50, putative	sylviocontig_682:6436
TcCLB.509599.164	engulfment and cell motility domain 2, putative	TcCLB.506327.70	engulfment and cell motility domain 2, putative	sylviocontig_88:1572	A	3854	583	575	494	603	0.0641238	89	8	81	89	TcCLB.509599.170	hypothetical protein, conserved	TcCLB.506327.60	hypothetical protein, conserved	sylviocontig_88:3500
TcCLB.510531.10	hypothetical protein, conserved	TcCLB.511817.280	hypothetical protein, conserved	sylviocontig_368:6958	A	709	1159	1139	1070	1195	0.0368201	89	20	69	89	TcCLB.510531.20	hypothetical protein, conserved	TcCLB.511817.300	hypothetical protein, conserved	sylviocontig_368:9484
TcCLB.505807.54	hypothetical protein, conserved	TcCLB.509033.70	hypothetical protein, conserved	sylviocontig_62:3868	A	2594	1011	923	986	1017	0.0416257	25	88	63	88	TcCLB.505807.60	hypothetical protein, conserved	TcCLB.509033.80	hypothetical protein, conserved	sylviocontig_62:5700
TcCLB.510297.20	hypothetical protein, conserved	TcCLB.506009.20	hypothetical protein, conserved	sylviocontig_92:959	A	1335	777	689	716	783	0.0383142	61	88	27	88	TcCLB.510297.30	TPR-repeat-containing chaperone protein DNAJ, putative	TcCLB.506009.30	TPR-repeat-containing chaperone protein DNAJ, putative	sylviocontig_92:4921
TcCLB.506367.160	hypothetical protein, conserved	TcCLB.506629.110	hypothetical protein, conserved	sylviocontig_213:7155	A	4032	515	602	594	604	0.0524283	79	87	8	87	TcCLB.506367.170	hypothetical protein	TcCLB.506629.100	hypothetical protein	sylviocontig_213:8937
TcCLB.506885.394	hypothetical protein, conserved	TcCLB.503687.49	hypothetical protein, conserved	sylviocontig_170:11737	A	4136	1458	1425	1371	1481	0.0504164	87	33	54	87	TcCLB.506885.400	40 kDa cyclophilin, putative,PPIase, putative,rotamase, putative,peptidyl-prolyl cis-trans isomerase, putative (CYP40)	TcCLB.503687.40	40 kDa cyclophilin, putative,PPIase, putative,rotamase, putative,peptidyl-prolyl cis-trans isomerase, putative (CYP40)	sylviocontig_170:13789	Microsatellite	1458	101	0.07	1458	0	0	1458	101	0.07
TcCLB.506947.80	arginine N-methyltransferase, type I (PRMT6)	TcCLB.507057.30	arginine N-methyltransferase, type I (PRMT6)	sylviocontig_119:2875	A	1420	295	262	208	295	0.0429379	87	33	54	87	TcCLB.506947.70	hypothetical protein, conserved	TcCLB.507057.40	hypothetical protein, conserved	sylviocontig_119:4259
TcCLB.509455.40	hypothetical protein, conserved	TcCLB.503879.50	hypothetical protein, conserved	sylviocontig_624:2408	A	910	548	558	472	564	0.0526005	76	10	86	86	TcCLB.509455.50	hypothetical protein, conserved	TcCLB.503879.30	hypothetical protein, conserved	sylviocontig_624:3630	Microsatellite	558	57	0.1	558	0	0	558	57	0.1
TcCLB.506211.120	hypothetical protein, conserved	TcCLB.511289.110	hypothetical protein, conserved	sylviocontig_1099:497	A	4436	378	346	292	380	0.0377193	86	32	54	86	TcCLB.506211.130	hypothetical protein, conserved	TcCLB.511289.100	hypothetical protein, conserved	sylviocontig_1099:3345
TcCLB.511711.30	eRF1 methyltransferase catalytic subunit, putative	TcCLB.506425.120	eRF1 methyltransferase catalytic subunit, putative	sylviocontig_266:5063	A	3291	263	181	178	269	0.0508055	85	82	3	85	TcCLB.511711.40	hypothetical protein, conserved	TcCLB.506425.130	hypothetical protein, conserved	sylviocontig_266:6060
TcCLB.503909.110	intraflagellar transport (IFT) protein, putative	TcCLB.511507.39	intraflagellar transport (IFT) protein, putative	sylviocontig_684:241	A	2713	672	587	663	698	0.0468004	9	85	76	85	TcCLB.503909.100	mannosyltransferase, putative	TcCLB.511507.50	mannosyltransferase, putative	sylviocontig_684:1297
TcCLB.510565.120	hypothetical protein, conserved	TcCLB.508503.90	hypothetical protein, conserved	sylviocontig_809:2768	A	2911	567	503	482	571	0.0391127	85	64	21	85	TcCLB.510565.125	hypothetical protein, conserved	TcCLB.508503.100	hypothetical protein, conserved	sylviocontig_809:4372
TcCLB.511001.180	hypothetical protein, conserved	TcCLB.509017.40	hypothetical protein, conserved	sylviocontig_1871:41	A	3934	460	432	375	465	0.065233	85	28	57	85	TcCLB.511001.190	vacuolar ATP synthase subunit d, putative	TcCLB.509017.30	vacuolar ATP synthase subunit d	sylviocontig_1871:2507
TcCLB.506525.80	N-myristoyl transferase, putative	TcCLB.511283.90	N-myristoyl transferase, putative	sylviocontig_403:4118	A	4476	1141	1156	1072	1162	0.0398738	69	15	84	84	TcCLB.506525.70	hypothetical protein, conserved	TcCLB.511283.80	hypothetical protein, conserved	sylviocontig_403:6549
TcCLB.503975.60	hypothetical protein	TcCLB.503411.10	hypothetical protein	sylviocontig_844:252	A	1638	3142	3226	3209	3246	0.0473403	67	84	17	84	TcCLB.503975.70	hypothetical protein, conserved	TcCLB.503411.20	hypothetical protein, conserved	sylviocontig_844:4266
TcCLB.511109.90	DnaJ chaperone protein, putative	TcCLB.504157.50	DnaJ chaperone protein, putative	sylviocontig_1182:2807	A	1656	511	490	427	531	0.0627746	84	21	63	84	TcCLB.511109.80	hypothetical protein, conserved	TcCLB.504157.60	hypothetical protein, conserved	sylviocontig_1182:3912
TcCLB.507963.40	hypothetical protein, conserved	TcCLB.507031.70	hypothetical protein, conserved	sylviocontig_172:7799	A	4414	424	340	369	424	0.0259434	55	84	29	84	TcCLB.507963.44	hypothetical protein, conserved	TcCLB.507031.64	hypothetical protein, conserved	sylviocontig_172:8984
TcCLB.507509.70	hypothetical protein, conserved	TcCLB.506871.120	hypothetical protein, conserved	sylviocontig_76:13932	A	3354	417	414	334	420	0.052381	83	3	80	83	TcCLB.507509.60	hypothetical protein, conserved	TcCLB.506871.110	hypothetical protein, conserved	sylviocontig_76:15895
TcCLB.510857.10	hypothetical protein, conserved	TcCLB.509611.140	hypothetical protein, conserved	sylviocontig_96:7712	A	1183	1240	1245	1162	1268	0.0601998	78	5	83	83	TcCLB.510857.20	hypothetical protein, conserved	TcCLB.509611.130	hypothetical protein, conserved	sylviocontig_96:10932
TcCLB.506503.10	hypothetical protein, conserved	TcCLB.504161.50	hypothetical protein, conserved	sylviocontig_49:2290	A	4392	514	431	440	528	0.0606061	74	83	9	83	TcCLB.506503.30	hypothetical protein, conserved	TcCLB.504161.40	hypothetical protein, conserved	sylviocontig_49:4080
TcCLB.510535.20	hypothetical protein, conserved	TcCLB.511827.20	hypothetical protein, conserved	sylviocontig_70:5399	A	755	335	403	320	427	0.0366901	15	68	83	83	TcCLB.510535.30	hypothetical protein	TcCLB.511827.30	hypothetical protein	sylviocontig_70:13765	Microsatellite	403	113	0.28	403	0	0	403	113	0.28
TcCLB.507041.20	hypothetical protein, conserved	TcCLB.508273.40	hypothetical protein, conserved	sylviocontig_976:419	A	3259	366	383	300	391	0.0869565	66	17	83	83	TcCLB.507041.30	hypothetical protein, conserved	TcCLB.508273.50	hypothetical protein, conserved	sylviocontig_976:2231
TcCLB.506529.280	hypothetical protein, conserved	TcCLB.510887.30	hypothetical protein, conserved	sylviocontig_1403:194	A	168	759	737	676	763	0.0519878	83	22	61	83	TcCLB.506529.290	hypothetical protein, conserved	TcCLB.510887.40	hypothetical protein, conserved	sylviocontig_1403:2370
TcCLB.506529.170	hypothetical protein, conserved	TcCLB.510885.80	hypothetical protein, conserved	sylviocontig_420:7692	A	159	538	573	490	589	0.0599887	48	35	83	83	TcCLB.506529.180	hypothetical protein, conserved	TcCLB.510885.90	hypothetical protein, conserved	sylviocontig_420:10102
TcCLB.511715.70	hypothetical protein, conserved	TcCLB.508445.70	hypothetical protein, conserved	sylviocontig_561:4076	A	3319	267	267	349	371	0.0395328	82	0	82	82	TcCLB.511715.80	hypothetical protein, conserved	TcCLB.508445.80	hypothetical protein, conserved	sylviocontig_561:5181
TcCLB.506825.130	hypothetical protein, conserved	TcCLB.508175.30	hypothetical protein, conserved	sylviocontig_444:2200	A	2162	854	847	772	861	0.039489	82	7	75	82	TcCLB.506825.120	hypothetical protein, conserved	TcCLB.508175.20	hypothetical protein, conserved	sylviocontig_444:3569
TcCLB.503779.40	protein-l-isoaspartate o-methyltransferase, putative	TcCLB.506247.410	protein-l-isoaspartate o-methyltransferase, putative	sylviocontig_2689:154	A	3663	409	417	335	432	0.0794753	74	8	82	82	TcCLB.503779.50	hypothetical protein, conserved	TcCLB.506247.420	hypothetical protein, conserved	sylviocontig_2689:1208
TcCLB.511585.210	hypothetical protein, conserved	TcCLB.510155.200	hypothetical protein, conserved	sylviocontig_703:4124	A	2845	1462	1380	1391	1462	0.0424077	71	82	11	82	TcCLB.511585.200	hypothetical protein, conserved	TcCLB.510155.190	hypothetical protein, conserved	sylviocontig_703:6469
TcCLB.511133.10	hypothetical protein, conserved	TcCLB.506855.270	hypothetical protein, conserved	sylviocontig_190:6850	A	477	882	870	800	981	0.0506286	82	12	70	82	TcCLB.511133.20	thymidine kinase, putative	TcCLB.506855.260	thymidine kinase, putative	sylviocontig_190:8265
TcCLB.511557.29	hypothetical protein	TcCLB.503995.30	hypothetical protein	sylviocontig_1375:1215	A	4649	144	225	224	229	0.055313	80	81	1	81	TcCLB.511557.40	hypothetical protein, conserved	TcCLB.503995.20	hypothetical protein, conserved	sylviocontig_1375:2411
TcCLB.511731.80	hypothetical protein, conserved	TcCLB.506831.60	hypothetical protein, conserved	sylviocontig_48:19240	A	2825	542	618	537	631	0.0496566	5	76	81	81	TcCLB.511731.74	hypothetical protein, conserved	TcCLB.506831.63	hypothetical protein, conserved	sylviocontig_48:21010	Microsatellite	542	77	0.14	537	0	0	537	77	0.14
TcCLB.509453.50	serine/threonine-protein phosphatase 2A, catalytic subunit, putative	TcCLB.511881.20	serine/threonine-protein phosphatase 2A, catalytic subunit, putative	sylviocontig_452:1906	A	904	658	724	643	768	0.0672743	15	66	81	81	TcCLB.509453.60	hypothetical protein, conserved	TcCLB.511881.30	hypothetical protein, conserved	sylviocontig_452:3572
TcCLB.507077.40	hypothetical protein, conserved	TcCLB.510899.30	hypothetical protein, conserved	sylviocontig_1:50999	A	2453	894	813	829	926	0.0593952	65	81	16	81	TcCLB.507077.50	hypothetical protein, conserved	TcCLB.510899.19	hypothetical protein, conserved	sylviocontig_1:52953
TcCLB.507875.30	hypothetical protein, conserved	TcCLB.508111.20	hypothetical protein, conserved	sylviocontig_1502:1177	A	2991	1391	1330	1310	1403	0.0439534	81	61	20	81	TcCLB.507875.20	glutamate dehydrogenase, putative	TcCLB.508111.30	glutamate dehydrogenase, putative	sylviocontig_1502:3015
TcCLB.511435.20	hypothetical protein, conserved	TcCLB.506475.50	hypothetical protein, conserved	sylviocontig_267:4828	A	408	677	634	596	679	0.0343643	81	43	38	81	TcCLB.511435.30	hypothetical protein, conserved	TcCLB.506475.40	hypothetical protein, conserved	sylviocontig_267:8982
TcCLB.506529.300	hypothetical protein, conserved	TcCLB.510887.50	hypothetical protein, conserved	sylviocontig_309:415	A	170	461	387	381	466	0.0364807	80	74	6	80	TcCLB.506529.310	hypothetical protein, conserved	TcCLB.510887.60	hypothetical protein, conserved	sylviocontig_309:2125
TcCLB.511589.190	hypothetical protein, conserved	TcCLB.511229.39	hypothetical protein, conserved	sylviocontig_445:4870	A	1155	732	670	652	778	0.0694087	80	62	18	80	TcCLB.511589.200	S-adenosylhomocysteine hydrolase, putative	TcCLB.511229.50	S-adenosylhomocysteine hydrolase, putative	sylviocontig_445:5918
TcCLB.506513.100	hypothetical protein, conserved	TcCLB.508919.20	hypothetical protein, conserved	sylviocontig_679:4919	A	1127	1065	1012	985	1070	0.0454829	80	53	27	80	TcCLB.506513.90	hypothetical protein, conserved	TcCLB.508919.30	hypothetical protein, conserved	sylviocontig_679:6852
TcCLB.509007.20	hypothetical protein, conserved	TcCLB.508965.90	hypothetical protein, conserved	sylviocontig_534:2084	A	2548	786	766	707	800	0.0591667	79	20	59	79	TcCLB.509007.30	hypothetical protein, conserved	TcCLB.508965.80	hypothetical protein, conserved	sylviocontig_534:6193
TcCLB.511469.70	prohibitin, putative	TcCLB.506295.130	prohibitin, putative	sylviocontig_102:3616	A	3891	412	482	404	483	0.031746	8	70	78	78	TcCLB.511469.60	Trk system potassium uptake protein (HKT1)	TcCLB.506295.120	Trk system potassium uptake protein (HKT1)	sylviocontig_102:4941	Microsatellite	482	121	0.25	482	0	0	482	121	0.25
TcCLB.507143.80	hypothetical protein, conserved	TcCLB.506319.60	hypothetical protein, conserved	sylviocontig_850:2992	A	72	1222	1232	1154	1325	0.0701887	68	10	78	78	TcCLB.507143.90	hypothetical protein	TcCLB.506319.70	hypothetical protein	sylviocontig_850:4903
TcCLB.503401.29	hypothetical protein, conserved	TcCLB.508677.134	hypothetical protein, conserved	sylviocontig_928:3933	A	1528	632	564	642	652	0.0731084	10	68	78	78	TcCLB.503401.20	hypothetical protein, conserved	TcCLB.508677.120	hypothetical protein, conserved	sylviocontig_928:4938
TcCLB.503899.90	asparagine synthetase a, putative	TcCLB.503625.10	asparagine synthetase a, putative	sylviocontig_40:10073	A	2307	969	931	891	1007	0.0976498	78	38	40	78	TcCLB.503899.100	hypothetical protein	TcCLB.503625.20	hypothetical protein	sylviocontig_40:12011	Transposon-like	969	500	0.52	931	500	0.54	931	0	0
TcCLB.507669.139	hypothetical protein, conserved	TcCLB.509877.60	hypothetical protein, conserved	sylviocontig_693:6179	A	1984	439	362	370	467	0.0685225	69	77	8	77	TcCLB.507669.150	glycosomal membrane protein, putative	TcCLB.509877.50	glycosomal membrane protein, putative	sylviocontig_693:7359
TcCLB.506755.130	hypothetical protein, conserved	TcCLB.510359.140	hypothetical protein, conserved	sylviocontig_43:20194	A	4688	356	353	280	381	0.088364	76	3	73	76	TcCLB.506755.120	hypothetical protein, conserved	TcCLB.510359.130	hypothetical protein, conserved	sylviocontig_43:20984
TcCLB.507559.40	hypothetical protein, conserved	TcCLB.510303.90	hypothetical protein, conserved	sylviocontig_498:4441	A	2190	673	678	602	711	0.0731364	71	5	76	76	TcCLB.507559.50	kinesin, putative	TcCLB.510303.80	kinesin, putative	sylviocontig_498:5697
TcCLB.510743.20	hypothetical protein, conserved	TcCLB.510659.279	nucleic acid binding protein, putative	sylviocontig_134:14344	A	4241	482	471	406	484	0.0365014	76	11	65	76	TcCLB.510743.30	hypothetical protein, conserved	TcCLB.510659.270	hypothetical protein, conserved	sylviocontig_134:15894
TcCLB.507795.50	syntaxin, putative	TcCLB.510647.40	syntaxin, putative	sylviocontig_185:10283	A	3375	429	375	353	430	0.027907	76	54	22	76	TcCLB.507795.40	hypothetical protein, conserved	TcCLB.510647.50	hypothetical protein, conserved	sylviocontig_185:11419
TcCLB.510535.64	hypothetical protein, conserved	TcCLB.511827.64	hypothetical protein, conserved	sylviocontig_852:180	A	760	730	761	806	816	0.060049	76	31	45	76	TcCLB.510535.70	hypothetical protein, conserved	TcCLB.511827.70	hypothetical protein, conserved	sylviocontig_852:1280
TcCLB.510595.49	hypothetical protein, conserved	TcCLB.507895.164	hypothetical protein, conserved	sylviocontig_192:10410	A	2516	869	794	805	878	0.0451784	64	75	11	75	TcCLB.510595.40	hypothetical protein, conserved	TcCLB.507895.160	hypothetical protein, conserved	sylviocontig_192:12320	Microsatellite	869	81	0.09	869	0	0	869	81	0.09
TcCLB.510743.100	chaperone DNAJ protein, putative	TcCLB.510659.210	chaperone DNAJ protein, putative	sylviocontig_609:4255	A	4249	1630	1575	1555	1636	0.0348411	75	55	20	75	TcCLB.510743.110	hypothetical protein, conserved	TcCLB.510659.194	hypothetical protein, conserved	sylviocontig_609:7157	Microsatellite	1630	86	0.05	1630	0	0	1630	86	0.05
TcCLB.511409.60	hypothetical protein, conserved	TcCLB.509571.60	hypothetical protein, conserved	sylviocontig_1430:2173	A	643	617	626	552	687	0.072295	65	9	74	74	TcCLB.511409.70	hypothetical protein, conserved	TcCLB.509571.70	hypothetical protein, conserved	sylviocontig_1430:3347	Microsatellite	617	62	0.1	617	0	0	617	62	0.1
TcCLB.503819.10	hypothetical protein, conserved	TcCLB.510359.330	hypothetical protein, conserved	sylviocontig_1292:355	A	4670	390	316	330	436	0.0848624	60	74	14	74	TcCLB.503819.20	DNA-directed RNA polymerase III subunit, putative	TcCLB.510359.320	DNA-directed RNA polymerase III subunit, putative	sylviocontig_1292:1390
TcCLB.509011.54	ubiquinol-cytochrome c reductase, putative	TcCLB.504575.15	ubiquinol-cytochrome-C-reductase, putative	sylviocontig_927:3753	A	2525	672	729	746	763	0.0637833	74	57	17	74	TcCLB.509011.60	hypothetical protein, conserved	TcCLB.504575.20	hypothetical protein, conserved	sylviocontig_927:4715	Microsatellite	746	40	0.05	746	0	0	746	40	0.05
TcCLB.509779.50	hypothetical protein, conserved	TcCLB.511653.30	hypothetical protein, conserved	sylviocontig_291:370	A	1467	382	363	308	389	0.0479863	74	19	55	74	TcCLB.509779.40	hypothetical protein, conserved	TcCLB.511653.40	hypothetical protein, conserved	sylviocontig_291:1974
TcCLB.510029.40	RNA polymerase III C11 subunit, putative	TcCLB.511291.120	RNA polymerase III C11 subunit, putative	sylviocontig_417:7574	A	4420	505	459	431	507	0.0512821	74	46	28	74	TcCLB.510029.50	hypothetical protein, conserved	TcCLB.511291.110	hypothetical protein, conserved	sylviocontig_417:8374
TcCLB.511065.23	hypothetical protein, conserved	TcCLB.511903.180	hypothetical protein, conserved	sylviocontig_121:14675	A	1872	520	487	446	524	0.0413486	74	33	41	74	TcCLB.511065.10	STOP axonemal protein, putative	TcCLB.511903.190	STOP axonemal protein, putative	sylviocontig_121:16063
TcCLB.509157.40	hypothetical protein, conserved	TcCLB.510723.10	hypothetical protein, conserved	sylviocontig_581:1131	A	3301	312	239	243	312	0.0705128	69	73	4	73	TcCLB.509157.50	hypothetical protein	TcCLB.510723.20	hypothetical protein	sylviocontig_581:2010
TcCLB.510297.50	hypothetical protein, conserved	TcCLB.506009.50	hypothetical protein, conserved	sylviocontig_92:11025	A	1338	837	773	846	854	0.0413739	9	64	73	73	TcCLB.510297.60	zinc transporter, putative	TcCLB.506009.60	hypothetical protein	sylviocontig_92:13137
TcCLB.504215.40	ARP2/3 complex subunit, putative	TcCLB.511275.30	ARP2/3 complex subunit, putative	sylviocontig_294:8976	A	4527	677	675	605	687	0.0572538	72	2	70	72	TcCLB.504215.50	hypothetical protein, conserved	TcCLB.511275.20	hypothetical protein, conserved	sylviocontig_294:10733	Transposon-like	677	295	0.44	605	295	0.49	605	0	0
TcCLB.507603.60	hypothetical protein, conserved	TcCLB.509429.130	hypothetical protein, conserved	sylviocontig_279:772	A	231	1832	1761	1767	1842	0.0390879	65	71	6	71	TcCLB.507603.54	hypothetical protein, conserved	TcCLB.509429.124	hypothetical protein, conserved	sylviocontig_279:4218
TcCLB.509805.140	hypothetical protein	TcCLB.503939.70	hypothetical protein	sylviocontig_410:950	A	4551	687	653	616	689	0.0474117	71	34	37	71	TcCLB.509805.150	hypothetical protein, conserved	TcCLB.503939.60	hypothetical protein, conserved	sylviocontig_410:5547
TcCLB.503697.70	hypothetical protein, conserved	TcCLB.504105.220	hypothetical protein, conserved	sylviocontig_30:7175	A	3617	362	326	291	362	0.053407	71	36	35	71	TcCLB.503697.90	GTP-binding protein, putative	TcCLB.504105.210	GTP-binding protein, putative	sylviocontig_30:7814
TcCLB.508241.20	hypothetical protein, conserved	TcCLB.511151.80	hypothetical protein, conserved	sylviocontig_319:3109	A	2114	647	580	577	648	0.0396091	70	67	3	70	TcCLB.508241.30	hypothetical protein, conserved	TcCLB.511151.70	hypothetical protein, conserved	sylviocontig_319:4574
TcCLB.507603.150	dolichyl-P-Man:GDP-Man5GlcNAc2-PP-dolichyl alpha-1,2-mannosyltransferase, putative (ALG9)	TcCLB.509429.220	dolichyl-P-Man:GDP-Man5GlcNAc2-PP-dolichyl alpha-1,2-mannosyltransferase, putative (ALG9)	sylviocontig_55:10826	A	222	825	819	755	883	0.0819177	70	6	64	70	TcCLB.507603.140	leucine-rich repeat protein (LRRP), putative	TcCLB.509429.210	leucine-rich repeat protein (LRRP), putative	sylviocontig_55:13693
TcCLB.509885.64	hypothetical protein, conserved	TcCLB.508397.64	hypothetical protein, conserved	sylviocontig_2428:244	A	2253	585	522	515	610	0.0918033	70	63	7	70	TcCLB.509885.70	transporter, putative	TcCLB.508397.70	transporter, putative	sylviocontig_2428:1011
TcCLB.509007.14	hypothetical protein, conserved	TcCLB.508965.94	hypothetical protein, conserved	sylviocontig_534:725	A	2547	1034	1042	972	1065	0.0726135	62	8	70	70	TcCLB.509007.20	hypothetical protein, conserved	TcCLB.508965.90	hypothetical protein, conserved	sylviocontig_534:2084
TcCLB.506567.100	hypothetical protein, conserved	TcCLB.507049.80	hypothetical protein, conserved	sylviocontig_1754:162	A	1374	426	404	356	428	0.0568536	70	22	48	70	TcCLB.506567.90	hypothetical protein, conserved	TcCLB.507049.70	hypothetical protein, conserved	sylviocontig_1754:1424
TcCLB.506503.150	histone H3 variant, putative	TcCLB.507033.20	histone H3 variant, putative	sylviocontig_1726:253	A	4405	1170	1147	1100	1173	0.0448991	70	23	47	70	TcCLB.506503.160	hypothetical protein, conserved	TcCLB.507033.10	hypothetical protein, conserved	sylviocontig_1726:1809
TcCLB.511621.120	hypothetical protein, conserved	TcCLB.504741.240	hypothetical protein, conserved	sylviocontig_60:4790	A	1695	906	877	836	907	0.0249908	70	29	41	70	TcCLB.511621.130	hypothetical protein, conserved	TcCLB.504741.230	hypothetical protein, conserved	sylviocontig_60:6262	Microsatellite	906	94	0.1	906	0	0	906	94	0.1
TcCLB.511573.30	hypothetical protein, conserved	TcCLB.506229.20	hypothetical protein, conserved	sylviocontig_1024:2286	A	578	513	496	444	538	0.0879802	69	17	52	69	TcCLB.511573.40	mitogen-activated protein kinase, putative	TcCLB.506229.10	mitogen-activated protein kinase, putative	sylviocontig_1024:3246
TcCLB.503753.10	hypothetical protein, conserved	TcCLB.506585.50	hypothetical protein, conserved	sylviocontig_223:864	A	2427	363	412	343	435	0.0329502	20	49	69	69	TcCLB.503753.20	hypothetical protein, conserved	TcCLB.506585.60	hypothetical protein, conserved	sylviocontig_223:2811	Microsatellite	412	111	0.27	412	0	0	412	111	0.27
TcCLB.506289.40	hypothetical protein, conserved	TcCLB.508881.50	hypothetical protein, conserved	sylviocontig_1137:402	A	2276	1085	1053	1016	1115	0.051719	69	32	37	69	TcCLB.506289.50	hypothetical protein, conserved	TcCLB.508881.40	hypothetical protein, conserved	sylviocontig_1137:2426
TcCLB.503677.20	DNA repair and recombination helicase protein PIF4, putative	TcCLB.511717.80	DNA repair and recombination helicase protein PIF4, putative	sylviocontig_23:14394	A	3330	502	434	444	505	0.0481848	58	68	10	68	TcCLB.503677.10	phosphomannose isomerase, putative	TcCLB.511717.90	phosphomannose isomerase, putative	sylviocontig_23:17353
TcCLB.507639.30	universal minicircle sequence binding protein (UMSBP),zinc finger protein PDZ5 (pdz5)	TcCLB.503781.80	universal minicircle sequence binding protein (UMSBP),zinc finger protein PDZ5	sylviocontig_648:142	A	3861	390	322	378	396	0.0496633	12	68	56	68	TcCLB.507639.40	proteasome beta 5 subunit, putative	TcCLB.503781.70	proteasome beta 5 subunit, putative	sylviocontig_648:925
TcCLB.506779.80	pantothenate kinase subunit, putative	TcCLB.511153.120	pantothenate kinase subunit, putative	sylviocontig_6:25486	A	2104	1638	1652	1584	1698	0.0586965	54	14	68	68	TcCLB.506779.90	hypothetical protein, conserved	TcCLB.511153.110	hypothetical protein, conserved	sylviocontig_6:31513
TcCLB.511393.79	hypothetical protein, conserved	TcCLB.505071.119	hypothetical protein, conserved	sylviocontig_132:14063	A	1271	854	833	786	861	0.0379404	68	21	47	68	TcCLB.511393.70	hypothetical protein, conserved	TcCLB.505071.130	hypothetical protein, conserved	sylviocontig_132:15197
TcCLB.506503.40	hypothetical protein, conserved	TcCLB.504161.30	hypothetical protein, conserved	sylviocontig_49:6065	A	4394	982	954	914	1006	0.0434062	68	28	40	68	TcCLB.506503.50	hypothetical protein, conserved	TcCLB.504161.20	hypothetical protein, conserved	sylviocontig_49:8542
TcCLB.507993.140	RNA-binding protein, putative	TcCLB.511277.580	RNA-binding protein, putative	sylviocontig_589:321	A	4495	831	798	763	835	0.0526946	68	33	35	68	TcCLB.507993.130	60S ribosomal protein L7, putative	TcCLB.511277.570	60S ribosomal protein L7, putative	sylviocontig_589:2353
TcCLB.503419.10	hypothetical protein	TcCLB.509105.50	hypothetical protein	sylviocontig_615:609	A	3784	398	332	331	399	0.0200501	67	66	1	67	TcCLB.503419.20	adenosine deaminase-like protein, putative (ADAT1h)	TcCLB.509105.60	adenosine deaminase-like protein, putative (ADAT1h)	sylviocontig_615:1912
TcCLB.508277.65	hypothetical protein, conserved	TcCLB.503541.40	hypothetical protein, conserved	sylviocontig_535:5426	A	240	594	661	656	708	0.0630885	62	67	5	67	TcCLB.508277.70	hypothetical protein, conserved	TcCLB.503541.30	hypothetical protein, conserved	sylviocontig_535:6229
TcCLB.511867.10	hypothetical protein, conserved	TcCLB.507775.10	hypothetical protein, conserved	sylviocontig_521:727	A	877	824	757	783	843	0.0466588	41	67	26	67	TcCLB.511867.20	hypothetical protein, conserved	TcCLB.507775.20	hypothetical protein, conserved	sylviocontig_521:2315
TcCLB.506369.30	hypothetical protein, conserved	TcCLB.510225.50	hypothetical protein, conserved	sylviocontig_502:1721	A	4044	340	274	280	352	0.0454545	60	66	6	66	TcCLB.506369.40	hypothetical protein, conserved	TcCLB.510225.40	hypothetical protein, conserved	sylviocontig_502:3357
TcCLB.506635.20	ATP-dependent RNA helicase, putative	TcCLB.508027.70	ATP-dependent RNA helicase, putative	sylviocontig_462:2800	A	3065	792	726	736	794	0.0457599	56	66	10	66	TcCLB.506635.30	hypothetical protein, conserved	TcCLB.508027.80	hypothetical protein, conserved	sylviocontig_462:6240
TcCLB.511141.10	hypothetical protein, conserved	TcCLB.506851.30	hypothetical protein, conserved	sylviocontig_1015:1496	A	502	1121	1077	1055	1155	0.046176	66	44	22	66	TcCLB.511141.20	choline dehydrogenase, putative	TcCLB.506851.20	choline dehydrogenase, putative	sylviocontig_1015:3877
TcCLB.507711.180	hypothetical protein, conserved	TcCLB.509641.60	hypothetical protein, conserved	sylviocontig_219:3260	A	3804	587	555	521	588	0.0470522	66	32	34	66	TcCLB.507711.170	hypothetical protein, conserved	TcCLB.509641.50	hypothetical protein, conserved	sylviocontig_219:4528
TcCLB.506529.650	hypothetical protein, conserved	TcCLB.510889.320	hypothetical protein, conserved	sylviocontig_322:9204	A	192	524	548	483	566	0.0459364	41	24	65	65	TcCLB.506529.660	hypothetical protein, conserved	TcCLB.510889.330	hypothetical protein, conserved	sylviocontig_322:10779	Microsatellite	548	71	0.13	548	0	0	548	71	0.13
TcCLB.509669.80	hypothetical protein, conserved	TcCLB.506175.30	hypothetical protein, conserved	sylviocontig_198:11491	A	3463	912	856	848	918	0.0515614	64	56	8	64	TcCLB.509669.75	hypothetical protein	TcCLB.506175.25	hypothetical protein	sylviocontig_198:12753
TcCLB.508787.10	hypothetical protein, conserved	TcCLB.510519.20	hypothetical protein, conserved	sylviocontig_1781:1228	A	515	398	462	451	472	0.0331921	53	64	11	64	TcCLB.508787.14	hypothetical protein, conserved	TcCLB.510519.14	hypothetical protein, conserved	sylviocontig_1781:2993
TcCLB.504035.80	hypothetical protein, conserved	TcCLB.507991.126	hypothetical protein, conserved	sylviocontig_1699:455	A	1920	385	335	321	420	0.0396825	64	50	14	64	TcCLB.504035.70	cyclophilin, putative	TcCLB.507991.129	cyclophilin, putative	sylviocontig_1699:1415
TcCLB.510105.100	UDP-glucose dehydrogenase, putative	TcCLB.509715.90	UDP-glucose/GDP-mannose dehydrogenase family, NAD binding domain, putative	sylviocontig_989:109	A	89	414	399	350	427	0.103044	64	15	49	64	TcCLB.510105.120	protein kinase, putative	TcCLB.509715.104	protein kinase, putative	sylviocontig_989:1966
TcCLB.510325.60	hypothetical protein, conserved	TcCLB.508153.70	hypothetical protein, conserved	sylviocontig_235:9089	A	3496	465	417	401	465	0.046595	64	48	16	64	TcCLB.510325.50	DNA replication complex GINS protein SLD5, putative	TcCLB.508153.80	DNA replication complex GINS protein SLD5, putative	sylviocontig_235:11338
TcCLB.510289.20	hypothetical protein, conserved	TcCLB.503891.40	hypothetical protein, conserved	sylviocontig_1765:502	A	1304	724	741	677	796	0.0636516	47	17	64	64	TcCLB.510289.30	phosphatidylinositol-4-phosphate 5-kinase, putative	TcCLB.503891.30	phosphatidylinositol-4-phosphate 5-kinase, putative	sylviocontig_1765:1908	Transposon-like	741	118	0.16	741	118	0.16	741	0	0
TcCLB.503449.30	clathrin coat assembly protein, putative	TcCLB.509875.190	clathrin coat assembly protein, putative	sylviocontig_724:2232	A	1997	248	203	184	248	0.0913978	64	45	19	64	TcCLB.503449.40	hypothetical protein, conserved	TcCLB.509875.180	hypothetical protein	sylviocontig_724:3919	Microsatellite	248	94	0.38	248	0	0	248	94	0.38
TcCLB.507809.160	hypothetical protein, conserved	TcCLB.511657.30	hypothetical protein, conserved	sylviocontig_1294:1105	A	1477	1072	1048	1008	1081	0.0567376	64	24	40	64	TcCLB.507809.150	hypothetical protein, conserved	TcCLB.511657.40	hypothetical protein, conserved	sylviocontig_1294:3355
TcCLB.506811.210	cell division cycle protein 45 (CDC45), putative	TcCLB.506303.20	cell division cycle protein 45 (CDC45), putative	sylviocontig_472:3578	A	4079	372	308	342	376	0.0593972	30	64	34	64	TcCLB.506811.200	hypothetical protein, conserved	TcCLB.506303.30	hypothetical protein, conserved	sylviocontig_472:5960
TcCLB.504883.40	hypothetical protein, conserved	TcCLB.506511.20	hypothetical protein, conserved	sylviocontig_489:7185	A	281	500	437	444	507	0.069691	56	63	7	63	TcCLB.504883.50	hypothetical protein, conserved	TcCLB.506511.30	hypothetical protein, conserved	sylviocontig_489:8235
TcCLB.509767.110	hypothetical protein, conserved	TcCLB.509601.110	hypothetical protein, conserved	sylviocontig_1052:2354	A	1617	1039	1102	1047	1121	0.0651204	8	63	55	63	TcCLB.509767.100	hypothetical protein, conserved	TcCLB.509601.100	hypothetical protein, conserved	sylviocontig_1052:5124
TcCLB.504425.80	hypothetical protein, conserved	TcCLB.509331.189	hypothetical protein, conserved	sylviocontig_688:423	A	1532	1492	1474	1429	1551	0.0552332	63	18	45	63	TcCLB.504425.90	aldose 1-epimerase-like protein, putative	TcCLB.509331.180	aldose 1-epimerase-like protein, putative	sylviocontig_688:6294
TcCLB.509965.280	hypothetical protein, conserved	TcCLB.509053.80	hypothetical protein, conserved	sylviocontig_71:15005	A	2644	461	398	432	470	0.0865248	29	63	34	63	TcCLB.509965.270	hypothetical protein, conserved	TcCLB.509053.90	hypothetical protein, conserved	sylviocontig_71:16752
TcCLB.509127.80	hypothetical protein, conserved	TcCLB.508737.170	hypothetical protein, conserved	sylviocontig_695:3424	A	1741	866	833	803	872	0.0500765	63	33	30	63	TcCLB.509127.90	hypothetical protein, conserved	TcCLB.508737.180	hypothetical protein, conserved	sylviocontig_695:5193	Microsatellite	866	74	0.09	866	0	0	866	74	0.09
TcCLB.506503.110	RNA-binding protein RPC40, putative,DNA-directed RNA polymerase, alpha subunit, putative	TcCLB.511293.30	RNA-binding protein RPC40, putative,DNA-directed RNA polymerase, alpha subunit, putative	sylviocontig_228:6143	A	4403	912	893	850	921	0.038726	62	19	43	62	TcCLB.506503.120	hypothetical protein, conserved	TcCLB.511293.20	hypothetical protein, conserved	sylviocontig_228:8175
TcCLB.509153.120	acyl-CoA dehydrogenase, putative	TcCLB.510303.290	acyl-CoA dehydrogenase, putative	sylviocontig_379:3758	A	2183	1127	1066	1066	1144	0.044289	61	61	0	61	TcCLB.509153.130	hypothetical protein	TcCLB.510303.280	hypothetical protein	sylviocontig_379:6030
TcCLB.510755.65	hypothetical protein	TcCLB.508415.30	hypothetical protein	sylviocontig_1378:633	A	4307	430	491	433	492	0.0392954	3	61	58	61	TcCLB.510755.70	hypothetical protein, conserved	TcCLB.508415.20	hypothetical protein, conserved	sylviocontig_1378:1990	Microsatellite	491	79	0.16	491	0	0	491	79	0.16
TcCLB.511217.20	hypothetical protein, conserved	TcCLB.506575.70	hypothetical protein, conserved	sylviocontig_640:2991	A	1800	847	790	786	886	0.0462754	61	57	4	61	TcCLB.511217.30	diacylglycerol kinase, putative	TcCLB.506575.60	diacylglycerol kinase, putative	sylviocontig_640:5777
TcCLB.510565.50	hypothetical protein, conserved	TcCLB.508503.40	hypothetical protein, conserved	sylviocontig_855:701	A	2907	565	626	621	628	0.0525478	56	61	5	61	TcCLB.510565.70	protein kinase, putative	TcCLB.508503.60	protein kinase, putative	sylviocontig_855:3119
TcCLB.510515.80	hypothetical protein, conserved	TcCLB.509859.60	hypothetical protein, conserved	sylviocontig_664:1605	A	1592	397	381	336	400	0.0516667	61	16	45	61	TcCLB.510515.90	hypothetical protein, conserved	TcCLB.509859.70	hypothetical protein, conserved	sylviocontig_664:5825
TcCLB.508387.40	hypothetical protein, conserved	TcCLB.506789.260	hypothetical protein, conserved	sylviocontig_782:3012	A	2225	385	346	324	390	0.0692308	61	39	22	61	TcCLB.508387.50	hypothetical protein, conserved	TcCLB.506789.249	hypothetical protein, conserved	sylviocontig_782:3807
TcCLB.506367.140	hypothetical protein, conserved	TcCLB.506629.120	hypothetical protein, conserved	sylviocontig_213:4243	A	4031	459	498	437	509	0.0471513	22	39	61	61	TcCLB.506367.160	hypothetical protein, conserved	TcCLB.506629.110	hypothetical protein, conserved	sylviocontig_213:7155
TcCLB.510257.60	hypothetical protein, conserved	TcCLB.509213.100	hypothetical protein, conserved	sylviocontig_303:5734	A	1406	551	490	515	581	0.0728629	36	61	25	61	TcCLB.510257.70	hypothetical protein, conserved	TcCLB.509213.110	hypothetical protein, conserved	sylviocontig_303:7233
TcCLB.506885.354	hypothetical protein, conserved	TcCLB.510729.60	hypothetical protein, conserved	sylviocontig_170:115	A	4131	362	302	308	362	0.0294659	54	60	6	60	TcCLB.506885.360	hypothetical protein, conserved	TcCLB.510729.50	hypothetical protein, conserved	sylviocontig_170:1089
TcCLB.506529.40	hypothetical protein, conserved	TcCLB.508593.100	hypothetical protein, conserved	sylviocontig_2495:38	A	146	595	578	638	669	0.0852018	43	17	60	60	TcCLB.506529.50	arginine N-methyltransferase, putative	TcCLB.508593.110	arginine N-methyltransferase, putative	sylviocontig_2495:1351	Microsatellite	638	63	0.1	638	0	0	638	63	0.1
TcCLB.504867.90	glycerol-3-phosphate acyltransferase, putative	TcCLB.510943.150	glycerol-3-phosphate acyltransferase, putative	sylviocontig_715:2722	A	3608	434	374	394	435	0.0758621	40	60	20	60	TcCLB.504867.99	hypothetical protein, conserved	TcCLB.510943.170	hypothetical protein, conserved	sylviocontig_715:5219
TcCLB.508771.40	hypothetical protein, conserved	TcCLB.503785.20	hypothetical protein, conserved	sylviocontig_1192:3639	A	1641	389	330	330	389	0.0651243	59	59	0	59	TcCLB.508771.34	hypothetical protein, conserved	TcCLB.503785.30	hypothetical protein, conserved	sylviocontig_1192:4998	Microsatellite	389	87	0.22	389	0	0	389	87	0.22
TcCLB.507521.90	hypothetical protein, conserved	TcCLB.508577.120	hypothetical protein, conserved	sylviocontig_453:5127	A	2380	501	442	443	520	0.0455128	58	59	1	59	TcCLB.507521.80	hypothetical protein, conserved	TcCLB.508577.130	hypothetical protein, conserved	sylviocontig_453:6749	Microsatellite	501	62	0.12	501	0	0	501	62	0.12
TcCLB.507509.80	hypothetical protein, conserved	TcCLB.506871.130	hypothetical protein, conserved	sylviocontig_76:11677	A	3353	475	534	533	546	0.0549451	58	59	1	59	TcCLB.507509.70	hypothetical protein, conserved	TcCLB.506871.120	hypothetical protein, conserved	sylviocontig_76:13932
TcCLB.503897.100	hypothetical protein, conserved	TcCLB.509561.100	hypothetical protein, conserved	sylviocontig_505:1854	A	604	668	612	671	689	0.0609579	3	56	59	59	TcCLB.503897.90	hypothetical protein, conserved	TcCLB.509561.110	hypothetical protein, conserved	sylviocontig_505:6287
TcCLB.511627.90	hypothetical protein, conserved	TcCLB.507801.144	hypothetical protein, conserved	sylviocontig_811:3643	A	1722	277	224	218	277	0.0481348	59	53	6	59	TcCLB.511627.100	TPR-repeat protein, putative	TcCLB.507801.140	TPR-repeat protein, putative	sylviocontig_811:4188
TcCLB.503487.40	hypothetical protein, conserved	TcCLB.508641.230	hypothetical protein, conserved	sylviocontig_15:4367	A	1936	494	445	504	505	0.0706271	10	49	59	59	TcCLB.503487.30	hypothetical protein, conserved	TcCLB.508641.240	hypothetical protein, conserved	sylviocontig_15:7421
TcCLB.511711.40	hypothetical protein, conserved	TcCLB.506425.130	hypothetical protein, conserved	sylviocontig_266:6060	A	3292	447	432	388	447	0.0663684	59	15	44	59	TcCLB.511711.50	hypothetical protein, conserved	TcCLB.506425.140	hypothetical protein, conserved	sylviocontig_266:7673
TcCLB.510719.100	hypothetical protein, conserved	TcCLB.509747.80	hypothetical protein, conserved	sylviocontig_1226:368	A	938	574	633	592	653	0.058193	18	59	41	59	TcCLB.510719.110	actin-like protein, putative	TcCLB.509747.70	actin-like protein, putative	sylviocontig_1226:1440
TcCLB.508731.30	calmodulin, putative	TcCLB.509683.50	calmodulin, putative	sylviocontig_1428:571	A	840	440	381	401	440	0.0522727	39	59	20	59	TcCLB.508731.40	hypothetical protein, conserved	TcCLB.509683.60	hypothetical protein, conserved	sylviocontig_1428:1433
TcCLB.506465.14	hypothetical protein, conserved	TcCLB.507317.34	hypothetical protein, conserved	sylviocontig_544:6720	A	2948	478	447	419	480	0.0354167	59	31	28	59	TcCLB.506465.10	hypothetical protein, conserved	TcCLB.507317.30	hypothetical protein, conserved	sylviocontig_544:7481
TcCLB.507485.60	hypothetical protein, conserved	TcCLB.507159.30	hypothetical protein, conserved	sylviocontig_105:12234	A	3129	1211	1180	1152	1215	0.0427984	59	31	28	59	TcCLB.507485.50	hypothetical protein, conserved	TcCLB.507159.37	hypothetical protein, conserved	sylviocontig_105:13728
TcCLB.503865.30	hypothetical protein, conserved	TcCLB.508693.160	hypothetical protein, conserved	sylviocontig_140:3542	A	3024	797	739	739	805	0.0306418	58	58	0	58	TcCLB.503865.20	hypothetical protein, conserved	TcCLB.508693.150	hypothetical protein, conserved	sylviocontig_140:4896	Microsatellite	797	77	0.1	797	0	0	797	77	0.1
TcCLB.508717.20	NADH dehydrogenase, putative	TcCLB.506839.70	NADH dehydrogenase, putative	sylviocontig_289:6931	A	3752	2218	2212	2160	2247	0.0455422	58	6	52	58	TcCLB.508717.10	tyrosine specific protein phosphatase, putative	TcCLB.506839.60	tyrosine specific protein phosphatase, putative	sylviocontig_289:10630	Microsatellite	2212	63	0.03	2212	0	0	2212	63	0.03
TcCLB.510283.80	hypothetical protein, conserved	TcCLB.503823.50	hypothetical protein, conserved	sylviocontig_61:3984	A	964	785	778	727	810	0.0572016	58	7	51	58	TcCLB.510283.90	hypothetical protein, conserved	TcCLB.503823.60	hypothetical protein, conserved	sylviocontig_61:5812
TcCLB.511733.90	hypothetical protein, conserved	TcCLB.511523.20	hypothetical protein, conserved	sylviocontig_564:912	A	2785	426	417	368	431	0.0479505	58	9	49	58	TcCLB.511733.80	hypothetical protein	TcCLB.511523.30	hypothetical protein	sylviocontig_564:1631
TcCLB.508535.20	hypothetical protein, conserved	TcCLB.511461.50	hypothetical protein, conserved	sylviocontig_1006:449	A	3944	613	671	662	710	0.0723005	49	58	9	58	TcCLB.508535.30	hypothetical protein, conserved	TcCLB.511461.40	hypothetical protein, conserved	sylviocontig_1006:2020
TcCLB.509379.20	Tob55, putative	TcCLB.506701.20	Tob55, putative	sylviocontig_604:4834	A	3473	458	446	400	463	0.0604752	58	12	46	58	TcCLB.509379.10	dihydrolipoamide dehydrogenase, putative (GCVL-1)	TcCLB.506701.10	dihydrolipoamide dehydrogenase, putative (GCVL-1)	sylviocontig_604:6674
TcCLB.506887.90	hypothetical protein, conserved	TcCLB.510731.80	hypothetical protein, conserved	sylviocontig_233:2226	A	4151	983	966	925	994	0.0600268	58	17	41	58	TcCLB.506887.100	protein kinase, putative	TcCLB.510731.90	protein kinase, putative	sylviocontig_233:4630
TcCLB.503981.40	DnaJ chaperone protein, putative	TcCLB.504131.100	DnaJ chaperone protein, putative	sylviocontig_38:18221	A	1968	550	511	492	550	0.0642424	58	39	19	58	TcCLB.503981.30	hypothetical protein, conserved	TcCLB.504131.90	hypothetical protein, conserved	sylviocontig_38:20975
TcCLB.506885.340	hypothetical protein, conserved	TcCLB.510729.80	hypothetical protein, conserved	sylviocontig_1912:218	A	4129	554	515	496	559	0.0423375	58	39	19	58	TcCLB.506885.350	proteasome alpha 1 subunit, putative	TcCLB.510729.70	proteasome alpha 1 subunit, putative	sylviocontig_1912:1767
TcCLB.506513.60	ADP-ribosylation factor, putative (ARL-1)	TcCLB.508919.60	ADP-ribosylation factor, putative (ARL-1)	sylviocontig_1954:252	A	1131	668	644	610	690	0.0661836	58	24	34	58	TcCLB.506513.50	protein kinase, putative	TcCLB.508919.70	protein kinase, putative	sylviocontig_1954:1435
TcCLB.506135.50	hypothetical protein, conserved	TcCLB.508879.220	hypothetical protein, conserved	sylviocontig_209:2402	A	2287	667	610	618	692	0.0423892	49	57	8	57	TcCLB.506135.70	hypothetical protein, conserved	TcCLB.508879.210	hypothetical protein, conserved	sylviocontig_209:5732
TcCLB.510861.140	serine/threonine protein kinase, putative,protein kinase, putative	TcCLB.509607.70	serine/threonine protein kinase, putative,protein kinase, putative	sylviocontig_1133:129	A	1205	2245	2188	2222	2334	0.0472722	23	57	34	57	TcCLB.510861.150	hypothetical protein	TcCLB.509607.60	hypothetical protein	sylviocontig_1133:3245
TcCLB.508569.70	hypothetical protein, conserved	TcCLB.503733.80	hypothetical protein, conserved	sylviocontig_177:907	A	1211	1265	1318	1262	1356	0.060472	3	53	56	56	TcCLB.508569.80	phosphoacetylglucosamine mutase, putative,acetylglucosaminephosphomutase, putative,N-acetylglucosamine-phosphate mutase, putative	TcCLB.503733.70	phosphoacetylglucosamine mutase, putative,acetylglucosaminephosphomutase, putative,N-acetylglucosamine-phosphate mutase, putative	sylviocontig_177:8725
TcCLB.507603.50	hypothetical protein, conserved	TcCLB.509429.120	hypothetical protein, conserved	sylviocontig_279:4849	A	233	423	372	367	423	0.0220646	56	51	5	56	TcCLB.507603.40	proteasome beta-1 subunit, putative	TcCLB.509429.110	proteasome beta-1 subunit, putative	sylviocontig_279:6719
TcCLB.503697.90	GTP-binding protein, putative	TcCLB.504105.210	GTP-binding protein, putative	sylviocontig_30:7814	A	3618	462	468	412	475	0.08	50	6	56	56	TcCLB.503697.100	hypothetical protein, conserved	TcCLB.504105.200	hypothetical protein, conserved	sylviocontig_30:10472
TcCLB.511751.60	hypothetical protein, conserved	TcCLB.507023.170	hypothetical protein, conserved	sylviocontig_1195:116	A	2696	601	644	657	679	0.0628375	56	43	13	56	TcCLB.511751.50	protein kinase, putative,cdc2, putative	TcCLB.507023.180	protein kinase, putative,cdc2, putative	sylviocontig_1195:2153
TcCLB.507603.80	hypothetical protein, conserved	TcCLB.509429.150	hypothetical protein, conserved	sylviocontig_424:8076	A	229	352	407	405	413	0.0597256	53	55	2	55	TcCLB.507603.70	hypothetical protein, conserved	TcCLB.509429.140	hypothetical protein, conserved	sylviocontig_424:9846
TcCLB.506265.70	hypothetical protein, conserved	TcCLB.506435.90	hypothetical protein, conserved	sylviocontig_32:11222	A	3097	1009	965	954	1013	0.053307	55	44	11	55	TcCLB.506265.80	hypothetical protein, conserved	TcCLB.506435.100	hypothetical protein, conserved	sylviocontig_32:14237
TcCLB.511711.20	hypothetical protein, conserved	TcCLB.506425.110	hypothetical protein, conserved	sylviocontig_266:3714	A	3290	387	375	332	390	0.074359	55	12	43	55	TcCLB.511711.30	eRF1 methyltransferase catalytic subunit, putative	TcCLB.506425.120	eRF1 methyltransferase catalytic subunit, putative	sylviocontig_266:5063
TcCLB.509669.14	thioredoxin, putative	TcCLB.509617.60	thioredoxin, putative	sylviocontig_2225:764	A	3469	361	320	306	364	0.0384615	55	41	14	55	TcCLB.509669.10	hypothetical protein, conserved	TcCLB.509617.50	hypothetical protein, conserved	sylviocontig_2225:1823
TcCLB.506941.159	zinc finger protein, putative	TcCLB.511511.159	zinc finger protein, putative	sylviocontig_10:3003	A	2740	1034	999	979	1037	0.064288	55	35	20	55	TcCLB.506941.170	ADP-ribosylation factor-like protein, putative	TcCLB.511511.170	ADP-ribosylation factor-like protein, putative	sylviocontig_10:5680
TcCLB.503801.60	hypothetical protein	TcCLB.508817.30	hypothetical protein	sylviocontig_4:16288	A	2421	719	730	676	741	0.0616284	43	11	54	54	TcCLB.503801.70	hypothetical protein	TcCLB.508817.20	hypothetical protein	sylviocontig_4:18413
TcCLB.511585.60	hypothetical protein, conserved	TcCLB.510155.60	hypothetical protein, conserved	sylviocontig_1803:141	A	2861	655	612	601	656	0.0416667	54	43	11	54	TcCLB.511585.50	hypothetical protein, conserved	TcCLB.510155.50	hypothetical protein, conserved	sylviocontig_1803:2077
TcCLB.510513.20	hypothetical protein, conserved	TcCLB.509855.10	hypothetical protein, conserved	sylviocontig_1221:1353	A	1581	660	622	606	662	0.0594159	54	38	16	54	TcCLB.510513.30	HUS1 protein (HUS1)	TcCLB.509855.20	HUS1 protein (HUS1)	sylviocontig_1221:3426
TcCLB.506401.140	hypothetical protein, conserved	TcCLB.508543.60	hypothetical protein, conserved	sylviocontig_653:2251	A	1229	594	575	540	601	0.0454798	54	19	35	54	TcCLB.506401.150	hypothetical protein, conserved	TcCLB.508543.70	hypothetical protein, conserved	sylviocontig_653:7297
TcCLB.506811.30	hypothetical protein, conserved	TcCLB.506305.20	hypothetical protein, conserved	sylviocontig_399:5810	A	4096	1777	1810	1831	1867	0.0574897	54	33	21	54	TcCLB.506811.20	hypothetical protein, conserved	TcCLB.506305.29	hypothetical protein, conserved	sylviocontig_399:8391
TcCLB.506457.120	hypothetical protein, conserved	TcCLB.509693.160	hypothetical protein, conserved	sylviocontig_225:3079	A	447	451	404	398	452	0.0361357	53	47	6	53	TcCLB.506457.130	hypothetical protein, conserved	TcCLB.509693.170	hypothetical protein, conserved	sylviocontig_225:5652
TcCLB.506525.130	mitochondrial carrier protein, putative	TcCLB.511283.124	mitochondrial carrier protein, putative	sylviocontig_1417:193	A	4472	842	895	852	910	0.0490842	10	53	43	53	TcCLB.506525.120	hypothetical protein, conserved	TcCLB.511283.120	hypothetical protein, conserved	sylviocontig_1417:1939
TcCLB.509595.30	hypothetical protein, conserved	TcCLB.508819.30	hypothetical protein, conserved	sylviocontig_118:160	A	2409	424	403	371	439	0.0569476	53	21	32	53	TcCLB.509595.40	hypothetical protein, conserved	TcCLB.508819.20	hypothetical protein, conserved	sylviocontig_118:1761
TcCLB.508209.30	hypothetical protein, conserved	TcCLB.503919.40	hypothetical protein, conserved	sylviocontig_117:624	A	2335	964	911	940	1008	0.0658069	24	53	29	53	TcCLB.508209.20	hypothetical protein, conserved	TcCLB.503919.50	hypothetical protein, conserved	sylviocontig_117:3280
TcCLB.506931.70	hypothetical protein, conserved	TcCLB.506585.80	hypothetical protein, conserved	sylviocontig_223:8143	A	2428	554	580	527	598	0.0629877	27	26	53	53	TcCLB.506931.64	RNA processing endonuclease 1, putative	TcCLB.506585.90	RNA processing endonuclease 1, putative	sylviocontig_223:9903
TcCLB.510149.30	hypothetical protein, conserved	TcCLB.508411.70	hypothetical protein, conserved	sylviocontig_37:5702	A	3402	369	361	413	438	0.0479452	44	8	52	52	TcCLB.510149.40	hypothetical protein, conserved	TcCLB.508411.80	hypothetical protein, conserved	sylviocontig_37:8236
TcCLB.511109.100	DNA replication licensing factor MCM3, putative	TcCLB.504157.40	DNA replication licensing factor MCM3, putative	sylviocontig_1182:90	A	1655	275	232	223	276	0.0241546	52	43	9	52	TcCLB.511109.90	DnaJ chaperone protein, putative	TcCLB.504157.50	DnaJ chaperone protein, putative	sylviocontig_1182:2807
TcCLB.509965.60	NUDIX hydrolase, putative	TcCLB.511499.30	NUDIX hydrolase, putative	sylviocontig_130:7011	A	2662	387	396	344	399	0.0517962	43	9	52	52	TcCLB.509965.50	hypothetical protein, conserved	TcCLB.511499.40	hypothetical protein, conserved	sylviocontig_130:8129
TcCLB.504159.100	hypothetical protein, conserved	TcCLB.506821.120	hypothetical protein, conserved	sylviocontig_220:8727	A	3265	242	199	190	243	0.0493827	52	43	9	52	TcCLB.504159.90	hypothetical protein, conserved	TcCLB.506821.130	hypothetical protein, conserved	sylviocontig_220:10744
TcCLB.506739.80	mitochondrial carrier protein, putative	TcCLB.510819.100	mitochondrial carrier protein, putative	sylviocontig_380:202	A	47	388	430	440	443	0.0406321	52	42	10	52	TcCLB.506739.90	ATP-dependent RNA helicase, putative	TcCLB.510819.110	ATP-dependent RNA helicase, putative	sylviocontig_380:1617
TcCLB.511395.60	serine/threonine protein kinase, putative	TcCLB.505071.60	protein kinase, putative	sylviocontig_132:322	A	1264	659	644	607	669	0.0513204	52	15	37	52	TcCLB.511395.50	hypothetical protein, conserved	TcCLB.505071.70	hypothetical protein, conserved	sylviocontig_132:2834
TcCLB.510855.20	hypothetical protein, conserved	TcCLB.509611.170	hypothetical protein, conserved	sylviocontig_96:2794	A	1180	513	497	461	555	0.0492492	52	16	36	52	TcCLB.510855.40	proteasome regulatory non-ATPase subunit, putative	TcCLB.509611.160	proteasome regulatory non-ATPase subunit, putative	sylviocontig_96:4977
TcCLB.504625.60	hydrogenase, putative	TcCLB.503583.90	hydrogenase, putative	sylviocontig_1152:1773	A	3772	1016	994	964	1042	0.0460653	52	22	30	52	TcCLB.504625.50	dual specificity protein phosphatase or MAP kinase phosphatase, putative	TcCLB.503583.80	dual specificity protein phosphatase or MAP kinase phosphatase, putative	sylviocontig_1152:4162
TcCLB.511181.110	hypothetical protein, conserved	TcCLB.508299.50	hypothetical protein, conserved	sylviocontig_413:825	A	3978	427	451	399	454	0.0264317	28	24	52	52	TcCLB.511181.130	hypothetical protein	TcCLB.508299.40	hypothetical protein	sylviocontig_413:7117
TcCLB.510719.280	hypothetical protein, conserved	TcCLB.506275.40	hypothetical protein, conserved	sylviocontig_571:1589	A	953	623	598	571	627	0.0808081	52	25	27	52	TcCLB.510719.290	Golgi SNARE protein-like, putative	TcCLB.506275.50	Golgi SNARE protein-like, putative	sylviocontig_571:3564
TcCLB.511303.9	hypothetical protein, conserved	TcCLB.509179.60	hypothetical protein, conserved	sylviocontig_344:48	A	1050	711	686	659	724	0.0598527	52	25	27	52	TcCLB.511303.20	hypothetical protein	TcCLB.509179.50	hypothetical protein	sylviocontig_344:2108
TcCLB.504137.70	hypothetical protein, conserved	TcCLB.509799.20	hypothetical protein, conserved	sylviocontig_307:6043	A	3734	1019	992	967	1067	0.0462356	52	27	25	52	TcCLB.504137.80	G-actin binding protein, putative,CAP/Srv2p, putative	TcCLB.509799.30	G-actin binding protein, putative,CAP/Srv2p, putative	sylviocontig_307:8072
TcCLB.510243.50	adenylate kinase, putative	TcCLB.510575.180	adenylate kinase, putative	sylviocontig_651:592	A	326	365	409	358	426	0.0985915	7	44	51	51	TcCLB.510243.54	hypothetical protein, conserved	TcCLB.510575.170	hypothetical protein, conserved	sylviocontig_651:1547
TcCLB.506941.30	hypothetical protein, conserved	TcCLB.511511.30	hypothetical protein, conserved	sylviocontig_147:10396	A	2728	785	734	747	812	0.0369458	38	51	13	51	TcCLB.506941.40	hypothetical protein, conserved	TcCLB.511511.40	hypothetical protein, conserved	sylviocontig_147:13109
TcCLB.504103.70	hypothetical protein, conserved	TcCLB.503847.60	hypothetical protein, conserved	sylviocontig_265:2660	A	3756	421	472	454	492	0.0562331	33	51	18	51	TcCLB.504103.60	hypothetical protein, conserved	TcCLB.503847.50	hypothetical protein, conserved	sylviocontig_265:4874
TcCLB.506529.60	hypothetical protein, conserved	TcCLB.508593.120	hypothetical protein, conserved	sylviocontig_1695:110	A	148	750	720	699	803	0.0689083	51	30	21	51	TcCLB.506529.70	hypothetical protein, conserved	TcCLB.508593.130	hypothetical protein, conserved	sylviocontig_1695:1649	Microsatellite	720	62	0.09	720	0	0	720	62	0.09
TcCLB.411427.30	hypothetical protein, conserved	TcCLB.509395.50	hypothetical protein, conserved	sylviocontig_155:295	A	3	365	335	314	385	0.0606061	51	30	21	51	TcCLB.411427.40	hypothetical protein, conserved	TcCLB.509395.59	hypothetical protein, conserved	sylviocontig_155:1801
TcCLB.507809.39	hypothetical protein, conserved	TcCLB.511661.80	hypothetical protein, conserved	sylviocontig_1545:997	A	1488	461	438	410	463	0.0388769	51	23	28	51	TcCLB.507809.30	ribose-phosphate pyrophosphokinase, putative	TcCLB.511661.90	ribose-phosphate pyrophosphokinase, putative	sylviocontig_1545:1896
TcCLB.506825.210	hypothetical protein, conserved	TcCLB.508175.110	hypothetical protein, conserved	sylviocontig_163:10373	A	2154	856	828	805	906	0.0504047	51	28	23	51	TcCLB.506825.200	hypothetical protein	TcCLB.508175.100	hypothetical protein	sylviocontig_163:13941
TcCLB.503613.10	protein kinase, putative	TcCLB.511165.80	protein kinase, putative	sylviocontig_471:3944	A	2076	674	724	681	738	0.0447154	7	50	43	50	TcCLB.503613.20	proteasome alpha 7 subunit, putative	TcCLB.511165.70	proteasome alpha 7 subunit, putative	sylviocontig_471:6727
TcCLB.506147.130	hypothetical protein, conserved	TcCLB.510735.60	hypothetical protein, conserved	sylviocontig_295:10635	A	4177	368	353	318	374	0.0525847	50	15	35	50	TcCLB.506147.120	hypothetical protein, conserved	TcCLB.510735.70	hypothetical protein, conserved	sylviocontig_295:11409
TcCLB.510243.70	hypothetical protein, conserved	TcCLB.510575.150	hypothetical protein, conserved	sylviocontig_651:4736	A	329	288	255	238	288	0.0625	50	33	17	50	TcCLB.510243.80	hypothetical protein, conserved	TcCLB.510575.140	hypothetical protein, conserved	sylviocontig_651:7522
TcCLB.506825.170	lanosterol synthase, putative	TcCLB.508175.70	lanosterol synthase, putative	sylviocontig_320:6638	A	2158	1293	1264	1243	1304	0.0408998	50	29	21	50	TcCLB.506825.160	hypothetical protein, conserved	TcCLB.508175.60	hypothetical protein, conserved	sylviocontig_320:10590
TcCLB.503903.30	hypothetical protein	TcCLB.508153.780	hypothetical protein	sylviocontig_768:266	A	3546	449	400	408	497	0.0355466	41	49	8	49	TcCLB.503903.20	hypothetical protein, conserved	TcCLB.508153.790	hypothetical protein, conserved	sylviocontig_768:3011	Microsatellite	449	69	0.15	449	0	0	449	69	0.15
TcCLB.511751.110	hypothetical protein, conserved	TcCLB.507023.130	hypothetical protein, conserved	sylviocontig_347:229	A	2692	1729	1721	1680	1760	0.0496212	49	8	41	49	TcCLB.511751.90	hypothetical protein	TcCLB.507023.140	hypothetical protein	sylviocontig_347:2911
TcCLB.506735.20	hypothetical protein, conserved	TcCLB.509229.70	hypothetical protein, conserved	sylviocontig_906:2656	A	812	574	583	534	605	0.0479339	40	9	49	49	TcCLB.506735.10	mitochondrial processing peptidase alpha subunit, putative,metallo-peptidase, Clan ME, Family M16, putative	TcCLB.509229.80	mitochondrial processing peptidase alpha subunit, putative,metallo-peptidase, Clan ME, Family M16, putative	sylviocontig_906:4102
TcCLB.504137.90	hypothetical protein, conserved	TcCLB.509799.40	hypothetical protein, conserved	sylviocontig_307:9892	A	3736	633	594	584	646	0.0402477	49	39	10	49	TcCLB.504137.100	hypothetical protein, conserved	TcCLB.509799.50	hypothetical protein, conserved	sylviocontig_307:11433
TcCLB.509591.60	phospholipid-transporting ATPase 1-like protein, putative	TcCLB.503999.100	phospholipid-transporting ATPase 1-like protein, putative	sylviocontig_260:504	A	853	685	647	636	700	0.0542857	49	38	11	49	TcCLB.509591.50	hypothetical protein, conserved	TcCLB.503999.90	hypothetical protein, conserved	sylviocontig_260:4440
TcCLB.504427.100	hypothetical protein, conserved	TcCLB.509331.40	hypothetical protein, conserved	sylviocontig_874:3003	A	1545	384	346	335	390	0.0401709	49	38	11	49	TcCLB.504427.110	acetyl-CoA synthetase, putative	TcCLB.509331.30	acetyl-CoA synthetase, putative	sylviocontig_874:4076
TcCLB.510535.90	hypothetical protein, conserved	TcCLB.511827.90	hypothetical protein, conserved	sylviocontig_852:5010	A	763	359	339	388	399	0.0927318	29	20	49	49	TcCLB.510535.100	cysteine peptidase C (CPC), putative,cathepsin B-like protease, putative,CPC cysteine peptidase, clan CA, family C1, putative (TCCB)	TcCLB.511827.100	cysteine peptidase C (CPC), putative,cathepsin B-like protease, putative,CPC cysteine peptidase, clan CA, family C1, putative (TCCB)	sylviocontig_852:5710
TcCLB.510769.130	kinesin, putative	TcCLB.506241.60	kinesin, putative	sylviocontig_821:250	A	4357	1661	1632	1612	1671	0.0388989	49	29	20	49	TcCLB.510769.140	hypothetical protein, conserved	TcCLB.506241.50	hypothetical protein, conserved	sylviocontig_821:3889
TcCLB.503527.20	hypothetical protein, conserved	TcCLB.510299.30	hypothetical protein, conserved	sylviocontig_813:241	A	1352	888	916	937	969	0.0626075	49	28	21	49	TcCLB.503527.29	hypothetical protein, conserved	TcCLB.510299.40	hypothetical protein, conserved	sylviocontig_813:2005
TcCLB.507603.140	leucine-rich repeat protein (LRRP), putative	TcCLB.509429.210	leucine-rich repeat protein (LRRP), putative	sylviocontig_55:13693	A	223	444	417	395	445	0.0659176	49	27	22	49	TcCLB.507603.130	hypothetical protein, conserved	TcCLB.509429.200	hypothetical protein, conserved	sylviocontig_55:16077
TcCLB.506773.140	DNA ligase, putative	TcCLB.508799.60	DNA ligase, putative	sylviocontig_136:127	A	2057	290	339	315	341	0.0430108	25	49	24	49	TcCLB.506773.150	hypothetical protein	TcCLB.508799.50	hypothetical protein	sylviocontig_136:2197
TcCLB.510525.30	hypothetical protein, conserved	TcCLB.511817.100	hypothetical protein, conserved	sylviocontig_1265:122	A	696	427	379	382	431	0.0348028	45	48	3	48	TcCLB.510525.40	hypothetical protein, conserved	TcCLB.511817.110	hypothetical protein, conserved	sylviocontig_1265:1737	Microsatellite	427	65	0.15	427	0	0	427	65	0.15
TcCLB.507275.30	hypothetical protein, conserved	TcCLB.507491.50	hypothetical protein, conserved	sylviocontig_1771:985	A	1817	432	387	384	449	0.0460282	48	45	3	48	TcCLB.507275.24	ubiquitin fold modifier protein, putative (UFM1)	TcCLB.507491.59	ubiquitin fold modifier protein, putative (UFM1)	sylviocontig_1771:2800
TcCLB.509965.330	hypothetical protein, conserved	TcCLB.509053.30	hypothetical protein, conserved	sylviocontig_71:6195	A	2641	468	516	513	525	0.0653968	45	48	3	48	TcCLB.509965.319	hypothetical protein, conserved	TcCLB.509053.40	hypothetical protein, conserved	sylviocontig_71:8427
TcCLB.510515.40	hypothetical protein, conserved	TcCLB.509859.20	hypothetical protein, conserved	sylviocontig_1991:110	A	1588	786	738	742	819	0.0598291	44	48	4	48	TcCLB.510515.50	hypothetical protein, conserved	TcCLB.509859.30	hypothetical protein, conserved	sylviocontig_1991:1542	Microsatellite	742	49	0.07	742	0	0	742	49	0.07
TcCLB.510105.36	hypothetical protein, conserved	TcCLB.509715.26	hypothetical protein, conserved	sylviocontig_214:9057	A	83	250	298	254	306	0.0544662	4	48	44	48	TcCLB.510105.40	cullin-like protein, putative	TcCLB.509715.30	cullin-like protein, putative	sylviocontig_214:9917
TcCLB.510759.100	hypothetical protein, conserved	TcCLB.506999.120	hypothetical protein, conserved	sylviocontig_1419:151	A	4321	837	789	794	848	0.038522	43	48	5	48	TcCLB.510759.110	hypothetical protein, conserved	TcCLB.506999.110	hypothetical protein, conserved	sylviocontig_1419:2454
TcCLB.503619.20	hypothetical protein, conserved	TcCLB.511647.40	hypothetical protein, conserved	sylviocontig_805:4736	A	1450	548	510	500	548	0.0663017	48	38	10	48	TcCLB.503619.25	hypothetical protein, conserved	TcCLB.511647.42	hypothetical protein, conserved	sylviocontig_805:6730
TcCLB.505807.160	hypothetical protein, conserved	TcCLB.507017.30	hypothetical protein, conserved	sylviocontig_832:1562	A	2601	949	959	911	981	0.0448522	38	10	48	48	TcCLB.505807.180	2-hydroxy-3-oxopropionate reductase, putative	TcCLB.507017.40	2-hydroxy-3-oxopropionate reductase, putative	sylviocontig_832:4171
TcCLB.503453.50	hypothetical protein, conserved	TcCLB.506959.110	hypothetical protein, conserved	sylviocontig_965:2056	A	3905	365	327	375	384	0.0407986	10	38	48	48	TcCLB.503453.60	GTP-ase activating protein, putative	TcCLB.506959.100	GTP-ase activating protein, putative	sylviocontig_965:4375
TcCLB.469435.4	ribosomal protein L14, putative	TcCLB.508257.104	ribosomal protein L14, putative	sylviocontig_8:30262	A	3001	238	204	190	238	0.0560224	48	34	14	48	TcCLB.469435.10	hypothetical protein, conserved	TcCLB.508257.100	hypothetical protein, conserved	sylviocontig_8:31019
TcCLB.509167.50	hypothetical protein	TcCLB.506831.10	hypothetical protein	sylviocontig_48:9172	A	2821	361	343	313	387	0.0671835	48	18	30	48	TcCLB.509167.40	amino acid permease, putative	TcCLB.506831.20	amino acid permease, putative	sylviocontig_48:10378
TcCLB.506181.110	hypothetical protein, conserved	TcCLB.506177.90	hypothetical protein, conserved	sylviocontig_112:11562	A	771	940	988	969	1016	0.0406824	29	48	19	48	TcCLB.506181.104	actyltransferase-like protein	TcCLB.506177.100	actyltransferase-like, putative	sylviocontig_112:13335	Transposon-like	988	519	0.53	940	519	0.55	940	0	0
TcCLB.509233.40	hypothetical protein, conserved	TcCLB.509437.80	hypothetical protein, conserved	sylviocontig_1352:1632	A	891	546	499	546	579	0.0604491	0	47	47	47	TcCLB.509233.50	hypothetical protein, conserved	TcCLB.509437.70	hypothetical protein, conserved	sylviocontig_1352:3417
TcCLB.511431.50	hypothetical protein, conserved	TcCLB.506475.113	hypothetical protein, conserved	sylviocontig_1679:75	A	403	798	845	799	878	0.0569476	1	47	46	47	TcCLB.511431.54	hypothetical protein	TcCLB.506475.110	hypothetical protein	sylviocontig_1679:2722
TcCLB.511683.20	hypothetical protein, conserved	TcCLB.508741.20	hypothetical protein, conserved	sylviocontig_956:3431	A	1752	439	443	396	481	0.110187	43	4	47	47	TcCLB.511683.30	hypothetical protein, conserved	TcCLB.508741.30	hypothetical protein, conserved	sylviocontig_956:4778
TcCLB.504165.20	hypothetical protein, conserved	TcCLB.508981.20	hypothetical protein, conserved	sylviocontig_2268:708	A	2256	593	589	546	606	0.0775578	47	4	43	47	TcCLB.504165.10	hypothetical protein, conserved	TcCLB.508981.30	hypothetical protein, conserved	sylviocontig_2268:1770
TcCLB.510525.60	hypothetical protein, conserved	TcCLB.511817.130	hypothetical protein, conserved	sylviocontig_1750:928	A	699	322	275	282	324	0.0452675	40	47	7	47	TcCLB.510525.70	hypothetical protein, conserved	TcCLB.511817.134	hypothetical protein, conserved	sylviocontig_1750:2458
TcCLB.511127.100	catalytic subunit of the vacuolar transporter chaperone 4, putative	TcCLB.509023.100	catalytic subunit of the vacuolar transporter chaperone 4, putative	sylviocontig_1261:414	A	4591	796	749	756	831	0.0798235	40	47	7	47	TcCLB.511127.110	heat shock protein HslVU, ATPase subunit HslU, putative,ATP-dependent hsl protease ATP-binding subunit hslU, putative	TcCLB.509023.110	heat shock protein HslVU, ATPase subunit HslU, putative,ATP-dependent hsl protease ATP-binding subunit hslU, putative	sylviocontig_1261:3576
TcCLB.509967.150	hypothetical protein, conserved	TcCLB.509695.110	hypothetical protein, conserved	sylviocontig_27:9305	A	460	528	493	481	536	0.045398	47	35	12	47	TcCLB.509967.160	epsilon tubulin, putative	TcCLB.509695.120	epsilon tubulin, putative	sylviocontig_27:13311
TcCLB.506227.100	hypothetical protein, conserved	TcCLB.511847.40	hypothetical protein, conserved	sylviocontig_269:10743	A	792	750	703	738	835	0.0682635	12	47	35	47	TcCLB.506227.90	hypothetical protein, conserved	TcCLB.511847.50	hypothetical protein, conserved	sylviocontig_269:11826
TcCLB.508951.20	hexokinase, putative	TcCLB.510121.20	hexokinase, putative	sylviocontig_253:350	A	108	331	284	297	339	0.0619469	34	47	13	47	TcCLB.508951.29	actin-like protein, putative	TcCLB.510121.30	actin-like protein, putative	sylviocontig_253:2063
TcCLB.508973.60	hypothetical protein, conserved	TcCLB.508547.100	hypothetical protein, conserved	sylviocontig_36:17076	A	1257	971	958	924	995	0.0542714	47	13	34	47	TcCLB.508973.50	ATP-dependent DEAD/H RNA helicase, putative	TcCLB.508547.110	ATP-dependent DEAD/H RNA helicase, putative	sylviocontig_36:19746
TcCLB.509965.380	dTDP-glucose 4,6-dehydratase, putative	TcCLB.509051.30	dTDP-glucose 4,6-dehydratase, putative	sylviocontig_2355:135	A	2637	539	505	492	540	0.0611111	47	34	13	47	TcCLB.509965.370	adenosine kinase, putative	TcCLB.509051.40	adenosine kinase, putative	sylviocontig_2355:1605
TcCLB.505073.20	hypothetical protein	TcCLB.509911.60	hypothetical protein	sylviocontig_849:1702	A	2511	296	311	264	318	0.0796646	32	15	47	47	TcCLB.505073.14	hypothetical protein, conserved	TcCLB.509911.40	hypothetical protein, conserved	sylviocontig_849:4812
TcCLB.509967.80	hypothetical protein, conserved	TcCLB.509695.60	hypothetical protein, conserved	sylviocontig_1606:148	A	458	505	489	458	544	0.0882353	47	16	31	47	TcCLB.509967.90	hypothetical protein, conserved	TcCLB.509695.70	hypothetical protein, conserved	sylviocontig_1606:1640
TcCLB.510241.100	hypothetical protein, conserved	TcCLB.510579.40	hypothetical protein, conserved	sylviocontig_773:118	A	316	649	677	696	730	0.0643836	47	28	19	47	TcCLB.510241.110	hypothetical protein, conserved	TcCLB.510579.30	hypothetical protein, conserved	sylviocontig_773:1582
TcCLB.509967.50	hypothetical protein, conserved	TcCLB.509695.30	hypothetical protein, conserved	sylviocontig_2568:311	A	455	405	385	358	431	0.0835267	47	20	27	47	TcCLB.509967.60	hypothetical protein, conserved	TcCLB.509695.40	hypothetical protein, conserved	sylviocontig_2568:1368
TcCLB.507611.270	hypothetical protein, conserved	TcCLB.507723.90	hypothetical protein, conserved	sylviocontig_1596:1403	A	3650	535	561	514	561	0.0546643	21	26	47	47	TcCLB.507611.280	cytochrome c oxidase subunit IX, putative	TcCLB.507723.100	cytochrome c oxidase subunit IX, putative	sylviocontig_1596:2625
TcCLB.508951.40	acyl-CoA dehydrogenase, putative	TcCLB.510121.40	hypothetical protein	sylviocontig_253:3771	A	110	62	108	106	108	0.0679012	44	46	2	46	TcCLB.508951.50	calmodulin, putative	TcCLB.510121.50	calmodulin, putative	sylviocontig_253:5258
TcCLB.510741.150	hypothetical protein, conserved	TcCLB.510661.110	hypothetical protein, conserved	sylviocontig_847:107	A	4238	742	696	699	745	0.058613	43	46	3	46	TcCLB.510741.170	hypothetical protein	TcCLB.510661.100	hypothetical protein	sylviocontig_847:2393
TcCLB.506567.120	mitochondrial RNA binding protein, putative	TcCLB.507049.100	mitochondrial RNA binding protein, putative	sylviocontig_1150:1909	A	1372	598	552	556	608	0.0339912	42	46	4	46	TcCLB.506567.110	hypothetical protein, conserved	TcCLB.507049.90	hypothetical protein, conserved	sylviocontig_1150:3395
TcCLB.510593.20	hypothetical protein, conserved	TcCLB.507895.80	hypothetical protein, conserved	sylviocontig_633:5018	A	2519	342	296	302	352	0.0350379	40	46	6	46	TcCLB.510593.10	hypothetical protein, conserved	TcCLB.507895.69	hypothetical protein, conserved	sylviocontig_633:6085
TcCLB.508719.30	hypothetical protein, conserved	TcCLB.509793.50	hypothetical protein, conserved	sylviocontig_175:3994	A	3714	1332	1286	1293	1356	0.0464602	39	46	7	46	TcCLB.508719.20	hypothetical protein, conserved	TcCLB.509793.60	hypothetical protein, conserved	sylviocontig_175:5866
TcCLB.506755.170	hypothetical protein, conserved	TcCLB.510359.180	hypothetical protein, conserved	sylviocontig_43:5000	A	4684	820	788	774	847	0.0621802	46	32	14	46	TcCLB.506755.160	AAA ATPase, putative	TcCLB.510359.170	AAA ATPase, putative	sylviocontig_43:8741
TcCLB.503419.30	thiol-dependent reductase 1, putative,thiol transferase, putative,glutathione s-transferase, putative (TcAc2)	TcCLB.509105.70	thiol-dependent reductase 1, putative,thiol transferase, putative,glutathione s-transferase, putative (TcAc2)	sylviocontig_615:4646	A	3786	316	362	331	382	0.0410122	15	46	31	46	TcCLB.503419.40	hypothetical protein, conserved	TcCLB.509105.80	hypothetical protein, conserved	sylviocontig_615:6315
TcCLB.508995.20	hypothetical protein, conserved	TcCLB.506477.40	hypothetical protein, conserved	sylviocontig_1365:377	A	388	150	105	105	150	0.0133333	45	45	0	45	TcCLB.508995.30	tubulin-tyrosine ligase, putative	TcCLB.506477.30	tubulin-tyrosine ligase, putative	sylviocontig_1365:2348
TcCLB.511109.130	heterogeneous nuclear ribonucleoprotein H/F, putative	TcCLB.504157.10	heterogeneous nuclear ribonucleoprotein H/F, putative	sylviocontig_1067:1358	A	1652	736	739	781	814	0.044226	45	3	42	45	TcCLB.511109.120	beta-ketoacyl synthase family protein, putative	TcCLB.504157.20	beta-ketoacyl synthase family protein, putative	sylviocontig_1067:3492	Microsatellite	781	38	0.05	781	0	0	781	38	0.05
TcCLB.511127.200	kinesin, putative	TcCLB.509023.180	kinesin, putative	sylviocontig_259:2237	A	4599	246	206	201	246	0.0501355	45	40	5	45	TcCLB.511127.210	hypothetical protein, conserved	TcCLB.509023.190	hypothetical protein, conserved	sylviocontig_259:5342
TcCLB.507047.70	hypothetical protein, conserved	TcCLB.509179.200	hypothetical protein, conserved	sylviocontig_554:2666	A	1037	1035	1042	997	1062	0.0458255	38	7	45	45	TcCLB.507047.80	zinc-finger protein ZPR1, putative	TcCLB.509179.180	zinc-finger protein ZPR1, putative	sylviocontig_554:4467	Microsatellite	1035	63	0.06	1035	0	0	1035	63	0.06
TcCLB.510719.50	hypothetical protein, conserved	TcCLB.509749.20	hypothetical protein, conserved	sylviocontig_1817:1562	A	932	539	532	494	558	0.0489845	45	7	38	45	TcCLB.510719.60	biotin/lipoate protein ligase, putative	TcCLB.509749.10	biotin/lipoate protein ligase, putative	sylviocontig_1817:2365
TcCLB.510747.100	hypothetical protein, conserved	TcCLB.510657.140	hypothetical protein, conserved	sylviocontig_323:282	A	4283	325	318	280	326	0.0429448	45	7	38	45	TcCLB.510747.110	hypothetical protein, conserved	TcCLB.510657.130	hypothetical protein, conserved	sylviocontig_323:1486
TcCLB.509767.240	hypothetical protein, conserved	TcCLB.507645.59	hypothetical protein, conserved	sylviocontig_496:6442	A	1605	506	472	461	526	0.0424588	45	34	11	45	TcCLB.509767.230	hypothetical protein, conserved	TcCLB.507645.50	hypothetical protein, conserved	sylviocontig_496:7239
TcCLB.510535.70	hypothetical protein, conserved	TcCLB.511827.70	hypothetical protein, conserved	sylviocontig_852:1280	A	761	500	488	455	501	0.0685296	45	12	33	45	TcCLB.510535.80	hypothetical protein, conserved	TcCLB.511827.80	hypothetical protein, conserved	sylviocontig_852:3420
TcCLB.506733.140	hypothetical protein, conserved	TcCLB.509229.90	hypothetical protein, conserved	sylviocontig_1148:44	A	814	749	761	716	821	0.0734876	33	12	45	45	TcCLB.506733.130	hypothetical protein, conserved	TcCLB.509229.110	hypothetical protein, conserved	sylviocontig_1148:3099
TcCLB.506825.60	hypothetical protein, conserved	TcCLB.506681.60	hypothetical protein, conserved	sylviocontig_538:3786	A	2167	539	527	494	557	0.0670257	45	12	33	45	TcCLB.506825.50	hypothetical protein, conserved	TcCLB.506681.50	hypothetical protein, conserved	sylviocontig_538:6899
TcCLB.507677.30	hypothetical protein, conserved	TcCLB.504021.120	hypothetical protein, conserved	sylviocontig_46:753	A	3839	378	333	346	378	0.0511464	32	45	13	45	TcCLB.507677.20	hypothetical protein, conserved	TcCLB.504021.130	hypothetical protein, conserved	sylviocontig_46:3283
TcCLB.510101.240	60S ribosomal protein L24, putative	TcCLB.506297.94	60S ribosomal protein L24, putative	sylviocontig_625:4563	A	2019	666	694	649	704	0.0625	17	28	45	45	TcCLB.510101.250	hypothetical protein, conserved	TcCLB.506297.80	hypothetical protein, conserved	sylviocontig_625:5788	Microsatellite	694	54	0.08	694	0	0	694	54	0.08
TcCLB.503697.110	hypothetical protein, conserved	TcCLB.504105.190	hypothetical protein, conserved	sylviocontig_30:16131	A	3620	1267	1222	1250	1306	0.0653395	17	45	28	45	TcCLB.503697.120	hypothetical protein, conserved	TcCLB.504105.180	hypothetical protein, conserved	sylviocontig_30:18457
TcCLB.511409.20	hypothetical protein, conserved	TcCLB.509571.10	hypothetical protein, conserved	sylviocontig_560:2082	A	639	534	489	509	557	0.0496709	25	45	20	45	TcCLB.511409.30	hypothetical protein, conserved	TcCLB.509571.30	hypothetical protein, conserved	sylviocontig_560:3152
TcCLB.507927.40	hypothetical protein, conserved	TcCLB.509047.60	hypothetical protein, conserved	sylviocontig_141:11827	A	2630	511	511	467	533	0.0425266	44	0	44	44	TcCLB.507927.30	hypothetical protein, conserved	TcCLB.509047.70	hypothetical protein, conserved	sylviocontig_141:15576
TcCLB.506405.40	hypothetical protein, conserved	TcCLB.508257.40	hypothetical protein, conserved	sylviocontig_75:4896	A	3006	1345	1301	1304	1381	0.0668598	41	44	3	44	TcCLB.506405.43	hypothetical protein, conserved	TcCLB.508257.30	hypothetical protein, conserved	sylviocontig_75:7217
TcCLB.504867.20	ABC transporter, putative	TcCLB.510943.80	ABC transporter, putative	sylviocontig_978:2339	A	3601	279	243	235	290	0.0448276	44	36	8	44	TcCLB.504867.30	hypothetical protein, conserved	TcCLB.510943.90	hypothetical protein, conserved	sylviocontig_978:4746
TcCLB.507747.210	hypothetical protein, conserved	TcCLB.503723.80	hypothetical protein, conserved	sylviocontig_436:556	A	2258	436	466	422	469	0.0739161	14	30	44	44	TcCLB.507747.220	protein farnesyltransferase, putative	TcCLB.503723.70	protein farnesyltransferase, putative	sylviocontig_436:3282
TcCLB.508723.50	hypothetical protein, conserved	TcCLB.509791.30	hypothetical protein, conserved	sylviocontig_667:536	A	3697	655	641	611	687	0.0587094	44	14	30	44	TcCLB.508723.40	hypothetical protein, conserved	TcCLB.509791.40	hypothetical protein, conserved	sylviocontig_667:2899
TcCLB.510181.100	acid phosphatase, putative	TcCLB.503431.60	acid phosphatase, putative	sylviocontig_1180:415	A	3880	689	662	706	708	0.0343691	17	27	44	44	TcCLB.510181.90	hypothetical protein, conserved	TcCLB.503431.70	hypothetical protein, conserved	sylviocontig_1180:2483	Transposon-like	706	207	0.29	689	207	0.3	689	0	0
TcCLB.506729.80	hypothetical protein, conserved	TcCLB.503843.20	hypothetical protein, conserved	sylviocontig_1316:26	A	2296	482	456	438	496	0.0571237	44	26	18	44	TcCLB.506729.70	hypothetical protein, conserved	TcCLB.503843.30	hypothetical protein, conserved	sylviocontig_1316:3317
TcCLB.511743.20	hypothetical protein, conserved	TcCLB.511517.20	hypothetical protein, conserved	sylviocontig_1412:54	A	2752	674	656	630	684	0.0769981	44	18	26	44	TcCLB.511743.10	hypothetical protein, conserved	TcCLB.511517.30	hypothetical protein, conserved	sylviocontig_1412:3215
TcCLB.504005.10	endonuclease III, putative	TcCLB.511481.50	endonuclease III, putative	sylviocontig_622:6717	A	4579	331	287	305	334	0.0489022	26	44	18	44	TcCLB.504005.6	RNA-binding protein, putative	TcCLB.511481.55	RNA-binding protein, putative	sylviocontig_622:7778
TcCLB.506857.60	peptidyl-prolyl cis-trans isomerase, putative (PAR45)	TcCLB.509207.130	peptidyl-prolyl cis-trans isomerase (PAR45)	sylviocontig_244:3160	A	670	425	448	404	449	0.0586488	21	23	44	44	TcCLB.506857.70	hypothetical protein, conserved	TcCLB.509207.140	hypothetical protein, conserved	sylviocontig_244:4831
TcCLB.510515.90	hypothetical protein, conserved	TcCLB.509859.70	hypothetical protein, conserved	sylviocontig_664:5825	A	1593	466	488	444	492	0.0447154	22	22	44	44	TcCLB.510515.100	coronin, putative (CRN12)	TcCLB.509859.80	coronin, putative (CRN12)	sylviocontig_664:6644	Microsatellite	488	57	0.12	488	0	0	488	57	0.12
TcCLB.503789.20	hypothetical protein, conserved	TcCLB.505183.100	hypothetical protein, conserved	sylviocontig_826:686	A	1958	163	206	206	207	0.0450886	43	43	0	43	TcCLB.503789.10	hypothetical protein	TcCLB.505183.110	hypothetical protein	sylviocontig_826:2956
TcCLB.504017.60	hypothetical protein, conserved	TcCLB.511231.30	hypothetical protein, conserved	sylviocontig_605:5127	A	1163	369	370	327	389	0.0445587	42	1	43	43	TcCLB.504017.54	hypothetical protein, conserved	TcCLB.511231.34	hypothetical protein, conserved	sylviocontig_605:6870
TcCLB.510101.280	kinesin, putative	TcCLB.506297.50	kinesin, putative	sylviocontig_78:240	A	2023	666	623	624	670	0.0482587	42	43	1	43	TcCLB.510101.290	hypothetical protein, conserved	TcCLB.506297.40	hypothetical protein, conserved	sylviocontig_78:3981
TcCLB.510879.70	selenocysteine-tRNA-specific elongation factor, putative	TcCLB.504013.50	selenocysteine-tRNA-specific elongation factor, putative	sylviocontig_689:1508	A	3035	376	333	338	377	0.0592396	38	43	5	43	TcCLB.510879.60	hypothetical protein, conserved	TcCLB.504013.55	hypothetical protein, conserved	sylviocontig_689:3730
TcCLB.511623.10	hypothetical protein, conserved	TcCLB.504741.100	hypothetical protein, conserved	sylviocontig_22:8401	A	1710	1193	1161	1150	1201	0.0455176	43	32	11	43	TcCLB.511623.20	hypothetical protein, conserved	TcCLB.504741.90	hypothetical protein, conserved	sylviocontig_22:12059
TcCLB.506737.40	hypothetical protein, conserved	TcCLB.511855.50	hypothetical protein, conserved	sylviocontig_162:5771	A	802	439	408	396	446	0.0328849	43	31	12	43	TcCLB.506737.30	hypothetical protein, conserved	TcCLB.511855.60	hypothetical protein, conserved	sylviocontig_162:9953
TcCLB.511393.49	hypothetical protein, conserved	TcCLB.503565.29	hypothetical protein, conserved	sylviocontig_1400:720	A	1274	357	314	328	358	0.0335196	29	43	14	43	TcCLB.511393.40	hypothetical protein, conserved	TcCLB.503565.20	hypothetical protein, conserved	sylviocontig_1400:1522
TcCLB.507257.90	hypothetical protein, conserved	TcCLB.510329.300	hypothetical protein, conserved	sylviocontig_211:2400	A	3484	996	967	953	996	0.0508701	43	29	14	43	TcCLB.507257.80	diacylglycerol kinase-like protein, putative	TcCLB.510329.290	diacylglycerol kinase-like protein, putative	sylviocontig_211:3803
TcCLB.510149.60	hypothetical protein, conserved	TcCLB.506989.10	hypothetical protein, conserved	sylviocontig_37:13886	A	3405	763	778	735	821	0.0714576	28	15	43	43	TcCLB.510149.70	hypothetical protein, conserved	TcCLB.506989.20	hypothetical protein, conserved	sylviocontig_37:15140	Microsatellite	778	117	0.15	778	0	0	778	117	0.15
TcCLB.503801.70	hypothetical protein	TcCLB.508817.20	hypothetical protein	sylviocontig_4:18413	A	2422	724	681	708	729	0.0374943	16	43	27	43	TcCLB.503801.79	hypothetical protein, conserved	TcCLB.508817.10	hypothetical protein, conserved	sylviocontig_4:20933
TcCLB.511127.80	hypothetical protein, conserved	TcCLB.509023.80	hypothetical protein, conserved	sylviocontig_577:6386	A	4589	418	391	375	424	0.0393082	43	27	16	43	TcCLB.511127.90	hypothetical protein, conserved	TcCLB.509023.90	hypothetical protein, conserved	sylviocontig_577:7923
TcCLB.511753.100	ABC transporter, putative	TcCLB.511501.30	ABC transporter, putative	sylviocontig_204:238	A	2672	750	724	707	755	0.0410596	43	26	17	43	TcCLB.511753.90	hypothetical protein, conserved	TcCLB.511501.40	hypothetical protein, conserved	sylviocontig_204:2454
TcCLB.504005.20	N-Acetyl-D-glucosaminylphosphatidylinositol de-N-acetylase, putative	TcCLB.511481.40	N-Acetyl-D-glucosaminylphosphatidylinositol de-N-acetylase, putative	sylviocontig_622:5712	A	4578	289	263	246	290	0.083908	43	26	17	43	TcCLB.504005.10	endonuclease III, putative	TcCLB.511481.50	endonuclease III, putative	sylviocontig_622:6717
TcCLB.506941.130	hypothetical protein, conserved	TcCLB.511511.130	hypothetical protein, conserved	sylviocontig_80:14736	A	2737	975	950	932	987	0.0638298	43	25	18	43	TcCLB.506941.139	zinc finger protein, putative	TcCLB.511511.139	zinc finger protein, putative	sylviocontig_80:16661
TcCLB.511217.50	hypothetical protein, conserved	TcCLB.506575.50	hypothetical protein, conserved	sylviocontig_419:189	A	1803	436	393	415	460	0.065942	21	43	22	43	TcCLB.511217.60	hypothetical protein	TcCLB.506575.40	hypothetical protein	sylviocontig_419:4861
TcCLB.506223.50	hypothetical protein, conserved	TcCLB.511717.140	hypothetical protein, conserved	sylviocontig_39:556	A	3335	383	340	361	391	0.0502984	22	43	21	43	TcCLB.506223.60	hypothetical protein, conserved	TcCLB.511717.150	hypothetical protein, conserved	sylviocontig_39:2045
TcCLB.504017.54	hypothetical protein, conserved	TcCLB.511231.34	hypothetical protein, conserved	sylviocontig_605:6870	A	1164	415	457	416	464	0.0409483	1	42	41	42	TcCLB.504017.50	hypothetical protein, conserved	TcCLB.511231.40	hypothetical protein, conserved	sylviocontig_605:8144	Microsatellite	457	68	0.15	457	0	0	457	68	0.15
TcCLB.506753.50	hypothetical protein, conserved	TcCLB.510355.210	hypothetical protein, conserved	sylviocontig_1066:1432	A	4718	225	184	183	225	0.0503704	42	41	1	42	TcCLB.506753.40	hypothetical protein, conserved	TcCLB.510355.200	hypothetical protein, conserved	sylviocontig_1066:3877
TcCLB.511395.30	protein phosphatase 2A, regulatory subunit B, putative,phosphotyrosyl phosphate activator protein, putative	TcCLB.505071.90	protein phosphatase 2A, regulatory subunit B, putative,phosphotyrosyl phosphate activator protein, putative	sylviocontig_132:7140	A	1267	509	471	467	518	0.0508366	42	38	4	42	TcCLB.511395.20	phosphatidylglycerophosphate synthase, putative	TcCLB.505071.100	phosphatidylglycerophosphate synthase, putative	sylviocontig_132:8729
TcCLB.507603.180	ubiquitin hydrolase, putative,cysteine peptidase, Clan CA, family C19, putative	TcCLB.509429.250	ubiquitin hydrolase, putative,cysteine peptidase, Clan CA, family C19, putative	sylviocontig_55:2785	A	219	386	428	419	440	0.0393939	33	42	9	42	TcCLB.507603.170	hypothetical protein, conserved	TcCLB.509429.240	hypothetical protein, conserved	sylviocontig_55:6603
TcCLB.508539.30	hypothetical protein, conserved	TcCLB.511459.50	hypothetical protein, conserved	sylviocontig_818:3009	A	3951	871	913	883	953	0.053865	12	42	30	42	TcCLB.508539.40	hypothetical protein, conserved	TcCLB.511459.40	hypothetical protein, conserved	sylviocontig_818:4606	Microsatellite	913	93	0.1	913	0	0	913	93	0.1
TcCLB.506869.40	mitochondrial RNA binding complex 1 subunit, putative	TcCLB.510519.70	mitochondrial RNA binding complex 1 subunit, putative	sylviocontig_1013:1440	A	510	446	404	417	448	0.047619	29	42	13	42	TcCLB.506869.50	calcineurin B subunit, putative	TcCLB.510519.60	calcineurin B subunit, putative	sylviocontig_1013:2886
TcCLB.504427.20	hypothetical protein, conserved	TcCLB.509331.120	hypothetical protein, conserved	sylviocontig_1178:201	A	1537	519	503	477	541	0.0739372	42	16	26	42	TcCLB.504427.30	hypothetical protein, conserved	TcCLB.509331.110	hypothetical protein, conserved	sylviocontig_1178:1576
TcCLB.507011.160	hypothetical protein, conserved	TcCLB.510665.20	hypothetical protein, conserved	sylviocontig_203:5390	A	4209	255	214	216	255	0.0366013	39	41	2	41	TcCLB.507011.170	hypothetical protein, conserved	TcCLB.510665.10	hypothetical protein, conserved	sylviocontig_203:7364
TcCLB.506885.410	hypothetical protein, conserved	TcCLB.503687.30	hypothetical protein, conserved	sylviocontig_1113:50	A	4138	559	564	523	587	0.0601931	36	5	41	41	TcCLB.506885.413	glyceraldehyde-3-phosphate dehydrogenase, putative	TcCLB.503687.20	glyceraldehyde-3-phosphate dehydrogenase, putative	sylviocontig_1113:1029
TcCLB.507837.30	hypothetical protein, conserved	TcCLB.508405.60	hypothetical protein, conserved	sylviocontig_699:85	A	1021	511	470	476	523	0.0414277	35	41	6	41	TcCLB.507837.20	protein kinase, putative	TcCLB.508405.70	protein kinase, putative	sylviocontig_699:1623
TcCLB.506685.20	hypothetical protein, conserved	TcCLB.509663.37	hypothetical protein, conserved	sylviocontig_382:4035	A	567	190	182	149	190	0.0350877	41	8	33	41	TcCLB.506685.30	thymidylate kinase, putative	TcCLB.509663.30	thymidylate kinase, putative	sylviocontig_382:7034
TcCLB.506713.30	ATP-dependent DEAD/H RNA helicase, putative	TcCLB.509719.20	ATP-dependent DEAD/H RNA helicase, putative	sylviocontig_1018:1762	A	865	400	359	369	403	0.0529363	31	41	10	41	TcCLB.506713.24	hypothetical protein, conserved	TcCLB.509719.23	hypothetical protein, conserved	sylviocontig_1018:4617
TcCLB.508779.40	hypothetical protein, conserved	TcCLB.506855.130	hypothetical protein, conserved	sylviocontig_1394:179	A	483	352	363	322	366	0.0546448	30	11	41	41	TcCLB.508779.50	hypothetical protein, conserved	TcCLB.506855.120	hypothetical protein, conserved	sylviocontig_1394:1068
TcCLB.511211.180	hypothetical protein, conserved	TcCLB.510439.50	hypothetical protein, conserved	sylviocontig_218:211	A	2485	474	445	433	474	0.0527426	41	29	12	41	TcCLB.511211.190	hypothetical protein	TcCLB.510439.40	hypothetical protein	sylviocontig_218:2440
TcCLB.506857.50	hypothetical protein, conserved	TcCLB.509207.120	hypothetical protein, conserved	sylviocontig_244:574	A	669	509	482	468	513	0.0565302	41	27	14	41	TcCLB.506857.60	peptidyl-prolyl cis-trans isomerase, putative (PAR45)	TcCLB.509207.130	peptidyl-prolyl cis-trans isomerase (PAR45)	sylviocontig_244:3160
TcCLB.506025.30	hypothetical protein, conserved	TcCLB.511209.40	hypothetical protein, conserved	sylviocontig_711:2335	A	2481	411	386	370	414	0.0676329	41	25	16	41	TcCLB.506025.20	hypothetical protein, conserved	TcCLB.511209.50	hypothetical protein, conserved	sylviocontig_711:3804
TcCLB.511731.30	serine/threonine protein phosphatase, putative	TcCLB.506833.30	serine/threonine protein phosphatase, putative	sylviocontig_610:1049	A	2830	750	769	728	782	0.043052	22	19	41	41	TcCLB.511731.24	hypothetical protein	TcCLB.506833.40	hypothetical protein	sylviocontig_610:2886
TcCLB.503419.20	adenosine deaminase-like protein, putative (ADAT1h)	TcCLB.509105.60	adenosine deaminase-like protein, putative (ADAT1h)	sylviocontig_615:1912	A	3785	944	904	907	953	0.0482686	37	40	3	40	TcCLB.503419.30	thiol-dependent reductase 1, putative,thiol transferase, putative,glutathione s-transferase, putative (TcAc2)	TcCLB.509105.70	thiol-dependent reductase 1, putative,thiol transferase, putative,glutathione s-transferase, putative (TcAc2)	sylviocontig_615:4646
TcCLB.503819.20	DNA-directed RNA polymerase III subunit, putative	TcCLB.510359.320	DNA-directed RNA polymerase III subunit, putative	sylviocontig_1292:1390	A	4671	1085	1045	1082	1130	0.0589971	3	40	37	40	TcCLB.503819.30	eukaryotic translation initiation factor 2 subunit, putative	TcCLB.510359.310	eukaryotic translation initiation factor 2 subunit, putative	sylviocontig_1292:3276
TcCLB.510743.50	phospholipase A2-like protein, putative	TcCLB.510659.257	phospholipase A2-like protein, putative	sylviocontig_1850:444	A	4244	470	437	430	473	0.030303	40	33	7	40	TcCLB.510743.60	phospholipase A1, putative	TcCLB.510659.250	phospholipase A1, putative	sylviocontig_1850:2068
TcCLB.510535.50	hypothetical protein	TcCLB.511827.50	hypothetical protein	sylviocontig_70:17296	A	758	370	362	330	390	0.0752137	40	8	32	40	TcCLB.510535.60	CCR4 associated factor, putative	TcCLB.511827.60	CCR4 associated factor, putative	sylviocontig_70:18601
TcCLB.507047.130	hypothetical protein, conserved	TcCLB.509179.130	hypothetical protein, conserved	sylviocontig_202:3107	A	1043	338	378	370	382	0.0418848	32	40	8	40	TcCLB.507047.134	hypothetical protein, conserved	TcCLB.509179.120	hypothetical protein, conserved	sylviocontig_202:5712
TcCLB.508277.80	hypothetical protein, conserved	TcCLB.503541.20	hypothetical protein, conserved	sylviocontig_535:7100	A	242	353	393	363	432	0.0640432	10	40	30	40	TcCLB.508277.90	hypothetical protein, conserved	TcCLB.503541.10	hypothetical protein, conserved	sylviocontig_535:8285
TcCLB.503713.10	hypothetical protein, conserved	TcCLB.503945.20	hypothetical protein, conserved	sylviocontig_2359:214	A	1852	273	263	233	275	0.0472727	40	10	30	40	TcCLB.503713.20	hypothetical protein, conserved	TcCLB.503945.30	hypothetical protein, conserved	sylviocontig_2359:1053
TcCLB.506779.50	proteasome beta 3 subunit, putative	TcCLB.511153.140	proteasome beta 3 subunit, putative	sylviocontig_6:22759	A	2101	406	377	366	406	0.0361248	40	29	11	40	TcCLB.506779.60	DNA-direcetd RNA polymerase II, subunit 9, putative	TcCLB.511153.130	DNA-direcetd RNA polymerase II, subunit 9, putative	sylviocontig_6:23743
TcCLB.509809.20	chaperone DNAJ protein, putative	TcCLB.511261.20	chaperone DNAJ protein, putative	sylviocontig_1541:253	A	4571	334	346	306	368	0.0443841	28	12	40	40	TcCLB.509809.30	hypothetical protein, conserved	TcCLB.511261.10	hypothetical protein, conserved	sylviocontig_1541:1075
TcCLB.508207.220	hypothetical protein, conserved	TcCLB.509509.40	hypothetical protein, conserved	sylviocontig_2257:350	A	2355	358	385	345	390	0.0529915	13	27	40	40	TcCLB.508207.210	hypothetical protein, conserved	TcCLB.509509.50	hypothetical protein, conserved	sylviocontig_2257:1574
TcCLB.511127.270	ankyrin repeat protein, putative	TcCLB.509027.20	ankyrin repeat protein, putative	sylviocontig_829:3246	A	4606	1257	1217	1232	1262	0.0338088	25	40	15	40	TcCLB.511127.274	hypothetical protein, conserved	TcCLB.509027.24	hypothetical protein, conserved	sylviocontig_829:4952
TcCLB.506755.180	hypothetical protein, conserved	TcCLB.510359.190	hypothetical protein, conserved	sylviocontig_43:3444	A	4683	255	295	272	297	0.0381594	17	40	23	40	TcCLB.506755.170	hypothetical protein, conserved	TcCLB.510359.180	hypothetical protein, conserved	sylviocontig_43:5000
TcCLB.504163.80	hypothetical protein, conserved	TcCLB.510301.50	hypothetical protein, conserved	sylviocontig_1041:3472	A	1361	613	591	573	636	0.067086	40	22	18	40	TcCLB.504163.90	hypothetical protein, conserved	TcCLB.510301.60	hypothetical protein, conserved	sylviocontig_1041:4756
TcCLB.511911.94	hypothetical protein, conserved	TcCLB.508637.63	hypothetical protein, conserved	sylviocontig_1360:1011	A	422	337	316	297	347	0.049952	40	21	19	40	TcCLB.511911.98	hypothetical protein, conserved	TcCLB.508637.66	hypothetical protein, conserved	sylviocontig_1360:2007
TcCLB.506857.10	glycogen synthase kinase-3 alpha, putative	TcCLB.509207.80	glycogen synthase kinase-3 alpha, putative	sylviocontig_1600:1053	A	665	610	611	572	613	0.0440457	38	1	39	39	TcCLB.506857.20	pyrroline-5-carboxylate reductase, putative (P5CR)	TcCLB.509207.90	pyrroline-5-carboxylate reductase, putative (P5CR)	sylviocontig_1600:3086
TcCLB.511713.9	hypothetical protein, conserved	TcCLB.503987.39	hypothetical protein, conserved	sylviocontig_492:3740	A	3298	1177	1143	1138	1178	0.0461234	39	34	5	39	TcCLB.511713.20	hypothetical protein, conserved	TcCLB.503987.50	hypothetical protein, conserved	sylviocontig_492:5076
TcCLB.506513.24	hypothetical protein, conserved	TcCLB.508919.94	hypothetical protein, conserved	sylviocontig_884:1501	A	1135	898	937	904	958	0.0473208	6	39	33	39	TcCLB.506513.20	hypothetical protein, conserved	TcCLB.508919.100	hypothetical protein, conserved	sylviocontig_884:2999	Microsatellite	937	178	0.19	937	0	0	937	178	0.19
TcCLB.509599.40	hypothetical protein, conserved	TcCLB.509733.80	hypothetical protein, conserved	sylviocontig_1462:133	A	3843	1052	1021	1013	1086	0.0610804	39	31	8	39	TcCLB.509599.50	hypothetical protein, conserved	TcCLB.509733.70	hypothetical protein, conserved	sylviocontig_1462:1723
TcCLB.506859.80	hypothetical protein, conserved	TcCLB.511815.50	hypothetical protein, conserved	sylviocontig_1371:174	A	679	811	797	772	856	0.0482866	39	14	25	39	TcCLB.506859.90	prefoldin, putative	TcCLB.511815.60	prefoldin, putative	sylviocontig_1371:2977
TcCLB.510565.110	hypothetical protein	TcCLB.508503.80	hypothetical protein	sylviocontig_809:2082	A	2910	282	243	257	288	0.0532407	25	39	14	39	TcCLB.510565.120	hypothetical protein, conserved	TcCLB.508503.90	hypothetical protein, conserved	sylviocontig_809:2768
TcCLB.507603.130	hypothetical protein, conserved	TcCLB.509429.200	hypothetical protein, conserved	sylviocontig_55:16077	A	224	407	392	368	407	0.045864	39	15	24	39	TcCLB.507603.120	hypothetical protein, conserved	TcCLB.509429.190	hypothetical protein, conserved	sylviocontig_55:17637
TcCLB.504427.180	hypothetical protein	TcCLB.507221.40	hypothetical protein	sylviocontig_891:1919	A	1549	258	234	219	268	0.0708955	39	24	15	39	TcCLB.504427.190	hypothetical protein, conserved	TcCLB.507221.30	hypothetical protein, conserved	sylviocontig_891:4337
TcCLB.511693.110	hypothetical protein, conserved	TcCLB.503559.90	hypothetical protein, conserved	sylviocontig_224:6038	A	2132	574	597	558	621	0.0568975	16	23	39	39	TcCLB.511693.120	hypothetical protein	TcCLB.503559.80	hypothetical protein	sylviocontig_224:7724	Microsatellite	597	71	0.12	597	0	0	597	71	0.12
TcCLB.508831.66	hypothetical protein, conserved	TcCLB.511671.130	hypothetical protein, conserved	sylviocontig_669:2544	A	2496	331	309	292	339	0.0511308	39	22	17	39	TcCLB.508831.70	U5 snRNP-specific 40 kDa protein, putative	TcCLB.511671.120	U5 snRNP-specific 40 kDa protein, putative	sylviocontig_669:3772
TcCLB.506135.80	hypothetical protein, conserved	TcCLB.508879.200	hypothetical protein, conserved	sylviocontig_209:8651	A	2289	306	267	288	310	0.0892473	18	39	21	39	TcCLB.506135.90	hypothetical protein, conserved	TcCLB.508879.190	hypothetical protein, conserved	sylviocontig_209:10055
TcCLB.510257.90	autophagocytosis associated protein, putative	TcCLB.509213.130	autophagocytosis associated protein, putative	sylviocontig_67:775	A	1409	431	393	393	436	0.0443425	38	38	0	38	TcCLB.510257.100	mitochondrial RNA binding complex 1 subunit, putative	TcCLB.509213.140	mitochondrial RNA binding complex 1 subunit, putative	sylviocontig_67:1981
TcCLB.506287.130	hypothetical protein, conserved	TcCLB.508881.130	hypothetical protein, conserved	sylviocontig_1029:2353	A	2269	753	791	790	837	0.0688969	37	38	1	38	TcCLB.506287.140	prefoldin, putative	TcCLB.508881.120	prefoldin, putative	sylviocontig_1029:5354
TcCLB.511577.104	hypothetical protein, conserved	TcCLB.504797.14	hypothetical protein, conserved	sylviocontig_747:3705	A	2880	416	381	378	416	0.0608974	38	35	3	38	TcCLB.511577.100	hypothetical protein, conserved	TcCLB.504797.20	hypothetical protein, conserved	sylviocontig_747:4260
TcCLB.510719.290	Golgi SNARE protein-like, putative	TcCLB.506275.50	Golgi SNARE protein-like, putative	sylviocontig_571:3564	A	954	605	610	643	647	0.0736734	38	5	33	38	TcCLB.510719.300	zinc carboxypeptidase, putative,metallo-peptidase, Clan MC, Family M14, putative	TcCLB.506275.60	zinc carboxypeptidase, putative,metallo-peptidase, Clan MC, Family M14, putative	sylviocontig_571:4924
TcCLB.507669.14	hypothetical protein, conserved	TcCLB.509879.30	hypothetical protein, conserved	sylviocontig_517:673	A	1975	530	525	492	570	0.0538012	38	5	33	38	TcCLB.507669.20	hypothetical protein, conserved	TcCLB.509879.20	hypothetical protein, conserved	sylviocontig_517:2464
TcCLB.511801.34	hypothetical protein, conserved	TcCLB.508601.50	NADH dehydrogenase subunit NB6M, putative	sylviocontig_293:9564	A	2462	631	599	593	632	0.0458861	38	32	6	38	TcCLB.511801.40	hypothetical protein, conserved	TcCLB.508601.40	hypothetical protein, conserved	sylviocontig_293:10679	Microsatellite	631	50	0.08	631	0	0	631	50	0.08
TcCLB.510773.60	hypothetical protein	TcCLB.511385.70	hypothetical protein	sylviocontig_1802:887	A	2559	719	751	757	779	0.0560548	38	32	6	38	TcCLB.510773.50	hypothetical protein	TcCLB.511385.60	hypothetical protein	sylviocontig_1802:1979
TcCLB.507867.60	protein phosphatase 1, regulatory subunit, putative	TcCLB.510629.420	protein phosphatase 1, regulatory subunit, putative	sylviocontig_470:1534	A	2242	790	819	781	821	0.0503451	9	29	38	38	TcCLB.507867.70	prefoldin subunit, putative	TcCLB.510629.430	prefoldin subunit, putative	sylviocontig_470:3524	Transposon-like	819	456	0.56	790	456	0.58	790	0	0
TcCLB.506457.50	serine/threonine protein kinase, putative	TcCLB.509693.90	serine/threonine protein kinase, putative	sylviocontig_276:453	A	440	373	411	399	417	0.039968	26	38	12	38	TcCLB.506457.60	2-aminoethylphosphonate:pyruvateaminotransferase- likeprotein,putative	TcCLB.509693.100	2-aminoethylphosphonate:pyruvateaminotransferase- likeprotein,putative	sylviocontig_276:3821
TcCLB.511303.64	hypothetical protein, conserved	TcCLB.509177.59	hypothetical protein, conserved	sylviocontig_665:516	A	1055	576	559	597	608	0.0542763	21	17	38	38	TcCLB.511303.70	hypothetical protein, conserved	TcCLB.509177.50	hypothetical protein, conserved	sylviocontig_665:1335
TcCLB.511127.60	kinesin, putative	TcCLB.509023.50	kinesin, putative	sylviocontig_577:72	A	4586	825	863	846	944	0.0752119	21	38	17	38	TcCLB.511127.70	hypothetical protein, conserved	TcCLB.509023.60	hypothetical protein, conserved	sylviocontig_577:3612
TcCLB.504005.29	hypothetical protein, conserved	TcCLB.511481.30	hypothetical protein, conserved	sylviocontig_622:4690	A	4577	342	304	323	348	0.0354406	19	38	19	38	TcCLB.504005.20	N-Acetyl-D-glucosaminylphosphatidylinositol de-N-acetylase, putative	TcCLB.511481.40	N-Acetyl-D-glucosaminylphosphatidylinositol de-N-acetylase, putative	sylviocontig_622:5712
TcCLB.510953.40	hypothetical protein, conserved	TcCLB.509005.60	hypothetical protein, conserved	sylviocontig_103:14804	A	420	402	370	365	402	0.0414594	37	32	5	37	TcCLB.510953.30	hypothetical protein, conserved	TcCLB.509005.70	hypothetical protein, conserved	sylviocontig_103:15715
TcCLB.506401.80	hypothetical protein, conserved	TcCLB.503727.20	hypothetical protein, conserved	sylviocontig_717:325	A	1223	356	393	362	403	0.0628619	6	37	31	37	TcCLB.506401.90	centrin, putative,caltractin, putative	TcCLB.503727.10	centrin, putative,caltractin, putative	sylviocontig_717:4872
TcCLB.508277.210	hypothetical protein, conserved	TcCLB.509945.24	hypothetical protein, conserved	sylviocontig_1321:1362	A	250	465	502	494	505	0.050165	29	37	8	37	TcCLB.508277.220	hypothetical protein	TcCLB.509945.30	hypothetical protein	sylviocontig_1321:2816
TcCLB.506635.90	ubiquitin-conjugating enzyme e2, putative	TcCLB.508029.20	ubiquitin-conjugating enzyme e2, putative	sylviocontig_728:3498	A	3072	482	471	445	497	0.0657277	37	11	26	37	TcCLB.506635.100	ATP dependent DEAD-box helicase, putative (RH)	TcCLB.508029.30	ATP dependent DEAD-box helicase, putative (RH)	sylviocontig_728:4431
TcCLB.511353.40	eukaryotic translation initiation factor 4E (eIF4E) interacting protein, putative	TcCLB.511301.40	eukaryotic translation initiation factor 4E (eIF4E) interacting protein, putative	sylviocontig_429:185	A	4364	1338	1313	1301	1353	0.0367085	37	25	12	37	TcCLB.511353.50	hypothetical protein, conserved	TcCLB.511301.30	hypothetical protein, conserved	sylviocontig_429:2239
TcCLB.506859.49	hypothetical protein, conserved	TcCLB.511815.24	hypothetical protein, conserved	sylviocontig_672:2069	A	677	647	610	623	664	0.0502008	24	37	13	37	TcCLB.506859.70	guide RNA associated protein, GAP2, putative	TcCLB.511815.40	guide RNA associated protein, GAP2, putative	sylviocontig_672:6205
TcCLB.503561.10	hypothetical protein, conserved	TcCLB.504741.80	hypothetical protein, conserved	sylviocontig_22:14442	A	1712	235	248	211	248	0.0497312	24	13	37	37	TcCLB.503561.20	hypothetical protein, conserved	TcCLB.504741.70	hypothetical protein, conserved	sylviocontig_22:16135
TcCLB.506367.40	hypothetical protein, conserved	TcCLB.506629.190	hypothetical protein, conserved	sylviocontig_1065:341	A	4025	410	397	373	418	0.0558214	37	13	24	37	TcCLB.506367.50	hypothetical protein, conserved	TcCLB.506629.180	hypothetical protein, conserved	sylviocontig_1065:2199
TcCLB.503557.14	hypothetical protein, conserved	TcCLB.507001.34	hypothetical protein, conserved	sylviocontig_650:6366	A	4273	580	543	556	585	0.0507123	24	37	13	37	TcCLB.503557.20	ankyrin repeat protein, putative	TcCLB.507001.30	ankyrin repeat protein, putative	sylviocontig_650:7210
TcCLB.509073.60	hypothetical protein, conserved	TcCLB.508707.149	hypothetical protein, conserved	sylviocontig_183:307	A	3226	360	374	337	380	0.0324561	23	14	37	37	TcCLB.509073.70	phosphatidate cytidylyltransferase-like protein, putative	TcCLB.508707.140	phosphatidate cytidylyltransferase-like protein, putative	sylviocontig_183:1652
TcCLB.509341.10	hypothetical protein, conserved	TcCLB.510945.50	hypothetical protein, conserved	sylviocontig_201:70	A	1971	490	469	506	529	0.0674228	16	21	37	37	TcCLB.509341.20	hypothetical protein, conserved	TcCLB.510945.60	hypothetical protein, conserved	sylviocontig_201:1911
TcCLB.511529.190	hypothetical protein, conserved	TcCLB.506727.70	hypothetical protein, conserved	sylviocontig_1273:2404	A	3165	413	434	397	441	0.0846561	16	21	37	37	TcCLB.511529.200	hypothetical protein, conserved	TcCLB.506727.60	hypothetical protein, conserved	sylviocontig_1273:3962
TcCLB.503525.10	hypothetical protein, conserved	TcCLB.509797.20	hypothetical protein, conserved	sylviocontig_901:3921	A	3728	258	275	295	296	0.0405405	37	17	20	37	TcCLB.503525.4	hypothetical protein, conserved	TcCLB.509797.30	hypothetical protein, conserved	sylviocontig_901:4780
TcCLB.510289.40	GPI inositol deacylase precursor, putative	TcCLB.510967.10	GPI inositol deacylase precursor, putative	sylviocontig_69:1234	A	1306	319	284	283	320	0.0635417	36	35	1	36	TcCLB.510289.44	hypothetical protein, conserved	TcCLB.510967.13	hypothetical protein, conserved	sylviocontig_69:3205
TcCLB.508469.20	hypothetical protein, conserved	TcCLB.510655.70	hypothetical protein, conserved	sylviocontig_115:5536	A	4299	501	466	465	502	0.0464807	36	35	1	36	TcCLB.508469.30	hypothetical protein, conserved	TcCLB.510655.60	hypothetical protein, conserved	sylviocontig_115:7054
TcCLB.511625.10	transcription initiation protein, putative	TcCLB.504741.60	transcription initiation protein, putative	sylviocontig_22:18765	A	1713	532	496	503	544	0.0612745	29	36	7	36	TcCLB.511625.20	hypothetical protein, conserved	TcCLB.504741.50	hypothetical protein, conserved	sylviocontig_22:21427
TcCLB.510517.90	hypothetical protein, conserved	TcCLB.507851.50	hypothetical protein, conserved	sylviocontig_963:407	A	1602	613	577	588	634	0.0410095	25	36	11	36	TcCLB.510517.100	hypothetical protein, conserved	TcCLB.507851.60	hypothetical protein, conserved	sylviocontig_963:3281
TcCLB.509625.30	hypothetical protein, conserved	TcCLB.507663.30	hypothetical protein, conserved	sylviocontig_2814:353	A	780	206	218	182	220	0.0545455	24	12	36	36	TcCLB.509625.20	hypothetical protein, conserved	TcCLB.507663.40	hypothetical protein, conserved	sylviocontig_2814:1333
TcCLB.510737.50	hypothetical protein, conserved	TcCLB.510663.50	hypothetical protein, conserved	sylviocontig_33:20221	A	4217	466	430	442	477	0.0545073	24	36	12	36	TcCLB.510737.60	hypothetical protein, conserved	TcCLB.510663.40	hypothetical protein, conserved	sylviocontig_33:22391
TcCLB.509777.64	ADG1-like protein, putative	TcCLB.503563.14	ADG1, putative	sylviocontig_1636:791	A	1474	349	313	326	364	0.0595238	23	36	13	36	TcCLB.509777.60	ADG2, putative	TcCLB.503563.20	ADG2, putative	sylviocontig_1636:1483
TcCLB.507257.140	hypothetical protein, conserved	TcCLB.510329.350	hypothetical protein, conserved	sylviocontig_369:5133	A	3479	598	562	585	615	0.0433604	13	36	23	36	TcCLB.507257.130	hypothetical protein, conserved	TcCLB.510329.340	hypothetical protein, conserved	sylviocontig_369:7599
TcCLB.506519.110	hypothetical protein, conserved	TcCLB.508909.40	hypothetical protein, conserved	sylviocontig_34:12493	A	1089	243	222	207	243	0.0576132	36	21	15	36	TcCLB.506519.100	hypothetical protein, conserved	TcCLB.508909.50	hypothetical protein, conserved	sylviocontig_34:14872
TcCLB.509965.250	ubiquitin fusion degradation protein 2, putative,ubiquitin conjugation factor E4 B, putative	TcCLB.509053.110	ubiquitin fusion degradation protein 2, putative,ubiquitin conjugation factor E4 B, putative	sylviocontig_659:316	A	2647	779	743	758	784	0.0616497	21	36	15	36	TcCLB.509965.240	hypothetical protein, conserved	TcCLB.509053.120	hypothetical protein, conserved	sylviocontig_659:4113
TcCLB.511585.170	protein kinase, putative	TcCLB.510155.160	protein kinase, putative	sylviocontig_44:4059	A	2849	243	223	207	253	0.0382082	36	20	16	36	TcCLB.511585.160	hypothetical protein, conserved	TcCLB.510155.150	hypothetical protein, conserved	sylviocontig_44:7182
TcCLB.511361.70	hypothetical protein, conserved	TcCLB.508899.80	hypothetical protein, conserved	sylviocontig_12:15875	A	4385	314	279	279	317	0.0399579	35	35	0	35	TcCLB.511361.80	hypothetical protein, conserved	TcCLB.508899.70	hypothetical protein, conserved	sylviocontig_12:18533
TcCLB.506649.100	tRNA nucleotidyltransferase, putative	TcCLB.508349.20	tRNA nucleotidyltransferase, putative	sylviocontig_1787:207	A	345	253	219	218	253	0.0382082	35	34	1	35	TcCLB.506649.110	hypothetical protein, conserved	TcCLB.508349.10	hypothetical protein, conserved	sylviocontig_1787:2006
TcCLB.506779.70	hypothetical protein, conserved	TcCLB.511153.124	hypothetical protein, conserved	sylviocontig_6:24366	A	2103	603	569	568	629	0.0625331	35	34	1	35	TcCLB.506779.80	pantothenate kinase subunit, putative	TcCLB.511153.120	pantothenate kinase subunit, putative	sylviocontig_6:25486
TcCLB.510145.20	cofilin/actin depolymerizing factor, putative	TcCLB.508411.10	cofilin/actin depolymerizing factor, putative	sylviocontig_239:5316	A	3397	429	395	394	447	0.0529456	35	34	1	35	TcCLB.510145.30	hypothetical protein, conserved	TcCLB.508411.20	hypothetical protein, conserved	sylviocontig_239:6127
TcCLB.506369.40	hypothetical protein, conserved	TcCLB.510225.40	hypothetical protein, conserved	sylviocontig_502:3357	A	4045	392	394	359	403	0.0554177	33	2	35	35	TcCLB.506369.50	hypothetical protein, conserved	TcCLB.510225.30	hypothetical protein, conserved	sylviocontig_502:6542
TcCLB.510741.90	hypothetical protein, conserved	TcCLB.510661.160	hypothetical protein, conserved	sylviocontig_836:1376	A	4233	253	255	220	255	0.0496732	33	2	35	35	TcCLB.510741.100	hypothetical protein, conserved	TcCLB.510661.150	hypothetical protein, conserved	sylviocontig_836:2334
TcCLB.510283.70	glycosyl hydrolase-like protein, putative	TcCLB.503823.40	glycosyl hydrolase-like protein, putative	sylviocontig_61:224	A	963	620	625	590	656	0.0503049	30	5	35	35	TcCLB.510283.80	hypothetical protein, conserved	TcCLB.503823.50	hypothetical protein, conserved	sylviocontig_61:3984
TcCLB.511303.70	hypothetical protein, conserved	TcCLB.509177.50	hypothetical protein, conserved	sylviocontig_665:1335	A	1056	412	382	377	420	0.0333333	35	30	5	35	TcCLB.511303.80	hypothetical protein, conserved	TcCLB.509177.40	hypothetical protein, conserved	sylviocontig_665:2642
TcCLB.508949.30	hypothetical protein, conserved	TcCLB.510119.50	hypothetical protein, conserved	sylviocontig_378:2644	A	105	351	322	316	354	0.0546139	35	29	6	35	TcCLB.508949.40	hypothetical protein, conserved	TcCLB.510119.60	hypothetical protein, conserved	sylviocontig_378:5779
TcCLB.509443.20	mitochondrial RNA binding protein 1, putative	TcCLB.507017.140	mitochondrial RNA binding protein 1, putative	sylviocontig_65:15920	A	2614	427	401	392	428	0.0280374	35	26	9	35	TcCLB.509443.30	AUT2/APG4/ATG4 cysteine peptidase, putative,cysteine peptidase, Clan CA, family C54, putative	TcCLB.507017.150	AUT2/APG4/ATG4 cysteine peptidase, putative,cysteine peptidase, Clan CA, family C54, putative	sylviocontig_65:17929
TcCLB.510073.30	pumilio/PUF RNA binding protein 4, putative (PUF4)	TcCLB.509399.190	pumilio/PUF RNA binding protein 4, putative (PUF4)	sylviocontig_1460:190	A	195	639	664	629	704	0.078125	10	25	35	35	TcCLB.510073.40	hypothetical protein, conserved	TcCLB.509399.180	hypothetical protein, conserved	sylviocontig_1460:3738
TcCLB.510747.120	hypothetical protein, conserved	TcCLB.510657.110	hypothetical protein, conserved	sylviocontig_323:3609	A	4286	344	319	309	350	0.0438095	35	25	10	35	TcCLB.510747.130	hypothetical protein, conserved	TcCLB.510657.100	hypothetical protein, conserved	sylviocontig_323:5337
TcCLB.504215.10	hypothetical protein, conserved	TcCLB.508891.20	hypothetical protein, conserved	sylviocontig_294:543	A	4524	923	898	888	929	0.0358809	35	25	10	35	TcCLB.504215.20	dolichyl-P-Man:GDP-ManGlcNAc2-PP-dolichyl beta-1,4-mannosyltransferase, putative	TcCLB.508891.10	dolichyl-P-Man:GDP-ManGlcNAc2-PP-dolichyl beta-1,4-mannosyltransferase, putative	sylviocontig_294:4247
TcCLB.504029.70	hypothetical protein, conserved	TcCLB.509999.10	hypothetical protein, conserved	sylviocontig_1110:553	A	3443	620	655	642	669	0.0577977	22	35	13	35	TcCLB.504029.60	hypothetical protein, conserved	TcCLB.509999.20	hypothetical protein, conserved	sylviocontig_1110:2419
TcCLB.510515.70	hypothetical protein, conserved	TcCLB.509859.50	hypothetical protein, conserved	sylviocontig_664:412	A	1591	760	725	746	767	0.0478053	14	35	21	35	TcCLB.510515.80	hypothetical protein, conserved	TcCLB.509859.60	hypothetical protein, conserved	sylviocontig_664:1605
TcCLB.504643.30	ubiquitin carrier protein 4, putative	TcCLB.509161.10	ubiquitin carrier protein 4, putative	sylviocontig_559:202	A	3366	839	804	818	852	0.0543818	21	35	14	35	TcCLB.504643.20	hypothetical protein, conserved	TcCLB.509161.20	hypothetical protein, conserved	sylviocontig_559:1656
TcCLB.509231.26	hypothetical protein, conserved	TcCLB.509719.56	hypothetical protein, conserved	sylviocontig_933:3435	A	873	290	274	255	300	0.0522222	35	16	19	35	TcCLB.509231.30	hypothetical protein	TcCLB.509719.60	hypothetical protein	sylviocontig_933:5672
TcCLB.506859.130	hypothetical protein, conserved	TcCLB.511815.100	hypothetical protein, conserved	sylviocontig_296:3781	A	684	235	217	200	240	0.0625	35	18	17	35	TcCLB.506859.150	hypothetical protein	TcCLB.511815.150	hypothetical protein	sylviocontig_296:4863
TcCLB.510297.30	TPR-repeat-containing chaperone protein DNAJ, putative	TcCLB.506009.30	TPR-repeat-containing chaperone protein DNAJ, putative	sylviocontig_92:4921	A	1336	960	978	943	985	0.035533	17	18	35	35	TcCLB.510297.40	hypothetical protein	TcCLB.506009.40	hypothetical protein	sylviocontig_92:8768
TcCLB.508515.20	translation factor sui1, putative	TcCLB.508641.184	Protein translation factor SUI1 homolog, putative	sylviocontig_2600:346	A	1931	565	530	547	576	0.0572917	18	35	17	35	TcCLB.508515.10	hypothetical protein, conserved	TcCLB.508641.190	hypothetical protein, conserved	sylviocontig_2600:1223
TcCLB.506223.30	hypothetical protein, conserved	TcCLB.511717.120	hypothetical protein, conserved	sylviocontig_23:22145	A	3333	415	432	397	445	0.0516854	18	17	35	35	TcCLB.506223.40	hypothetical protein, conserved	TcCLB.511717.130	hypothetical protein, conserved	sylviocontig_23:24969
TcCLB.504033.90	mitochondrial carrier protein, putative	TcCLB.510339.74	mitochondrial carrier protein, putative	sylviocontig_353:5641	A	304	2233	2235	2267	2349	0.0559103	34	2	32	34	TcCLB.504033.80	hypothetical protein, conserved	TcCLB.510339.80	hypothetical protein, conserved	sylviocontig_353:8775	Microsatellite	2233	111	0.05	2233	0	0	2233	111	0.05
TcCLB.507143.30	hypothetical protein	TcCLB.506319.10	hypothetical protein	sylviocontig_166:8784	A	67	593	627	599	642	0.0571132	6	34	28	34	TcCLB.507143.40	hypothetical protein, conserved	TcCLB.506319.20	hypothetical protein, conserved	sylviocontig_166:13145
TcCLB.507105.10	beta prime cop protein, putative	TcCLB.506815.30	beta prime cop protein, putative	sylviocontig_587:2354	A	3242	531	503	497	533	0.0437774	34	28	6	34	TcCLB.507105.20	mitochondrial RNA binding complex 1 subunit, putative	TcCLB.506815.40	mitochondrial RNA binding complex 1 subunit, putative	sylviocontig_587:5517
TcCLB.506695.49	hypothetical protein, conserved	TcCLB.508153.550	hypothetical protein, conserved	sylviocontig_753:13	A	3529	211	177	185	213	0.0735524	26	34	8	34	TcCLB.506695.40	hypothetical protein, conserved	TcCLB.508153.560	hypothetical protein, conserved	sylviocontig_753:3216	Microsatellite	211	60	0.28	211	0	0	211	60	0.28
TcCLB.508041.50	hypothetical protein, conserved	TcCLB.506297.310	hypothetical protein, conserved	sylviocontig_247:2272	A	2002	415	389	381	417	0.0655476	34	26	8	34	TcCLB.508041.60	eukaryotic release factor 3, putative	TcCLB.506297.300	eukaryotic release factor 3, putative	sylviocontig_247:3940
TcCLB.503841.50	hypothetical protein, conserved	TcCLB.503679.30	hypothetical protein, conserved	sylviocontig_510:6329	A	3942	402	410	376	435	0.0605364	26	8	34	34	TcCLB.503841.60	hypothetical protein, conserved	TcCLB.503679.20	hypothetical protein, conserved	sylviocontig_510:7758
TcCLB.506467.10	hypothetical protein, conserved	TcCLB.505193.80	hypothetical protein, conserved	sylviocontig_870:2988	A	2939	488	463	454	503	0.0808482	34	25	9	34	TcCLB.506467.4	hypothetical protein, conserved	TcCLB.505193.74	hypothetical protein, conserved	sylviocontig_870:5629
TcCLB.508777.110	hypothetical protein, conserved	TcCLB.509029.140	hypothetical protein, conserved	sylviocontig_1379:58	A	4630	580	603	569	644	0.0429607	11	23	34	34	TcCLB.508777.120	hypothetical protein, conserved	TcCLB.509029.150	hypothetical protein, conserved	sylviocontig_1379:3055	Microsatellite	603	90	0.15	603	0	0	603	90	0.15
TcCLB.511733.60	hypothetical protein, conserved	TcCLB.511523.50	hypothetical protein, conserved	sylviocontig_564:6204	A	2788	647	625	613	663	0.0653595	34	22	12	34	TcCLB.511733.50	hypothetical protein, conserved	TcCLB.511523.60	hypothetical protein, conserved	sylviocontig_564:7876
TcCLB.509669.110	GTPase activator protein, putative	TcCLB.506175.60	GTPase activator protein, putative	sylviocontig_198:5576	A	3460	619	598	585	634	0.0399579	34	21	13	34	TcCLB.509669.100	hypothetical protein, conserved	TcCLB.506175.50	hypothetical protein, conserved	sylviocontig_198:7849
TcCLB.507669.84	ATP-dependent DEAD/H RNA helicase, putative	TcCLB.507857.40	ATP-dependent RNA helicase, putative	sylviocontig_438:3941	A	1979	452	437	418	454	0.0374449	34	15	19	34	TcCLB.507669.90	hypothetical protein, conserved	TcCLB.507857.30	hypothetical protein, conserved	sylviocontig_438:6138
TcCLB.511529.180	hypothetical protein, conserved	TcCLB.506727.80	hypothetical protein, conserved	sylviocontig_1273:1060	A	3164	198	165	165	198	0.0589226	33	33	0	33	TcCLB.511529.190	hypothetical protein, conserved	TcCLB.506727.70	hypothetical protein, conserved	sylviocontig_1273:2404
TcCLB.508837.140	U1 small nuclear ribonucleoprotein, putative	TcCLB.511383.30	U1 small nuclear ribonucleoprotein, putative	sylviocontig_606:2770	A	1788	384	416	383	436	0.0642202	1	32	33	33	TcCLB.508837.147	kinesin, putative	TcCLB.511383.20	kinesin, putative	sylviocontig_606:3978
TcCLB.507993.260	hypothetical protein, conserved	TcCLB.511279.60	hypothetical protein, conserved	sylviocontig_522:5267	A	4490	359	326	328	359	0.0278552	31	33	2	33	TcCLB.507993.250	hypothetical protein, conserved	TcCLB.511279.50	hypothetical protein, conserved	sylviocontig_522:8076
TcCLB.507927.50	metallo-beta-lactamase superfamily, putative	TcCLB.509047.50	metallo-beta-lactamase superfamily, putative	sylviocontig_141:10285	A	2629	495	528	498	530	0.0572327	3	33	30	33	TcCLB.507927.40	hypothetical protein, conserved	TcCLB.509047.60	hypothetical protein, conserved	sylviocontig_141:11827	Microsatellite	528	53	0.1	528	0	0	528	53	0.1
TcCLB.506777.50	cell cycle sequence binding phosphoprotein (RBP45), putative	TcCLB.511163.40	cell cycle sequence binding phosphoprotein (RBP45), putative	sylviocontig_90:15302	A	2086	498	465	468	509	0.0523903	30	33	3	33	TcCLB.506777.60	NGG1 interacting factor 3, putative	TcCLB.511163.30	NGG1 interacting factor 3, putative	sylviocontig_90:16673
TcCLB.511751.130	small GTP-binding protein Rab28, putative	TcCLB.507023.110	small GTP-binding protein Rab28, putative	sylviocontig_173:10829	A	2689	438	405	409	443	0.0541761	29	33	4	33	TcCLB.511751.120	aldehyde dehydrogenase family, putative	TcCLB.507023.120	aldehyde dehydrogenase family, putative	sylviocontig_173:11928	Microsatellite	438	97	0.22	438	0	0	438	97	0.22
TcCLB.510517.20	hypothetical protein, conserved	TcCLB.504003.50	hypothetical protein, conserved	sylviocontig_366:7223	A	1595	990	986	957	1022	0.0391389	33	4	29	33	TcCLB.510517.30	hypothetical protein, conserved	TcCLB.504003.40	hypothetical protein, conserved	sylviocontig_366:8717
TcCLB.511109.30	dynein intermediate chain, putative	TcCLB.504157.110	dynein intermediate chain, putative	sylviocontig_1048:814	A	1660	547	552	519	613	0.0772159	28	5	33	33	TcCLB.511109.20	hypothetical protein, conserved	TcCLB.504157.120	hypothetical protein, conserved	sylviocontig_1048:3859
TcCLB.511693.40	hypothetical protein, conserved	TcCLB.508177.40	hypothetical protein, conserved	sylviocontig_931:960	A	2126	1551	1518	1523	1557	0.034468	28	33	5	33	TcCLB.511693.50	hypothetical protein, conserved	TcCLB.508177.30	hypothetical protein, conserved	sylviocontig_931:4283
TcCLB.506519.70	hypothetical protein	TcCLB.508909.80	hypothetical protein	sylviocontig_34:19706	A	1093	416	410	383	430	0.0604651	33	6	27	33	TcCLB.506519.60	Protein kinase domain, putative	TcCLB.508909.90	Protein kinase domain, putative	sylviocontig_34:21135
TcCLB.503487.70	hypothetical protein, conserved	TcCLB.508641.200	hypothetical protein, conserved	sylviocontig_15:435	A	1933	771	738	744	772	0.0276339	27	33	6	33	TcCLB.503487.60	hypothetical protein, conserved	TcCLB.508641.210	hypothetical protein, conserved	sylviocontig_15:2097
TcCLB.510101.200	hypothetical protein, conserved	TcCLB.506297.130	hypothetical protein, conserved	sylviocontig_1317:1852	A	2018	409	384	376	418	0.0502392	33	25	8	33	TcCLB.510101.210	hypothetical protein, conserved	TcCLB.506297.120	hypothetical protein, conserved	sylviocontig_1317:3626
TcCLB.504009.40	33 kDa inner dynein arm light chain, axonemal, putative	TcCLB.507049.170	33 kDa inner dynein arm light chain, axonemal, putative	sylviocontig_262:5525	A	1367	445	412	421	451	0.0509978	24	33	9	33	TcCLB.504009.30	hypothetical protein, conserved	TcCLB.507049.160	hypothetical protein, conserved	sylviocontig_262:7044
TcCLB.505989.78	hypothetical protein, conserved	TcCLB.508693.84	hypothetical protein, conserved	sylviocontig_830:4169	A	3028	452	429	419	452	0.0530973	33	23	10	33	TcCLB.505989.82	ruvB-like DNA helicase, putative	TcCLB.508693.80	ruvB-like DNA helicase, putative	sylviocontig_830:5527
TcCLB.511531.30	hypothetical protein, conserved	TcCLB.511025.80	hypothetical protein, conserved	sylviocontig_95:1224	A	3194	977	1010	997	1056	0.03125	20	33	13	33	TcCLB.511531.40	chaperonin alpha subunit, putative	TcCLB.511025.70	chaperonin alpha subunit, putative	sylviocontig_95:3916
TcCLB.503893.90	hypothetical protein, conserved	TcCLB.508507.50	hypothetical protein, conserved	sylviocontig_1426:3083	A	4011	499	479	466	505	0.0541254	33	20	13	33	TcCLB.503893.100	hypothetical protein, conserved	TcCLB.508507.40	hypothetical protein, conserved	sylviocontig_1426:3894
TcCLB.511111.50	ubiquitin-conjugating enzyme, putative	TcCLB.507715.80	ubiquitin-conjugating enzyme, putative	sylviocontig_576:455	A	1649	381	362	348	393	0.0508906	33	19	14	33	TcCLB.511111.40	hypothetical protein, conserved	TcCLB.507715.90	hypothetical protein, conserved	sylviocontig_576:1517
TcCLB.510257.50	hypothetical protein, conserved	TcCLB.509213.90	hypothetical protein, conserved	sylviocontig_303:3946	A	1405	519	486	504	525	0.0406349	15	33	18	33	TcCLB.510257.60	hypothetical protein, conserved	TcCLB.509213.100	hypothetical protein, conserved	sylviocontig_303:5734
TcCLB.505807.40	hypothetical protein, conserved	TcCLB.509033.50	hypothetical protein, conserved	sylviocontig_62:243	A	2592	281	263	248	281	0.0510083	33	18	15	33	TcCLB.505807.50	hypothetical protein, conserved	TcCLB.509033.60	hypothetical protein, conserved	sylviocontig_62:2825
TcCLB.506401.160	hypothetical protein, conserved	TcCLB.508543.80	hypothetical protein, conserved	sylviocontig_1155:158	A	1231	813	846	830	890	0.0516854	17	33	16	33	TcCLB.506401.170	plasma membrane Ca2 ATPase	TcCLB.508543.90	plasma membrane Ca2 ATPase	sylviocontig_1155:2014
TcCLB.507963.10	hypothetical protein, conserved	TcCLB.507031.100	hypothetical protein, conserved	sylviocontig_172:290	A	4411	744	728	761	765	0.0522876	17	16	33	33	TcCLB.507963.20	arginase, putative	TcCLB.507031.90	arginase, putative	sylviocontig_172:2515
TcCLB.503903.60	hypothetical protein, conserved	TcCLB.508153.760	hypothetical protein, conserved	sylviocontig_1376:1335	A	3544	652	620	620	668	0.0419162	32	32	0	32	TcCLB.503903.50	hypothetical protein, conserved	TcCLB.508153.770	hypothetical protein, conserved	sylviocontig_1376:2270
TcCLB.510759.40	Protein kinase domain, putative	TcCLB.506999.180	hypothetical protein	sylviocontig_1645:46	A	4315	964	932	933	964	0.0293914	31	32	1	32	TcCLB.510759.50	hypothetical protein	TcCLB.506999.170	hypothetical protein	sylviocontig_1645:2589
TcCLB.506529.508	glucose-6-phosphate isomerase, glycosomal, putative	TcCLB.510889.221	glucose-6-phosphate isomerase, glycosomal, putative	sylviocontig_924:3379	A	185	359	329	327	360	0.0527778	32	30	2	32	TcCLB.506529.516	ATP synthase subunit, putative	TcCLB.510889.231	ATP synthase subunit, putative	sylviocontig_924:5533
TcCLB.509669.90	hypothetical protein, conserved	TcCLB.506175.40	hypothetical protein, conserved	sylviocontig_198:10103	A	3462	350	382	380	383	0.0200174	30	32	2	32	TcCLB.509669.80	hypothetical protein, conserved	TcCLB.506175.30	hypothetical protein, conserved	sylviocontig_198:11491
TcCLB.510351.50	hypothetical protein, conserved	TcCLB.507601.130	hypothetical protein, conserved	sylviocontig_9:4102	A	21	201	233	230	233	0.0515021	29	32	3	32	TcCLB.510351.60	hypothetical protein, conserved	TcCLB.507601.120	hypothetical protein, conserved	sylviocontig_9:5535
TcCLB.508169.100	hypothetical protein, conserved	TcCLB.506581.40	hypothetical protein, conserved	sylviocontig_181:1084	A	1293	225	196	193	225	0.0607407	32	29	3	32	TcCLB.508169.110	hypothetical protein, conserved	TcCLB.506581.50	hypothetical protein, conserved	sylviocontig_181:3685
TcCLB.509979.20	hypothetical protein, conserved	TcCLB.508613.20	hypothetical protein, conserved	sylviocontig_1080:395	A	2965	452	449	420	457	0.0561634	32	3	29	32	TcCLB.509979.14	peroxisomal membrane protein 4, putative	TcCLB.508613.30	peroxisomal membrane protein 4, putative	sylviocontig_1080:3037
TcCLB.506635.100	ATP dependent DEAD-box helicase, putative (RH)	TcCLB.508029.30	ATP dependent DEAD-box helicase, putative (RH)	sylviocontig_728:4431	A	3073	326	297	294	328	0.0579268	32	29	3	32	TcCLB.506635.104	hypothetical protein	TcCLB.508029.40	hypothetical protein	sylviocontig_728:7029
TcCLB.511423.100	hypothetical protein, conserved	TcCLB.507949.80	hypothetical protein, conserved	sylviocontig_692:2019	A	373	456	428	424	464	0.0696839	32	28	4	32	TcCLB.511423.104	DNA-directed RNA polymerase 2, RPB12 subunit, putative	TcCLB.507949.69	DNA-directed RNA polymerase 2, RPB12 subunit, putative	sylviocontig_692:3967
TcCLB.507521.30	hypothetical protein, conserved	TcCLB.508579.20	hypothetical protein, conserved	sylviocontig_898:3676	A	2387	216	184	188	216	0.0709877	28	32	4	32	TcCLB.507521.20	kinesin, putative	TcCLB.508579.30	kinesin, putative	sylviocontig_898:4248
TcCLB.509979.14	peroxisomal membrane protein 4, putative	TcCLB.508613.30	peroxisomal membrane protein 4, putative	sylviocontig_1080:3037	A	2966	616	588	584	634	0.073081	32	28	4	32	TcCLB.509979.10	hypothetical protein, conserved	TcCLB.508613.50	hypothetical protein, conserved	sylviocontig_1080:4284
TcCLB.510347.60	protein kinase, putative	TcCLB.503925.30	protein kinase, putative	sylviocontig_716:173	A	2976	383	387	355	441	0.0400605	28	4	32	32	TcCLB.510347.50	hypothetical protein, conserved	TcCLB.503925.20	hypothetical protein, conserved	sylviocontig_716:2016
TcCLB.510609.65	U6 snRNA-associated Sm-like protein LSm3p	TcCLB.503617.15	U6 snRNA-associated Sm-like protein LSm3p	sylviocontig_1452:2230	A	2197	561	534	529	567	0.0758377	32	27	5	32	TcCLB.510609.70	protein kinase, putative,cdc2-related kinase, putative	TcCLB.503617.10	protein kinase, putative,cdc2-related kinase, putative	sylviocontig_1452:3245
TcCLB.509203.20	cyclin dependent kinase-binding protein, putative	TcCLB.511017.30	cyclin dependent kinase-binding protein, putative	sylviocontig_943:781	A	2468	1764	1771	1739	1861	0.0748701	25	7	32	32	TcCLB.509203.30	hypothetical protein	TcCLB.511017.40	unspecified product	sylviocontig_943:4107	Microsatellite	1771	78	0.04	1771	0	0	1771	78	0.04
TcCLB.510533.220	hypothetical protein, conserved	TcCLB.511823.30	hypothetical protein, conserved	sylviocontig_207:1179	A	730	709	685	677	709	0.0376117	32	24	8	32	TcCLB.510533.230	palmitoyl acyltransferase 11, putative	TcCLB.511823.50	palmitoyl acyltransferase 11, putative	sylviocontig_207:3653
TcCLB.511625.40	protein phosphatase 2C, putative	TcCLB.504741.30	protein phosphatase 2C, putative	sylviocontig_22:23646	A	1716	319	295	287	319	0.0438871	32	24	8	32	TcCLB.511625.50	GTP-binding protein, putative	TcCLB.504741.20	GTP-binding protein, putative	sylviocontig_22:24889
TcCLB.506773.100	protein kinase, putative	TcCLB.508799.110	protein kinase, putative	sylviocontig_1504:268	A	2052	572	548	540	573	0.0407213	32	24	8	32	TcCLB.506773.104	hypothetical protein, conserved	TcCLB.508799.104	hypothetical protein, conserved	sylviocontig_1504:2050
TcCLB.508777.150	hypothetical protein	TcCLB.511483.10	hypothetical protein	sylviocontig_854:328	A	4634	399	375	367	406	0.0500821	32	24	8	32	TcCLB.508777.160	hypothetical protein, conserved	TcCLB.511483.20	hypothetical protein, conserved	sylviocontig_854:2582
TcCLB.508277.70	hypothetical protein, conserved	TcCLB.503541.30	hypothetical protein, conserved	sylviocontig_535:6229	A	241	312	303	280	313	0.0841321	32	9	23	32	TcCLB.508277.80	hypothetical protein, conserved	TcCLB.503541.20	hypothetical protein, conserved	sylviocontig_535:7100
TcCLB.510349.20	hypothetical protein, conserved	TcCLB.503925.50	hypothetical protein, conserved	sylviocontig_504:7532	A	2974	637	647	615	647	0.0587326	22	10	32	32	TcCLB.510349.10	hypothetical protein, conserved	TcCLB.503925.40	hypothetical protein	sylviocontig_504:8570
TcCLB.506811.80	hypothetical protein, conserved	TcCLB.506303.150	hypothetical protein, conserved	sylviocontig_385:6543	A	4091	501	480	469	504	0.0575397	32	21	11	32	TcCLB.506811.70	hypothetical protein	TcCLB.506303.160	hypothetical protein	sylviocontig_385:7876
TcCLB.503779.20	hypothetical protein, conserved	TcCLB.506247.390	hypothetical protein, conserved	sylviocontig_2162:329	A	3661	464	452	432	480	0.0395833	32	12	20	32	TcCLB.503779.30	hypothetical protein, conserved	TcCLB.506247.400	hypothetical protein, conserved	sylviocontig_2162:1337
TcCLB.503455.20	hypothetical protein, conserved	TcCLB.511261.90	hypothetical protein, conserved	sylviocontig_120:4122	A	4567	762	781	749	798	0.0576441	13	19	32	32	TcCLB.503455.30	hypothetical protein, conserved	TcCLB.511261.80	hypothetical protein, conserved	sylviocontig_120:5534
TcCLB.508323.30	hypothetical protein, conserved,mak-16-like RNA binding protein, putative	TcCLB.511825.10	hypothetical protein, conserved,mak-16-like RNA binding protein, putative	sylviocontig_207:10002	A	732	422	406	390	428	0.0366044	32	16	16	32	TcCLB.508323.40	hypothetical protein, conserved	TcCLB.511825.20	hypothetical protein, conserved	sylviocontig_207:11202
TcCLB.510351.70	hypothetical protein, conserved	TcCLB.507601.90	hypothetical protein, conserved	sylviocontig_9:11357	A	22	463	494	494	501	0.0319361	31	31	0	31	TcCLB.510351.80	hypothetical protein, conserved	TcCLB.507601.80	hypothetical protein, conserved	sylviocontig_9:14178
TcCLB.503885.70	hypothetical protein, conserved	TcCLB.511903.270	hypothetical protein, conserved	sylviocontig_59:12664	A	1878	355	386	355	386	0.0509499	0	31	31	31	TcCLB.503885.80	hypothetical protein, conserved	TcCLB.511903.280	hypothetical protein, conserved	sylviocontig_59:13385
TcCLB.510105.70	hypothetical protein, conserved	TcCLB.509715.60	hypothetical protein, conserved	sylviocontig_705:405	A	86	220	249	251	260	0.0871795	31	29	2	31	TcCLB.510105.80	folylpolyglutamate synthetase (FPGS)	TcCLB.509715.70	folylpolyglutamate synthase, putative (FPGS)	sylviocontig_705:2150
TcCLB.511145.40	peroxin 14, putative	TcCLB.504069.50	peroxin 14, putative	sylviocontig_1208:2551	A	525	317	286	289	317	0.0357518	28	31	3	31	TcCLB.511145.43	proteasome alpha 5 subunit, putative	TcCLB.504069.53	proteasome alpha 5 subunit, putative	sylviocontig_1208:3950
TcCLB.506775.140	hypothetical protein, conserved	TcCLB.511167.40	hypothetical protein, conserved	sylviocontig_748:5227	A	2072	462	459	431	467	0.0549607	31	3	28	31	TcCLB.506775.150	hypothetical protein, conserved	TcCLB.511167.30	hypothetical protein, conserved	sylviocontig_748:6306
TcCLB.511911.98	hypothetical protein, conserved	TcCLB.508637.66	hypothetical protein, conserved	sylviocontig_1360:2007	A	423	335	304	308	335	0.0427861	27	31	4	31	TcCLB.511911.102	hypothetical protein, conserved	TcCLB.508637.69	hypothetical protein, conserved	sylviocontig_1360:3506
TcCLB.510285.90	hypothetical protein, conserved	TcCLB.504827.140	hypothetical protein, conserved	sylviocontig_601:3452	A	981	460	491	487	509	0.0667976	27	31	4	31	TcCLB.510285.100	eukaryotic translation initation factor 4 gamma, putative	TcCLB.504827.130	eukaryotic translation initation factor 4 gamma, putative	sylviocontig_601:6369
TcCLB.507521.70	cyclophilin, putative	TcCLB.508577.140	cyclophilin, putative	sylviocontig_453:8726	A	2382	378	354	347	390	0.0273504	31	24	7	31	TcCLB.507521.60	hypothetical protein, conserved	TcCLB.508577.150	hypothetical protein, conserved	sylviocontig_453:9658	Microsatellite	378	52	0.14	378	0	0	378	52	0.14
TcCLB.508723.90	hypothetical protein, conserved	TcCLB.509789.40	hypothetical protein, conserved	sylviocontig_451:1450	A	3694	183	214	207	236	0.0776836	24	31	7	31	TcCLB.508723.80	disgorgin, putative	TcCLB.509789.50	rab-like GTPase activating protein, putative	sylviocontig_451:2512
TcCLB.510311.60	hypothetical protein, conserved	TcCLB.510265.30	hypothetical protein, conserved	sylviocontig_129:8313	A	3581	861	853	830	873	0.054601	31	8	23	31	TcCLB.510311.50	hypothetical protein, conserved	TcCLB.510265.40	hypothetical protein, conserved	sylviocontig_129:14411
TcCLB.510351.110	hypothetical protein	TcCLB.507601.50	hypothetical protein	sylviocontig_9:19508	A	26	659	628	650	748	0.0597148	9	31	22	31	TcCLB.510351.120	NUDIX hydrolase dihydroneopterin triphosphate pyrophosphohydrolase/hydrolase, putative	TcCLB.507601.40	NUDIX hydrolase dihydroneopterin triphosphate pyrophosphohydrolase/hydrolase, putative	sylviocontig_9:21610
TcCLB.510529.10	hypothetical protein, conserved	TcCLB.511817.240	hypothetical protein, conserved	sylviocontig_311:8740	A	706	644	623	613	652	0.047546	31	21	10	31	TcCLB.510529.20	hypothetical protein, conserved	TcCLB.511817.250	hypothetical protein, conserved	sylviocontig_311:10289
TcCLB.510311.140	arginine N-methyltransferase, putative	TcCLB.508153.1110	arginine N-methyltransferase, putative	sylviocontig_125:12137	A	3573	474	453	443	475	0.04	31	21	10	31	TcCLB.510311.130	DNA repair helicase, putative	TcCLB.508153.1120	DNA repair helicase, putative	sylviocontig_125:13738
TcCLB.507941.40	hypothetical protein, conserved	TcCLB.509985.40	hypothetical protein, conserved	sylviocontig_395:8252	A	14	584	553	564	585	0.0490028	20	31	11	31	TcCLB.507941.50	hypothetical protein, conserved	TcCLB.509985.30	hypothetical protein, conserved	sylviocontig_395:10307
TcCLB.509231.23	hypothetical protein, conserved	TcCLB.509719.53	hypothetical protein, conserved	sylviocontig_933:2785	A	872	411	423	392	432	0.0949074	19	12	31	31	TcCLB.509231.26	hypothetical protein, conserved	TcCLB.509719.56	hypothetical protein, conserved	sylviocontig_933:3435
TcCLB.510517.60	hypothetical protein, conserved	TcCLB.507851.20	hypothetical protein, conserved	sylviocontig_938:517	A	1599	780	795	764	813	0.0364904	16	15	31	31	TcCLB.510517.70	hypothetical protein, conserved	TcCLB.507851.30	hypothetical protein, conserved	sylviocontig_938:2232	Microsatellite	795	45	0.06	795	0	0	795	45	0.06
TcCLB.507089.220	hypothetical protein, conserved	TcCLB.503839.19	hypothetical protein, conserved	sylviocontig_372:364	A	3188	617	646	616	646	0.0546956	1	29	30	30	TcCLB.507089.230	hypothetical protein, conserved	TcCLB.503839.30	hypothetical protein, conserved	sylviocontig_372:3443
TcCLB.506937.10	cytosolic malate dehydrogenase, putative	TcCLB.510437.40	cytosolic malate dehydrogenase, putative	sylviocontig_2245:1481	A	2490	263	233	235	263	0.0684411	28	30	2	30	TcCLB.506937.20	hypothetical protein, conserved	TcCLB.510437.30	hypothetical protein, conserved	sylviocontig_2245:637
TcCLB.506563.20	exosome-associated protein 1, putative,Rrp42 homologue, putative,RNasePH-like protein, putative (EAP1)	TcCLB.503869.50	exosome-associated protein 1, putative,Rrp42 homologue, putative,RNasePH-like protein, putative (EAP1)	sylviocontig_1835:313	A	414	449	419	422	451	0.0295639	27	30	3	30	TcCLB.506563.10	pumilio/PUF RNA binding protein 9, putative (PUF9)	TcCLB.503869.40	pumilio/PUF RNA binding protein 9, putative (PUF9)	sylviocontig_1835:1887
TcCLB.510257.30	ribulose-5-phosphate 3-epimerase, putative	TcCLB.509213.70	ribulose-5-phosphate 3-epimerase, putative	sylviocontig_303:1390	A	1403	481	511	508	527	0.0657812	27	30	3	30	TcCLB.510257.40	hypothetical protein, conserved	TcCLB.509213.80	hypothetical protein, conserved	sylviocontig_303:2633
TcCLB.506691.64	cytochrome c oxidase copper chaperone, putative	TcCLB.508153.994	cytochrome c oxidase copper chaperone, putative	sylviocontig_2804:223	A	3561	588	558	561	611	0.0436443	27	30	3	30	TcCLB.506691.60	hypothetical protein, conserved	TcCLB.508153.1000	hypothetical protein, conserved	sylviocontig_2804:1009
TcCLB.510311.150	MP99, putative	TcCLB.508153.1100	MP99, putative	sylviocontig_125:8361	A	3572	1055	1025	1028	1074	0.0422098	27	30	3	30	TcCLB.510311.140	arginine N-methyltransferase, putative	TcCLB.508153.1110	arginine N-methyltransferase, putative	sylviocontig_125:12137
TcCLB.506567.60	ABC transporter, putative	TcCLB.507049.50	ABC transporter, putative	sylviocontig_726:2565	A	1378	806	780	810	821	0.0507511	4	26	30	30	TcCLB.506567.50	hypothetical protein, conserved	TcCLB.507049.41	hypothetical protein, conserved	sylviocontig_726:5280
TcCLB.506127.140	hypothetical protein	TcCLB.503593.40	hypothetical protein	sylviocontig_144:7650	A	4069	281	251	255	281	0.0427046	26	30	4	30	TcCLB.506127.130	hypothetical protein, conserved	TcCLB.503593.50	hypothetical protein, conserved	sylviocontig_144:9702
TcCLB.504111.20	methionine aminopeptidase, putative,metallo-peptidase, Clan MG, Family M24, putative	TcCLB.507031.120	methionine aminopeptidase, putative,metallo-peptidase, Clan MG, Family M24, putative	sylviocontig_1057:162	A	4409	1927	1897	1922	1990	0.0470687	5	30	25	30	TcCLB.504111.10	hypothetical protein, conserved	TcCLB.507031.110	hypothetical protein, conserved	sylviocontig_1057:3263
TcCLB.511407.10	nuclear transport factor 2, putative	TcCLB.509567.40	nuclear transport factor 2, putative	sylviocontig_1112:348	A	618	527	551	521	571	0.0396964	6	24	30	30	TcCLB.511407.20	hypothetical protein, conserved	TcCLB.509567.50	hypothetical protein, conserved	sylviocontig_1112:1244
TcCLB.506223.70	hypothetical protein	TcCLB.511717.160	hypothetical protein	sylviocontig_39:3797	A	3337	409	385	379	409	0.0448248	30	24	6	30	TcCLB.506223.80	ATP-dependent zinc metallopeptidase, putative,metallo-peptidase, clan MA(E), family M41, putative	TcCLB.511717.170	ATP-dependent zinc metallopeptidase, putative,metallo-peptidase, clan MA(E), family M41, putative	sylviocontig_39:5262
TcCLB.504103.60	hypothetical protein, conserved	TcCLB.503847.50	hypothetical protein, conserved	sylviocontig_265:4874	A	3757	523	499	493	525	0.0419048	30	24	6	30	TcCLB.504103.50	hypothetical protein, conserved	TcCLB.503847.40	hypothetical protein, conserved	sylviocontig_265:5859
TcCLB.510283.140	UDP-N-acetylglucosamine-dolichyl-phosphate N-acetylglucosaminephosphotransferase, putative	TcCLB.503823.104	UDP-N-acetylglucosamine-dolichyl-phosphate N-acetylglucosaminephosphotransferase, putative	sylviocontig_61:14999	A	971	263	241	233	271	0.0528905	30	22	8	30	TcCLB.510283.150	hypothetical protein, conserved	TcCLB.503823.110	hypothetical protein, conserved	sylviocontig_61:16467
TcCLB.510173.120	hypothetical protein, conserved	TcCLB.507777.10	hypothetical protein, conserved	sylviocontig_520:4629	A	1517	323	301	293	334	0.0528942	30	22	8	30	TcCLB.510173.130	hypothetical protein, conserved	TcCLB.507777.20	hypothetical protein, conserved	sylviocontig_520:6054
TcCLB.506179.50	hypothetical protein, conserved	TcCLB.507663.60	hypothetical protein, conserved	sylviocontig_160:6884	A	783	508	538	518	540	0.0419753	10	30	20	30	TcCLB.506179.40	hypothetical protein, conserved	TcCLB.507663.70	hypothetical protein, conserved	sylviocontig_160:8596
TcCLB.511127.190	hypothetical protein, conserved	TcCLB.509023.170	hypothetical protein, conserved	sylviocontig_259:202	A	4598	616	606	586	626	0.0537806	30	10	20	30	TcCLB.511127.200	kinesin, putative	TcCLB.509023.180	kinesin, putative	sylviocontig_259:2237
TcCLB.510283.100	hypothetical protein, conserved	TcCLB.503823.70	hypothetical protein, conserved	sylviocontig_61:8415	A	966	470	500	481	516	0.0607235	11	30	19	30	TcCLB.510283.110	hypothetical protein, conserved	TcCLB.503823.80	hypothetical protein, conserved	sylviocontig_61:9415
TcCLB.508953.10	hypothetical protein, conserved	TcCLB.508059.10	hypothetical protein, conserved	sylviocontig_19:12667	A	127	358	328	340	360	0.0731481	18	30	12	30	TcCLB.508953.19	hypothetical protein, conserved	TcCLB.508059.20	hypothetical protein, conserved	sylviocontig_19:14374
TcCLB.503453.80	hypothetical protein, conserved	TcCLB.506959.80	hypothetical protein, conserved	sylviocontig_2163:236	A	3909	481	511	499	533	0.0500313	18	30	12	30	TcCLB.503453.90	hypothetical protein, conserved	TcCLB.506959.74	hypothetical protein, conserved	sylviocontig_2163:1787
TcCLB.506147.170	hypothetical protein, conserved	TcCLB.510735.9	hypothetical protein, conserved	sylviocontig_295:581	A	4173	501	471	483	508	0.0616798	18	30	12	30	TcCLB.506147.160	hypothetical protein, conserved	TcCLB.510735.20	hypothetical protein, conserved	sylviocontig_295:4838
TcCLB.510241.120	Peptide deformylase 2,metalloprotease-like protein, putative,peptide deformylase, putative,polypeptide deformylase, putative	TcCLB.510579.20	metalloprotease-like protein, putative,polypeptide deformylase, putative	sylviocontig_773:3832	A	318	532	515	545	554	0.0547533	13	17	30	30	TcCLB.510241.124	hypothetical protein, conserved	TcCLB.510579.14	hypothetical protein, conserved	sylviocontig_773:5478
TcCLB.506755.220	hypothetical protein, conserved	TcCLB.510359.230	hypothetical protein, conserved	sylviocontig_495:4528	A	4679	329	312	299	334	0.0558882	30	17	13	30	TcCLB.506755.210	hypothetical protein, conserved	TcCLB.510359.220	hypothetical protein, conserved	sylviocontig_495:7014
TcCLB.506465.30	hypothetical protein, conserved	TcCLB.507317.50	hypothetical protein, conserved	sylviocontig_544:253	A	2946	699	683	669	700	0.0414286	30	16	14	30	TcCLB.506465.20	hypothetical protein, conserved	TcCLB.507317.40	hypothetical protein, conserved	sylviocontig_544:4993	Microsatellite	699	37	0.05	699	0	0	699	37	0.05
TcCLB.511313.10	hypothetical protein, conserved	TcCLB.511755.100	hypothetical protein, conserved	sylviocontig_1170:303	A	1082	407	437	421	448	0.0669643	14	30	16	30	TcCLB.511313.20	hypothetical protein, conserved	TcCLB.511755.90	hypothetical protein, conserved	sylviocontig_1170:2989
TcCLB.511529.59	hypothetical protein	TcCLB.425969.5	hypothetical protein	sylviocontig_618:6503	A	3156	805	819	789	858	0.0606061	16	14	30	30	TcCLB.511529.68	cyclin-dependent kinases regulatory subunit, putative (P12CKS1)	TcCLB.425969.9	cyclin-dependent kinases regulatory subunit, putative (P12CKS1)	sylviocontig_618:8063
TcCLB.507143.70	hypothetical protein, conserved	TcCLB.506319.50	hypothetical protein, conserved	sylviocontig_850:394	A	71	370	397	399	422	0.0418641	29	27	2	29	TcCLB.507143.80	hypothetical protein, conserved	TcCLB.506319.60	hypothetical protein, conserved	sylviocontig_850:2992
TcCLB.507257.160	hypothetical protein, conserved	TcCLB.510329.370	hypothetical protein, conserved	sylviocontig_369:2499	A	3477	405	403	376	415	0.0859438	29	2	27	29	TcCLB.507257.150	hypothetical protein, conserved	TcCLB.510329.360	hypothetical protein, conserved	sylviocontig_369:3565
TcCLB.507047.140	hypothetical protein, conserved	TcCLB.509179.110	hypothetical protein, conserved	sylviocontig_202:6593	A	1045	677	653	648	731	0.0528956	29	24	5	29	TcCLB.507047.150	L-galactonolactone oxidase (TcGAL)	TcCLB.509179.100	hypothetical protein, conserved	sylviocontig_202:9863	Microsatellite	648	87	0.13	648	0	0	648	87	0.13
TcCLB.510285.110	hypothetical protein, conserved	TcCLB.504827.120	hypothetical protein, conserved	sylviocontig_918:562	A	983	364	335	359	365	0.0547945	5	29	24	29	TcCLB.510285.120	hypothetical protein, conserved	TcCLB.504827.110	hypothetical protein, conserved	sylviocontig_918:1941
TcCLB.506265.130	hypothetical protein, conserved	TcCLB.506435.150	hypothetical protein, conserved	sylviocontig_18:1042	A	3104	1429	1400	1421	1485	0.0601571	8	29	21	29	TcCLB.506265.140	hypothetical protein, conserved	TcCLB.506435.160	hypothetical protein, conserved	sylviocontig_18:2922
TcCLB.509073.100	hypothetical protein, conserved	TcCLB.508707.110	hypothetical protein, conserved	sylviocontig_183:7874	A	3230	201	180	172	201	0.0829187	29	21	8	29	TcCLB.509073.110	hypothetical protein, conserved	TcCLB.508707.100	hypothetical protein, conserved	sylviocontig_183:9243
TcCLB.506405.80	hypothetical protein, conserved	TcCLB.503929.50	hypothetical protein, conserved	sylviocontig_75:12847	A	3009	520	500	491	520	0.0371795	29	20	9	29	TcCLB.506405.90	hypothetical protein, conserved	TcCLB.503929.40	hypothetical protein, conserved	sylviocontig_75:13914
TcCLB.509073.90	hypothetical protein, conserved	TcCLB.508707.120	hypothetical protein, conserved	sylviocontig_183:5763	A	3229	379	388	359	390	0.057265	20	9	29	29	TcCLB.509073.100	hypothetical protein, conserved	TcCLB.508707.110	hypothetical protein, conserved	sylviocontig_183:7874
TcCLB.504247.34	hypothetical protein, conserved	TcCLB.509991.100	hypothetical protein, conserved	sylviocontig_29:11420	A	395	388	407	378	410	0.0406504	10	19	29	29	TcCLB.504247.40	RNA editing complex protein MP90, putative,nuclease, putative	TcCLB.509991.90	RNA editing complex protein MP90, putative,nuclease, putative	sylviocontig_29:12503
TcCLB.510533.150	hypothetical protein	TcCLB.511821.130	hypothetical protein	sylviocontig_676:676	A	726	513	494	484	528	0.0410354	29	19	10	29	TcCLB.510533.160	hypothetical protein, conserved	TcCLB.511821.140	hypothetical protein, conserved	sylviocontig_676:5066
TcCLB.508647.260	hypothetical protein, conserved	TcCLB.505183.10	hypothetical protein, conserved	sylviocontig_853:227	A	1950	434	405	415	436	0.0542813	19	29	10	29	TcCLB.508647.264	hypothetical protein, conserved	TcCLB.505183.14	hypothetical protein, conserved	sylviocontig_853:1812
TcCLB.506893.70	hypothetical protein, conserved	TcCLB.508501.220	hypothetical protein, conserved	sylviocontig_1127:779	A	2898	343	333	314	343	0.0485909	29	10	19	29	TcCLB.506893.80	monothiol glutaredoxin, putative	TcCLB.508501.230	monothiol glutaredoxin, putative	sylviocontig_1127:2827
TcCLB.507089.140	hypothetical protein, conserved	TcCLB.506725.40	hypothetical protein, conserved	sylviocontig_145:6790	A	3182	657	686	675	694	0.0403458	18	29	11	29	TcCLB.507089.154	hypothetical protein, conserved	TcCLB.506725.30	hypothetical protein, conserved	sylviocontig_145:9359
TcCLB.507509.40	hypothetical protein, conserved	TcCLB.506871.90	hypothetical protein, conserved	sylviocontig_985:358	A	3357	1077	1060	1048	1088	0.0294118	29	17	12	29	TcCLB.507509.30	RNA polymerase-like protein, putative	TcCLB.506871.80	RNA polymerase-like protein, putative	sylviocontig_985:2696
TcCLB.507963.60	hypothetical protein, conserved	TcCLB.507031.50	hypothetical protein, conserved	sylviocontig_172:11172	A	4417	561	549	532	564	0.0478723	29	12	17	29	TcCLB.507963.70	hypothetical protein, conserved	TcCLB.507031.40	hypothetical protein, conserved	sylviocontig_172:12451
TcCLB.506413.50	hypothetical protein, conserved	TcCLB.511237.80	hypothetical protein, conserved	sylviocontig_574:3874	A	1778	200	216	187	216	0.0833333	13	16	29	29	TcCLB.506413.60	hypothetical protein, conserved	TcCLB.511237.90	hypothetical protein, conserved	sylviocontig_574:5814
TcCLB.503835.20	hypothetical protein, conserved	TcCLB.509049.10	hypothetical protein, conserved	sylviocontig_1009:1632	A	2631	432	418	403	432	0.033179	29	14	15	29	TcCLB.503835.30	hypothetical protein, conserved	TcCLB.509049.20	hypothetical protein, conserved	sylviocontig_1009:2406
TcCLB.506857.30	hypothetical protein, conserved	TcCLB.509207.100	hypothetical protein, conserved	sylviocontig_2102:76	A	667	362	334	337	363	0.0385675	25	28	3	28	TcCLB.506857.40	hypothetical protein, conserved	TcCLB.509207.110	hypothetical protein, conserved	sylviocontig_2102:1943
TcCLB.511751.30	queuine tRNA-ribosyltransferase, putative	TcCLB.507023.200	queuine tRNA-ribosyltransferase, putative	sylviocontig_2520:117	A	2699	323	298	326	328	0.0487805	3	25	28	28	TcCLB.511751.22	hypothetical protein, conserved	TcCLB.507023.210	hypothetical protein, conserved	sylviocontig_2520:1865
TcCLB.510123.70	vesicle-associated membrane protein, putative,syntaxin-like protein, putative	TcCLB.511837.10	vesicle-associated membrane protein, putative,syntaxin-like protein, putative	sylviocontig_2272:653	A	1382	408	404	380	436	0.0474006	28	4	24	28	TcCLB.510123.60	hypothetical protein, conserved	TcCLB.511837.20	hypothetical protein, conserved	sylviocontig_2272:1927
TcCLB.509151.10	hypothetical protein, conserved	TcCLB.508175.280	hypothetical protein, conserved	sylviocontig_189:498	A	2142	1001	973	977	1009	0.0455897	24	28	4	28	TcCLB.509151.20	hypothetical protein	TcCLB.508175.270	hypothetical protein	sylviocontig_189:3927
TcCLB.511423.50	hypothetical protein, conserved	TcCLB.507949.150	hypothetical protein, conserved	sylviocontig_657:196	A	368	737	732	709	759	0.0390865	28	5	23	28	TcCLB.511423.60	hypothetical protein, conserved	TcCLB.507949.140	hypothetical protein, conserved	sylviocontig_657:3737
TcCLB.503897.170	citrate transporter, putative	TcCLB.509561.30	citrate transporter, putative	sylviocontig_1023:449	A	598	345	317	323	345	0.0628019	22	28	6	28	TcCLB.503897.150	hypothetical protein, conserved	TcCLB.509561.39	hypothetical protein, conserved	sylviocontig_1023:1978
TcCLB.506529.500	hypothetical protein, conserved	TcCLB.510889.210	hypothetical protein, conserved	sylviocontig_924:1124	A	184	375	354	347	397	0.0562552	28	21	7	28	TcCLB.506529.508	glucose-6-phosphate isomerase, glycosomal, putative	TcCLB.510889.221	glucose-6-phosphate isomerase, glycosomal, putative	sylviocontig_924:3379
TcCLB.509007.30	hypothetical protein, conserved	TcCLB.508965.80	hypothetical protein, conserved	sylviocontig_534:6193	A	2549	833	861	854	910	0.0626374	21	28	7	28	TcCLB.509007.40	hypothetical protein, conserved	TcCLB.508965.70	hypothetical protein, conserved	sylviocontig_534:7971
TcCLB.506777.60	NGG1 interacting factor 3, putative	TcCLB.511163.30	NGG1 interacting factor 3, putative	sylviocontig_90:16673	A	2087	494	466	486	507	0.086785	8	28	20	28	TcCLB.506777.64	hypothetical protein, conserved	TcCLB.511163.24	hypothetical protein, conserved	sylviocontig_90:18020
TcCLB.503407.20	SUMO1/Ulp2, putative,cysteine peptidase, Clan CA, family C48, putative	TcCLB.505193.40	SUMO1/Ulp2, putative,cysteine peptidase, Clan CA, family C48, putative	sylviocontig_770:195	A	2942	391	371	363	393	0.0483461	28	20	8	28	TcCLB.503407.10	hypothetical protein, conserved	TcCLB.505193.20	hypothetical protein, conserved	sylviocontig_770:2760
TcCLB.506211.70	RNA-binding protein, putative	TcCLB.508895.50	RNA-binding protein, putative	sylviocontig_363:243	A	4433	813	794	785	848	0.0393082	28	19	9	28	TcCLB.506211.80	hypothetical protein, conserved	TcCLB.508895.40	hypothetical protein, conserved	sylviocontig_363:1871
TcCLB.506863.60	hypothetical protein, conserved	TcCLB.509211.10	hypothetical protein, conserved	sylviocontig_386:4125	A	752	466	448	476	477	0.0433263	10	18	28	28	TcCLB.506863.70	hypothetical protein, conserved	TcCLB.509211.20	hypothetical protein, conserved	sylviocontig_386:6476	Microsatellite	476	55	0.12	476	0	0	476	55	0.12
TcCLB.506265.140	hypothetical protein, conserved	TcCLB.506435.160	hypothetical protein, conserved	sylviocontig_18:2922	A	3105	365	347	337	367	0.0672116	28	18	10	28	TcCLB.506265.150	hypothetical protein, conserved	TcCLB.506435.170	hypothetical protein, conserved	sylviocontig_18:4606
TcCLB.507529.10	hypothetical Zinc-finger containing protein	TcCLB.510001.10	hypothetical Zinc-finger containing protein	sylviocontig_1225:952	A	3452	635	645	617	669	0.0413553	18	10	28	28	TcCLB.507529.20	hypothetical protein, conserved	TcCLB.510001.20	hypothetical protein, conserved	sylviocontig_1225:2325
TcCLB.506885.280	NIMA-related kinase, putative	TcCLB.510729.140	NIMA-related kinase, putative	sylviocontig_1318:903	A	4124	200	218	228	228	0.0336257	28	18	10	28	TcCLB.506885.290	DNA replication licensing factor MCM9, putative	TcCLB.510729.130	DNA replication licensing factor MCM9, putative	sylviocontig_1318:2559
TcCLB.508953.19	hypothetical protein, conserved	TcCLB.508059.20	hypothetical protein, conserved	sylviocontig_19:14374	A	128	417	405	389	426	0.0469484	28	12	16	28	TcCLB.508953.28	hypothetical protein, conserved	TcCLB.508059.24	hypothetical protein, conserved	sylviocontig_19:15873
TcCLB.510517.100	hypothetical protein, conserved	TcCLB.507851.60	hypothetical protein, conserved	sylviocontig_963:3281	A	1603	454	426	438	489	0.0463531	16	28	12	28	TcCLB.510517.110	hypothetical protein	TcCLB.507851.70	hypothetical protein	sylviocontig_963:5525
TcCLB.508973.110	hypothetical protein, conserved	TcCLB.508547.60	hypothetical protein, conserved	sylviocontig_36:3987	A	1253	1535	1522	1507	1548	0.0342377	28	13	15	28	TcCLB.508973.90	hypothetical protein, conserved	TcCLB.508547.70	hypothetical protein, conserved	sylviocontig_36:6907
TcCLB.506885.320	hypothetical protein, conserved	TcCLB.510729.100	hypothetical protein, conserved	sylviocontig_642:3744	A	4127	334	362	347	362	0.0460405	13	28	15	28	TcCLB.506885.330	hypothetical protein, conserved	TcCLB.510729.90	hypothetical protein, conserved	sylviocontig_642:5149
TcCLB.506947.90	adenylate kinase, putative	TcCLB.507057.20	hypothetical protein, conserved	sylviocontig_119:1819	A	1419	301	287	273	307	0.0564604	28	14	14	28	TcCLB.506947.80	arginine N-methyltransferase, type I (PRMT6)	TcCLB.507057.30	arginine N-methyltransferase, type I (PRMT6)	sylviocontig_119:2875
TcCLB.506743.200	3-Beta-hydroxysteroid-delta(8), delta(7)-isomerase, putative	TcCLB.509253.30	3-Beta-hydroxysteroid-delta(8), delta(7)-isomerase, putative	sylviocontig_2009:1109	A	1843	167	195	181	207	0.0708535	14	28	14	28	TcCLB.506743.190	hypothetical protein, conserved	TcCLB.509253.40	hypothetical protein, conserved	sylviocontig_2009:1818
TcCLB.506929.40	target SNARE, putative	TcCLB.506587.60	target SNARE, putative	sylviocontig_1978:305	A	2444	1104	1090	1076	1120	0.0446429	28	14	14	28	TcCLB.506929.30	hypothetical protein, conserved	TcCLB.506587.70	hypothetical protein, conserved	sylviocontig_1978:2332
TcCLB.511361.60	hypothetical protein	TcCLB.508899.90	hypothetical protein	sylviocontig_12:13271	A	4384	271	271	244	273	0.041514	27	0	27	27	TcCLB.511361.70	hypothetical protein, conserved	TcCLB.508899.80	hypothetical protein, conserved	sylviocontig_12:15875
TcCLB.503489.30	hypothetical protein, conserved	TcCLB.503583.30	hypothetical protein, conserved	sylviocontig_68:8570	A	3778	742	716	715	757	0.0449141	27	26	1	27	TcCLB.503489.24	hypothetical protein, conserved	TcCLB.503583.24	hypothetical protein, conserved	sylviocontig_68:10392	Microsatellite	742	50	0.07	742	0	0	742	50	0.07
TcCLB.510737.40	transport protein particle (TRAPP) subunit, putative	TcCLB.510663.57	transport protein particle (TRAPP) subunit, putative	sylviocontig_33:19312	A	4216	283	310	285	311	0.0407288	2	27	25	27	TcCLB.510737.50	hypothetical protein, conserved	TcCLB.510663.50	hypothetical protein, conserved	sylviocontig_33:20221
TcCLB.508213.49	hypothetical protein, conserved	TcCLB.507515.30	hypothetical protein, conserved	sylviocontig_2473:301	A	2311	411	408	384	425	0.0752941	27	3	24	27	TcCLB.508213.40	hypothetical protein, conserved	TcCLB.507515.40	hypothetical protein, conserved	sylviocontig_2473:1078
TcCLB.509965.300	hypothetical protein, conserved	TcCLB.509053.60	hypothetical protein, conserved	sylviocontig_71:12462	A	2642	444	420	417	444	0.0435435	27	24	3	27	TcCLB.509965.290	p22 protein precursor, putative	TcCLB.509053.70	p22 protein precursor, putative	sylviocontig_71:13356
TcCLB.506405.70	hypothetical protein, conserved	TcCLB.503929.60	hypothetical protein, conserved	sylviocontig_75:11631	A	3008	424	397	400	424	0.0715409	24	27	3	27	TcCLB.506405.80	hypothetical protein, conserved	TcCLB.503929.50	hypothetical protein, conserved	sylviocontig_75:12847
TcCLB.503575.54	hypothetical protein, conserved	TcCLB.510943.36	hypothetical protein, conserved	sylviocontig_466:7315	A	3598	672	645	648	689	0.0498307	24	27	3	27	TcCLB.503575.60	protein kinase, putative	TcCLB.510943.40	protein kinase, putative	sylviocontig_466:8890
TcCLB.511145.50	vacuolar ATP synthase, putative	TcCLB.504069.70	vacuolar ATP synthase, putative	sylviocontig_1326:126	A	529	398	421	425	450	0.0511111	27	23	4	27	TcCLB.511145.60	ATP synthase F1 subunit gamma protein, putative	TcCLB.504069.80	ATP synthase F1 subunit gamma protein, putative	sylviocontig_1326:1142
TcCLB.510859.24	hypothetical protein, conserved	TcCLB.507649.60	hypothetical protein, conserved	sylviocontig_377:639	A	1196	365	342	338	374	0.0472371	27	23	4	27	TcCLB.510859.30	hypothetical protein, conserved	TcCLB.507649.50	hypothetical protein, conserved	sylviocontig_377:2969
TcCLB.509099.50	trypanothione synthetase, putative	TcCLB.509319.90	trypanothione synthetase, putative	sylviocontig_820:2997	A	1670	617	644	621	677	0.0571147	4	27	23	27	TcCLB.509099.59	hypothetical protein, conserved	TcCLB.509319.70	hypothetical protein, conserved	sylviocontig_820:5562
TcCLB.511043.30	DnaJ chaperone protein, putative,heat shock protein 40 kDa, putative (TcJ6)	TcCLB.506355.50	chaperone DNAJ protein, putative	sylviocontig_72:646	A	3684	471	444	448	476	0.0364146	23	27	4	27	TcCLB.511043.20	small G-protein, putative	TcCLB.506355.60	small G-protein, putative	sylviocontig_72:2156
TcCLB.508777.50	hypothetical protein	TcCLB.509029.80	hypothetical protein	sylviocontig_1880:263	A	4624	571	548	544	592	0.0625	27	23	4	27	TcCLB.508777.60	hypothetical protein, conserved	TcCLB.509029.90	hypothetical protein, conserved	sylviocontig_1880:2422
TcCLB.508805.90	hypothetical protein, conserved	TcCLB.508297.41	hypothetical protein, conserved	sylviocontig_1096:18	A	3982	338	316	311	345	0.0801932	27	22	5	27	TcCLB.508805.100	hypothetical protein, conserved	TcCLB.508297.30	hypothetical protein, conserved	sylviocontig_1096:700
TcCLB.511361.20	hypothetical protein, conserved	TcCLB.508899.130	hypothetical protein, conserved	sylviocontig_12:8173	A	4380	460	439	433	460	0.0434783	27	21	6	27	TcCLB.511361.30	hypothetical protein, conserved	TcCLB.508899.120	hypothetical protein, conserved	sylviocontig_12:9436
TcCLB.506737.60	hypothetical protein, conserved	TcCLB.511855.30	hypothetical protein, conserved	sylviocontig_162:2468	A	800	267	247	240	268	0.0422886	27	20	7	27	TcCLB.506737.50	hypothetical protein, conserved	TcCLB.511855.40	hypothetical protein, conserved	sylviocontig_162:3374
TcCLB.510285.40	hypothetical protein, conserved	TcCLB.503823.150	hypothetical protein, conserved	sylviocontig_1021:2663	A	976	616	596	589	627	0.0393408	27	20	7	27	TcCLB.510285.60	ubiquinone biosynthesis methyltransferase, putative	TcCLB.503823.160	ubiquinone biosynthesis methyltransferase, putative	sylviocontig_1021:4854
TcCLB.506223.60	hypothetical protein, conserved	TcCLB.511717.150	hypothetical protein, conserved	sylviocontig_39:2045	A	3336	410	403	383	413	0.0379338	27	7	20	27	TcCLB.506223.70	hypothetical protein	TcCLB.511717.160	hypothetical protein	sylviocontig_39:3797
TcCLB.507047.80	zinc-finger protein ZPR1, putative	TcCLB.509179.180	zinc-finger protein ZPR1, putative	sylviocontig_554:4467	A	1038	569	542	551	585	0.042735	18	27	9	27	TcCLB.507047.90	hypothetical protein	TcCLB.509179.170	hypothetical protein	sylviocontig_554:6419
TcCLB.507011.80	zinc finger protein, putative	TcCLB.507005.40	zinc finger protein, putative	sylviocontig_193:11727	A	4203	380	390	407	426	0.0696401	27	10	17	27	TcCLB.507011.90	hypothetical protein, conserved	TcCLB.507005.30	hypothetical protein, conserved	sylviocontig_193:12986
TcCLB.506739.130	protein phosphatase 1 catalitic subunit, putative	TcCLB.506315.30	protein phosphatase 1 catalitic subunit, putative	sylviocontig_1535:488	A	52	399	426	410	426	0.0391236	11	27	16	27	TcCLB.506739.140	hypothetical protein, conserved	TcCLB.506315.40	hypothetical protein, conserved	sylviocontig_1535:2101
TcCLB.509393.40	hypothetical protein	TcCLB.507491.110	hypothetical protein	sylviocontig_513:198	A	1820	340	352	367	368	0.0416667	27	12	15	27	TcCLB.509393.30	hypothetical protein, conserved	TcCLB.507491.119	hypothetical protein, conserved	sylviocontig_513:4390
TcCLB.504137.80	G-actin binding protein, putative,CAP/Srv2p, putative	TcCLB.509799.30	G-actin binding protein, putative,CAP/Srv2p, putative	sylviocontig_307:8072	A	3735	1040	1025	1013	1058	0.0444234	27	15	12	27	TcCLB.504137.90	hypothetical protein, conserved	TcCLB.509799.40	hypothetical protein, conserved	sylviocontig_307:9892
TcCLB.507669.90	hypothetical protein, conserved	TcCLB.507857.30	hypothetical protein, conserved	sylviocontig_438:6138	A	1980	861	847	834	866	0.0327175	27	14	13	27	TcCLB.507669.100	transcription elongation factor, putative	TcCLB.507857.10	transcription elongation factor, putative	sylviocontig_438:8566
TcCLB.469785.20	hypothetical protein, conserved	TcCLB.507025.30	hypothetical protein, conserved	sylviocontig_440:7283	A	2724	293	279	306	320	0.0416667	13	14	27	27	TcCLB.469785.30	hypothetical protein	TcCLB.507025.40	hypothetical protein	sylviocontig_440:8372
TcCLB.507711.280	hypothetical protein, conserved	TcCLB.509643.50	hypothetical protein, conserved	sylviocontig_1424:154	A	3797	326	340	313	349	0.0630372	13	14	27	27	TcCLB.507711.270	hypothetical protein, conserved	TcCLB.509643.40	hypothetical protein, conserved	sylviocontig_1424:1490
TcCLB.510533.70	protein kinase, putative	TcCLB.511821.60	protein kinase, putative	sylviocontig_841:3991	A	719	709	684	683	726	0.056933	26	25	1	26	TcCLB.510533.80	hypothetical protein, conserved	TcCLB.511821.70	hypothetical protein, conserved	sylviocontig_841:6357
TcCLB.506863.40	hypothetical protein, conserved	TcCLB.511825.250	hypothetical protein, conserved	sylviocontig_386:1490	A	750	391	365	366	393	0.0381679	25	26	1	26	TcCLB.506863.50	ribosomal RNA processing protein 45, putative,3' exoribonuclease, putative,exosome complex exonuclease, putative (RRP45)	TcCLB.511825.260	ribosomal RNA processing protein 45, putative,3' exoribonuclease, putative,exosome complex exonuclease, putative (RRP45)	sylviocontig_386:2801
TcCLB.503579.140	hypothetical protein, conserved	TcCLB.507517.120	hypothetical protein, conserved	sylviocontig_169:2445	A	2349	420	445	419	450	0.0622222	1	25	26	26	TcCLB.503579.150	RNA editing 3' terminal uridylyl transferase 2, putative,RNA editing complex protein MP57, putative	TcCLB.507517.130	RNA editing 3' terminal uridylyl transferase 2, putative,RNA editing complex protein MP57, putative (RET2)	sylviocontig_169:3545
TcCLB.511131.60	hypothetical protein, conserved	TcCLB.506855.330	hypothetical protein, conserved	sylviocontig_1983:216	A	471	420	397	394	422	0.042654	26	23	3	26	TcCLB.511131.70	hypothetical protein, conserved	TcCLB.506855.320	hypothetical protein, conserved	sylviocontig_1983:2083
TcCLB.507165.30	hypothetical protein, conserved	TcCLB.507793.40	hypothetical protein, conserved	sylviocontig_1616:1968	A	920	589	586	563	618	0.0652643	26	3	23	26	TcCLB.507165.40	hypothetical protein, conserved	TcCLB.507793.30	hypothetical protein, conserved	sylviocontig_1616:2843
TcCLB.510053.40	hypothetical protein, conserved	TcCLB.511321.30	hypothetical protein, conserved	sylviocontig_1676:156	A	1117	337	363	341	365	0.060274	4	26	22	26	TcCLB.510053.30	hypothetical protein, conserved	TcCLB.511321.40	hypothetical protein, conserved	sylviocontig_1676:3253
TcCLB.510381.40	hypothetical protein, conserved	TcCLB.506905.20	hypothetical protein, conserved	sylviocontig_516:3748	A	2094	259	237	233	259	0.03861	26	22	4	26	TcCLB.510381.50	hypothetical protein, conserved	TcCLB.506905.10	hypothetical protein, conserved	sylviocontig_516:4913
TcCLB.510287.20	dolicholphosphate-mannose synthase, putative	TcCLB.503891.110	dolicholphosphate-mannose synthase, putative	sylviocontig_181:7734	A	1296	383	362	357	384	0.0460069	26	21	5	26	TcCLB.510287.30	proteasome beta 2 subunit, putative	TcCLB.503891.100	proteasome beta 2 subunit, putative	sylviocontig_181:8814	Microsatellite	383	64	0.17	383	0	0	383	64	0.17
TcCLB.509965.290	p22 protein precursor, putative	TcCLB.509053.70	p22 protein precursor, putative	sylviocontig_71:13356	A	2643	992	997	971	1046	0.0535373	21	5	26	26	TcCLB.509965.280	hypothetical protein, conserved	TcCLB.509053.80	hypothetical protein, conserved	sylviocontig_71:15005	Microsatellite	971	99	0.1	971	0	0	971	99	0.1
TcCLB.504625.40	hypothetical protein, conserved	TcCLB.503583.70	hypothetical protein, conserved	sylviocontig_68:619	A	3774	455	449	429	457	0.0714807	26	6	20	26	TcCLB.504625.30	hypothetical protein	TcCLB.503583.60	hypothetical protein	sylviocontig_68:4000
TcCLB.511469.80	hypothetical protein, conserved	TcCLB.506295.140	hypothetical protein, conserved	sylviocontig_102:1331	A	3890	343	317	323	343	0.0417881	20	26	6	26	TcCLB.511469.70	prohibitin, putative	TcCLB.506295.130	prohibitin, putative	sylviocontig_102:3616
TcCLB.511115.40	transcription elongation factor s-II, putative	TcCLB.507715.30	transcription elongation factor-like protein, putative	sylviocontig_1943:347	A	1645	1045	1019	1026	1087	0.0524379	19	26	7	26	TcCLB.511115.30	hypothetical protein, conserved	TcCLB.507715.34	hypothetical protein, conserved	sylviocontig_1943:2807
TcCLB.506503.56	hypothetical protein, conserved	TcCLB.511293.90	hypothetical protein, conserved	sylviocontig_49:11526	A	4397	492	510	484	517	0.0496454	8	18	26	26	TcCLB.506503.60	hypothetical protein, conserved	TcCLB.511293.80	hypothetical protein, conserved	sylviocontig_49:13630
TcCLB.507047.134	hypothetical protein, conserved	TcCLB.509179.120	hypothetical protein, conserved	sylviocontig_202:5712	A	1044	523	513	497	527	0.0461733	26	10	16	26	TcCLB.507047.140	hypothetical protein, conserved	TcCLB.509179.110	hypothetical protein, conserved	sylviocontig_202:6593
TcCLB.506777.100	hypothetical protein, conserved	TcCLB.504113.30	hypothetical protein, conserved	sylviocontig_1653:184	A	2090	215	205	189	215	0.0542636	26	10	16	26	TcCLB.506777.110	hypothetical protein, conserved	TcCLB.504113.20	MYH7B protein, putative	sylviocontig_1653:1246
TcCLB.503811.60	hypothetical protein, conserved	TcCLB.506989.140	hypothetical protein, conserved	sylviocontig_156:3238	A	3415	359	333	344	367	0.0535876	15	26	11	26	TcCLB.503811.50	hypothetical protein, conserved	TcCLB.506989.150	hypothetical protein, conserved	sylviocontig_156:4419
TcCLB.506167.20	hypothetical protein, conserved	TcCLB.506327.30	hypothetical protein, conserved	sylviocontig_88:13013	A	3858	386	401	375	401	0.0598504	11	15	26	26	TcCLB.506167.30	hypothetical protein, conserved	TcCLB.506327.20	hypothetical protein, conserved	sylviocontig_88:16844
TcCLB.507009.60	hypothetical protein, conserved	TcCLB.510667.100	hypothetical protein, conserved	sylviocontig_532:1954	A	4190	262	277	251	280	0.0940476	11	15	26	26	TcCLB.507009.70	hypothetical protein, conserved	TcCLB.510667.90	hypothetical protein, conserved	sylviocontig_532:5861
TcCLB.507077.20	palmitoyl acyltransferase 4, putative	TcCLB.510899.50	palmitoyl acyltransferase 4, putative	sylviocontig_1:47654	A	2451	388	376	362	389	0.0565553	26	12	14	26	TcCLB.507077.30	hypothetical protein, conserved	TcCLB.510899.40	hypothetical protein, conserved	sylviocontig_1:49325	Microsatellite	388	44	0.11	388	0	0	388	44	0.11
TcCLB.506529.220	hypothetical protein, conserved	TcCLB.510885.120	hypothetical protein, conserved	sylviocontig_1431:183	A	163	451	437	425	455	0.0564103	26	14	12	26	TcCLB.506529.224	hypothetical protein, conserved	TcCLB.510885.130	hypothetical protein, conserved	sylviocontig_1431:2588
TcCLB.506697.70	hypothetical protein, conserved	TcCLB.508153.470	hypothetical protein, conserved	sylviocontig_31:11104	A	3524	311	324	298	327	0.0672783	13	13	26	26	TcCLB.506697.60	hypothetical protein, conserved	TcCLB.508153.480	hypothetical protein, conserved	sylviocontig_31:12722
TcCLB.504179.60	hypothetical protein, conserved	TcCLB.507823.10	hypothetical protein, conserved	sylviocontig_345:7559	A	3723	710	697	684	712	0.042603	26	13	13	26	TcCLB.504179.50	hypothetical protein	TcCLB.507823.20	hypothetical protein	sylviocontig_345:9023
TcCLB.508585.20	hypothetical protein, conserved	TcCLB.503923.10	hypothetical protein, conserved	sylviocontig_2558:310	A	3040	349	324	324	355	0.0460094	25	25	0	25	TcCLB.508585.10	hypothetical protein, conserved	TcCLB.503923.20	hypothetical protein, conserved	sylviocontig_2558:1547
TcCLB.447255.20	NAD-dependent deacetylase, putative,transcriptional regulator, Sir2 family protein, putative,nicotinic acid mononucleotide 5,6-dimethylbenzimidazole (cobb) protein, putative	TcCLB.506559.80	NAD-dependent deacetylase, putative,transcriptional regulator, Sir2 family protein, putative,nicotinic acid mononucleotide 5,6-dimethylbenzimidazole (cobb) protein, putative	sylviocontig_815:60	A	3053	468	443	443	473	0.0514447	25	25	0	25	TcCLB.447255.10	hypothetical protein, conserved	TcCLB.506559.70	hypothetical protein, conserved	sylviocontig_815:1229
TcCLB.508539.20	hypothetical protein, conserved	TcCLB.511459.60	hypothetical protein, conserved	sylviocontig_818:2258	A	3950	275	250	250	276	0.0676329	25	25	0	25	TcCLB.508539.30	hypothetical protein, conserved	TcCLB.511459.50	hypothetical protein, conserved	sylviocontig_818:3009
TcCLB.511039.30	hypothetical protein, conserved	TcCLB.509791.100	hypothetical protein, conserved	sylviocontig_1436:1044	A	3704	911	910	886	939	0.0504082	25	1	24	25	TcCLB.511039.20	hypothetical protein, conserved	TcCLB.509791.110	hypothetical protein, conserved	sylviocontig_1436:3445
TcCLB.508989.60	hypothetical protein, conserved	TcCLB.509569.150	hypothetical protein, conserved	sylviocontig_332:6859	A	636	354	357	332	368	0.0443841	22	3	25	25	TcCLB.508989.70	hypothetical protein, conserved	TcCLB.509569.160	hypothetical protein, conserved	sylviocontig_332:7902
TcCLB.503909.100	mannosyltransferase, putative	TcCLB.511507.50	mannosyltransferase, putative	sylviocontig_684:1297	A	2714	554	557	532	575	0.0672464	22	3	25	25	TcCLB.503909.90	hypothetical protein	TcCLB.511507.60	hypothetical protein	sylviocontig_684:3122
TcCLB.504431.10	hypothetical protein, conserved	TcCLB.507951.60	hypothetical protein, conserved	sylviocontig_343:570	A	3423	191	169	166	193	0.0379965	25	22	3	25	TcCLB.504431.20	hypothetical protein	TcCLB.507951.70	hypothetical protein	sylviocontig_343:1870
TcCLB.506657.88	hypothetical protein, conserved	TcCLB.511247.9	hypothetical protein, conserved	sylviocontig_473:1429	A	565	877	873	852	906	0.0367918	25	4	21	25	TcCLB.506657.79	50S ribosomal protein L16, putative	TcCLB.511247.18	50S ribosomal protein L16, putative	sylviocontig_473:3259	Microsatellite	877	59	0.07	877	0	0	877	59	0.07
TcCLB.510295.20	MP24, putative	TcCLB.506007.10	MP24, putative	sylviocontig_1433:2859	A	1330	309	334	313	340	0.0460784	4	25	21	25	TcCLB.510295.30	RNA editing complex protein MP18, putative	TcCLB.506007.20	RNA editing complex protein MP18, putative	sylviocontig_1433:3820
TcCLB.509171.20	hypothetical protein, conserved	TcCLB.511505.20	hypothetical protein, conserved	sylviocontig_45:9843	A	2708	474	453	449	478	0.0523013	25	21	4	25	TcCLB.509171.10	hypothetical protein, conserved	TcCLB.511505.30	hypothetical protein, conserved	sylviocontig_45:11719
TcCLB.511529.130	hypothetical protein, conserved	TcCLB.506727.130	hypothetical protein, conserved	sylviocontig_582:5886	A	3159	243	238	218	243	0.0521262	25	5	20	25	TcCLB.511529.140	hypothetical protein, conserved	TcCLB.506727.120	hypothetical protein, conserved	sylviocontig_582:6500
TcCLB.510749.74	hypothetical protein, conserved	TcCLB.510655.140	hypothetical protein, conserved	sylviocontig_570:5715	A	4294	546	526	521	551	0.0471869	25	20	5	25	TcCLB.510749.90	hypothetical protein, conserved	TcCLB.510655.130	hypothetical protein, conserved	sylviocontig_570:8516
TcCLB.510101.360	hypothetical protein, conserved	TcCLB.507765.120	hypothetical protein, conserved	sylviocontig_1002:123	A	2030	696	690	671	730	0.0579909	25	6	19	25	TcCLB.510101.380	hypothetical protein, conserved	TcCLB.507765.110	hypothetical protein, conserved	sylviocontig_1002:2015
TcCLB.507739.90	hypothetical protein, conserved	TcCLB.506435.450	hypothetical protein, conserved	sylviocontig_731:112	A	3123	356	350	331	364	0.0521978	25	6	19	25	TcCLB.507739.100	hypothetical protein	TcCLB.506435.460	hypothetical protein	sylviocontig_731:1358
TcCLB.506147.70	hypothetical protein, conserved	TcCLB.508461.19	hypothetical protein, conserved	sylviocontig_2323:67	A	4181	394	375	369	397	0.0621327	25	19	6	25	TcCLB.506147.60	3-demethylubiquinone-9 3-methyltransferase, putative	TcCLB.508461.30	3-demethylubiquinone-9 3-methyltransferase, putative	sylviocontig_2323:1462
TcCLB.504009.60	hypothetical protein, conserved	TcCLB.507049.179	hypothetical protein, conserved	sylviocontig_262:1853	A	1366	314	322	297	325	0.0451282	17	8	25	25	TcCLB.504009.40	33 kDa inner dynein arm light chain, axonemal, putative	TcCLB.507049.170	33 kDa inner dynein arm light chain, axonemal, putative	sylviocontig_262:5525
TcCLB.503713.20	hypothetical protein, conserved	TcCLB.503945.30	hypothetical protein, conserved	sylviocontig_2359:1053	A	1853	296	304	321	335	0.0467662	25	8	17	25	TcCLB.503713.30	6-phosphogluconolactonase, putative	TcCLB.503945.40	6-phosphogluconolactonase, putative	sylviocontig_2359:1764
TcCLB.508241.60	phosphoadenosine phosphosulfate reductase-like protein, putative	TcCLB.511151.50	phosphoadenosine phosphosulfate reductase-like protein, putative	sylviocontig_635:124	A	2118	659	643	634	679	0.04811	25	16	9	25	TcCLB.508241.70	hypothetical protein, conserved	TcCLB.511151.39	hypothetical protein, conserved	sylviocontig_635:1729
TcCLB.510351.40	ATP-dependent RNA helicase, putative	TcCLB.507601.140	ATP-dependent RNA helicase, putative	sylviocontig_9:1041	A	20	542	517	527	554	0.0451264	15	25	10	25	TcCLB.510351.50	hypothetical protein, conserved	TcCLB.507601.130	hypothetical protein, conserved	sylviocontig_9:4102
TcCLB.504167.14	hypothetical protein	TcCLB.508233.25	hypothetical protein	sylviocontig_501:1036	A	3668	384	369	359	384	0.0425347	25	15	10	25	TcCLB.504167.7	hypothetical protein, conserved	TcCLB.508233.19	hypothetical protein, conserved	sylviocontig_501:2088
TcCLB.510029.50	hypothetical protein, conserved	TcCLB.511291.110	hypothetical protein, conserved	sylviocontig_417:8374	A	4421	486	500	475	505	0.060066	11	14	25	25	TcCLB.510029.60	synaptobrevin-type transport protein, putative	TcCLB.511291.100	synaptobrevin-type transport protein, putative	sylviocontig_417:9224
TcCLB.509127.70	hypothetical protein, conserved	TcCLB.508737.160	hypothetical protein, conserved	sylviocontig_695:152	A	1740	606	581	593	609	0.044335	13	25	12	25	TcCLB.509127.80	hypothetical protein, conserved	TcCLB.508737.170	hypothetical protein, conserved	sylviocontig_695:3424
TcCLB.508207.80	hypothetical protein, conserved	TcCLB.507519.130	hypothetical protein, conserved	sylviocontig_1921:129	A	2368	209	196	184	212	0.072327	25	13	12	25	TcCLB.508207.74	Adenine phosphoribosyltransferase, putative	TcCLB.507519.140	Adenine phosphoribosyltransferase, putative	sylviocontig_1921:2050
TcCLB.510143.80	RNA-binding protein, putative	TcCLB.508409.270	RNA-binding protein, putative	sylviocontig_626:3990	A	3390	401	402	378	420	0.0246032	23	1	24	24	TcCLB.510143.90	hypothetical protein, conserved	TcCLB.508409.280	hypothetical protein, conserved	sylviocontig_626:5154
TcCLB.503805.9	FG-GAP repeat protein, putative	TcCLB.506479.74	FG-GAP repeat protein, putative	sylviocontig_250:5327	A	383	259	237	235	265	0.0427673	24	22	2	24	TcCLB.503805.6	hypothetical protein, conserved	TcCLB.506479.67	hypothetical protein, conserved	sylviocontig_250:7911
TcCLB.508207.50	hypothetical protein	TcCLB.507519.167	hypothetical protein	sylviocontig_1930:212	A	2374	267	245	243	267	0.0873908	24	22	2	24	TcCLB.508207.45	hypothetical protein, conserved	TcCLB.507519.170	hypothetical protein, conserved	sylviocontig_1930:1229
TcCLB.506811.200	hypothetical protein, conserved	TcCLB.506303.30	hypothetical protein, conserved	sylviocontig_472:5960	A	4080	510	532	508	537	0.0664184	2	22	24	24	TcCLB.506811.190	UDP-galactose 4-epimerase (GalE)	TcCLB.506303.50	UDP-galactose 4-epimerase, putative	sylviocontig_472:7680
TcCLB.507603.54	hypothetical protein, conserved	TcCLB.509429.124	hypothetical protein, conserved	sylviocontig_279:4218	A	232	328	304	307	328	0.0365854	21	24	3	24	TcCLB.507603.50	hypothetical protein, conserved	TcCLB.509429.120	hypothetical protein, conserved	sylviocontig_279:4849
TcCLB.507669.60	hypothetical protein, conserved	TcCLB.507857.70	hypothetical protein, conserved	sylviocontig_1303:843	A	1976	1007	986	983	1013	0.0266535	24	21	3	24	TcCLB.507669.70	dynein intermediate chain, putative	TcCLB.507857.60	dynein intermediate chain, putative	sylviocontig_1303:2900
TcCLB.503579.119	hypothetical protein, conserved	TcCLB.507517.104	hypothetical protein, conserved	sylviocontig_169:182	A	2347	548	551	527	572	0.0448718	21	3	24	24	TcCLB.503579.130	hypothetical protein, conserved	TcCLB.507517.110	hypothetical protein, conserved	sylviocontig_169:997
TcCLB.511307.10	kinesin, putative	TcCLB.507087.40	kinesin, putative	sylviocontig_623:789	A	1072	294	274	270	296	0.0867117	24	20	4	24	TcCLB.511307.20	ubiquitin hydrolase, putative,cysteine peptidase, Clan CA, family C19, putative	TcCLB.507087.30	ubiquitin hydrolase, putative,cysteine peptidase, Clan CA, family C19, putative	sylviocontig_623:5079
TcCLB.505807.200	hypothetical protein, conserved	TcCLB.507017.60	hypothetical protein, conserved	sylviocontig_65:63	A	2604	233	213	209	241	0.0414938	24	20	4	24	TcCLB.505807.209	hypothetical protein, conserved	TcCLB.507017.64	hypothetical protein, conserved	sylviocontig_65:1972
TcCLB.506221.110	chromosomal passenger protein, putative (CPC2)	TcCLB.511717.30	chromosomal passenger protein, putative (CPC1)	sylviocontig_23:6767	A	3327	414	390	394	415	0.0361446	20	24	4	24	TcCLB.506221.120	hypothetical protein, conserved	TcCLB.511717.40	hypothetical protein, conserved	sylviocontig_23:7857
TcCLB.511445.130	kinteoplast poly(A) polymerase complex 1 subunit, putative,mitochondrial edited mRNA stability factor 1 subunit, putative	TcCLB.503703.70	kinteoplast poly(A) polymerase complex 1 subunit, putative,mitochondrial edited mRNA stability factor 1 subunit, putative	sylviocontig_586:1628	A	4003	353	333	329	353	0.0358829	24	20	4	24	TcCLB.511445.140	hypothetical protein	TcCLB.503703.60	hypothetical protein	sylviocontig_586:4581
TcCLB.508989.70	hypothetical protein, conserved	TcCLB.509569.160	hypothetical protein, conserved	sylviocontig_332:7902	A	637	394	418	399	419	0.0397772	5	24	19	24	TcCLB.508989.80	hypothetical protein	TcCLB.509569.170	hypothetical protein	sylviocontig_332:9114
TcCLB.508839.20	hypothetical protein, conserved	TcCLB.508961.40	hypothetical protein, conserved	sylviocontig_1248:1099	A	1791	448	424	429	463	0.074874	19	24	5	24	TcCLB.508839.30	trafficking protein particle complex subunit 3, putative	TcCLB.508961.30	trafficking protein particle complex subunit 3, putative	sylviocontig_1248:2809
TcCLB.506943.114	U6 snRNA-associated Sm-like protein LSm5p	TcCLB.509065.124	U6 snRNA-associated Sm-like protein LSm5p	sylviocontig_801:1041	A	2807	240	245	221	245	0.0612245	19	5	24	24	TcCLB.506943.120	hypothetical protein, conserved	TcCLB.509065.130	hypothetical protein, conserved	sylviocontig_801:1616
TcCLB.510349.64	hypothetical protein, conserved	TcCLB.503925.100	hypothetical protein, conserved	sylviocontig_1497:1317	A	2969	363	368	344	381	0.0621172	19	5	24	24	TcCLB.510349.60	hypothetical protein, conserved	TcCLB.503925.90	hypothetical protein, conserved	sylviocontig_1497:2654
TcCLB.507257.170	hypothetical protein, conserved	TcCLB.510329.380	hypothetical protein, conserved	sylviocontig_369:934	A	3476	489	494	470	497	0.0449363	19	5	24	24	TcCLB.507257.160	hypothetical protein, conserved	TcCLB.510329.370	hypothetical protein, conserved	sylviocontig_369:2499
TcCLB.507883.60	hypothetical protein, conserved	TcCLB.506195.60	hypothetical protein, conserved	sylviocontig_526:2769	A	3646	778	760	754	784	0.0582483	24	18	6	24	TcCLB.507883.50	hypothetical protein, conserved	TcCLB.506195.50	hypothetical protein, conserved	sylviocontig_526:5079	Transposon-like	778	386	0.5	778	386	0.5	778	0	0
TcCLB.507711.300	hypothetical protein, conserved	TcCLB.509643.70	hypothetical protein, conserved	sylviocontig_1575:890	A	3795	506	489	482	513	0.0487329	24	17	7	24	TcCLB.507711.290	hypothetical protein, conserved	TcCLB.509643.60	hypothetical protein, conserved	sylviocontig_1575:1690
TcCLB.506755.240	hypothetical protein, conserved	TcCLB.510359.250	hypothetical protein, conserved	sylviocontig_495:2415	A	4677	436	412	419	442	0.0550528	17	24	7	24	TcCLB.506755.230	hypothetical protein, conserved	TcCLB.510359.240	hypothetical protein, conserved	sylviocontig_495:3305
TcCLB.508951.70	hypothetical protein, conserved	TcCLB.510121.70	hypothetical protein, conserved	sylviocontig_253:7725	A	113	734	718	710	765	0.0775599	24	16	8	24	TcCLB.508951.80	hypothetical protein, conserved	TcCLB.510121.80	hypothetical protein, conserved	sylviocontig_253:11009
TcCLB.510181.30	ATP-dependent DEAD/H RNA helicase, putative,RNA helicase, putative	TcCLB.507609.30	ATP-dependent DEAD/H RNA helicase, putative,RNA helicase, putative	sylviocontig_216:7167	A	3886	797	781	773	809	0.0374948	24	16	8	24	TcCLB.510181.20	delta-4 fatty acid desaturase, putative	TcCLB.507609.40	delta-4 fatty acid desaturase, putative	sylviocontig_216:9869
TcCLB.510997.10	3-keto-dihydrosphingosine reductase	TcCLB.506959.64	3-keto-dihydrosphingosine reductase	sylviocontig_1673:765	A	3912	598	574	582	605	0.0484848	16	24	8	24	TcCLB.510997.20	hypothetical protein, conserved	TcCLB.506959.60	hypothetical protein, conserved	sylviocontig_1673:2367
TcCLB.510879.60	hypothetical protein, conserved	TcCLB.504013.55	hypothetical protein, conserved	sylviocontig_689:3730	A	3036	1214	1223	1199	1329	0.062453	15	9	24	24	TcCLB.510879.50	regulatory subunit of protein kinase a-like protein, putative	TcCLB.504013.60	regulatory subunit of protein kinase a-like protein, putative	sylviocontig_689:5238
TcCLB.504171.40	hypothetical protein, conserved	TcCLB.509795.40	hypothetical protein, conserved	sylviocontig_970:744	A	3718	411	402	426	427	0.0296643	15	9	24	24	TcCLB.504171.50	hypothetical protein, conserved	TcCLB.509795.50	hypothetical protein, conserved	sylviocontig_970:1668
TcCLB.510759.134	chaperone DNAJ protein, putative	TcCLB.506999.70	chaperone DNAJ protein, putative	sylviocontig_546:3802	A	4326	507	531	522	543	0.0411295	15	24	9	24	TcCLB.510759.140	hypothetical protein, conserved	TcCLB.506999.60	hypothetical protein, conserved	sylviocontig_546:5284
TcCLB.509099.100	hypothetical protein, conserved	TcCLB.509319.30	hypothetical protein, conserved	sylviocontig_558:4071	A	1675	928	904	914	935	0.0524064	14	24	10	24	TcCLB.509099.110	hypothetical protein, conserved	TcCLB.509319.20	hypothetical protein, conserved	sylviocontig_558:6281
TcCLB.507837.80	GTPase activating protein of Rab-like GTPase, putative	TcCLB.508405.20	GTPase activating protein of Rab-like GTPase, putative	sylviocontig_1251:2769	A	1017	419	432	408	452	0.050885	11	13	24	24	TcCLB.507837.60	SGT1-like protein, putative	TcCLB.508405.30	SGT1-like protein, putative	sylviocontig_1251:4516	Microsatellite	432	68	0.16	432	0	0	432	68	0.16
TcCLB.506811.100	hypothetical protein, conserved	TcCLB.506303.130	hypothetical protein, conserved	sylviocontig_385:2858	A	4089	360	360	337	361	0.0452447	23	0	23	23	TcCLB.506811.90	hypothetical protein, conserved	TcCLB.506303.140	hypothetical protein, conserved	sylviocontig_385:5271
TcCLB.506211.40	intraflagellar transport protein component, putative	TcCLB.508895.80	intraflagellar transport protein component, putative	sylviocontig_1476:73	A	4430	1445	1422	1422	1487	0.0596279	23	23	0	23	TcCLB.506211.50	membrane protein, putative	TcCLB.508895.70	membrane protein, putative	sylviocontig_1476:3448
TcCLB.504247.30	hypothetical protein, conserved	TcCLB.509991.110	hypothetical protein, conserved	sylviocontig_29:10184	A	394	742	719	720	748	0.0476827	22	23	1	23	TcCLB.504247.34	hypothetical protein, conserved	TcCLB.509991.100	hypothetical protein, conserved	sylviocontig_29:11420
TcCLB.507467.30	hypothetical protein, conserved	TcCLB.508355.20	hypothetical protein, conserved	sylviocontig_873:4397	A	4063	1283	1261	1260	1318	0.0374305	23	22	1	23	TcCLB.507467.20	hypothetical protein, conserved	TcCLB.508355.10	hypothetical protein, conserved	sylviocontig_873:6143
TcCLB.510861.110	hypothetical protein	TcCLB.503735.20	hypothetical protein	sylviocontig_755:3122	A	1203	1107	1086	1084	1116	0.0415173	23	21	2	23	TcCLB.510861.125	hypothetical protein, conserved	TcCLB.503735.10	hypothetical protein, conserved	sylviocontig_755:6615
TcCLB.506941.120	hypothetical protein, conserved	TcCLB.511511.120	hypothetical protein, conserved	sylviocontig_80:13065	A	2736	369	371	348	385	0.0545455	21	2	23	23	TcCLB.506941.130	hypothetical protein, conserved	TcCLB.511511.130	hypothetical protein, conserved	sylviocontig_80:14736
TcCLB.509591.40	hypothetical protein, conserved	TcCLB.503999.80	hypothetical protein, conserved	sylviocontig_260:5738	A	855	272	276	253	278	0.0563549	19	4	23	23	TcCLB.509591.30	ras-family member, GTP-binding protein, putative	TcCLB.503999.70	ras-family member, GTP-binding protein, putative	sylviocontig_260:9078
TcCLB.508207.64	hypothetical protein, conserved	TcCLB.507519.154	hypothetical protein, conserved	sylviocontig_2703:211	A	2371	173	177	154	177	0.116761	19	4	23	23	TcCLB.508207.60	hypothetical protein, conserved	TcCLB.507519.160	hypothetical protein, conserved	sylviocontig_2703:1070
TcCLB.506893.40	hypothetical protein, conserved	TcCLB.508501.190	hypothetical protein, conserved	sylviocontig_2999:137	A	2895	314	309	332	332	0.063253	18	5	23	23	TcCLB.506893.50	hypothetical protein, conserved	TcCLB.508501.200	hypothetical protein, conserved	sylviocontig_2999:823
TcCLB.503449.14	hypothetical protein, conserved	TcCLB.509875.204	hypothetical protein, conserved	sylviocontig_724:615	A	1995	211	188	194	211	0.0221169	17	23	6	23	TcCLB.503449.20	copper homeostasis protein, putative	TcCLB.509875.200	copper homeostasis protein, putative	sylviocontig_724:1340
TcCLB.504431.50	hypothetical protein, conserved	TcCLB.507951.100	hypothetical protein, conserved	sylviocontig_343:6345	A	3427	756	739	733	756	0.0379189	23	17	6	23	TcCLB.504431.64	high mobility group protein, putative	TcCLB.507951.114	high mobility group protein, putative	sylviocontig_343:8191
TcCLB.511409.50	hypothetical protein, conserved	TcCLB.509571.50	hypothetical protein, conserved	sylviocontig_1430:370	A	642	367	374	351	383	0.0478677	16	7	23	23	TcCLB.511409.60	hypothetical protein, conserved	TcCLB.509571.60	hypothetical protein, conserved	sylviocontig_1430:2173
TcCLB.506931.64	RNA processing endonuclease 1, putative	TcCLB.506585.90	RNA processing endonuclease 1, putative	sylviocontig_223:9903	A	2429	415	399	392	417	0.068745	23	16	7	23	TcCLB.506931.60	hypothetical protein	TcCLB.506585.100	hypothetical protein	sylviocontig_223:11753
TcCLB.509979.110	hypothetical protein, conserved	TcCLB.510039.70	hypothetical protein, conserved	sylviocontig_1295:1041	A	2959	772	779	756	817	0.0558956	16	7	23	23	TcCLB.509979.100	hypothetical protein, conserved	TcCLB.510039.80	hypothetical protein, conserved	sylviocontig_1295:2523
TcCLB.511557.64	hypothetical protein	TcCLB.505171.90	hypothetical protein	sylviocontig_608:3435	A	4653	346	330	323	355	0.0497653	23	16	7	23	TcCLB.511557.70	hypothetical protein, conserved	TcCLB.505171.80	hypothetical protein, conserved	sylviocontig_608:4460
TcCLB.508987.30	protein kinase, putative	TcCLB.509567.30	protein kinase, putative	sylviocontig_661:2429	A	616	576	568	553	589	0.0713073	23	8	15	23	TcCLB.508987.39	hypothetical protein, conserved	TcCLB.509567.34	hypothetical protein, conserved	sylviocontig_661:5950
TcCLB.511621.30	hypothetical protein, conserved	TcCLB.509317.90	hypothetical protein, conserved	sylviocontig_1325:2035	A	1686	878	870	855	888	0.0401652	23	8	15	23	TcCLB.511621.40	hypothetical protein, conserved	TcCLB.509317.80	succinate dehydrogenase subunit (SDH8)	sylviocontig_1325:4018
TcCLB.507521.100	hypothetical protein, conserved	TcCLB.508577.110	hypothetical protein, conserved	sylviocontig_453:4062	A	2379	215	192	207	228	0.0584795	8	23	15	23	TcCLB.507521.90	hypothetical protein, conserved	TcCLB.508577.120	hypothetical protein, conserved	sylviocontig_453:5127
TcCLB.511469.50	hypothetical protein, conserved	TcCLB.506295.110	hypothetical protein, conserved	sylviocontig_102:7101	A	3893	505	482	490	510	0.0457516	15	23	8	23	TcCLB.511469.40	hypothetical protein, conserved	TcCLB.506295.100	hypothetical protein, conserved	sylviocontig_102:8440
TcCLB.506735.30	hypothetical protein, conserved	TcCLB.509229.60	hypothetical protein, conserved	sylviocontig_906:411	A	811	576	562	553	597	0.0563931	23	14	9	23	TcCLB.506735.20	hypothetical protein, conserved	TcCLB.509229.70	hypothetical protein, conserved	sylviocontig_906:2656
TcCLB.506775.60	hypothetical protein, conserved	TcCLB.511167.110	hypothetical protein, conserved	sylviocontig_1918:386	A	2065	399	408	385	411	0.0340633	14	9	23	23	TcCLB.506775.70	hypothetical protein, conserved	TcCLB.511167.100	hypothetical protein, conserved	sylviocontig_1918:2411
TcCLB.509443.10	hypothetical protein	TcCLB.507017.130	hypothetical protein	sylviocontig_65:14687	A	2613	536	527	513	539	0.0408163	23	9	14	23	TcCLB.509443.20	mitochondrial RNA binding protein 1, putative	TcCLB.507017.140	mitochondrial RNA binding protein 1, putative	sylviocontig_65:15920
TcCLB.510763.40	hypothetical protein, conserved	TcCLB.509671.180	hypothetical protein, conserved	sylviocontig_1769:1067	A	4333	223	200	209	228	0.0687135	14	23	9	23	TcCLB.510763.50	hypothetical protein, conserved	TcCLB.509671.172	hypothetical protein, conserved	sylviocontig_1769:2020
TcCLB.506885.430	lipoic acid containing carrier protein, putative (GCVH)	TcCLB.508457.30	lipoic acid containing carrier protein, putative (GCVH)	sylviocontig_1834:59	A	4142	365	352	342	369	0.0424571	23	13	10	23	TcCLB.506885.440	hypothetical protein, conserved	TcCLB.508457.20	hypothetical protein, conserved	sylviocontig_1834:818
TcCLB.506181.130	hypothetical protein	TcCLB.506177.70	hypothetical protein	sylviocontig_112:8083	A	769	343	355	366	376	0.0514184	23	12	11	23	TcCLB.506181.120	hypothetical protein, conserved	TcCLB.506177.80	hypothetical protein, conserved	sylviocontig_112:10582
TcCLB.511589.209	hypothetical protein, conserved	TcCLB.511229.60	hypothetical protein, conserved	sylviocontig_445:7552	A	1157	256	233	245	256	0.0494792	11	23	12	23	TcCLB.511589.220	hypothetical protein, conserved	TcCLB.511229.70	hypothetical protein, conserved	sylviocontig_445:8244
TcCLB.510149.20	hypothetical protein, conserved	TcCLB.508411.60	hypothetical protein, conserved	sylviocontig_37:4148	A	3401	392	380	369	397	0.0503778	23	12	11	23	TcCLB.510149.30	hypothetical protein, conserved	TcCLB.508411.70	hypothetical protein, conserved	sylviocontig_37:5702
TcCLB.506697.40	helicase, putative	TcCLB.508153.500	helicase, putative	sylviocontig_31:17011	A	3527	310	322	299	341	0.0469208	11	12	23	23	TcCLB.506697.30	serine/threonine-protein kinase Nek1, putative,protein kinase, putative	TcCLB.508153.510	serine/threonine-protein kinase Nek1, putative,protein kinase, putative	sylviocontig_31:20164
TcCLB.506567.50	hypothetical protein, conserved	TcCLB.507049.41	hypothetical protein, conserved	sylviocontig_726:5280	A	1379	376	377	355	393	0.0398643	21	1	22	22	TcCLB.506567.34	hypothetical protein, conserved	TcCLB.507049.30	hypothetical protein, conserved	sylviocontig_726:6256
TcCLB.509779.30	hypothetical protein, conserved	TcCLB.511653.50	hypothetical protein, conserved	sylviocontig_291:3139	A	1469	411	390	389	426	0.0516432	22	21	1	22	TcCLB.509779.20	hypothetical protein, conserved	TcCLB.511653.60	hypothetical protein, conserved	sylviocontig_291:5922
TcCLB.508943.30	RNA-binding protein, putative	TcCLB.503809.30	RNA-binding protein, putative	sylviocontig_480:3212	A	4376	437	435	415	438	0.0456621	22	2	20	22	TcCLB.508943.40	hypothetical protein, conserved	TcCLB.503809.24	hypothetical protein, conserved	sylviocontig_480:4359
TcCLB.506265.45	chaperone DNAJ protein, putative	TcCLB.506435.50	hypothetical protein, conserved	sylviocontig_32:4158	A	3096	748	726	745	769	0.0507152	3	22	19	22	TcCLB.506265.50	hypothetical protein, conserved	TcCLB.506435.60	hypothetical protein, conserved	sylviocontig_32:5686
TcCLB.508169.110	hypothetical protein, conserved	TcCLB.506581.50	hypothetical protein, conserved	sylviocontig_181:3685	A	1294	421	425	403	447	0.0507084	18	4	22	22	TcCLB.508169.120	hypothetical protein, conserved	TcCLB.506581.60	hypothetical protein, conserved	sylviocontig_181:4652
TcCLB.506357.50	alcohol dehydrogenase, putative	TcCLB.511277.60	alcohol dehydrogenase, putative	sylviocontig_1090:77	A	4516	627	623	605	635	0.0430446	22	4	18	22	TcCLB.506357.60	hypothetical protein, conserved	TcCLB.511277.50	hypothetical protein, conserved	sylviocontig_1090:1861
TcCLB.508205.30	protein kinase, putative	TcCLB.506123.30	protein kinase, putative	sylviocontig_351:166	A	33	505	500	483	508	0.0413386	22	5	17	22	TcCLB.508205.39	dynein light chain, putative	TcCLB.506123.24	dynein light chain, putative	sylviocontig_351:1891
TcCLB.506493.50	serine/threonine protein kinase, putative	TcCLB.510121.130	serine/threonine protein kinase, putative	sylviocontig_484:166	A	119	287	265	270	297	0.10101	17	22	5	22	TcCLB.506493.60	hypothetical protein, conserved	TcCLB.510121.140	hypothetical protein, conserved	sylviocontig_484:1485
TcCLB.503897.150	hypothetical protein, conserved	TcCLB.509561.39	hypothetical protein, conserved	sylviocontig_1023:1978	A	599	569	547	552	579	0.039148	17	22	5	22	TcCLB.503897.140	hypothetical protein, conserved	TcCLB.509561.50	hypothetical protein, conserved	sylviocontig_1023:3352
TcCLB.507811.90	hypothetical protein, conserved	TcCLB.511649.110	hypothetical protein, conserved	sylviocontig_1199:446	A	1459	270	248	253	270	0.0654321	17	22	5	22	TcCLB.507811.70	hypothetical protein, conserved	TcCLB.511649.120	hypothetical protein, conserved	sylviocontig_1199:3855
TcCLB.506943.23	hypothetical protein, conserved	TcCLB.509065.33	hypothetical protein, conserved	sylviocontig_1367:16	A	2797	442	437	420	443	0.0376223	22	5	17	22	TcCLB.506943.27	hypothetical protein, conserved	TcCLB.509065.36	hypothetical protein, conserved	sylviocontig_1367:1012
TcCLB.510243.60	hypothetical protein	TcCLB.510575.160	hypothetical protein	sylviocontig_651:2709	A	328	487	471	465	492	0.053523	22	16	6	22	TcCLB.510243.70	hypothetical protein, conserved	TcCLB.510575.150	hypothetical protein, conserved	sylviocontig_651:4736
TcCLB.510287.50	hypothetical protein, conserved	TcCLB.503891.80	hypothetical protein, conserved	sylviocontig_181:11943	A	1299	322	344	338	346	0.0626204	16	22	6	22	TcCLB.510287.60	ribonuclease HII, putative	TcCLB.503891.70	ribonuclease HII, putative	sylviocontig_181:13439
TcCLB.510101.300	hypothetical protein, conserved	TcCLB.506297.30	hypothetical protein, conserved	sylviocontig_78:9318	A	2025	483	489	467	504	0.0396825	16	6	22	22	TcCLB.510101.310	hypothetical protein	TcCLB.506297.20	hypothetical protein	sylviocontig_78:14006
TcCLB.506773.30	hypothetical protein, conserved	TcCLB.508799.180	hypothetical protein, conserved	sylviocontig_1097:1547	A	2045	709	693	687	710	0.0413146	22	16	6	22	TcCLB.506773.40	3-methylcrotonoyl-CoA carboxylase beta subunit, putative	TcCLB.508799.170	3-methylcrotonoyl-CoA carboxylase beta subunit, putative	sylviocontig_1097:3584
TcCLB.507467.100	hypothetical protein	TcCLB.508355.110	hypothetical protein	sylviocontig_1671:1226	A	4060	243	237	221	249	0.0722892	22	6	16	22	TcCLB.507467.94	hypothetical protein, conserved	TcCLB.508355.104	hypothetical protein, conserved	sylviocontig_1671:3406
TcCLB.511585.180	hypothetical protein, conserved	TcCLB.510155.170	hypothetical protein, conserved	sylviocontig_44:2584	A	2848	810	803	788	833	0.0428171	22	7	15	22	TcCLB.511585.170	protein kinase, putative	TcCLB.510155.160	protein kinase, putative	sylviocontig_44:4059
TcCLB.509979.119	hypothetical protein, conserved	TcCLB.510039.64	hypothetical protein, conserved	sylviocontig_1295:75	A	2958	648	626	633	655	0.0508906	15	22	7	22	TcCLB.509979.110	hypothetical protein, conserved	TcCLB.510039.70	hypothetical protein, conserved	sylviocontig_1295:1041
TcCLB.507163.80	hypothetical protein, conserved	TcCLB.509751.20	hypothetical protein, conserved	sylviocontig_1748:906	A	916	258	244	236	262	0.0368957	22	14	8	22	TcCLB.507163.90	hypothetical protein, conserved	TcCLB.509751.10	hypothetical protein, conserved	sylviocontig_1748:2920
TcCLB.510323.60	hypothetical protein	TcCLB.508153.250	hypothetical protein	sylviocontig_548:5842	A	3508	774	760	752	781	0.0409731	22	14	8	22	TcCLB.510323.50	hypothetical protein, conserved	TcCLB.508153.260	hypothetical protein, conserved	sylviocontig_548:7089
TcCLB.506249.30	hypothetical protein, conserved	TcCLB.508231.220	hypothetical protein, conserved	sylviocontig_501:6576	A	3671	495	473	481	495	0.0316498	14	22	8	22	TcCLB.506249.40	hypothetical protein, conserved	TcCLB.508231.210	hypothetical protein, conserved	sylviocontig_501:7632
TcCLB.509455.60	hypothetical protein, conserved	TcCLB.503879.20	hypothetical protein, conserved	sylviocontig_624:4871	A	912	402	389	380	412	0.0493528	22	13	9	22	TcCLB.509455.70	DNA polymerase delta subunit 2, putative	TcCLB.503879.10	DNA polymerase delta subunit 2, putative	sylviocontig_624:6711
TcCLB.506661.140	hypothetical protein, conserved	TcCLB.511245.24	hypothetical protein, conserved	sylviocontig_1638:228	A	536	641	653	631	661	0.0509329	10	12	22	22	TcCLB.506661.130	ion transport protein, putative	TcCLB.511245.30	ion transport protein, putative	sylviocontig_1638:2320
TcCLB.511589.70	ADP-ribosylation factor GTPase activating protein, putative	TcCLB.508851.120	ADP-ribosylation factor GTPase activating protein, putative	sylviocontig_1314:337	A	1144	449	427	439	452	0.04941	10	22	12	22	TcCLB.511589.74	hypothetical protein	TcCLB.508851.130	hypothetical protein	sylviocontig_1314:2042
TcCLB.511525.20	hypothetical protein, conserved	TcCLB.508525.30	hypothetical protein, conserved	sylviocontig_1118:356	A	3148	184	173	162	184	0.0471014	22	11	11	22	TcCLB.511525.29	hypothetical protein, conserved	TcCLB.508525.40	hypothetical protein, conserved	sylviocontig_1118:3894
TcCLB.510283.90	hypothetical protein, conserved	TcCLB.503823.60	hypothetical protein, conserved	sylviocontig_61:5812	A	965	398	377	377	398	0.0569514	21	21	0	21	TcCLB.510283.100	hypothetical protein, conserved	TcCLB.503823.70	hypothetical protein, conserved	sylviocontig_61:8415
TcCLB.506755.50	hypothetical protein, conserved	TcCLB.510359.40	hypothetical protein, conserved	sylviocontig_1560:415	A	4695	262	241	241	264	0.0656566	21	21	0	21	TcCLB.506755.40	hypothetical protein, conserved	TcCLB.510359.34	hypothetical protein, conserved	sylviocontig_1560:1379
TcCLB.508169.60	dolicholphosphate-mannose synthase, putative (DPMS)	TcCLB.506581.10	dolicholphosphate-mannose synthase (DPMS)	sylviocontig_349:6511	A	1289	337	336	316	349	0.0582617	21	1	20	21	TcCLB.508169.69	peptidyl-prolyl cis-trans isomerase, putative	TcCLB.506581.14	peptidyl-prolyl cis-trans isomerase, putative	sylviocontig_349:7610
TcCLB.506699.10	hypothetical protein, conserved	TcCLB.508153.350	hypothetical protein, conserved	sylviocontig_710:5239	A	3514	257	237	236	259	0.0514801	21	20	1	21	TcCLB.506699.9	hypothetical protein, conserved	TcCLB.508153.360	hypothetical protein, conserved	sylviocontig_710:6132
TcCLB.508723.20	hypothetical protein, conserved	TcCLB.509791.70	hypothetical protein, conserved	sylviocontig_701:1280	A	3701	374	354	353	384	0.0677083	21	20	1	21	TcCLB.508723.10	hypothetical protein, conserved	TcCLB.509791.80	hypothetical protein	sylviocontig_701:2765
TcCLB.511445.70	hypothetical protein, conserved	TcCLB.510799.30	hypothetical protein, conserved	sylviocontig_426:446	A	3997	272	293	273	293	0.0750853	1	21	20	21	TcCLB.511445.80	hypothetical protein, conserved	TcCLB.510799.18	hypothetical protein, conserved	sylviocontig_426:2165
TcCLB.506753.40	hypothetical protein, conserved	TcCLB.510355.200	hypothetical protein, conserved	sylviocontig_1066:3877	A	4719	191	171	170	192	0.0538194	21	20	1	21	TcCLB.506753.30	hypothetical protein	TcCLB.510355.190	hypothetical protein	sylviocontig_1066:4614
TcCLB.506181.140	hypothetical protein	TcCLB.506177.60	hypothetical protein	sylviocontig_112:4100	A	768	713	711	692	731	0.0346557	21	2	19	21	TcCLB.506181.130	hypothetical protein	TcCLB.506177.70	hypothetical protein	sylviocontig_112:8083
TcCLB.504103.80	hypothetical protein, conserved	TcCLB.503847.70	hypothetical protein, conserved	sylviocontig_265:1006	A	3755	494	473	475	494	0.0614035	19	21	2	21	TcCLB.504103.70	hypothetical protein, conserved	TcCLB.503847.60	hypothetical protein, conserved	sylviocontig_265:2660
TcCLB.511211.200	hypothetical protein, conserved	TcCLB.510439.30	hypothetical protein, conserved	sylviocontig_218:3920	A	2487	312	291	294	315	0.0571429	18	21	3	21	TcCLB.511211.210	hypothetical protein, conserved	TcCLB.510439.20	hypothetical protein, conserved	sylviocontig_218:5762
TcCLB.511713.20	hypothetical protein, conserved	TcCLB.503987.50	hypothetical protein, conserved	sylviocontig_492:5076	A	3299	532	529	511	543	0.0540209	21	3	18	21	TcCLB.511713.30	hypothetical protein, conserved	TcCLB.503987.60	hypothetical protein, conserved	sylviocontig_492:7309
TcCLB.507011.150	hypothetical protein, conserved	TcCLB.510665.30	hypothetical protein, conserved	sylviocontig_203:4400	A	4208	603	624	606	630	0.031746	3	21	18	21	TcCLB.507011.160	hypothetical protein, conserved	TcCLB.510665.20	hypothetical protein, conserved	sylviocontig_203:5390
TcCLB.510315.30	hypothetical protein, conserved	TcCLB.508153.620	hypothetical protein, conserved	sylviocontig_1540:140	A	3536	344	327	323	347	0.0518732	21	17	4	21	TcCLB.510315.20	mitochondrial carrier protein, putative	TcCLB.508153.630	mitochondrial carrier protein, putative	sylviocontig_1540:1063
TcCLB.508181.70	hypothetical protein, conserved	TcCLB.508153.890	hypothetical protein, conserved	sylviocontig_164:7620	A	3553	529	550	533	554	0.045728	4	21	17	21	TcCLB.508181.60	hypothetical protein, conserved	TcCLB.508153.900	hypothetical protein, conserved	sylviocontig_164:13085
TcCLB.507709.140	hypothetical protein, conserved	TcCLB.506577.170	hypothetical protein, conserved	sylviocontig_888:4454	A	3814	217	212	196	227	0.0249633	21	5	16	21	TcCLB.507709.130	hypothetical protein, conserved	TcCLB.506577.160	hypothetical protein, conserved	sylviocontig_888:6033
TcCLB.510351.90	dihydrolipoamide branched chain transacylase, putative	TcCLB.507601.70	dihydrolipoamide branched chain transacylase, putative	sylviocontig_9:15553	A	24	514	499	493	517	0.0373952	21	15	6	21	TcCLB.510351.100	hypothetical protein, conserved	TcCLB.507601.60	hypothetical protein, conserved	sylviocontig_9:17372
TcCLB.506859.90	prefoldin, putative	TcCLB.511815.60	prefoldin, putative	sylviocontig_1371:2977	A	680	464	443	449	472	0.0508475	15	21	6	21	TcCLB.506859.100	hypothetical protein, conserved	TcCLB.511815.70	hypothetical protein, conserved	sylviocontig_1371:3924
TcCLB.510565.100	hypothetical protein, conserved	TcCLB.508503.70	hypothetical protein, conserved	sylviocontig_809:562	A	2909	236	251	230	251	0.0664011	6	15	21	21	TcCLB.510565.110	hypothetical protein	TcCLB.508503.80	hypothetical protein	sylviocontig_809:2082
TcCLB.506635.60	pyroglutamyl-peptidase I (PGP), putative,cysteine peptidase, Clan CF, family C15, putative	TcCLB.508027.110	pyroglutamyl-peptidase I (PGP), putative,cysteine peptidase, Clan CF, family C15, putative	sylviocontig_389:7459	A	3070	635	629	614	657	0.0436327	21	6	15	21	TcCLB.506635.70	hypothetical protein, conserved	TcCLB.508027.120	hypothetical protein, conserved	sylviocontig_389:8769
TcCLB.503893.30	hypothetical protein, conserved	TcCLB.503703.40	hypothetical protein, conserved	sylviocontig_586:6363	A	4005	920	899	905	926	0.0467963	15	21	6	21	TcCLB.503893.40	hypothetical protein, conserved	TcCLB.503703.30	hypothetical protein, conserved	sylviocontig_586:7778
TcCLB.506127.160	hypothetical protein, conserved	TcCLB.503593.20	hypothetical protein, conserved	sylviocontig_144:511	A	4067	798	813	819	834	0.0571543	21	15	6	21	TcCLB.506127.150	hypothetical protein, conserved	TcCLB.503593.30	hypothetical protein, conserved	sylviocontig_144:3763
TcCLB.511867.40	hypothetical protein, conserved	TcCLB.507775.40	hypothetical protein, conserved	sylviocontig_521:5484	A	880	1015	1022	1036	1057	0.0438348	21	7	14	21	TcCLB.511867.50	proteasome alpha 7 subunit, putative	TcCLB.507775.50	proteasome alpha 7 subunit, putative	sylviocontig_521:7063
TcCLB.511589.100	hypothetical protein, conserved	TcCLB.508851.154	hypothetical protein, conserved	sylviocontig_758:1478	A	1148	385	406	399	424	0.0581761	14	21	7	21	TcCLB.511589.110	hypothetical protein, conserved	TcCLB.508851.160	hypothetical protein, conserved	sylviocontig_758:2294
TcCLB.506503.100	U3 snoRNA-associated protein UTP11, putative	TcCLB.511293.40	U3 snoRNA-associated protein UTP11, putative	sylviocontig_228:4275	A	4402	839	825	818	857	0.0447297	21	14	7	21	TcCLB.506503.110	RNA-binding protein RPC40, putative,DNA-directed RNA polymerase, alpha subunit, putative	TcCLB.511293.30	RNA-binding protein RPC40, putative,DNA-directed RNA polymerase, alpha subunit, putative	sylviocontig_228:6143
TcCLB.506525.104	clathrin assembly sigma-adaptin protein complex 4, putative	TcCLB.511283.109	clathrin assembly sigma-adaptin protein complex 4, putative	sylviocontig_403:1704	A	4474	507	493	514	530	0.0377358	7	14	21	21	TcCLB.506525.90	hypothetical protein, conserved	TcCLB.511283.100	hypothetical protein, conserved	sylviocontig_403:2776
TcCLB.503689.30	flagellar protofilament ribbon protein, putative	TcCLB.509573.30	flagellar protofilament ribbon protein, putative	sylviocontig_352:2417	A	648	247	260	239	261	0.0625798	8	13	21	21	TcCLB.503689.34	hypothetical protein, conserved	TcCLB.509573.40	hypothetical protein, conserved	sylviocontig_352:3811
TcCLB.508211.19	hypothetical protein, conserved	TcCLB.507515.130	hypothetical protein, conserved	sylviocontig_871:2949	A	2321	560	568	547	605	0.0402204	13	8	21	21	TcCLB.508211.10	oxysterol-binding protein, putative	TcCLB.507515.140	oxysterol-binding protein, putative	sylviocontig_871:4492
TcCLB.507807.30	hypothetical protein	TcCLB.507063.170	hypothetical protein	sylviocontig_381:892	A	1506	614	593	602	627	0.0542265	12	21	9	21	TcCLB.507807.20	hypothetical protein, conserved	TcCLB.507063.180	hypothetical protein, conserved	sylviocontig_381:3414
TcCLB.511577.30	hypothetical protein, conserved	TcCLB.504797.110	hypothetical protein, conserved	sylviocontig_533:235	A	2891	516	504	495	530	0.0534591	21	12	9	21	TcCLB.511577.19	hypothetical protein, conserved	TcCLB.504797.120	hypothetical protein, conserved	sylviocontig_533:3177
TcCLB.503893.80	NADH-ubiquinone oxidoreductase 20 kDa subunit, mitochondrial precursor, putative	TcCLB.508507.59	NADH-ubiquinone oxidoreductase 20 kDa subunit, mitochondrial precursor, putative	sylviocontig_1426:1714	A	4010	781	769	760	794	0.0403023	21	12	9	21	TcCLB.503893.90	hypothetical protein, conserved	TcCLB.508507.50	hypothetical protein, conserved	sylviocontig_1426:3083
TcCLB.506755.190	hypothetical protein, conserved	TcCLB.510359.200	hypothetical protein, conserved	sylviocontig_43:316	A	4682	818	807	797	843	0.0419138	21	11	10	21	TcCLB.506755.180	hypothetical protein, conserved	TcCLB.510359.190	hypothetical protein, conserved	sylviocontig_43:3444
TcCLB.509967.7	hypothetical protein, conserved	TcCLB.509693.194	hypothetical protein, conserved	sylviocontig_225:12750	A	450	349	330	329	349	0.0382044	20	19	1	20	TcCLB.509967.10	hypothetical protein, conserved	TcCLB.509693.200	hypothetical protein, conserved	sylviocontig_225:13334
TcCLB.509767.90	alanine racemase, putative	TcCLB.509601.90	alanine racemase, putative	sylviocontig_794:196	A	1619	1843	1840	1823	1874	0.0565635	20	3	17	20	TcCLB.509767.80	hypothetical protein, conserved	TcCLB.509601.80	hypothetical protein, conserved	sylviocontig_794:2778	Transposon-like	1843	371	0.2	1843	371	0.2	1843	0	0
TcCLB.508989.20	carrier protein, putative	TcCLB.509569.110	carrier protein, putative	sylviocontig_332:89	A	633	682	662	679	695	0.059952	3	20	17	20	TcCLB.508989.30	RNA-binding protein, putative	TcCLB.509569.120	RNA-binding protein, putative	sylviocontig_332:1857
TcCLB.506181.40	hypothetical protein, conserved	TcCLB.503395.30	hypothetical protein, conserved	sylviocontig_810:1090	A	778	527	511	507	533	0.0537836	20	16	4	20	TcCLB.506181.30	hypothetical protein, conserved	TcCLB.503395.20	hypothetical protein, conserved	sylviocontig_810:3172
TcCLB.506213.30	hypothetical protein, conserved	TcCLB.511287.64	hypothetical protein, conserved	sylviocontig_317:7261	A	4453	249	245	265	269	0.0768278	16	4	20	20	TcCLB.506213.40	hypothetical protein, conserved	TcCLB.511287.60	hypothetical protein, conserved	sylviocontig_317:8186
TcCLB.506525.40	syntaxin 5, putative	TcCLB.511283.40	syntaxin 5, putative	sylviocontig_180:2223	A	4478	911	931	915	941	0.0325894	4	20	16	20	TcCLB.506525.30	hypothetical protein, conserved	TcCLB.511283.30	hypothetical protein, conserved	sylviocontig_180:4131
TcCLB.503953.14	hypothetical protein, conserved	TcCLB.507063.144	hypothetical protein, conserved	sylviocontig_1466:1261	A	1503	954	959	939	961	0.042317	15	5	20	20	TcCLB.503953.10	hypothetical protein, conserved	TcCLB.507063.150	hypothetical protein, conserved	sylviocontig_1466:2650
TcCLB.511753.90	hypothetical protein, conserved	TcCLB.511501.40	hypothetical protein, conserved	sylviocontig_204:2454	A	2673	360	355	340	361	0.0544783	20	5	15	20	TcCLB.511753.80	GTPase activating protein, putative	TcCLB.511501.50	GTPase activating protein, putative	sylviocontig_204:3583
TcCLB.511737.40	hypothetical protein, conserved	TcCLB.511517.160	hypothetical protein, conserved	sylviocontig_557:125	A	2767	719	714	699	753	0.0513502	20	5	15	20	TcCLB.511737.30	hypothetical protein, conserved	TcCLB.511517.164	hypothetical protein, conserved	sylviocontig_557:2726
TcCLB.509669.100	hypothetical protein, conserved	TcCLB.506175.50	hypothetical protein, conserved	sylviocontig_198:7849	A	3461	934	919	914	946	0.0503876	20	15	5	20	TcCLB.509669.90	hypothetical protein, conserved	TcCLB.506175.40	hypothetical protein, conserved	sylviocontig_198:10103
TcCLB.507047.110	otubain, putative,otubain cysteine peptidase, Clan CA, family C65, putative	TcCLB.509179.150	otubain, putative,otubain cysteine peptidase, Clan CA, family C65, putative	sylviocontig_202:311	A	1041	653	633	639	660	0.0580808	14	20	6	20	TcCLB.507047.120	myo-inositol-1(or 4)-monophosphatase 1, putative	TcCLB.509179.140	myo-inositol-1(or 4)-monophosphatase 1, putative	sylviocontig_202:1745
TcCLB.506517.50	hypothetical protein, conserved	TcCLB.508909.300	hypothetical protein, conserved	sylviocontig_1393:392	A	1104	418	425	405	430	0.0387597	13	7	20	20	TcCLB.506517.40	hypothetical protein	TcCLB.508909.310	hypothetical protein	sylviocontig_1393:2937
TcCLB.509767.40	hypothetical protein, conserved	TcCLB.509601.40	hypothetical protein, conserved	sylviocontig_278:6017	A	1625	1010	997	1017	1034	0.0441651	7	13	20	20	TcCLB.509767.30	hypothetical protein	TcCLB.509601.30	hypothetical protein	sylviocontig_278:9404
TcCLB.511001.130	hypothetical protein, conserved	TcCLB.506957.80	hypothetical protein, conserved	sylviocontig_506:464	A	3929	877	870	890	937	0.0494486	13	7	20	20	TcCLB.511001.140	hypothetical protein, conserved	TcCLB.506957.70	hypothetical protein, conserved	sylviocontig_506:7698
TcCLB.507993.380	hypothetical protein, conserved	TcCLB.511281.59	hypothetical protein, conserved	sylviocontig_180:12718	A	4483	970	957	977	981	0.0431532	7	13	20	20	TcCLB.507993.369	sjogren s syndrome nuclear autoantigen 1, putative	TcCLB.511281.56	sjogren s syndrome nuclear autoantigen 1, putative	sylviocontig_180:14154
TcCLB.510243.110	hypothetical protein, conserved	TcCLB.510575.120	hypothetical protein, conserved	sylviocontig_300:3631	A	332	889	897	877	915	0.0462659	12	8	20	20	TcCLB.510243.119	hypothetical protein, conserved	TcCLB.510575.100	hypothetical protein, conserved	sylviocontig_300:5147
TcCLB.509099.130	hypothetical protein, conserved	TcCLB.507209.60	hypothetical protein, conserved	sylviocontig_1492:310	A	1678	624	604	616	632	0.0458861	8	20	12	20	TcCLB.509099.140	hypothetical protein, conserved	TcCLB.507209.50	hypothetical protein, conserved	sylviocontig_1492:3383
TcCLB.509157.210	hypothetical protein, conserved	TcCLB.510725.30	hypothetical protein, conserved	sylviocontig_222:221	A	3309	339	319	327	345	0.0415459	12	20	8	20	TcCLB.509157.220	hypothetical protein, conserved	TcCLB.510725.40	hypothetical protein, conserved	sylviocontig_222:1538
TcCLB.511545.110	hypothetical protein	TcCLB.506819.20	hypothetical protein	sylviocontig_42:9970	A	3253	390	370	379	391	0.0409207	11	20	9	20	TcCLB.511545.120	superoxide dismutase, putative	TcCLB.506819.30	superoxide dismutase, putative	sylviocontig_42:11468
TcCLB.508567.40	hypothetical protein, conserved	TcCLB.509611.50	hypothetical protein, conserved	sylviocontig_485:8197	A	1190	341	331	321	346	0.066474	20	10	10	20	TcCLB.508567.49	hypothetical protein, conserved	TcCLB.509611.40	hypothetical protein, conserved	sylviocontig_485:9394
TcCLB.506869.34	hypothetical protein, conserved	TcCLB.510519.80	hypothetical protein, conserved	sylviocontig_1013:657	A	509	337	319	318	338	0.0473373	19	18	1	19	TcCLB.506869.40	mitochondrial RNA binding complex 1 subunit, putative	TcCLB.510519.70	mitochondrial RNA binding complex 1 subunit, putative	sylviocontig_1013:1440
TcCLB.510533.100	hypothetical protein, conserved	TcCLB.511821.90	hypothetical protein, conserved	sylviocontig_1693:492	A	722	487	469	468	490	0.0340136	19	18	1	19	TcCLB.510533.110	hypothetical protein, conserved	TcCLB.511821.100	hypothetical protein, conserved	sylviocontig_1693:1452
TcCLB.511045.20	hypothetical protein, conserved	TcCLB.511859.40	hypothetical protein, conserved	sylviocontig_392:3739	A	828	1039	1040	1021	1076	0.0483271	18	1	19	19	TcCLB.511045.29	hypothetical protein, conserved	TcCLB.511859.50	hypothetical protein, conserved	sylviocontig_392:5486
TcCLB.506213.10	hypothetical protein, conserved	TcCLB.511287.80	hypothetical protein, conserved	sylviocontig_317:5127	A	4451	302	283	284	303	0.0539054	18	19	1	19	TcCLB.506213.20	hypothetical protein, conserved	TcCLB.511287.70	hypothetical protein, conserved	sylviocontig_317:6587
TcCLB.511127.140	DNA replication licensing factor MCM4, putative	TcCLB.509023.130	DNA replication licensing factor MCM4, putative,DNA replication licensing factor MCM4 (MCM4)	sylviocontig_796:311	A	4594	283	265	264	285	0.0421053	19	18	1	19	TcCLB.511127.150	hypothetical protein, conserved	TcCLB.509023.140	hypothetical protein, conserved	sylviocontig_796:3194
TcCLB.504033.210	hypothetical protein, conserved	TcCLB.508199.60	hypothetical protein, conserved	sylviocontig_20:10143	A	295	402	383	385	409	0.0293399	17	19	2	19	TcCLB.504033.200	hypothetical protein	TcCLB.508199.70	hypothetical protein	sylviocontig_20:11128
TcCLB.510861.94	hypothetical protein, conserved	TcCLB.503735.30	hypothetical protein, conserved	sylviocontig_755:316	A	1202	275	294	277	310	0.0537634	2	19	17	19	TcCLB.510861.110	hypothetical protein	TcCLB.503735.20	hypothetical protein	sylviocontig_755:3122
TcCLB.506773.104	hypothetical protein, conserved	TcCLB.508799.104	hypothetical protein, conserved	sylviocontig_1504:2050	A	2053	275	273	256	278	0.0491607	19	2	17	19	TcCLB.506773.110	hypothetical protein, conserved	TcCLB.508799.100	hypothetical protein, conserved	sylviocontig_1504:2705
TcCLB.509965.160	hypothetical protein, conserved	TcCLB.509055.30	hypothetical protein, conserved	sylviocontig_312:1548	A	2654	336	334	317	347	0.0518732	19	2	17	19	TcCLB.509965.150	hypothetical protein, conserved	TcCLB.509055.40	hypothetical protein, conserved	sylviocontig_312:3209
TcCLB.506579.60	hypothetical protein, conserved	TcCLB.506509.20	hypothetical protein, conserved	sylviocontig_607:5541	A	271	330	346	327	348	0.052682	3	16	19	19	TcCLB.506579.70	hypothetical protein, conserved	TcCLB.506509.30	hypothetical protein, conserved	sylviocontig_607:6486
TcCLB.509149.70	hypothetical protein, conserved	TcCLB.508175.300	hypothetical protein, conserved	sylviocontig_1628:380	A	2140	580	564	561	590	0.0384181	19	16	3	19	TcCLB.509149.80	hypothetical protein, conserved	TcCLB.508175.290	hypothetical protein, conserved	sylviocontig_1628:1958
TcCLB.506351.20	hypothetical protein, conserved	TcCLB.505939.80	hypothetical protein, conserved	sylviocontig_108:773	A	2395	450	447	431	452	0.0744838	19	3	16	19	TcCLB.506351.30	hypothetical protein, conserved	TcCLB.505939.70	hypothetical protein, conserved	sylviocontig_108:2242
TcCLB.506943.120	hypothetical protein, conserved	TcCLB.509065.130	hypothetical protein, conserved	sylviocontig_801:1616	A	2808	493	496	512	525	0.0457143	19	3	16	19	TcCLB.506943.130	hypothetical protein, conserved	TcCLB.509065.140	hypothetical protein, conserved	sylviocontig_801:3007
TcCLB.510349.30	phosphatidylinositol-4-phosphate 5-kinase, putative	TcCLB.503925.60	hypothetical protein	sylviocontig_504:5320	A	2973	549	530	533	571	0.0916521	16	19	3	19	TcCLB.510349.20	hypothetical protein, conserved	TcCLB.503925.50	hypothetical protein, conserved	sylviocontig_504:7532
TcCLB.503677.29	hypothetical protein, conserved	TcCLB.511717.70	hypothetical protein, conserved	sylviocontig_23:12656	A	3329	272	253	256	272	0.0441176	16	19	3	19	TcCLB.503677.20	DNA repair and recombination helicase protein PIF4, putative	TcCLB.511717.80	DNA repair and recombination helicase protein PIF4, putative	sylviocontig_23:14394
TcCLB.510323.70	hypothetical protein, conserved	TcCLB.508153.240	hypothetical protein, conserved	sylviocontig_548:3479	A	3507	381	365	362	383	0.0426458	19	16	3	19	TcCLB.510323.60	hypothetical protein	TcCLB.508153.250	hypothetical protein	sylviocontig_548:5842
TcCLB.506691.50	hypothetical protein, conserved	TcCLB.508153.1010	hypothetical protein, conserved	sylviocontig_632:390	A	3563	220	217	201	220	0.0439394	19	3	16	19	TcCLB.506691.40	hypothetical protein, conserved	TcCLB.508153.1020	hypothetical protein, conserved	sylviocontig_632:2899
TcCLB.506213.20	hypothetical protein, conserved	TcCLB.511287.70	hypothetical protein, conserved	sylviocontig_317:6587	A	4452	268	287	284	288	0.0821759	16	19	3	19	TcCLB.506213.30	hypothetical protein, conserved	TcCLB.511287.64	hypothetical protein, conserved	sylviocontig_317:7261
TcCLB.507603.170	hypothetical protein, conserved	TcCLB.509429.240	hypothetical protein, conserved	sylviocontig_55:6603	A	220	392	377	373	395	0.0388186	19	15	4	19	TcCLB.507603.160	hypothetical protein, conserved	TcCLB.509429.230	hypothetical protein, conserved	sylviocontig_55:9208
TcCLB.508207.140	hypothetical protein, conserved	TcCLB.507519.70	hypothetical protein, conserved	sylviocontig_762:3170	A	2362	256	252	237	258	0.0529716	19	4	15	19	TcCLB.508207.135	hypothetical protein, conserved	TcCLB.507519.80	eukaryotic peptide chain release factor subunit 1, putative	sylviocontig_762:4983
TcCLB.506579.80	hypothetical protein, conserved	TcCLB.506509.40	hypothetical protein, conserved	sylviocontig_1513:337	A	273	381	362	376	381	0.0446194	5	19	14	19	TcCLB.506579.90	hypothetical protein	TcCLB.506509.50	hypothetical protein, conserved	sylviocontig_1513:1757
TcCLB.511737.30	hypothetical protein, conserved	TcCLB.511517.164	hypothetical protein, conserved	sylviocontig_557:2726	A	2768	382	368	363	393	0.0559796	19	14	5	19	TcCLB.511737.20	hypothetical protein, conserved	TcCLB.511517.170	hypothetical protein, conserved	sylviocontig_557:5126
TcCLB.506697.50	peptidyl-prolyl cis-trans isomerase NIMA-interacting 4, putative	TcCLB.508153.490	peptidyl-prolyl cis-trans isomerase NIMA-interacting 4, putative	sylviocontig_31:16246	A	3526	409	404	390	409	0.0529747	19	5	14	19	TcCLB.506697.40	helicase, putative	TcCLB.508153.500	helicase, putative	sylviocontig_31:17011
TcCLB.506753.100	hypothetical protein, conserved	TcCLB.510355.260	hypothetical protein, conserved	sylviocontig_572:604	A	4713	649	663	644	717	0.0506741	5	14	19	19	TcCLB.506753.90	hypothetical protein, conserved	TcCLB.510355.250	hypothetical protein, conserved	sylviocontig_572:1617
TcCLB.503675.10	glycosyl transferase-like protein, putative	TcCLB.506337.40	glycosyl transferase-like protein, putative	sylviocontig_911:1312	A	925	343	349	362	362	0.0469613	19	6	13	19	TcCLB.503675.20	SNF7-like protein, putative	TcCLB.506337.30	SNF7-like protein, putative	sylviocontig_911:2585
TcCLB.506567.130	hypothetical protein, conserved	TcCLB.507049.110	hypothetical protein, conserved	sylviocontig_1150:931	A	1371	408	389	402	424	0.0471698	6	19	13	19	TcCLB.506567.120	mitochondrial RNA binding protein, putative	TcCLB.507049.100	mitochondrial RNA binding protein, putative	sylviocontig_1150:1909
TcCLB.506135.90	hypothetical protein, conserved	TcCLB.508879.190	hypothetical protein, conserved	sylviocontig_209:10055	A	2290	306	293	287	313	0.0777423	19	13	6	19	TcCLB.506135.100	hypothetical protein, conserved	TcCLB.508879.180	hypothetical protein, conserved	sylviocontig_209:12340
TcCLB.504867.80	DNA primase large subunit, putative	TcCLB.510943.140	DNA primase large subunit, putative	sylviocontig_715:300	A	3607	672	685	691	709	0.0695816	19	13	6	19	TcCLB.504867.90	glycerol-3-phosphate acyltransferase, putative	TcCLB.510943.150	glycerol-3-phosphate acyltransferase, putative	sylviocontig_715:2722
TcCLB.507677.20	hypothetical protein, conserved	TcCLB.504021.130	hypothetical protein, conserved	sylviocontig_46:3283	A	3840	204	210	191	210	0.0730159	13	6	19	19	TcCLB.507677.10	hypothetical protein, conserved	TcCLB.504021.140	hypothetical protein, conserved	sylviocontig_46:4728
TcCLB.507639.90	hypothetical protein, conserved	TcCLB.503781.30	hypothetical protein, conserved	sylviocontig_208:1531	A	3866	309	316	297	319	0.0532915	12	7	19	19	TcCLB.507639.100	phosphatidylinositol N-acetylglucosaminyltransferase subunit C, putative	TcCLB.503781.20	phosphatidylinositol N-acetylglucosaminyltransferase subunit C, putative	sylviocontig_208:3163
TcCLB.506147.150	hypothetical protein, conserved	TcCLB.510735.40	hypothetical protein, conserved	sylviocontig_295:6437	A	4175	431	412	424	438	0.0585997	7	19	12	19	TcCLB.506147.140	hypothetical protein, conserved	TcCLB.510735.50	hypothetical protein, conserved	sylviocontig_295:8640
TcCLB.511127.410	hypothetical protein, conserved	TcCLB.509029.20	hypothetical protein, conserved	sylviocontig_58:12867	A	4618	310	291	298	314	0.0414013	12	19	7	19	TcCLB.511127.420	hypothetical protein, conserved	TcCLB.509029.30	hypothetical protein, conserved	sylviocontig_58:14995
TcCLB.510855.10	peptide methionine sulfoxide reductase, putative,peptide Met(O) reductase, putative,methionine-S-sulfoxide reductase, putative	TcCLB.509611.180	peptide methionine sulfoxide reductase, putative,peptide Met(O) reductase, putative,methionine-S-sulfoxide reductase, putative	sylviocontig_96:1770	A	1179	501	482	490	513	0.0604288	11	19	8	19	TcCLB.510855.20	hypothetical protein, conserved	TcCLB.509611.170	hypothetical protein, conserved	sylviocontig_96:2794
TcCLB.508207.150	silent information regulator 2, putative (SIR2RP1)	TcCLB.507519.60	silent information regulator 2, putative (SIR2RP1)	sylviocontig_762:1611	A	2361	490	471	482	494	0.0553306	8	19	11	19	TcCLB.508207.140	hypothetical protein, conserved	TcCLB.507519.70	hypothetical protein, conserved	sylviocontig_762:3170
TcCLB.509965.144	hypothetical protein, conserved	TcCLB.509055.44	hypothetical protein, conserved	sylviocontig_312:5394	A	2656	562	554	543	568	0.0504695	19	8	11	19	TcCLB.509965.140	hypothetical protein, conserved	TcCLB.509055.50	hypothetical protein, conserved	sylviocontig_312:6315
TcCLB.511751.150	hypothetical protein, conserved	TcCLB.507023.80	hypothetical protein, conserved	sylviocontig_173:5117	A	2686	232	243	224	248	0.0430108	8	11	19	19	TcCLB.511751.144	hypothetical protein, conserved	TcCLB.507023.90	hypothetical protein, conserved	sylviocontig_173:6166
TcCLB.506811.140	hypothetical protein, conserved	TcCLB.506303.100	hypothetical protein, conserved	sylviocontig_1468:1580	A	4086	494	475	486	505	0.0620462	8	19	11	19	TcCLB.506811.120	hypothetical protein, conserved	TcCLB.506303.111	hypothetical protein, conserved	sylviocontig_1468:2887
TcCLB.506811.40	hypothetical protein, conserved	TcCLB.506305.10	hypothetical protein, conserved	sylviocontig_399:1999	A	4095	551	570	562	598	0.0746934	11	19	8	19	TcCLB.506811.30	hypothetical protein, conserved	TcCLB.506305.20	hypothetical protein, conserved	sylviocontig_399:5810
TcCLB.511555.40	cleavage and polyadenylation specificity factor 30 kDa subunit, putative	TcCLB.510219.30	cleavage and polyadenylation specificity factor 30 kDa subunit, putative	sylviocontig_1489:1888	A	4641	285	277	266	305	0.0754098	19	8	11	19	TcCLB.511555.50	hypothetical protein, conserved	TcCLB.510219.40	hypothetical protein, conserved	sylviocontig_1489:2970
TcCLB.506753.90	hypothetical protein, conserved	TcCLB.510355.250	hypothetical protein, conserved	sylviocontig_572:1617	A	4714	539	558	550	572	0.0734266	11	19	8	19	TcCLB.506753.80	hypothetical protein, conserved	TcCLB.510355.240	hypothetical protein, conserved	sylviocontig_572:7061
TcCLB.509767.230	hypothetical protein, conserved	TcCLB.507645.50	hypothetical protein, conserved	sylviocontig_496:7239	A	1606	423	414	404	431	0.0502707	19	9	10	19	TcCLB.509767.220	hypothetical protein, conserved	TcCLB.507645.40	hypothetical protein, conserved	sylviocontig_496:8081
TcCLB.509979.140	hypothetical protein, conserved	TcCLB.510039.50	hypothetical protein, conserved	sylviocontig_1153:345	A	2956	566	557	547	576	0.0335648	19	9	10	19	TcCLB.509979.130	hypothetical protein, conserved	TcCLB.510039.60	hypothetical protein, conserved	sylviocontig_1153:2116
TcCLB.509073.30	ubiquitin hydrolase, putative,cysteine peptidase, Clan CA, family C19, putative	TcCLB.508707.180	ubiquitin hydrolase, putative,cysteine peptidase, Clan CA, family C19, putative	sylviocontig_338:3517	A	3223	560	550	541	561	0.0439691	19	10	9	19	TcCLB.509073.40	outer dynein arm docking complex protein (DC2)	TcCLB.508707.170	outer dynein arm docking complex, putative (DC2)	sylviocontig_338:7682
TcCLB.507509.60	hypothetical protein, conserved	TcCLB.506871.110	hypothetical protein, conserved	sylviocontig_76:15895	A	3355	398	389	379	416	0.0649038	19	9	10	19	TcCLB.507509.50	polypeptide deformylase-like protein, putative	TcCLB.506871.100	polypeptide deformylase-like protein, putative	sylviocontig_76:17894
TcCLB.506811.150	hypothetical protein, conserved	TcCLB.506303.90	hypothetical protein, conserved	sylviocontig_1468:210	A	4085	351	342	332	351	0.0560304	19	9	10	19	TcCLB.506811.140	hypothetical protein, conserved	TcCLB.506303.100	hypothetical protein, conserved	sylviocontig_1468:1580
TcCLB.510431.320	hypothetical protein, conserved	TcCLB.507771.110	hypothetical protein, conserved	sylviocontig_488:5974	A	4106	353	334	343	356	0.0468165	10	19	9	19	TcCLB.510431.310	hypothetical protein, conserved	TcCLB.507771.114	hypothetical protein, conserved	sylviocontig_488:8285
TcCLB.510429.40	hypothetical protein, conserved	TcCLB.506883.50	hypothetical protein, conserved	sylviocontig_474:6503	A	4114	374	384	365	390	0.0495726	9	10	19	19	TcCLB.510429.30	hypothetical protein, conserved	TcCLB.506883.60	hypothetical protein, conserved	sylviocontig_474:7630
TcCLB.510745.10	hypothetical protein, conserved	TcCLB.510659.90	hypothetical protein, conserved	sylviocontig_24:15715	A	4256	683	673	664	687	0.0485201	19	10	9	19	TcCLB.510745.20	hypothetical protein, conserved	TcCLB.510659.80	hypothetical protein, conserved	sylviocontig_24:18155
TcCLB.508837.130	hypothetical protein, conserved	TcCLB.511383.40	hypothetical protein, conserved	sylviocontig_606:531	A	1787	412	394	394	421	0.0435471	18	18	0	18	TcCLB.508837.140	U1 small nuclear ribonucleoprotein, putative	TcCLB.511383.30	U1 small nuclear ribonucleoprotein, putative	sylviocontig_606:2770
TcCLB.503493.40	hypothetical protein, conserved	TcCLB.511761.40	hypothetical protein, conserved	sylviocontig_1752:113	A	1065	670	652	653	670	0.0427861	17	18	1	18	TcCLB.503493.30	hypothetical protein, conserved	TcCLB.511761.30	hypothetical protein, conserved	sylviocontig_1752:1864
TcCLB.505807.240	hypothetical protein, conserved	TcCLB.507017.90	hypothetical protein, conserved	sylviocontig_65:5132	A	2608	267	268	250	268	0.0422886	17	1	18	18	TcCLB.505807.250	hypothetical protein, conserved	TcCLB.507017.100	hypothetical protein, conserved	sylviocontig_65:6261
TcCLB.507257.30	hypothetical protein, conserved	TcCLB.510329.240	hypothetical protein, conserved	sylviocontig_697:2766	A	3490	259	260	277	283	0.0482921	18	1	17	18	TcCLB.507257.20	hypothetical protein, conserved	TcCLB.510329.230	hypothetical protein, conserved	sylviocontig_697:3784
TcCLB.508347.120	hypothetical protein, conserved	TcCLB.507615.73	hypothetical protein, conserved	sylviocontig_969:293	A	2928	870	868	852	891	0.0359147	18	2	16	18	TcCLB.508347.130	deoxyhypusine hydroxylase, putative	TcCLB.507615.70	deoxyhypusine hydroxylase, putative	sylviocontig_969:4415	Microsatellite	868	52	0.06	868	0	0	868	52	0.06
TcCLB.506493.60	hypothetical protein, conserved	TcCLB.510121.140	hypothetical protein, conserved	sylviocontig_484:1485	A	120	1792	1790	1774	1865	0.0512958	18	2	16	18	TcCLB.506493.70	protein kinase, putative,serine/threonine protein kinase, putative	TcCLB.510121.150	protein kinase, putative,serine/threonine protein kinase, putative	sylviocontig_484:5296
TcCLB.506941.220	hypothetical protein, conserved	TcCLB.507027.50	hypothetical protein, conserved	sylviocontig_10:19646	A	2742	355	339	337	362	0.0451197	18	16	2	18	TcCLB.506941.229	pre-mRNA cleavage complex II Clp1 protein, putative	TcCLB.507027.59	pre-mRNA cleavage complex II Clp1 protein, putative	sylviocontig_10:20724
TcCLB.504179.90	hypothetical protein, conserved	TcCLB.509795.70	hypothetical protein, conserved	sylviocontig_345:2684	A	3720	255	239	237	256	0.0390625	18	16	2	18	TcCLB.504179.80	hypothetical protein, conserved	TcCLB.509795.80	hypothetical protein, conserved	sylviocontig_345:4487
TcCLB.510769.70	hypothetical protein	TcCLB.506241.150	hypothetical protein	sylviocontig_196:2950	A	4351	492	476	474	492	0.0406504	18	16	2	18	TcCLB.510769.80	ankyrin repeat protein, putative	TcCLB.506241.124	ankyrin repeat protein, putative	sylviocontig_196:5044
TcCLB.511127.70	hypothetical protein, conserved	TcCLB.509023.60	hypothetical protein, conserved	sylviocontig_577:3612	A	4587	419	435	437	445	0.0696629	18	16	2	18	TcCLB.511127.74	hypothetical protein, conserved	TcCLB.509023.70	hypothetical protein, conserved	sylviocontig_577:5657
TcCLB.506529.324	hypothetical protein, conserved	TcCLB.510889.10	hypothetical protein, conserved	sylviocontig_309:8159	A	173	394	379	376	396	0.0690236	18	15	3	18	TcCLB.506529.330	hypothetical protein, conserved	TcCLB.510889.20	hypothetical protein, conserved	sylviocontig_309:9027
TcCLB.507927.90	hypothetical protein, conserved	TcCLB.509047.14	hypothetical protein, conserved	sylviocontig_141:5912	A	2625	182	179	197	197	0.0592217	15	3	18	18	TcCLB.507927.80	hypothetical protein	TcCLB.509047.20	hypothetical protein	sylviocontig_141:6628
TcCLB.510311.30	hypothetical protein, conserved	TcCLB.510265.80	hypothetical protein, conserved	sylviocontig_583:3448	A	3584	658	673	655	685	0.043309	3	15	18	18	TcCLB.510311.20	hypothetical protein, conserved	TcCLB.510265.90	hypothetical protein, conserved	sylviocontig_583:6167
TcCLB.506179.40	hypothetical protein, conserved	TcCLB.507663.70	hypothetical protein, conserved	sylviocontig_160:8596	A	784	314	296	300	314	0.0435244	14	18	4	18	TcCLB.506179.30	hypothetical protein, conserved	TcCLB.507663.80	hypothetical protein, conserved	sylviocontig_160:10960
TcCLB.503955.60	hypothetical protein, conserved	TcCLB.507063.30	hypothetical protein, conserved	sylviocontig_721:5117	A	1493	453	435	449	466	0.046495	4	18	14	18	TcCLB.503955.55	hypothetical protein, conserved	TcCLB.507063.40	hypothetical protein, conserved	sylviocontig_721:6238
TcCLB.511715.30	hypothetical protein, conserved	TcCLB.508445.40	hypothetical protein, conserved	sylviocontig_561:175	A	3318	558	562	544	562	0.029656	14	4	18	18	TcCLB.511715.40	hypothetical protein, conserved	TcCLB.508445.50	hypothetical protein, conserved	sylviocontig_561:1199
TcCLB.506493.90	calpain cysteine peptidase, putative,cysteine peptidase, Clan CA, family C2, putative	TcCLB.510121.170	calpain cysteine peptidase, putative,cysteine peptidase, Clan CA, family C2, putative	sylviocontig_19:3186	A	123	432	437	450	452	0.0523599	18	5	13	18	TcCLB.506493.100	hypothetical protein, conserved	TcCLB.510121.180	hypothetical protein, conserved	sylviocontig_19:8415
TcCLB.506737.50	hypothetical protein, conserved	TcCLB.511855.40	hypothetical protein, conserved	sylviocontig_162:3374	A	801	565	570	552	595	0.047619	13	5	18	18	TcCLB.506737.40	hypothetical protein, conserved	TcCLB.511855.50	hypothetical protein, conserved	sylviocontig_162:5771
TcCLB.508241.30	hypothetical protein, conserved	TcCLB.511151.70	hypothetical protein, conserved	sylviocontig_319:4574	A	2115	281	268	263	285	0.0502924	18	13	5	18	TcCLB.508241.40	hypothetical protein	TcCLB.511151.60	hypothetical protein	sylviocontig_319:7915
TcCLB.505807.209	hypothetical protein, conserved	TcCLB.507017.64	hypothetical protein, conserved	sylviocontig_65:1972	A	2605	527	509	522	534	0.0586767	5	18	13	18	TcCLB.505807.220	ribosomal RNA adenine dimethylase family protein, putative	TcCLB.507017.70	ribosomal RNA adenine dimethylase family protein, putative	sylviocontig_65:2830
TcCLB.507739.50	hypothetical protein, conserved	TcCLB.506435.420	hypothetical protein, conserved	sylviocontig_1359:1576	A	3119	441	423	428	450	0.0525926	13	18	5	18	TcCLB.507739.59	hypothetical protein, conserved	TcCLB.506435.424	hypothetical protein, conserved	sylviocontig_1359:2562
TcCLB.508955.10	syntaxin, putative	TcCLB.508059.40	syntaxin, putative	sylviocontig_19:19183	A	131	917	905	899	925	0.0381982	18	12	6	18	TcCLB.508955.20	hypothetical protein, conserved	TcCLB.508059.50	hypothetical protein, conserved	sylviocontig_19:20772
TcCLB.511423.104	DNA-directed RNA polymerase 2, RPB12 subunit, putative	TcCLB.507949.69	DNA-directed RNA polymerase 2, RPB12 subunit, putative	sylviocontig_692:3967	A	374	874	856	862	888	0.0416667	12	18	6	18	TcCLB.511423.110	hypothetical protein, conserved	TcCLB.507949.60	hypothetical protein, conserved	sylviocontig_692:5072
TcCLB.503689.20	hypothetical protein, conserved	TcCLB.509573.20	hypothetical protein, conserved	sylviocontig_352:1435	A	647	571	553	565	582	0.04811	6	18	12	18	TcCLB.503689.30	flagellar protofilament ribbon protein, putative	TcCLB.509573.30	flagellar protofilament ribbon protein, putative	sylviocontig_352:2417
TcCLB.508973.90	hypothetical protein, conserved	TcCLB.508547.70	hypothetical protein, conserved	sylviocontig_36:6907	A	1254	413	395	401	413	0.0338983	12	18	6	18	TcCLB.508973.80	hypothetical protein, conserved	TcCLB.508547.80	hypothetical protein, conserved	sylviocontig_36:8937
TcCLB.509103.10	hypothetical protein, conserved	TcCLB.507801.60	hypothetical protein, conserved	sylviocontig_17:7795	A	1726	340	322	328	343	0.0563654	12	18	6	18	TcCLB.509103.20	tubulin-tyrosine ligase, putative	TcCLB.507801.50	tubulin-tyrosine ligase, putative	sylviocontig_17:9665
TcCLB.509127.40	hypothetical protein, conserved	TcCLB.508737.140	hypothetical protein, conserved	sylviocontig_1774:183	A	1737	733	721	715	752	0.0394504	18	12	6	18	TcCLB.509127.50	mitochondrial carrier protein, putative	TcCLB.508737.150	mitochondrial carrier protein, putative	sylviocontig_1774:2515
TcCLB.508541.200	hypothetical protein, conserved	TcCLB.507541.10	hypothetical protein, conserved	sylviocontig_1275:1114	A	3956	226	208	220	232	0.0431034	6	18	12	18	TcCLB.508541.210	hypothetical protein, conserved	TcCLB.507541.20	hypothetical protein, conserved	sylviocontig_1275:2804
TcCLB.506211.190	hypothetical protein, conserved	TcCLB.511289.40	hypothetical protein, conserved	sylviocontig_227:3146	A	4443	394	376	388	397	0.0604534	6	18	12	18	TcCLB.506211.200	aminopeptidase, putative,metallo-peptidase, Clan MG, Family M24, putative	TcCLB.511289.30	aminopeptidase, putative,metallo-peptidase, Clan MG, Family M24, putative	sylviocontig_227:7962
TcCLB.509805.100	hypothetical protein, conserved	TcCLB.503939.100	hypothetical protein, conserved	sylviocontig_221:3074	A	4547	441	429	423	453	0.0699043	18	12	6	18	TcCLB.509805.110	hypothetical protein, conserved	TcCLB.503939.90	hypothetical protein, conserved	sylviocontig_221:7268
TcCLB.506529.516	ATP synthase subunit, putative	TcCLB.510889.231	ATP synthase subunit, putative	sylviocontig_924:5533	A	186	175	168	157	175	0.0895238	18	7	11	18	TcCLB.506529.524	hypothetical protein, conserved	TcCLB.510889.240	hypothetical protein, conserved	sylviocontig_924:6092
TcCLB.504033.220	palmitoyl acyltransferase 1, putative	TcCLB.508199.50	palmitoyl acyltransferase 1, putative	sylviocontig_20:7281	A	294	257	239	246	259	0.0592021	11	18	7	18	TcCLB.504033.210	hypothetical protein, conserved	TcCLB.508199.60	hypothetical protein, conserved	sylviocontig_20:10143
TcCLB.511867.20	hypothetical protein, conserved	TcCLB.507775.20	hypothetical protein, conserved	sylviocontig_521:2315	A	878	329	322	311	330	0.0535354	18	7	11	18	TcCLB.511867.30	hypothetical protein, conserved	TcCLB.507775.30	hypothetical protein, conserved	sylviocontig_521:3631
TcCLB.511625.20	hypothetical protein, conserved	TcCLB.504741.50	hypothetical protein, conserved	sylviocontig_22:21427	A	1714	525	532	514	533	0.0637899	11	7	18	18	TcCLB.511625.30	hypothetical protein, conserved	TcCLB.504741.40	hypothetical protein, conserved	sylviocontig_22:22469
TcCLB.503455.10	chaperone DNAJ protein, putative	TcCLB.511261.100	chaperone DNAJ protein, putative	sylviocontig_120:531	A	4566	1626	1619	1608	1658	0.0496582	18	7	11	18	TcCLB.503455.20	hypothetical protein, conserved	TcCLB.511261.90	hypothetical protein, conserved	sylviocontig_120:4122
TcCLB.509967.170	dynein arm light chain, putative	TcCLB.509695.130	dynein arm light chain, putative	sylviocontig_27:15193	A	462	592	602	610	627	0.0324296	18	10	8	18	TcCLB.509967.180	hypothetical protein, conserved	TcCLB.509695.140	hypothetical protein, conserved	sylviocontig_27:16649
TcCLB.510283.114	DNA-directed RNA polymerase I subunit, putative	TcCLB.503823.84	DNA-directed RNA polymerase I subunit, putative,DNA-directed RNA polymerase, putative	sylviocontig_61:10422	A	968	626	608	616	634	0.0509989	10	18	8	18	TcCLB.510283.120	hypothetical protein, conserved	TcCLB.503823.90	hypothetical protein, conserved	sylviocontig_61:11512
TcCLB.506947.100	hypothetical protein, conserved	TcCLB.507057.10	hypothetical protein, conserved	sylviocontig_119:127	A	1418	549	557	567	571	0.0455342	18	8	10	18	TcCLB.506947.90	adenylate kinase, putative	TcCLB.507057.20	hypothetical protein, conserved	sylviocontig_119:1819
TcCLB.511801.14	protein kinase, putative (LDK)	TcCLB.508601.90	Small Surface Antigen (LDK)	sylviocontig_293:3360	A	2459	642	624	634	657	0.0405885	8	18	10	18	TcCLB.511801.20	hypothetical protein, conserved	TcCLB.508601.70	hypothetical protein, conserved	sylviocontig_293:5649
TcCLB.511751.140	hypothetical protein	TcCLB.507023.100	hypothetical protein	sylviocontig_173:8887	A	2688	472	462	454	485	0.04811	18	10	8	18	TcCLB.511751.130	small GTP-binding protein Rab28, putative	TcCLB.507023.110	small GTP-binding protein Rab28, putative	sylviocontig_173:10829
TcCLB.506941.90	ATP-dependent DEAD/H DNA helicase recQ family, putative	TcCLB.511511.90	ATP-dependent DEAD/H DNA helicase recQ family, putative	sylviocontig_80:6401	A	2734	275	257	265	283	0.0518257	10	18	8	18	TcCLB.506941.100	hypothetical protein, conserved	TcCLB.511511.100	hypothetical protein, conserved	sylviocontig_80:9420
TcCLB.507993.190	serine/threonine protein phosphatase type 5, putative	TcCLB.511277.630	serine/threonine protein phosphatase type 5, putative	sylviocontig_148:11679	A	4492	479	461	469	488	0.0478142	10	18	8	18	TcCLB.507993.180	hypothetical protein, conserved	TcCLB.511277.620	hypothetical protein, conserved	sylviocontig_148:13568
TcCLB.511621.130	hypothetical protein, conserved	TcCLB.504741.230	hypothetical protein, conserved	sylviocontig_60:6262	A	1696	837	819	828	854	0.0448868	9	18	9	18	TcCLB.511621.140	hypothetical protein, conserved	TcCLB.504741.220	hypothetical protein, conserved	sylviocontig_60:9847
TcCLB.509153.50	hypothetical protein, conserved	TcCLB.510305.40	hypothetical protein, conserved	sylviocontig_620:77	A	2178	884	875	866	897	0.0356745	18	9	9	18	TcCLB.509153.60	lipin, putative	TcCLB.510305.30	lipin, putative	sylviocontig_620:1897
TcCLB.509965.150	hypothetical protein, conserved	TcCLB.509055.40	hypothetical protein, conserved	sylviocontig_312:3209	A	2655	346	328	337	352	0.0369318	9	18	9	18	TcCLB.509965.144	hypothetical protein, conserved	TcCLB.509055.44	hypothetical protein, conserved	sylviocontig_312:5394
TcCLB.508781.60	hypothetical protein, conserved	TcCLB.506855.20	hypothetical protein, conserved	sylviocontig_754:395	A	490	226	226	209	242	0.0757576	17	0	17	17	TcCLB.508781.70	palmitoyl acyltransferase 3, putative	TcCLB.506855.10	palmitoyl acyltransferase 3, putative	sylviocontig_754:1432
TcCLB.510533.60	hypothetical protein, conserved	TcCLB.511821.50	hypothetical protein, conserved	sylviocontig_841:2655	A	718	249	232	232	255	0.0522876	17	17	0	17	TcCLB.510533.70	protein kinase, putative	TcCLB.511821.60	protein kinase, putative	sylviocontig_841:3991
TcCLB.511071.20	hypothetical protein, conserved	TcCLB.511903.70	hypothetical protein, conserved	sylviocontig_1116:1893	A	1867	563	580	563	581	0.0344234	0	17	17	17	TcCLB.511071.10	hypothetical protein, conserved	TcCLB.511903.90	hypothetical protein, conserved	sylviocontig_1116:3299
TcCLB.506857.70	hypothetical protein, conserved	TcCLB.509207.140	hypothetical protein, conserved	sylviocontig_244:4831	A	671	498	515	514	529	0.0604915	16	17	1	17	TcCLB.506857.80	kinesin, putative	TcCLB.509207.150	kinesin, putative	sylviocontig_244:7385
TcCLB.503449.20	copper homeostasis protein, putative	TcCLB.509875.200	copper homeostasis protein, putative	sylviocontig_724:1340	A	1996	270	254	253	271	0.0319803	17	16	1	17	TcCLB.503449.30	clathrin coat assembly protein, putative	TcCLB.509875.190	clathrin coat assembly protein, putative	sylviocontig_724:2232
TcCLB.507993.100	hypothetical protein, conserved	TcCLB.511277.550	hypothetical protein, conserved	sylviocontig_589:7489	A	4499	350	334	351	355	0.057277	1	16	17	17	TcCLB.507993.89	hypothetical protein, conserved	TcCLB.511277.539	hypothetical protein, conserved	sylviocontig_589:8482
TcCLB.511131.40	hypothetical protein	TcCLB.506855.350	hypothetical protein	sylviocontig_401:8214	A	469	207	224	222	224	0.0357143	15	17	2	17	TcCLB.511131.50	U4/U6 small nuclear ribonuclear protein, putative	TcCLB.506855.340	U4/U6 small nuclear ribonuclear protein, putative	sylviocontig_401:8931
TcCLB.506941.238	hypothetical protein, conserved	TcCLB.507027.70	hypothetical protein, conserved	sylviocontig_10:22248	A	2744	491	474	476	491	0.029871	15	17	2	17	TcCLB.506941.250	hypothetical protein, conserved	TcCLB.507027.80	hypothetical protein, conserved	sylviocontig_10:23456
TcCLB.506637.50	hypothetical protein, conserved	TcCLB.510099.30	hypothetical protein, conserved	sylviocontig_1242:649	A	3080	350	352	335	360	0.0564815	15	2	17	17	TcCLB.506637.60	hypothetical protein, conserved	TcCLB.510099.40	hypothetical protein, conserved	sylviocontig_1242:3375
TcCLB.506223.90	hypothetical protein, conserved	TcCLB.511717.180	hypothetical protein, conserved	sylviocontig_39:9298	A	3340	1083	1066	1068	1106	0.0533454	15	17	2	17	TcCLB.506223.100	hypothetical protein, conserved	TcCLB.511717.190	hypothetical protein, conserved	sylviocontig_39:10963
TcCLB.510311.70	26S protease regulatory subunit, putative,serine peptidase, Clan SJ, family S16, putative	TcCLB.510265.20	26S protease regulatory subunit, putative,serine peptidase, Clan SJ, family S16, putative	sylviocontig_129:6558	A	3580	541	543	558	559	0.0524747	17	2	15	17	TcCLB.510311.60	hypothetical protein, conserved	TcCLB.510265.30	hypothetical protein, conserved	sylviocontig_129:8313
TcCLB.503897.30	hypothetical protein, conserved	TcCLB.509563.40	hypothetical protein, conserved	sylviocontig_149:283	A	611	1049	1046	1032	1069	0.0386654	17	3	14	17	TcCLB.503897.20	hypothetical protein, conserved	TcCLB.509563.50	hypothetical protein, conserved	sylviocontig_149:1993
TcCLB.503829.30	hypothetical protein, conserved	TcCLB.508045.20	hypothetical protein, conserved	sylviocontig_171:11052	A	1557	671	657	674	680	0.0436275	3	14	17	17	TcCLB.503829.40	hypothetical protein, conserved	TcCLB.508045.30	hypothetical protein, conserved	sylviocontig_171:13187
TcCLB.504625.90	hypothetical protein, conserved	TcCLB.511635.50	hypothetical protein, conserved	sylviocontig_1567:140	A	3768	308	294	291	312	0.0683761	17	14	3	17	TcCLB.504625.80	hypothetical protein, conserved	TcCLB.511635.60	hypothetical protein, conserved	sylviocontig_1567:1289
TcCLB.508953.28	hypothetical protein, conserved	TcCLB.508059.24	hypothetical protein, conserved	sylviocontig_19:15873	A	129	156	139	143	156	0.0299145	13	17	4	17	TcCLB.508953.40	hypothetical protein, conserved	TcCLB.508059.30	hypothetical protein, conserved	sylviocontig_19:17332
TcCLB.506513.30	hypothetical protein, conserved	TcCLB.508919.90	hypothetical protein, conserved	sylviocontig_884:278	A	1134	430	447	434	455	0.0417582	4	17	13	17	TcCLB.506513.24	hypothetical protein, conserved	TcCLB.508919.94	hypothetical protein, conserved	sylviocontig_884:1501
TcCLB.503619.10	meiotic recombination protein spo11, putative	TcCLB.511647.30	meiotic recombination protein spo11, putative	sylviocontig_805:3109	A	1449	309	326	313	326	0.0613497	4	17	13	17	TcCLB.503619.20	hypothetical protein, conserved	TcCLB.511647.40	hypothetical protein, conserved	sylviocontig_805:4736
TcCLB.503885.60	hypothetical protein, conserved	TcCLB.511903.260	hypothetical protein, conserved	sylviocontig_59:10893	A	1877	333	320	337	344	0.0562016	4	13	17	17	TcCLB.503885.70	hypothetical protein, conserved	TcCLB.511903.270	hypothetical protein, conserved	sylviocontig_59:12664
TcCLB.510963.50	fructose-6-phosphate2-kinase/fructose-2,6-bisphos phatase,putative	TcCLB.508625.50	fructose-6-phosphate2-kinase/fructose-2,6-bisphos phatase,putative	sylviocontig_1384:98	A	1284	244	256	239	258	0.0413437	5	12	17	17	TcCLB.510963.60	hypothetical protein, conserved	TcCLB.508625.40	hypothetical protein, conserved	sylviocontig_1384:1781
TcCLB.511625.30	hypothetical protein, conserved	TcCLB.504741.40	hypothetical protein, conserved	sylviocontig_22:22469	A	1715	443	455	460	475	0.0526316	17	12	5	17	TcCLB.511625.40	protein phosphatase 2C, putative	TcCLB.504741.30	protein phosphatase 2C, putative	sylviocontig_22:23646
TcCLB.509099.89	hypothetical protein, conserved	TcCLB.509319.40	hypothetical protein, conserved	sylviocontig_558:2669	A	1674	685	668	679	709	0.0441937	6	17	11	17	TcCLB.509099.100	hypothetical protein, conserved	TcCLB.509319.30	hypothetical protein, conserved	sylviocontig_558:4071
TcCLB.509167.200	hypothetical protein, conserved	TcCLB.509065.170	hypothetical protein, conserved	sylviocontig_592:193	A	2810	1312	1318	1329	1350	0.0419753	17	6	11	17	TcCLB.509167.190	protein kinase-like protein, putative	TcCLB.509065.180	protein kinase-like protein, putative	sylviocontig_592:2937
TcCLB.510719.140	hypothetical protein, conserved	TcCLB.509747.40	hypothetical protein, conserved	sylviocontig_803:202	A	942	604	614	597	634	0.0357518	7	10	17	17	TcCLB.510719.150	hypothetical protein, conserved	TcCLB.509747.30	hypothetical protein, conserved	sylviocontig_803:1606
TcCLB.507521.80	hypothetical protein, conserved	TcCLB.508577.130	hypothetical protein, conserved	sylviocontig_453:6749	A	2381	345	335	328	355	0.057277	17	10	7	17	TcCLB.507521.70	cyclophilin, putative	TcCLB.508577.140	cyclophilin, putative	sylviocontig_453:8726
TcCLB.509171.60	hypothetical protein, conserved	TcCLB.507023.260	hypothetical protein, conserved	sylviocontig_45:468	A	2705	367	360	377	379	0.0422164	10	7	17	17	TcCLB.509171.54	hypothetical protein, conserved	TcCLB.507023.270	hypothetical protein, conserved	sylviocontig_45:2357
TcCLB.506265.30	mitochondrial DNA polymerase I protein A, putative	TcCLB.506435.30	mitochondrial DNA polymerase I protein A, putative	sylviocontig_32:393	A	3094	383	376	366	389	0.0394173	17	7	10	17	TcCLB.506265.40	hypothetical protein, conserved	TcCLB.506435.40	hypothetical protein, conserved	sylviocontig_32:3543
TcCLB.503489.24	hypothetical protein, conserved	TcCLB.503583.24	hypothetical protein, conserved	sylviocontig_68:10392	A	3779	299	306	289	318	0.0649895	10	7	17	17	TcCLB.503489.20	hypothetical protein, conserved	TcCLB.503583.20	hypothetical protein, conserved	sylviocontig_68:11581
TcCLB.508465.10	aminotransferase, putative	TcCLB.510659.44	cysteine desulfurase, putative	sylviocontig_1158:176	A	4260	286	279	269	287	0.0325203	17	7	10	17	TcCLB.508465.20	hypothetical protein, conserved	TcCLB.510659.36	hypothetical protein, conserved	sylviocontig_1158:1759
TcCLB.508731.40	hypothetical protein, conserved	TcCLB.509683.60	hypothetical protein, conserved	sylviocontig_1428:1433	A	841	519	527	510	543	0.043585	9	8	17	17	TcCLB.508731.50	outer arm dynein-like, putative	TcCLB.509683.70	outer arm dynein-like, putative	sylviocontig_1428:3729
TcCLB.507669.80	protein phosphotase, putative	TcCLB.507857.50	protein phosphotase, putative	sylviocontig_438:732	A	1978	879	888	896	906	0.0607064	17	9	8	17	TcCLB.507669.84	ATP-dependent DEAD/H RNA helicase, putative	TcCLB.507857.40	ATP-dependent RNA helicase, putative	sylviocontig_438:3941
TcCLB.503899.60	hypothetical protein, conserved	TcCLB.507513.100	hypothetical protein, conserved	sylviocontig_40:3203	A	2306	369	386	377	392	0.037415	8	17	9	17	TcCLB.503899.70	hypothetical protein	TcCLB.507513.110	hypothetical protein	sylviocontig_40:4711
TcCLB.505807.230	hypothetical protein	TcCLB.507017.80	hypothetical protein	sylviocontig_65:4121	A	2607	574	574	558	591	0.034405	16	0	16	16	TcCLB.505807.240	hypothetical protein, conserved	TcCLB.507017.90	hypothetical protein, conserved	sylviocontig_65:5132
TcCLB.508951.29	actin-like protein, putative	TcCLB.510121.30	actin-like protein, putative	sylviocontig_253:2063	A	109	220	221	205	223	0.100149	15	1	16	16	TcCLB.508951.40	acyl-CoA dehydrogenase, putative	TcCLB.510121.40	hypothetical protein	sylviocontig_253:3771
TcCLB.507997.40	hypothetical protein, conserved	TcCLB.508593.30	hypothetical protein, conserved	sylviocontig_1753:596	A	139	246	247	231	251	0.0996016	15	1	16	16	TcCLB.507997.50	hypothetical protein, conserved	TcCLB.508593.40	hypothetical protein, conserved	sylviocontig_1753:2237
TcCLB.511423.149	hypothetical protein, conserved	TcCLB.507949.29	hypothetical protein, conserved	sylviocontig_2779:115	A	376	615	616	600	637	0.0418629	15	1	16	16	TcCLB.511423.160	hypothetical protein, conserved	TcCLB.507949.20	hypothetical protein, conserved	sylviocontig_2779:1150
TcCLB.510055.110	fructosamine kinase, putative	TcCLB.508911.50	fructosamine kinase, putative	sylviocontig_122:3872	A	1109	353	338	337	354	0.0386064	16	15	1	16	TcCLB.510055.100	hypothetical protein, conserved	TcCLB.508911.60	hypothetical protein, conserved	sylviocontig_122:5097
TcCLB.503909.90	hypothetical protein	TcCLB.511507.60	hypothetical protein	sylviocontig_684:3122	A	2715	704	720	705	735	0.0639456	1	16	15	16	TcCLB.503909.84	calpain-like cysteine peptidase, putative	TcCLB.511507.70	calpain-like cysteine peptidase, putative,cysteine peptidase, Clan CA, family C2, putative	sylviocontig_684:4763
TcCLB.509073.20	hypothetical protein, conserved	TcCLB.508707.190	hypothetical protein, conserved	sylviocontig_338:580	A	3222	802	786	801	814	0.0257985	1	16	15	16	TcCLB.509073.30	ubiquitin hydrolase, putative,cysteine peptidase, Clan CA, family C19, putative	TcCLB.508707.180	ubiquitin hydrolase, putative,cysteine peptidase, Clan CA, family C19, putative	sylviocontig_338:3517
TcCLB.507997.70	hypothetical protein, conserved	TcCLB.508593.60	hypothetical protein, conserved	sylviocontig_396:5700	A	143	197	199	183	200	0.0683333	14	2	16	16	TcCLB.507997.80	hypothetical protein, conserved	TcCLB.508593.69	hypothetical protein, conserved	sylviocontig_396:8520
TcCLB.506685.10	hypothetical protein, conserved	TcCLB.509663.44	hypothetical protein, conserved	sylviocontig_382:598	A	566	190	192	176	193	0.0569948	14	2	16	16	TcCLB.506685.20	hypothetical protein, conserved	TcCLB.509663.37	hypothetical protein, conserved	sylviocontig_382:4035
TcCLB.505943.30	hypothetical protein, conserved	TcCLB.507623.40	hypothetical protein, conserved	sylviocontig_463:6914	A	591	373	357	359	373	0.0411081	14	16	2	16	TcCLB.505943.20	oxidoreductase, putative	TcCLB.507623.50	oxidoreductase, putative	sylviocontig_463:8539
TcCLB.504151.30	hypothetical protein, conserved	TcCLB.509461.40	hypothetical protein, conserved	sylviocontig_1495:442	A	1571	389	375	373	390	0.0435897	16	14	2	16	TcCLB.504151.39	hypothetical protein, conserved	TcCLB.509461.30	hypothetical protein, conserved	sylviocontig_1495:2039
TcCLB.506941.20	tRNA modification enzyme, putative	TcCLB.511511.20	tRNA modification enzyme, putative	sylviocontig_147:8305	A	2727	500	514	498	520	0.0461538	2	14	16	16	TcCLB.506941.30	hypothetical protein, conserved	TcCLB.511511.30	hypothetical protein, conserved	sylviocontig_147:10396
TcCLB.508277.200	hypothetical protein, conserved	TcCLB.509945.20	hypothetical protein, conserved	sylviocontig_1321:167	A	249	314	301	298	318	0.0712788	16	13	3	16	TcCLB.508277.210	hypothetical protein, conserved	TcCLB.509945.24	hypothetical protein, conserved	sylviocontig_1321:1362
TcCLB.509455.50	hypothetical protein, conserved	TcCLB.503879.30	hypothetical protein, conserved	sylviocontig_624:3630	A	911	398	411	395	412	0.0477346	3	13	16	16	TcCLB.509455.60	hypothetical protein, conserved	TcCLB.503879.20	hypothetical protein, conserved	sylviocontig_624:4871
TcCLB.506945.30	CAS/CSE/importin domain protein, putative	TcCLB.506835.80	CAS/CSE/importin domain protein, putative	sylviocontig_490:3639	A	2836	1212	1228	1215	1231	0.0438668	3	16	13	16	TcCLB.506945.40	hypothetical protein, conserved	TcCLB.506835.90	hypothetical protein, conserved	sylviocontig_490:7737
TcCLB.509537.40	hypothetical protein, conserved	TcCLB.507681.250	hypothetical protein, conserved	sylviocontig_26:16280	A	75	302	298	286	303	0.0484048	16	4	12	16	TcCLB.509537.30	hypothetical protein, conserved	TcCLB.507681.240	hypothetical protein, conserved	sylviocontig_26:18492
TcCLB.511395.50	hypothetical protein, conserved	TcCLB.505071.70	hypothetical protein, conserved	sylviocontig_132:2834	A	1265	348	336	332	356	0.0533708	16	12	4	16	TcCLB.511395.40	hypothetical protein	TcCLB.505071.80	hypothetical protein	sylviocontig_132:4936
TcCLB.504427.90	ribosomal RNA methyltransferase, putative	TcCLB.509331.50	ribosomal RNA methyltransferase, putative	sylviocontig_874:1908	A	1544	317	321	333	334	0.0598802	16	4	12	16	TcCLB.504427.100	hypothetical protein, conserved	TcCLB.509331.40	hypothetical protein, conserved	sylviocontig_874:3003
TcCLB.506205.30	hypothetical protein, conserved	TcCLB.507991.30	hypothetical protein, conserved	sylviocontig_82:10369	A	1910	1357	1341	1345	1363	0.0440205	12	16	4	16	TcCLB.506205.20	hypothetical protein	TcCLB.507991.40	hypothetical protein	sylviocontig_82:12890
TcCLB.504035.140	mismatch repair protein MLH1, putative	TcCLB.507991.60	mismatch repair protein MLH1, putative	sylviocontig_722:568	A	1913	404	408	392	408	0.0637255	12	4	16	16	TcCLB.504035.130	hypothetical protein, conserved	TcCLB.507991.70	hypothetical protein, conserved	sylviocontig_722:3555
TcCLB.509151.40	inorganic polyphosphate/ATP-NAD kinase, putative,poly(p)/ATP NAD kinase, putative	TcCLB.508175.260	inorganic polyphosphate/ATP-NAD kinase, putative,poly(p)/ATP NAD kinase, putative	sylviocontig_189:6082	A	2143	1181	1169	1165	1202	0.0391015	16	12	4	16	TcCLB.509151.50	hypothetical protein, conserved	TcCLB.508175.250	hypothetical protein, conserved	sylviocontig_189:9662
TcCLB.505989.74	peroxisome biogenesis factor 1, putative	TcCLB.508693.90	peroxisome biogenesis factor 1, putative	sylviocontig_830:1127	A	3027	304	316	300	321	0.0342679	4	12	16	16	TcCLB.505989.78	hypothetical protein, conserved	TcCLB.508693.84	hypothetical protein, conserved	sylviocontig_830:4169
TcCLB.508723.40	hypothetical protein, conserved	TcCLB.509791.40	hypothetical protein, conserved	sylviocontig_667:2899	A	3698	459	455	443	495	0.0653199	16	4	12	16	TcCLB.508723.30	hypothetical protein, conserved	TcCLB.509791.50	hypothetical protein, conserved	sylviocontig_667:5853
TcCLB.507013.24	poly(ADP-ribose) glycohydrolase, putative	TcCLB.510659.104	poly(ADP-ribose) glycohydrolase, putative	sylviocontig_24:13060	A	4254	234	246	230	248	0.0336022	4	12	16	16	TcCLB.507013.30	hypothetical protein, conserved	TcCLB.510659.100	hypothetical protein, conserved	sylviocontig_24:14913
TcCLB.511557.20	hypothetical protein, conserved	TcCLB.503995.40	hypothetical protein, conserved	sylviocontig_1375:237	A	4648	286	274	270	292	0.0559361	16	12	4	16	TcCLB.511557.29	hypothetical protein	TcCLB.503995.30	hypothetical protein	sylviocontig_1375:1215
TcCLB.506753.220	hypothetical protein, conserved	TcCLB.510357.120	hypothetical protein, conserved	sylviocontig_2267:220	A	4702	311	327	315	338	0.10355	4	16	12	16	TcCLB.506753.210	hypothetical protein, conserved	TcCLB.510357.110	hypothetical protein, conserved	sylviocontig_2267:1182
TcCLB.507559.90	hypothetical protein	TcCLB.510303.40	hypothetical protein	sylviocontig_1247:345	A	2195	1165	1160	1149	1173	0.0485934	16	5	11	16	TcCLB.507559.100	hypothetical protein, conserved	TcCLB.510303.30	hypothetical protein, conserved	sylviocontig_1247:3180
TcCLB.507093.20	hypothetical protein, conserved	TcCLB.504109.50	hypothetical protein, conserved	sylviocontig_86:2688	A	3983	271	255	266	272	0.0502451	5	16	11	16	TcCLB.507093.30	hypothetical protein, conserved	TcCLB.504109.40	hypothetical protein, conserved	sylviocontig_86:3836
TcCLB.506357.170	serine/threonine protein phosphatase, putative	TcCLB.508891.60	serine/threonine protein phosphatase, putative	sylviocontig_745:696	A	4520	546	541	530	580	0.0706897	16	5	11	16	TcCLB.506357.180	hypothetical protein	TcCLB.508891.50	hypothetical protein	sylviocontig_745:2812
TcCLB.506531.20	hypothetical protein, conserved	TcCLB.509399.80	hypothetical protein, conserved	sylviocontig_391:63	A	206	275	291	281	295	0.0451977	6	16	10	16	TcCLB.506531.30	hypothetical protein, conserved	TcCLB.509399.70	hypothetical protein, conserved	sylviocontig_391:3278
TcCLB.511871.70	hypothetical protein, conserved	TcCLB.511865.30	hypothetical protein, conserved	sylviocontig_1033:268	A	886	430	414	424	434	0.0491551	6	16	10	16	TcCLB.511871.80	frataxin-like, mitochondrial precursor, putative	TcCLB.511865.19	frataxin-like, mitochondrial precursor, putative	sylviocontig_1033:2495
TcCLB.507047.120	myo-inositol-1(or 4)-monophosphatase 1, putative	TcCLB.509179.140	myo-inositol-1(or 4)-monophosphatase 1, putative	sylviocontig_202:1745	A	1042	526	516	510	529	0.0371771	16	10	6	16	TcCLB.507047.130	hypothetical protein, conserved	TcCLB.509179.130	hypothetical protein, conserved	sylviocontig_202:3107
TcCLB.508209.50	hypothetical protein, conserved	TcCLB.503919.20	hypothetical protein, conserved	sylviocontig_3304:17	A	2333	350	340	356	356	0.0430712	6	10	16	16	TcCLB.508209.39	hypothetical protein, conserved	TcCLB.503919.30	hypothetical protein, conserved	sylviocontig_3304:823
TcCLB.506367.130	hypothetical protein, conserved	TcCLB.506629.130	hypothetical protein, conserved	sylviocontig_213:3318	A	4030	359	349	343	395	0.0329114	16	10	6	16	TcCLB.506367.140	hypothetical protein, conserved	TcCLB.506629.120	hypothetical protein, conserved	sylviocontig_213:4243
TcCLB.506811.90	hypothetical protein, conserved	TcCLB.506303.140	hypothetical protein, conserved	sylviocontig_385:5271	A	4090	509	515	499	527	0.0645161	10	6	16	16	TcCLB.506811.80	hypothetical protein, conserved	TcCLB.506303.150	hypothetical protein, conserved	sylviocontig_385:6543
TcCLB.506885.370	hypothetical protein, conserved	TcCLB.510729.30	hypothetical protein, conserved	sylviocontig_170:4259	A	4134	600	594	584	610	0.0551913	16	6	10	16	TcCLB.506885.380	hypothetical protein, conserved	TcCLB.510729.20	hypothetical protein, conserved	sylviocontig_170:5530
TcCLB.507993.220	ARF-like 2-binding protein, putative	TcCLB.511279.30	ARF-like 2-binding protein, putative	sylviocontig_148:5469	A	4491	235	245	229	245	0.062585	6	10	16	16	TcCLB.507993.210	hypothetical protein, conserved	TcCLB.511279.20	hypothetical protein, conserved	sylviocontig_148:6082
TcCLB.506737.70	ubiquitin-like protein, putative	TcCLB.511855.20	ubiquitin-like protein, putative	sylviocontig_162:289	A	799	290	306	299	306	0.043573	9	16	7	16	TcCLB.506737.60	hypothetical protein, conserved	TcCLB.511855.30	hypothetical protein, conserved	sylviocontig_162:2468
TcCLB.503953.20	hypothetical protein, conserved	TcCLB.507063.140	hypothetical protein, conserved	sylviocontig_1466:493	A	1502	244	235	228	246	0.0474255	16	9	7	16	TcCLB.503953.14	hypothetical protein, conserved	TcCLB.507063.144	hypothetical protein, conserved	sylviocontig_1466:1261
TcCLB.511621.140	hypothetical protein, conserved	TcCLB.504741.220	hypothetical protein, conserved	sylviocontig_60:9847	A	1697	503	512	496	528	0.0568182	7	9	16	16	TcCLB.511621.150	hypothetical protein, conserved	TcCLB.504741.210	hypothetical protein, conserved	sylviocontig_60:11405
TcCLB.510879.30	hypothetical protein, conserved	TcCLB.504013.90	hypothetical protein, conserved	sylviocontig_851:3263	A	3039	421	430	414	432	0.0408951	7	9	16	16	TcCLB.510879.20	ribosomal protein S19, putative	TcCLB.504013.100	ribosomal protein S19, putative	sylviocontig_851:5420
TcCLB.510351.80	hypothetical protein, conserved	TcCLB.507601.80	hypothetical protein, conserved	sylviocontig_9:14178	A	23	519	527	535	549	0.0576806	16	8	8	16	TcCLB.510351.90	dihydrolipoamide branched chain transacylase, putative	TcCLB.507601.70	dihydrolipoamide branched chain transacylase, putative	sylviocontig_9:15553
TcCLB.507165.20	hypothetical protein, conserved	TcCLB.507793.50	hypothetical protein, conserved	sylviocontig_1616:1359	A	919	259	251	243	259	0.0682111	16	8	8	16	TcCLB.507165.30	hypothetical protein, conserved	TcCLB.507793.40	hypothetical protein, conserved	sylviocontig_1616:1968
TcCLB.506941.229	pre-mRNA cleavage complex II Clp1 protein, putative	TcCLB.507027.59	pre-mRNA cleavage complex II Clp1 protein, putative	sylviocontig_10:20724	A	2743	296	288	280	305	0.0382514	16	8	8	16	TcCLB.506941.238	hypothetical protein, conserved	TcCLB.507027.70	hypothetical protein, conserved	sylviocontig_10:22248
TcCLB.506265.80	hypothetical protein, conserved	TcCLB.506435.100	hypothetical protein, conserved	sylviocontig_32:14237	A	3098	241	233	225	256	0.0520833	16	8	8	16	TcCLB.506265.90	hypothetical protein, conserved	TcCLB.506435.110	hypothetical protein, conserved	sylviocontig_32:15710
TcCLB.509127.90	hypothetical protein, conserved	TcCLB.508737.180	hypothetical protein, conserved	sylviocontig_695:5193	A	1742	305	291	290	305	0.0349727	15	14	1	15	TcCLB.509127.97	hypothetical protein, conserved	TcCLB.508737.187	hypothetical protein, conserved	sylviocontig_695:6818
TcCLB.509127.104	ARP2/3 complex subunit, putative	TcCLB.508737.194	ARP2/3 complex subunit, putative	sylviocontig_2427:178	A	1744	304	318	319	322	0.068323	15	14	1	15	TcCLB.509127.110	hypothetical protein, conserved	TcCLB.508737.200	hypothetical protein, conserved	sylviocontig_2427:1040
TcCLB.509151.50	hypothetical protein, conserved	TcCLB.508175.250	hypothetical protein, conserved	sylviocontig_189:9662	A	2144	916	901	915	941	0.0386114	1	15	14	15	TcCLB.509151.60	hypothetical protein, conserved	TcCLB.508175.230	hypothetical protein, conserved	sylviocontig_189:13517
TcCLB.509203.30	hypothetical protein	TcCLB.511017.40	unspecified product	sylviocontig_943:4107	A	2469	301	287	286	304	0.0515351	15	14	1	15	TcCLB.509203.40	glycosomal membrane protein, putative	TcCLB.511017.50	glycosomal membrane protein, putative	sylviocontig_943:5308
TcCLB.507257.130	hypothetical protein, conserved	TcCLB.510329.340	hypothetical protein, conserved	sylviocontig_369:7599	A	3480	387	373	372	388	0.0429553	15	14	1	15	TcCLB.507257.120	hypothetical protein, conserved	TcCLB.510329.330	hypothetical protein, conserved	sylviocontig_369:9027
TcCLB.506697.60	hypothetical protein, conserved	TcCLB.508153.480	hypothetical protein, conserved	sylviocontig_31:12722	A	3525	312	298	297	312	0.0779915	15	14	1	15	TcCLB.506697.50	peptidyl-prolyl cis-trans isomerase NIMA-interacting 4, putative	TcCLB.508153.490	peptidyl-prolyl cis-trans isomerase NIMA-interacting 4, putative	sylviocontig_31:16246
TcCLB.506529.160	hypothetical protein, conserved	TcCLB.510885.70	hypothetical protein, conserved	sylviocontig_420:4604	A	158	287	272	274	288	0.0532407	13	15	2	15	TcCLB.506529.170	hypothetical protein, conserved	TcCLB.510885.80	hypothetical protein, conserved	sylviocontig_420:7692
TcCLB.511589.200	S-adenosylhomocysteine hydrolase, putative	TcCLB.511229.50	S-adenosylhomocysteine hydrolase, putative	sylviocontig_445:5918	A	1156	322	307	320	326	0.0490798	2	15	13	15	TcCLB.511589.209	hypothetical protein, conserved	TcCLB.511229.60	hypothetical protein, conserved	sylviocontig_445:7552
TcCLB.510857.30	hypothetical protein, conserved	TcCLB.509611.120	hypothetical protein, conserved	sylviocontig_96:12021	A	1185	275	277	262	281	0.0462633	13	2	15	15	TcCLB.510857.40	RNA-editing complex protein, putative	TcCLB.509611.110	RNA-editing complex protein, putative	sylviocontig_96:15019
TcCLB.511071.120	hypothetical protein, conserved	TcCLB.511901.20	hypothetical protein, conserved	sylviocontig_1119:268	A	1861	1211	1198	1213	1229	0.042582	2	13	15	15	TcCLB.511071.100	hypothetical protein, conserved	TcCLB.511901.30	hypothetical protein, conserved	sylviocontig_1119:4370
TcCLB.503885.50	hypothetical protein, conserved	TcCLB.511903.250	hypothetical protein, conserved	sylviocontig_59:9200	A	1876	446	448	433	457	0.0320934	13	2	15	15	TcCLB.503885.60	hypothetical protein, conserved	TcCLB.511903.260	hypothetical protein, conserved	sylviocontig_59:10893
TcCLB.507089.60	hypothetical protein, conserved	TcCLB.504085.40	hypothetical protein, conserved	sylviocontig_418:538	A	3174	441	428	426	449	0.047513	15	13	2	15	TcCLB.507089.70	RNA-binding protein, putative	TcCLB.504085.30	RNA-binding protein, putative	sylviocontig_418:2689
TcCLB.511361.50	hypothetical protein, conserved	TcCLB.508899.100	hypothetical protein, conserved	sylviocontig_12:12148	A	4383	681	666	679	693	0.033189	2	15	13	15	TcCLB.511361.60	hypothetical protein	TcCLB.508899.90	hypothetical protein	sylviocontig_12:13271
TcCLB.506859.30	hypothetical protein	TcCLB.511815.10	hypothetical protein	sylviocontig_672:258	A	676	323	335	338	341	0.0400782	15	12	3	15	TcCLB.506859.49	hypothetical protein, conserved	TcCLB.511815.24	hypothetical protein, conserved	sylviocontig_672:2069
TcCLB.510283.110	hypothetical protein, conserved	TcCLB.503823.80	hypothetical protein, conserved	sylviocontig_61:9415	A	967	452	449	437	471	0.0962491	15	3	12	15	TcCLB.510283.114	DNA-directed RNA polymerase I subunit, putative	TcCLB.503823.84	DNA-directed RNA polymerase I subunit, putative,DNA-directed RNA polymerase, putative	sylviocontig_61:10422
TcCLB.510857.20	hypothetical protein, conserved	TcCLB.509611.130	hypothetical protein, conserved	sylviocontig_96:10932	A	1184	183	180	168	195	0.042735	15	3	12	15	TcCLB.510857.30	hypothetical protein, conserved	TcCLB.509611.120	hypothetical protein, conserved	sylviocontig_96:12021
TcCLB.509757.40	hypothetical protein, conserved	TcCLB.508625.140	hypothetical protein, conserved	sylviocontig_106:2019	A	1278	272	260	275	278	0.0863309	3	12	15	15	TcCLB.509757.30	stress-inducible protein STI1-like, putative	TcCLB.508625.130	stress-inducible protein STI1-like, putative	sylviocontig_106:3119
TcCLB.509767.120	hypothetical protein, conserved	TcCLB.509601.120	hypothetical protein, conserved	sylviocontig_1052:251	A	1616	456	468	453	477	0.0349406	3	12	15	15	TcCLB.509767.110	hypothetical protein, conserved	TcCLB.509601.110	hypothetical protein, conserved	sylviocontig_1052:2354
TcCLB.503639.20	hypothetical protein, conserved	TcCLB.507609.70	hypothetical protein, conserved	sylviocontig_1305:698	A	3887	385	370	382	398	0.0427136	3	15	12	15	TcCLB.503639.30	hypothetical protein, conserved	TcCLB.507609.80	hypothetical protein, conserved	sylviocontig_1305:2110
TcCLB.508779.50	hypothetical protein, conserved	TcCLB.506855.120	hypothetical protein, conserved	sylviocontig_1394:1068	A	484	450	446	435	450	0.0481481	15	4	11	15	TcCLB.508779.70	hypothetical protein, conserved	TcCLB.506855.110	hypothetical protein, conserved	sylviocontig_1394:3426
TcCLB.511395.40	hypothetical protein	TcCLB.505071.80	hypothetical protein	sylviocontig_132:4936	A	1266	484	469	473	490	0.0693878	11	15	4	15	TcCLB.511395.30	protein phosphatase 2A, regulatory subunit B, putative,phosphotyrosyl phosphate activator protein, putative	TcCLB.505071.90	protein phosphatase 2A, regulatory subunit B, putative,phosphotyrosyl phosphate activator protein, putative	sylviocontig_132:7140
TcCLB.511801.30	hypothetical protein, conserved	TcCLB.508601.60	hypothetical protein, conserved	sylviocontig_293:7279	A	2461	549	564	560	579	0.0322395	11	15	4	15	TcCLB.511801.34	hypothetical protein, conserved	TcCLB.508601.50	NADH dehydrogenase subunit NB6M, putative	sylviocontig_293:9564
TcCLB.504159.80	histone deacetylase, putative	TcCLB.506821.140	histone deacetylase, putative	sylviocontig_350:692	A	3267	363	378	374	394	0.0473773	11	15	4	15	TcCLB.504159.70	hypothetical protein, conserved	TcCLB.506821.150	hypothetical protein, conserved	sylviocontig_350:2596
TcCLB.509157.220	hypothetical protein, conserved	TcCLB.510725.40	hypothetical protein, conserved	sylviocontig_222:1538	A	3310	284	273	269	285	0.0502924	15	11	4	15	TcCLB.509157.230	hypothetical protein, conserved	TcCLB.510725.50	hypothetical protein, conserved	sylviocontig_222:2116
TcCLB.507013.20	hypothetical protein, conserved	TcCLB.510659.110	hypothetical protein, conserved	sylviocontig_24:9470	A	4253	481	485	470	499	0.0567802	11	4	15	15	TcCLB.507013.24	poly(ADP-ribose) glycohydrolase, putative	TcCLB.510659.104	poly(ADP-ribose) glycohydrolase, putative	sylviocontig_24:13060
TcCLB.506779.120	hypothetical protein, conserved	TcCLB.511153.84	hypothetical protein, conserved	sylviocontig_1138:371	A	2108	399	404	389	405	0.0452675	10	5	15	15	TcCLB.506779.130	hypothetical protein	TcCLB.511153.80	hypothetical protein	sylviocontig_1138:1393
TcCLB.508207.135	hypothetical protein, conserved	TcCLB.507519.80	eukaryotic peptide chain release factor subunit 1, putative	sylviocontig_762:4983	A	2363	205	215	200	215	0.0604651	5	10	15	15	TcCLB.508207.130	hypothetical protein, conserved	TcCLB.507519.90	hypothetical protein, conserved	sylviocontig_762:6401
TcCLB.511741.30	replication factor C, subunit 2, putative	TcCLB.511517.80	replication factor C, subunit 2, putative	sylviocontig_302:7331	A	2756	937	927	922	937	0.0387762	15	10	5	15	TcCLB.511741.20	hypothetical protein, conserved	TcCLB.511517.90	hypothetical protein, conserved	sylviocontig_302:9297
TcCLB.504431.30	hypothetical protein, conserved	TcCLB.507951.80	hypothetical protein, conserved	sylviocontig_343:2628	A	3425	768	763	753	775	0.0356989	15	5	10	15	TcCLB.504431.40	hypothetical protein, conserved	TcCLB.507951.90	hypothetical protein, conserved	sylviocontig_343:4650
TcCLB.510997.30	hypothetical protein, conserved	TcCLB.506959.50	hypothetical protein, conserved	sylviocontig_1222:312	A	3914	341	336	326	352	0.0454545	15	5	10	15	TcCLB.510997.40	enoyl-CoA hydratase/isomerase family protein, putative	TcCLB.506959.40	enoyl-CoA hydratase/isomerase family protein, putative	sylviocontig_1222:2630
TcCLB.506931.20	hypothetical protein, conserved	TcCLB.510131.30	hypothetical protein, conserved	sylviocontig_2044:758	A	2433	554	548	539	566	0.0541814	15	6	9	15	TcCLB.506931.10	haloacid dehalogenase-like hydrolase, putative	TcCLB.510131.40	haloacid dehalogenase-like hydrolase, putative	sylviocontig_2044:2080
TcCLB.511737.90	hypothetical protein, conserved	TcCLB.511517.130	hypothetical protein, conserved	sylviocontig_443:3790	A	2762	638	632	623	652	0.0490798	15	6	9	15	TcCLB.511737.80	hypothetical protein	TcCLB.511517.140	hypothetical protein	sylviocontig_443:4908
TcCLB.507739.40	uracil phosphoribosyltransferase, putative	TcCLB.506435.410	uracil phosphoribosyltransferase, putative	sylviocontig_1359:367	A	3118	507	513	498	518	0.0444015	9	6	15	15	TcCLB.507739.50	hypothetical protein, conserved	TcCLB.506435.420	hypothetical protein, conserved	sylviocontig_1359:1576
TcCLB.509073.80	hypothetical protein, conserved	TcCLB.508707.130	hypothetical protein, conserved	sylviocontig_183:3191	A	3228	1006	997	991	1025	0.04	15	9	6	15	TcCLB.509073.90	hypothetical protein, conserved	TcCLB.508707.120	hypothetical protein, conserved	sylviocontig_183:5763
TcCLB.510747.60	cytochrome P450 reductase, putative	TcCLB.510657.170	cytochrome P450 reductase, putative	sylviocontig_1369:741	A	4280	382	373	367	382	0.0549738	15	9	6	15	TcCLB.510747.80	RNA binding protein, putative	TcCLB.510657.160	RNA binding protein, putative	sylviocontig_1369:3217
TcCLB.506859.150	hypothetical protein	TcCLB.511815.150	hypothetical protein	sylviocontig_296:4863	A	685	214	229	221	233	0.0486409	7	15	8	15	TcCLB.506859.160	hypothetical protein, conserved	TcCLB.511815.160	hypothetical protein, conserved	sylviocontig_296:9473
TcCLB.511303.24	hypothetical protein, conserved	TcCLB.509179.40	hypothetical protein, conserved	sylviocontig_344:4856	A	1052	366	358	351	368	0.0561594	15	8	7	15	TcCLB.511303.30	hypothetical protein, conserved	TcCLB.509179.30	hypothetical protein, conserved	sylviocontig_344:6203
TcCLB.510101.110	hypothetical protein, conserved	TcCLB.506297.210	hypothetical protein, conserved	sylviocontig_993:378	A	2010	550	565	558	570	0.0502924	8	15	7	15	TcCLB.510101.130	inositol-1,4,5-trisphosphate (IP3) 5-phosphatase, putative	TcCLB.506297.200	inositol-1,4,5-trisphosphate (IP3) 5-phosphatase, putative	sylviocontig_993:3519
TcCLB.506943.110	hypothetical protein	TcCLB.509065.120	hypothetical protein	sylviocontig_801:115	A	2806	364	379	371	380	0.0491228	7	15	8	15	TcCLB.506943.114	U6 snRNA-associated Sm-like protein LSm5p	TcCLB.509065.124	U6 snRNA-associated Sm-like protein LSm5p	sylviocontig_801:1041
TcCLB.506525.20	protein transport protein Sec13, putative	TcCLB.511283.20	protein transport protein Sec13, putative	sylviocontig_180:6028	A	4480	511	504	496	518	0.036036	15	7	8	15	TcCLB.506525.10	hypothetical protein, conserved	TcCLB.511283.10	hypothetical protein, conserved	sylviocontig_180:7655
TcCLB.508207.190	hypothetical protein, conserved	TcCLB.507519.20	hypothetical protein, conserved	sylviocontig_904:176	A	2357	608	594	608	614	0.0553746	0	14	14	14	TcCLB.508207.180	hypothetical protein, conserved	TcCLB.507519.30	hypothetical protein, conserved	sylviocontig_904:3763
TcCLB.507817.50	hypothetical protein, conserved	TcCLB.509471.30	hypothetical protein, conserved	sylviocontig_1622:261	A	2392	521	507	507	524	0.0318066	14	14	0	14	TcCLB.507817.60	hypothetical protein, conserved	TcCLB.509471.20	hypothetical protein, conserved	sylviocontig_1622:1425
TcCLB.511733.80	hypothetical protein	TcCLB.511523.30	hypothetical protein	sylviocontig_564:1631	A	2786	386	386	372	391	0.0417732	14	0	14	14	TcCLB.511733.70	hypothetical protein, conserved	TcCLB.511523.40	hypothetical protein, conserved	sylviocontig_564:5354
TcCLB.507485.80	hypothetical protein, conserved	TcCLB.507159.14	hypothetical protein, conserved	sylviocontig_105:9556	A	3127	518	518	504	530	0.0402516	14	0	14	14	TcCLB.507485.70	hypothetical protein, conserved	TcCLB.507159.20	hypothetical protein, conserved	sylviocontig_105:10381
TcCLB.503811.40	peroxisomal targeting signal type 2 receptor, putative (PEX7)	TcCLB.506989.160	peroxisomal targeting signal type 2 receptor, putative (PEX7)	sylviocontig_156:7014	A	3418	1963	1950	1949	1966	0.0356053	14	13	1	14	TcCLB.503811.20	U3 small nucleolar ribonucleoprotein protein MPP10, putative	TcCLB.506989.180	U3 small nucleolar ribonucleoprotein protein MPP10, putative	sylviocontig_156:9722
TcCLB.506755.230	hypothetical protein, conserved	TcCLB.510359.240	hypothetical protein, conserved	sylviocontig_495:3305	A	4678	366	352	353	366	0.0373406	13	14	1	14	TcCLB.506755.220	hypothetical protein, conserved	TcCLB.510359.230	hypothetical protein, conserved	sylviocontig_495:4528
TcCLB.503981.80	hypothetical protein, conserved	TcCLB.504131.140	hypothetical protein, conserved	sylviocontig_38:8748	A	1964	300	286	288	307	0.0445168	12	14	2	14	TcCLB.503981.70	hypothetical protein, conserved	TcCLB.504131.130	hypothetical protein, conserved	sylviocontig_38:13767
TcCLB.505807.180	2-hydroxy-3-oxopropionate reductase, putative	TcCLB.507017.40	2-hydroxy-3-oxopropionate reductase, putative	sylviocontig_832:4171	A	2602	339	327	325	339	0.0521141	14	12	2	14	TcCLB.505807.190	polynucleotide kinase 3'-phosphatase, putative	TcCLB.507017.50	polynucleotide kinase 3'-phosphatase, putative	sylviocontig_832:5405
TcCLB.507925.30	hypothetical protein, conserved	TcCLB.509059.60	hypothetical protein, conserved	sylviocontig_341:418	A	2669	233	221	219	234	0.039886	14	12	2	14	TcCLB.507925.20	hypothetical protein, conserved	TcCLB.509059.70	hypothetical protein, conserved	sylviocontig_341:1274
TcCLB.511731.20	hypothetical protein, conserved	TcCLB.506833.50	hypothetical protein, conserved	sylviocontig_610:4158	A	2832	377	375	363	381	0.0244969	14	2	12	14	TcCLB.511731.10	UV excision repair RAD23-like protein, putative	TcCLB.506833.60	UV excision repair RAD23-like protein, putative	sylviocontig_610:7269
TcCLB.511469.24	ADP-ribosylation factor-like 2, arl2, putative (ARL2)	TcCLB.506295.80	ADP-ribosylation factor-like 2, arl2, putative (ARL2)	sylviocontig_102:10201	A	3896	266	252	254	266	0.0363409	12	14	2	14	TcCLB.511469.20	hypothetical protein, conserved	TcCLB.506295.70	hypothetical protein, conserved	sylviocontig_102:11016
TcCLB.509805.120	hypothetical protein, conserved	TcCLB.503939.84	hypothetical protein, conserved	sylviocontig_221:10375	A	4549	428	440	426	443	0.0331076	2	12	14	14	TcCLB.509805.130	prolyl-tRNA synthetase, putative,bifunctional aminoacyl-tRNA synthetase, putative	TcCLB.503939.80	prolyl-tRNA synthetase, putative,bifunctional aminoacyl-tRNA synthetase, putative	sylviocontig_221:11338
TcCLB.509779.40	hypothetical protein, conserved	TcCLB.511653.40	hypothetical protein, conserved	sylviocontig_291:1974	A	1468	390	393	379	400	0.0625	11	3	14	14	TcCLB.509779.30	hypothetical protein, conserved	TcCLB.511653.50	hypothetical protein, conserved	sylviocontig_291:3139
TcCLB.511747.20	hypothetical protein, conserved	TcCLB.511507.20	hypothetical protein, conserved	sylviocontig_45:14854	A	2711	664	661	650	676	0.0330375	14	3	11	14	TcCLB.511747.14	hypothetical protein, conserved	TcCLB.511507.24	hypothetical protein, conserved	sylviocontig_45:16593
TcCLB.511733.30	hypothetical protein, conserved	TcCLB.511523.80	hypothetical protein, conserved	sylviocontig_507:253	A	2791	344	333	330	345	0.0618357	14	11	3	14	TcCLB.511733.20	hypothetical protein, conserved	TcCLB.511523.90	hypothetical protein, conserved	sylviocontig_507:2230
TcCLB.506405.20	hypothetical protein, conserved	TcCLB.508257.60	hypothetical protein, conserved	sylviocontig_75:2316	A	3004	576	562	565	586	0.056314	11	14	3	14	TcCLB.506405.30	actin-like protein, putative	TcCLB.508257.50	actin-like protein, putative	sylviocontig_75:3505
TcCLB.509157.240	hypothetical protein, conserved	TcCLB.510725.60	hypothetical protein, conserved	sylviocontig_222:5848	A	3312	250	239	253	254	0.0800525	3	11	14	14	TcCLB.509157.250	hypothetical protein, conserved	TcCLB.510725.70	hypothetical protein, conserved	sylviocontig_222:6527
TcCLB.510747.130	hypothetical protein, conserved	TcCLB.510657.100	hypothetical protein, conserved	sylviocontig_323:5337	A	4287	444	447	433	452	0.0501475	11	3	14	14	TcCLB.510747.140	hypothetical protein, conserved	TcCLB.510657.90	hypothetical protein, conserved	sylviocontig_323:9196
TcCLB.510955.20	hypothetical protein, conserved	TcCLB.509005.30	hypothetical protein, conserved	sylviocontig_103:8428	A	418	889	879	875	892	0.0433483	14	10	4	14	TcCLB.510955.10	hypothetical protein, conserved	TcCLB.509005.40	hypothetical protein, conserved	sylviocontig_103:11414
TcCLB.510513.50	hypothetical protein, conserved	TcCLB.509857.20	hypothetical protein, conserved	sylviocontig_666:231	A	1584	322	312	308	331	0.0261833	14	10	4	14	TcCLB.510513.60	hypothetical protein, conserved	TcCLB.509857.30	hypothetical protein, conserved	sylviocontig_666:1769
TcCLB.509151.120	hypothetical protein, conserved	TcCLB.508175.170	hypothetical protein, conserved	sylviocontig_972:580	A	2151	267	277	281	288	0.0486111	14	10	4	14	TcCLB.509151.130	deoxyuridine triphosphatase, putative,dUTP diphosphatase, putative	TcCLB.508175.160	deoxyuridine triphosphatase, putative,dUTP diphosphatase, putative	sylviocontig_972:5245
TcCLB.509965.210	hypothetical protein, conserved	TcCLB.509053.150	hypothetical protein, conserved	sylviocontig_2425:194	A	2649	246	232	236	246	0.0474255	10	14	4	14	TcCLB.509965.200	hypothetical protein, conserved	TcCLB.509053.160	hypothetical protein, conserved	sylviocontig_2425:1219
TcCLB.507639.50	tRNA pseudouridine synthase A, putative	TcCLB.503781.60	tRNA pseudouridine synthase A, putative	sylviocontig_648:2283	A	3863	366	352	356	367	0.061762	10	14	4	14	TcCLB.507639.60	hypothetical protein, conserved	TcCLB.503781.50	hypothetical protein, conserved	sylviocontig_648:4703
TcCLB.506457.80	hypothetical protein, conserved	TcCLB.509693.120	hypothetical protein, conserved	sylviocontig_276:6533	A	443	439	430	425	444	0.036036	14	9	5	14	TcCLB.506457.90	hypothetical protein	TcCLB.509693.130	hypothetical protein	sylviocontig_276:9332
TcCLB.510173.20	hypothetical protein, conserved	TcCLB.506321.340	hypothetical protein, conserved	sylviocontig_916:3633	A	1509	406	401	392	409	0.0366748	14	5	9	14	TcCLB.510173.30	hypothetical protein, conserved	TcCLB.506321.350	hypothetical protein, conserved	sylviocontig_916:5204
TcCLB.507559.70	hypothetical protein, conserved	TcCLB.510303.60	hypothetical protein, conserved	sylviocontig_1972:545	A	2193	399	390	385	406	0.0492611	14	9	5	14	TcCLB.507559.80	deoxyribose-phosphate aldolase, putative	TcCLB.510303.50	deoxyribose-phosphate aldolase, putative	sylviocontig_1972:1884
TcCLB.511803.60	hypothetical protein, conserved	TcCLB.510895.29	hypothetical protein, conserved	sylviocontig_461:3975	A	2465	368	382	373	388	0.0343643	5	14	9	14	TcCLB.511803.70	hypothetical protein, conserved	TcCLB.510895.20	hypothetical protein, conserved	sylviocontig_461:5122
TcCLB.509157.250	hypothetical protein, conserved	TcCLB.510725.70	hypothetical protein, conserved	sylviocontig_222:6527	A	3313	650	664	655	673	0.0371471	5	14	9	14	TcCLB.509157.260	hypothetical protein	TcCLB.510725.80	hypothetical protein	sylviocontig_222:8643
TcCLB.504431.64	high mobility group protein, putative	TcCLB.507951.114	high mobility group protein, putative	sylviocontig_343:8191	A	3428	704	695	690	710	0.0356808	14	9	5	14	TcCLB.504431.80	hypothetical protein	TcCLB.507951.130	hypothetical protein	sylviocontig_343:9694
TcCLB.506251.40	hypothetical protein	TcCLB.508231.150	hypothetical protein	sylviocontig_512:3297	A	3679	193	188	179	202	0.0594059	14	5	9	14	TcCLB.506251.50	ATPase, putative	TcCLB.508231.130	ATPase, putative	sylviocontig_512:6698
TcCLB.508943.20	protein kinase, putative	TcCLB.503809.40	protein kinase, putative	sylviocontig_480:271	A	4375	366	361	352	366	0.0500911	14	5	9	14	TcCLB.508943.30	RNA-binding protein, putative	TcCLB.503809.30	RNA-binding protein, putative	sylviocontig_480:3212
TcCLB.506753.164	hypothetical protein, conserved	TcCLB.510357.60	hypothetical protein, conserved	sylviocontig_3070:149	A	4708	208	222	213	224	0.0550595	5	14	9	14	TcCLB.506753.160	hypothetical protein, conserved	TcCLB.510357.50	hypothetical protein, conserved	sylviocontig_3070:752
TcCLB.506401.360	hypothetical protein, conserved	TcCLB.508545.20	hypothetical protein, conserved	sylviocontig_93:15564	A	1249	441	433	427	443	0.0669676	14	8	6	14	TcCLB.506401.370	hypothetical protein, conserved	TcCLB.508545.30	hypothetical protein, conserved	sylviocontig_93:16456
TcCLB.506943.80	hypothetical protein, conserved	TcCLB.509065.90	hypothetical protein, conserved	sylviocontig_947:2036	A	2803	224	238	230	238	0.0588235	6	14	8	14	TcCLB.506943.90	hypothetical protein, conserved	TcCLB.509065.100	hypothetical protein, conserved	sylviocontig_947:3454
TcCLB.511545.50	hypothetical protein, conserved	TcCLB.506817.60	hypothetical protein, conserved	sylviocontig_694:290	A	3249	1533	1541	1527	1580	0.0400844	6	8	14	14	TcCLB.511545.60	hypothetical protein	TcCLB.506817.70	hypothetical protein	sylviocontig_694:2981
TcCLB.503599.20	hypothetical protein, conserved	TcCLB.505163.10	hypothetical protein, conserved	sylviocontig_1571:289	A	3961	490	496	482	504	0.0496032	8	6	14	14	TcCLB.503599.30	hypothetical protein, conserved	TcCLB.505163.20	hypothetical protein, conserved	sylviocontig_1571:1842
TcCLB.509805.90	hypothetical protein, conserved	TcCLB.503939.110	hypothetical protein, conserved	sylviocontig_221:2172	A	4546	261	267	275	275	0.0436364	14	6	8	14	TcCLB.509805.100	hypothetical protein, conserved	TcCLB.503939.100	hypothetical protein, conserved	sylviocontig_221:3074
TcCLB.506797.110	hypothetical protein, conserved	TcCLB.511907.89	hypothetical protein, conserved	sylviocontig_616:7294	A	1890	620	613	627	630	0.0380952	7	7	14	14	TcCLB.506797.120	hypothetical protein, conserved	TcCLB.511907.100	hypothetical protein, conserved	sylviocontig_616:8242
TcCLB.503981.50	hypothetical protein, conserved	TcCLB.504131.110	hypothetical protein, conserved	sylviocontig_38:17124	A	1967	345	352	338	369	0.0551039	7	7	14	14	TcCLB.503981.40	DnaJ chaperone protein, putative	TcCLB.504131.100	DnaJ chaperone protein, putative	sylviocontig_38:18221
TcCLB.511733.70	hypothetical protein, conserved	TcCLB.511523.40	hypothetical protein, conserved	sylviocontig_564:5354	A	2787	200	186	193	205	0.0487805	7	14	7	14	TcCLB.511733.60	hypothetical protein, conserved	TcCLB.511523.50	hypothetical protein, conserved	sylviocontig_564:6204
TcCLB.504431.40	hypothetical protein, conserved	TcCLB.507951.90	hypothetical protein, conserved	sylviocontig_343:4650	A	3426	299	292	285	299	0.0334448	14	7	7	14	TcCLB.504431.50	hypothetical protein, conserved	TcCLB.507951.100	hypothetical protein, conserved	sylviocontig_343:6345
TcCLB.510291.14	mitochondrial carrier protein, putative	TcCLB.508659.18	mitochondrial carrier protein, putative	sylviocontig_283:2684	A	1318	740	727	727	742	0.0458221	13	13	0	13	TcCLB.510291.20	hypothetical protein, conserved	TcCLB.508659.30	hypothetical protein, conserved	sylviocontig_283:5535
TcCLB.508723.100	rab-like GTPase activating protein, putative	TcCLB.509789.30	rab-like GTPase activating protein, putative	sylviocontig_451:51	A	3693	387	374	374	387	0.0335917	13	13	0	13	TcCLB.508723.90	hypothetical protein, conserved	TcCLB.509789.40	hypothetical protein, conserved	sylviocontig_451:1450
TcCLB.509599.170	hypothetical protein, conserved	TcCLB.506327.60	hypothetical protein, conserved	sylviocontig_88:3500	A	3855	1070	1057	1057	1084	0.050123	13	13	0	13	TcCLB.509599.180	hypothetical protein, conserved	TcCLB.506327.50	hypothetical protein, conserved	sylviocontig_88:5781
TcCLB.510741.124	hypothetical protein, conserved	TcCLB.510661.129	hypothetical protein, conserved	sylviocontig_1220:154	A	4236	461	474	461	475	0.0385965	0	13	13	13	TcCLB.510741.140	hypothetical protein, conserved	TcCLB.510661.120	hypothetical protein, conserved	sylviocontig_1220:1086
TcCLB.507941.120	hypothetical protein, conserved	TcCLB.507943.60	hypothetical protein, conserved	sylviocontig_1282:203	A	17	281	268	270	281	0.0533808	11	13	2	13	TcCLB.507941.130	hypothetical protein, conserved	TcCLB.507943.50	hypothetical protein, conserved	sylviocontig_1282:1682
TcCLB.511305.10	5'-3' exonuclease XRNB, putative,exoribonuclease 2, putative	TcCLB.507087.80	5'-3' exonuclease XRNB, putative,exoribonuclease 2, putative (XRNB)	sylviocontig_298:4773	A	1069	843	830	832	857	0.0571762	11	13	2	13	TcCLB.511305.20	hypothetical protein, conserved	TcCLB.507087.70	hypothetical protein, conserved	sylviocontig_298:8545
TcCLB.504017.30	hypothetical protein, conserved	TcCLB.511231.60	hypothetical protein, conserved	sylviocontig_1075:1564	A	1167	383	370	372	384	0.0520833	11	13	2	13	TcCLB.504017.20	hypothetical protein, conserved	TcCLB.511231.69	hypothetical protein, conserved	sylviocontig_1075:4465
TcCLB.506287.120	hypothetical protein	TcCLB.508881.140	hypothetical protein	sylviocontig_1029:410	A	2268	270	259	257	276	0.057971	13	11	2	13	TcCLB.506287.130	hypothetical protein, conserved	TcCLB.508881.130	hypothetical protein, conserved	sylviocontig_1029:2353
TcCLB.511537.16	hypothetical protein, conserved	TcCLB.511021.60	hypothetical protein, conserved	sylviocontig_234:2616	A	3209	753	742	740	755	0.0485651	13	11	2	13	TcCLB.511537.21	hypothetical protein, conserved	TcCLB.511021.51	hypothetical protein, conserved	sylviocontig_234:4700
TcCLB.507993.280	hypothetical protein, conserved	TcCLB.508893.20	hypothetical protein, conserved	sylviocontig_522:191	A	4488	866	877	879	901	0.0369959	13	11	2	13	TcCLB.507993.270	hypothetical protein, conserved	TcCLB.508893.10	hypothetical protein, conserved	sylviocontig_522:3344
TcCLB.508675.40	hypothetical protein, conserved	TcCLB.506983.30	hypothetical protein, conserved	sylviocontig_765:264	A	558	344	331	334	344	0.0542636	10	13	3	13	TcCLB.508675.50	hypothetical protein, conserved	TcCLB.506983.20	hypothetical protein, conserved	sylviocontig_765:2740
TcCLB.506797.100	beta-ketoacyl-ACP reductase 2, putative	TcCLB.511907.80	beta-ketoacyl-ACP reductase 2, putative	sylviocontig_616:5699	A	1889	350	363	353	367	0.0426885	3	13	10	13	TcCLB.506797.110	hypothetical protein, conserved	TcCLB.511907.89	hypothetical protein, conserved	sylviocontig_616:7294
TcCLB.506801.90	hypothetical protein, conserved	TcCLB.511907.210	hypothetical protein, conserved	sylviocontig_1434:674	A	1895	339	342	329	344	0.0542636	10	3	13	13	TcCLB.506801.100	hypothetical protein, conserved	TcCLB.511907.220	hypothetical protein, conserved	sylviocontig_1434:1522
TcCLB.507747.220	protein farnesyltransferase, putative	TcCLB.503723.70	protein farnesyltransferase, putative	sylviocontig_436:3282	A	2259	430	443	433	453	0.062546	3	13	10	13	TcCLB.507747.230	acid phosphatase type 5, putative	TcCLB.503723.60	tartrate-resistant acid phosphatase type 5 precursor, putative,tartrate-resistant acid ATPase, putative	sylviocontig_436:5482
TcCLB.510317.20	hypothetical protein, conserved	TcCLB.508153.450	hypothetical protein, conserved	sylviocontig_31:1848	A	3521	241	251	254	255	0.0797386	13	10	3	13	TcCLB.510317.14	hypothetical protein, conserved	TcCLB.508153.454	hypothetical protein, conserved	sylviocontig_31:4418
TcCLB.503903.20	hypothetical protein, conserved	TcCLB.508153.790	hypothetical protein, conserved	sylviocontig_768:3011	A	3547	324	311	314	324	0.0524691	10	13	3	13	TcCLB.503903.10	hypothetical protein	TcCLB.508153.800	hypothetical protein	sylviocontig_768:4290
TcCLB.504011.40	XPA-interacting protein, putative	TcCLB.506257.60	XPA-interacting protein, putative	sylviocontig_1840:600	A	849	416	407	420	428	0.0576324	4	9	13	13	TcCLB.504011.60	hypothetical protein, conserved	TcCLB.506257.70	hypothetical protein, conserved	sylviocontig_1840:1899
TcCLB.510963.30	mRNA capping methyltransferase, putative	TcCLB.508625.70	mRNA capping methyltransferase, putative	sylviocontig_106:14143	A	1282	170	174	161	178	0.108614	9	4	13	13	TcCLB.510963.39	hypothetical protein, conserved	TcCLB.508625.60	hypothetical protein, conserved	sylviocontig_106:15246
TcCLB.506405.60	hypothetical protein, conserved	TcCLB.503929.70	hypothetical protein, conserved	sylviocontig_75:10316	A	3007	240	231	227	247	0.048583	13	9	4	13	TcCLB.506405.70	hypothetical protein, conserved	TcCLB.503929.60	hypothetical protein, conserved	sylviocontig_75:11631
TcCLB.507089.230	hypothetical protein, conserved	TcCLB.503839.30	hypothetical protein, conserved	sylviocontig_372:3443	A	3189	583	574	570	608	0.0466009	13	9	4	13	TcCLB.507089.240	hypothetical protein, conserved	TcCLB.503839.39	hypothetical protein, conserved	sylviocontig_372:6890
TcCLB.507709.30	hypothetical protein, conserved	TcCLB.506577.30	hypothetical protein, conserved	sylviocontig_1237:147	A	3825	252	243	239	254	0.0472441	13	9	4	13	TcCLB.507709.20	hypothetical protein	TcCLB.506577.20	hypothetical protein	sylviocontig_1237:2552
TcCLB.507677.100	hypothetical protein, conserved	TcCLB.504021.60	hypothetical protein, conserved	sylviocontig_1120:2592	A	3832	413	422	409	426	0.0571205	4	9	13	13	TcCLB.507677.90	hypothetical protein, conserved	TcCLB.504021.70	hypothetical protein, conserved	sylviocontig_1120:4009
TcCLB.511419.20	hypothetical protein, conserved	TcCLB.505999.70	hypothetical protein, conserved	sylviocontig_1613:394	A	356	898	890	885	911	0.0336626	13	8	5	13	TcCLB.511419.30	hypothetical protein, conserved	TcCLB.505999.80	hypothetical protein, conserved	sylviocontig_1613:3154
TcCLB.510963.60	hypothetical protein, conserved	TcCLB.508625.40	hypothetical protein, conserved	sylviocontig_1384:1781	A	1285	154	167	162	167	0.0219561	8	13	5	13	TcCLB.510963.70	ARP2/3 complex subunit, putative	TcCLB.508625.30	ARP2/3 complex subunit, putative	sylviocontig_1384:2795
TcCLB.507811.44	phosphoglycerate mutase protein, putative	TcCLB.511649.150	phosphoglycerate mutase protein, putative	sylviocontig_896:491	A	1463	293	301	288	311	0.0535906	5	8	13	13	TcCLB.507811.40	hypothetical protein, conserved	TcCLB.511649.160	hypothetical protein, conserved	sylviocontig_896:1337
TcCLB.511745.50	hypothetical protein, conserved	TcCLB.507029.50	hypothetical protein, conserved	sylviocontig_673:1154	A	2748	310	297	305	313	0.0479233	5	13	8	13	TcCLB.511745.40	hypothetical protein, conserved	TcCLB.507029.60	hypothetical protein, conserved	sylviocontig_673:2425
TcCLB.507711.160	hypothetical protein, conserved	TcCLB.509641.40	hypothetical protein, conserved	sylviocontig_219:5960	A	3806	354	359	346	362	0.0478821	8	5	13	13	TcCLB.507711.150	ubiquitin activating E1 enzyme, putative	TcCLB.509641.30	ubiquitin activating E1 enzyme, putative	sylviocontig_219:11637
TcCLB.511911.120	DNA polymerase eta, putative	TcCLB.508637.79	DNA polymerase eta, putative	sylviocontig_126:2046	A	426	609	596	603	631	0.0628632	6	13	7	13	TcCLB.511911.130	phosphoglucomutase	TcCLB.508637.90	phosphoglucomutase	sylviocontig_126:4161
TcCLB.510719.40	hypothetical protein, conserved	TcCLB.509749.30	hypothetical protein, conserved	sylviocontig_1817:231	A	931	935	922	929	955	0.0464223	6	13	7	13	TcCLB.510719.50	hypothetical protein, conserved	TcCLB.509749.20	hypothetical protein, conserved	sylviocontig_1817:1562
TcCLB.505807.50	hypothetical protein, conserved	TcCLB.509033.60	hypothetical protein, conserved	sylviocontig_62:2825	A	2593	296	303	290	307	0.0521173	6	7	13	13	TcCLB.505807.54	hypothetical protein, conserved	TcCLB.509033.70	hypothetical protein, conserved	sylviocontig_62:3868
TcCLB.511585.30	hypothetical protein, conserved	TcCLB.510155.30	hypothetical protein, conserved	sylviocontig_450:201	A	2864	876	882	869	884	0.0433635	7	6	13	13	TcCLB.511585.20	KREL1	TcCLB.510155.20	KREL1	sylviocontig_450:4942
TcCLB.510345.30	hypothetical protein	TcCLB.506469.60	hypothetical protein	sylviocontig_2727:358	A	2982	164	170	157	170	0.0470588	7	6	13	13	TcCLB.510345.20	hypothetical protein	TcCLB.506469.70	hypothetical protein	sylviocontig_2727:1154
TcCLB.506223.80	ATP-dependent zinc metallopeptidase, putative,metallo-peptidase, clan MA(E), family M41, putative	TcCLB.511717.170	ATP-dependent zinc metallopeptidase, putative,metallo-peptidase, clan MA(E), family M41, putative	sylviocontig_39:5262	A	3338	621	608	615	629	0.0339163	6	13	7	13	TcCLB.506223.84	hypothetical protein, conserved	TcCLB.511717.174	hypothetical protein, conserved	sylviocontig_39:7920
TcCLB.508357.40	ubiquitin hydrolase, putative,cysteine peptidase, Clan CA, family C19, putative	TcCLB.508355.380	ubiquitin hydrolase, putative,cysteine peptidase, Clan CA, family C19, putative	sylviocontig_1708:279	A	4050	236	243	230	244	0.0669399	6	7	13	13	TcCLB.508357.30	hypothetical protein, conserved	TcCLB.508355.370	hypothetical protein, conserved	sylviocontig_1708:2183
TcCLB.510759.130	hypothetical protein, conserved	TcCLB.506999.80	hypothetical protein, conserved	sylviocontig_546:1693	A	4325	202	195	189	202	0.039604	13	7	6	13	TcCLB.510759.134	chaperone DNAJ protein, putative	TcCLB.506999.70	chaperone DNAJ protein, putative	sylviocontig_546:3802
TcCLB.509805.110	hypothetical protein, conserved	TcCLB.503939.90	hypothetical protein, conserved	sylviocontig_221:7268	A	4548	282	275	269	285	0.0561404	13	7	6	13	TcCLB.509805.120	hypothetical protein, conserved	TcCLB.503939.84	hypothetical protein, conserved	sylviocontig_221:10375
TcCLB.510243.54	hypothetical protein, conserved	TcCLB.510575.170	hypothetical protein, conserved	sylviocontig_651:1547	A	327	313	325	325	326	0.0337423	12	12	0	12	TcCLB.510243.60	hypothetical protein	TcCLB.510575.160	hypothetical protein	sylviocontig_651:2709
TcCLB.506519.90	hypothetical protein, conserved	TcCLB.508909.60	hypothetical protein, conserved	sylviocontig_34:16278	A	1091	926	938	926	949	0.0389884	0	12	12	12	TcCLB.506519.80	hypothetical protein, conserved	TcCLB.508909.70	hypothetical protein, conserved	sylviocontig_34:18434
TcCLB.506963.100	hypothetical protein, conserved	TcCLB.511233.90	hypothetical protein, conserved	sylviocontig_1985:979	A	1177	314	302	302	314	0.0403397	12	12	0	12	TcCLB.506963.110	NUDIX hydrolase, putative	TcCLB.511233.100	NUDIX hydrolase, putative	sylviocontig_1985:2349
TcCLB.510149.100	hypothetical protein, conserved	TcCLB.506989.50	hypothetical protein, conserved	sylviocontig_448:285	A	3409	358	346	346	358	0.0223464	12	12	0	12	TcCLB.510149.110	phosphate transporter, putative	TcCLB.506989.60	phosphate transporter, putative	sylviocontig_448:1396
TcCLB.511621.160	hypothetical protein, conserved	TcCLB.504741.200	hypothetical protein, conserved	sylviocontig_60:15894	A	1699	747	736	735	747	0.0325747	12	11	1	12	TcCLB.511621.170	hypothetical protein, conserved	TcCLB.504741.190	hypothetical protein, conserved	sylviocontig_60:17667	Transposon-like	747	365	0.49	747	365	0.49	747	0	0
TcCLB.503805.30	hypothetical protein, conserved	TcCLB.506479.100	hypothetical protein, conserved	sylviocontig_250:662	A	380	339	328	327	340	0.0480392	12	11	1	12	TcCLB.503805.20	hypothetical protein, conserved	TcCLB.506479.90	hypothetical protein, conserved	sylviocontig_250:1856
TcCLB.507047.150	L-galactonolactone oxidase (TcGAL)	TcCLB.509179.100	hypothetical protein, conserved	sylviocontig_202:9863	A	1046	320	319	308	323	0.0526316	12	1	11	12	TcCLB.507047.160	hypothetical protein, conserved	TcCLB.509179.90	hypothetical protein, conserved	sylviocontig_202:11690
TcCLB.508169.69	peptidyl-prolyl cis-trans isomerase, putative	TcCLB.506581.14	peptidyl-prolyl cis-trans isomerase, putative	sylviocontig_349:7610	A	1290	504	515	516	526	0.0551331	12	11	1	12	TcCLB.508169.80	hypothetical protein, conserved	TcCLB.506581.20	hypothetical protein, conserved	sylviocontig_349:8456
TcCLB.510289.80	hypothetical protein, conserved	TcCLB.510969.20	hypothetical protein, conserved	sylviocontig_69:10053	A	1311	317	306	305	317	0.0357518	12	11	1	12	TcCLB.510289.90	hypothetical protein, conserved	TcCLB.510969.30	hypothetical protein, conserved	sylviocontig_69:10952
TcCLB.508347.50	hypothetical protein, conserved	TcCLB.507615.130	hypothetical protein, conserved	sylviocontig_430:785	A	2921	532	520	531	539	0.038961	1	12	11	12	TcCLB.508347.60	hypothetical protein, conserved	TcCLB.507615.120	hypothetical protein, conserved	sylviocontig_430:3162
TcCLB.510879.100	hypothetical protein	TcCLB.504013.20	hypothetical protein	sylviocontig_2694:617	A	3032	248	260	249	262	0.0559796	1	12	11	12	TcCLB.510879.90	hypothetical protein, conserved	TcCLB.504013.30	hypothetical protein, conserved	sylviocontig_2694:1637
TcCLB.504867.30	hypothetical protein, conserved	TcCLB.510943.90	hypothetical protein, conserved	sylviocontig_978:4746	A	3602	269	281	280	288	0.0717593	11	12	1	12	TcCLB.504867.40	acetyltransferase, putative	TcCLB.510943.100	acetyltransferase, putative	sylviocontig_978:5419
TcCLB.504867.50	hypothetical protein, conserved	TcCLB.510943.110	hypothetical protein, conserved	sylviocontig_1209:360	A	3604	434	433	422	438	0.0730594	12	1	11	12	TcCLB.504867.60	hypothetical protein, conserved	TcCLB.510943.120	hypothetical protein, conserved	sylviocontig_1209:2681
TcCLB.504171.20	hypothetical protein, conserved	TcCLB.509795.20	hypothetical protein, conserved	sylviocontig_175:12680	A	3716	295	294	283	298	0.0659955	12	1	11	12	TcCLB.504171.30	hypothetical protein, conserved	TcCLB.509795.30	hypothetical protein, conserved	sylviocontig_175:13665
TcCLB.503419.54	hypothetical protein, conserved	TcCLB.509105.94	hypothetical protein, conserved	sylviocontig_1014:574	A	3789	756	755	744	765	0.0422658	12	1	11	12	TcCLB.503419.60	hypothetical protein, conserved	TcCLB.509105.100	hypothetical protein, conserved	sylviocontig_1014:2059
TcCLB.510181.90	hypothetical protein, conserved	TcCLB.503431.70	hypothetical protein, conserved	sylviocontig_1180:2483	A	3881	478	467	479	480	0.04375	1	11	12	12	TcCLB.510181.80	hypothetical protein, conserved	TcCLB.503431.80	hypothetical protein, conserved	sylviocontig_1180:3763
TcCLB.506885.364	hypothetical protein, conserved	TcCLB.510729.40	hypothetical protein, conserved	sylviocontig_170:2923	A	4133	339	340	328	340	0.0382353	11	1	12	12	TcCLB.506885.370	hypothetical protein, conserved	TcCLB.510729.30	hypothetical protein, conserved	sylviocontig_170:4259
TcCLB.507993.330	mevalonate-diphosphate decarboxylase, putative	TcCLB.511281.40	mevalonate-diphosphate decarboxylase, putative	sylviocontig_2005:329	A	4484	352	364	353	366	0.0500911	1	12	11	12	TcCLB.507993.320	hypothetical protein, conserved	TcCLB.511281.30	hypothetical protein, conserved	sylviocontig_2005:1825
TcCLB.511911.130	phosphoglucomutase	TcCLB.508637.90	phosphoglucomutase	sylviocontig_126:4161	A	427	196	184	194	204	0.0620915	2	12	10	12	TcCLB.511911.140	hypothetical protein, conserved	TcCLB.508637.100	hypothetical protein, conserved	sylviocontig_126:6158
TcCLB.506733.120	hypothetical protein, conserved	TcCLB.509229.120	hypothetical protein, conserved	sylviocontig_883:272	A	816	282	272	270	282	0.0531915	12	10	2	12	TcCLB.506733.110	hypothetical protein, conserved	TcCLB.509229.130	hypothetical protein, conserved	sylviocontig_883:1447
TcCLB.508973.80	hypothetical protein, conserved	TcCLB.508547.80	hypothetical protein, conserved	sylviocontig_36:8937	A	1255	343	355	353	355	0.0647887	10	12	2	12	TcCLB.508973.69	hypothetical protein, conserved	TcCLB.508547.90	hypothetical protein, conserved	sylviocontig_36:16373
TcCLB.507809.130	hypothetical protein, conserved	TcCLB.511657.60	hypothetical protein, conserved	sylviocontig_371:209	A	1480	301	291	289	306	0.0620915	12	10	2	12	TcCLB.507809.119	hypothetical protein, conserved	TcCLB.511657.70	hypothetical protein, conserved	sylviocontig_371:4196
TcCLB.511065.36	hypothetical protein, conserved	TcCLB.511903.170	hypothetical protein, conserved	sylviocontig_121:12729	A	1871	359	369	371	384	0.0616319	12	10	2	12	TcCLB.511065.23	hypothetical protein, conserved	TcCLB.511903.180	hypothetical protein, conserved	sylviocontig_121:14675
TcCLB.505073.30	mu-adaptin 4, putative,adaptor complex AP-4 medium subunit, putative	TcCLB.509911.70	mu-adaptin 4, putative,adaptor complex AP-4 medium subunit, putative	sylviocontig_849:185	A	2510	165	153	155	168	0.0595238	10	12	2	12	TcCLB.505073.20	hypothetical protein	TcCLB.509911.60	hypothetical protein	sylviocontig_849:1702
TcCLB.506941.210	hypothetical protein, conserved	TcCLB.507027.40	hypothetical protein, conserved	sylviocontig_10:17717	A	2741	997	985	987	1023	0.0511567	10	12	2	12	TcCLB.506941.220	hypothetical protein, conserved	TcCLB.507027.50	hypothetical protein, conserved	sylviocontig_10:19646
TcCLB.510565.30	cytochrome c oxidase subunit V, putative	TcCLB.508503.20	cytochrome c oxidase subunit V, putative	sylviocontig_1415:2730	A	2905	409	407	397	415	0.0554217	12	2	10	12	TcCLB.510565.40	hypothetical protein	TcCLB.508503.30	hypothetical protein	sylviocontig_1415:3718
TcCLB.510877.150	hypothetical protein, conserved	TcCLB.508689.20	hypothetical protein, conserved	sylviocontig_365:1396	A	3046	531	521	533	549	0.0431087	2	10	12	12	TcCLB.510877.140	hypothetical protein, conserved	TcCLB.508689.10	hypothetical protein, conserved	sylviocontig_365:2751
TcCLB.506265.40	hypothetical protein, conserved	TcCLB.506435.40	hypothetical protein, conserved	sylviocontig_32:3543	A	3095	278	266	276	290	0.0735632	2	12	10	12	TcCLB.506265.45	chaperone DNAJ protein, putative	TcCLB.506435.50	hypothetical protein, conserved	sylviocontig_32:4158
TcCLB.507037.50	exonuclease, putative,DNA polymerase III epsilon subunit-like exonuclease, putative	TcCLB.508707.64	exonuclease, putative	sylviocontig_111:3169	A	3232	453	443	441	454	0.0352423	12	10	2	12	TcCLB.507037.60	hypothetical protein, conserved	TcCLB.508707.60	hypothetical protein, conserved	sylviocontig_111:4282
TcCLB.508181.80	hypothetical protein, conserved	TcCLB.508153.880	hypothetical protein, conserved	sylviocontig_164:4020	A	3552	275	263	273	275	0.0436364	2	12	10	12	TcCLB.508181.70	hypothetical protein, conserved	TcCLB.508153.890	hypothetical protein, conserved	sylviocontig_164:7620
TcCLB.506887.40	hypothetical protein, conserved	TcCLB.510731.30	hypothetical protein, conserved	sylviocontig_682:2528	A	4146	400	410	398	417	0.0343725	2	10	12	12	TcCLB.506887.50	katanin, putative	TcCLB.510731.40	katanin, putative	sylviocontig_682:4430
TcCLB.510351.120	NUDIX hydrolase dihydroneopterin triphosphate pyrophosphohydrolase/hydrolase, putative	TcCLB.507601.40	NUDIX hydrolase dihydroneopterin triphosphate pyrophosphohydrolase/hydrolase, putative	sylviocontig_9:21610	A	27	383	371	374	383	0.0313316	9	12	3	12	TcCLB.510351.130	hypothetical protein, conserved	TcCLB.507601.30	hypothetical protein, conserved	sylviocontig_9:22509
TcCLB.510289.50	hypothetical protein, conserved	TcCLB.510967.16	hypothetical protein, conserved	sylviocontig_69:4389	A	1308	259	256	268	271	0.0393604	9	3	12	12	TcCLB.510289.54	hypothetical protein, conserved	TcCLB.510967.20	hypothetical protein, conserved	sylviocontig_69:6523
TcCLB.510123.30	DNA repair protein, putative	TcCLB.511837.50	DNA repair protein, putative	sylviocontig_361:1180	A	1386	386	389	377	391	0.0358056	9	3	12	12	TcCLB.510123.24	hypothetical protein, conserved	TcCLB.511837.60	hypothetical protein, conserved	sylviocontig_361:2727
TcCLB.506825.30	hypothetical protein, conserved	TcCLB.506681.30	hypothetical protein, conserved	sylviocontig_734:230	A	2170	255	267	264	275	0.0533333	9	12	3	12	TcCLB.506825.24	hypothetical protein, conserved	TcCLB.506681.24	hypothetical protein, conserved	sylviocontig_734:1931
TcCLB.510597.30	hypothetical protein, conserved	TcCLB.506419.40	hypothetical protein, conserved	sylviocontig_192:1354	A	2514	384	381	372	391	0.0537084	12	3	9	12	TcCLB.510597.20	hypothetical protein, conserved	TcCLB.506419.30	hypothetical protein, conserved	sylviocontig_192:5134
TcCLB.407477.44	hypothetical protein, conserved	TcCLB.511389.114	hypothetical protein, conserved	sylviocontig_373:5759	A	2543	276	264	267	278	0.058753	9	12	3	12	TcCLB.407477.50	cytochrome c oxidase VIII (COX VIII), putative	TcCLB.511389.110	cytochrome c oxidase VIII (COX VIII), putative	sylviocontig_373:6392
TcCLB.507641.30	hypothetical protein, conserved	TcCLB.509729.20	hypothetical protein, conserved	sylviocontig_299:309	A	3870	295	283	286	297	0.0594837	9	12	3	12	TcCLB.507641.40	hypothetical protein, conserved	TcCLB.509729.10	hypothetical protein, conserved	sylviocontig_299:2910
TcCLB.510351.100	hypothetical protein, conserved	TcCLB.507601.60	hypothetical protein, conserved	sylviocontig_9:17372	A	25	343	347	335	355	0.0469484	8	4	12	12	TcCLB.510351.110	hypothetical protein	TcCLB.507601.50	hypothetical protein	sylviocontig_9:19508
TcCLB.506739.60	hypothetical protein, conserved	TcCLB.510819.70	hypothetical protein, conserved	sylviocontig_774:1936	A	45	386	382	394	404	0.0528053	8	4	12	12	TcCLB.506739.70	hypothetical protein, conserved	TcCLB.510819.90	hypothetical protein, conserved	sylviocontig_774:3983
TcCLB.510105.80	folylpolyglutamate synthetase (FPGS)	TcCLB.509715.70	folylpolyglutamate synthase, putative (FPGS)	sylviocontig_705:2150	A	87	607	619	615	636	0.0487421	8	12	4	12	TcCLB.510105.90	hypothetical protein, conserved	TcCLB.509715.80	hypothetical protein, conserved	sylviocontig_705:4229
TcCLB.511589.170	oxidoreductase, putative	TcCLB.511229.20	oxidoreductase, putative	sylviocontig_445:1820	A	1153	272	264	260	278	0.057554	12	8	4	12	TcCLB.511589.180	hypothetical protein, conserved	TcCLB.511229.30	hypothetical protein, conserved	sylviocontig_445:3694
TcCLB.505807.250	hypothetical protein, conserved	TcCLB.507017.100	hypothetical protein, conserved	sylviocontig_65:6261	A	2609	252	248	240	252	0.0753968	12	4	8	12	TcCLB.505807.254	hypothetical protein	TcCLB.507017.104	hypothetical protein	sylviocontig_65:7554
TcCLB.506211.10	lipoic acid synthetase, mitochondrial precursor, putative	TcCLB.511291.30	lipoic acid synthetase, mitochondrial precursor, putative	sylviocontig_275:5711	A	4427	714	722	710	752	0.0509752	4	8	12	12	TcCLB.506211.20	hypothetical protein, conserved	TcCLB.511291.20	hypothetical protein, conserved	sylviocontig_275:7693
TcCLB.507993.20	hypothetical protein, conserved	TcCLB.511277.470	hypothetical protein, conserved	sylviocontig_1458:214	A	4506	435	439	427	445	0.0554307	8	4	12	12	TcCLB.507993.10	hypothetical protein, conserved	TcCLB.511277.460	hypothetical protein, conserved	sylviocontig_1458:1721
TcCLB.506513.190	NADH-ubiquinone oxidoreductase, mitochondrial, putative	TcCLB.511323.50	NADH-ubiquinone oxidoreductase, mitochondrial, putative	sylviocontig_562:5805	A	1125	555	548	543	562	0.0344009	12	7	5	12	TcCLB.506513.180	hypothetical protein, conserved	TcCLB.511323.60	hypothetical protein, conserved	sylviocontig_562:7134
TcCLB.507809.70	small ubiquitin protein, putative	TcCLB.511661.50	small ubiquitin protein, putative	sylviocontig_98:16823	A	1485	220	213	208	220	0.0666667	12	7	5	12	TcCLB.507809.60	hypothetical protein, conserved	TcCLB.511661.60	hypothetical protein, conserved	sylviocontig_98:17355
TcCLB.504035.100	hypothetical protein, conserved	TcCLB.507991.110	hypothetical protein, conserved	sylviocontig_719:2389	A	1917	338	350	343	359	0.0380687	5	12	7	12	TcCLB.504035.90	translation initiation factor IF-2, putative	TcCLB.507991.120	translation initiation factor IF-2, putative	sylviocontig_719:5207
TcCLB.508207.160	hypothetical protein, conserved	TcCLB.507519.50	hypothetical protein, conserved	sylviocontig_762:92	A	2360	583	576	571	592	0.0596847	12	7	5	12	TcCLB.508207.150	silent information regulator 2, putative (SIR2RP1)	TcCLB.507519.60	silent information regulator 2, putative (SIR2RP1)	sylviocontig_762:1611
TcCLB.505965.20	hypothetical protein, conserved	TcCLB.510903.70	hypothetical protein, conserved	sylviocontig_764:1659	A	2447	429	436	441	462	0.0952381	12	7	5	12	TcCLB.505965.30	prenyltransferase, putative	TcCLB.510903.60	prenyltransferase, putative	sylviocontig_764:3969
TcCLB.505807.60	hypothetical protein, conserved	TcCLB.509033.80	hypothetical protein, conserved	sylviocontig_62:5700	A	2595	438	450	443	451	0.067997	5	12	7	12	TcCLB.505807.90	hypothetical protein, conserved	TcCLB.509033.100	hypothetical protein, conserved	sylviocontig_62:6776
TcCLB.509157.260	hypothetical protein	TcCLB.510725.80	hypothetical protein	sylviocontig_222:8643	A	3314	477	484	489	498	0.064257	12	7	5	12	TcCLB.509157.270	hypothetical protein, conserved	TcCLB.510725.90	hypothetical protein, conserved	sylviocontig_222:10251
TcCLB.506249.40	hypothetical protein, conserved	TcCLB.508231.210	hypothetical protein, conserved	sylviocontig_501:7632	A	3672	279	286	274	293	0.0682594	5	7	12	12	TcCLB.506249.50	hypothetical protein, conserved	TcCLB.508231.204	hypothetical protein, conserved	sylviocontig_501:9037
TcCLB.508357.23	hypothetical protein, conserved	TcCLB.508355.350	hypothetical protein, conserved	sylviocontig_85:194	A	4053	287	282	275	297	0.0628507	12	5	7	12	TcCLB.508357.20	hypothetical protein, conserved	TcCLB.508355.340	hypothetical protein, conserved	sylviocontig_85:1651
TcCLB.509965.90	hypothetical protein, conserved	TcCLB.511499.10	hypothetical protein, conserved	sylviocontig_130:420	A	2660	419	413	407	419	0.035004	12	6	6	12	TcCLB.509965.70	hypothetical protein, conserved	TcCLB.511499.20	hypothetical protein, conserved	sylviocontig_130:3124
TcCLB.506147.160	hypothetical protein, conserved	TcCLB.510735.20	hypothetical protein, conserved	sylviocontig_295:4838	A	4174	576	570	564	587	0.0448609	12	6	6	12	TcCLB.506147.150	hypothetical protein, conserved	TcCLB.510735.40	hypothetical protein, conserved	sylviocontig_295:6437
TcCLB.509805.190	hypothetical protein, conserved	TcCLB.503939.20	hypothetical protein, conserved	sylviocontig_838:143	A	4556	1060	1066	1072	1108	0.0517449	12	6	6	12	TcCLB.509805.200	acetyltransferase, putative	TcCLB.503939.10	acetyltransferase, putative	sylviocontig_838:2196
TcCLB.504033.120	hypothetical protein, conserved	TcCLB.510339.54	hypothetical protein, conserved	sylviocontig_353:667	A	301	520	531	520	545	0.0360856	0	11	11	11	TcCLB.504033.110	hypothetical protein, conserved	TcCLB.510339.60	hypothetical protein, conserved	sylviocontig_353:1967
TcCLB.506363.20	hypothetical protein, conserved	TcCLB.506975.69	hypothetical protein, conserved	sylviocontig_807:4329	A	1033	244	255	244	256	0.0234375	0	11	11	11	TcCLB.506363.10	hypothetical protein	TcCLB.506975.70	hypothetical protein	sylviocontig_807:5297
TcCLB.504103.50	hypothetical protein, conserved	TcCLB.503847.40	hypothetical protein, conserved	sylviocontig_265:5859	A	3758	297	308	297	309	0.0614887	0	11	11	11	TcCLB.504103.40	hypothetical protein, conserved	TcCLB.503847.30	hypothetical protein, conserved	sylviocontig_265:7356
TcCLB.511179.140	hypothetical protein, conserved	TcCLB.508303.20	hypothetical protein	sylviocontig_412:8111	A	3969	405	405	416	428	0.0397196	11	0	11	11	TcCLB.511179.150	alanine racemase, putative	TcCLB.508303.10	alanine racemase 2, putative	sylviocontig_412:9496
TcCLB.507143.10	hypothetical protein, conserved	TcCLB.503459.20	hypothetical protein, conserved	sylviocontig_166:6499	A	66	614	624	625	643	0.0357698	11	10	1	11	TcCLB.507143.20	hypothetical protein, conserved	TcCLB.503459.10	hypothetical protein, conserved	sylviocontig_166:7724
TcCLB.507603.90	hypothetical protein	TcCLB.509429.160	hypothetical protein	sylviocontig_424:5539	A	228	836	835	825	847	0.0401417	11	1	10	11	TcCLB.507603.80	hypothetical protein, conserved	TcCLB.509429.150	hypothetical protein, conserved	sylviocontig_424:8076
TcCLB.506859.120	hypothetical protein	TcCLB.511815.90	hypothetical protein	sylviocontig_296:1915	A	683	207	196	197	207	0.0644122	10	11	1	11	TcCLB.506859.130	hypothetical protein, conserved	TcCLB.511815.100	hypothetical protein, conserved	sylviocontig_296:3781
TcCLB.507809.74	signal peptidase type I, putative	TcCLB.511661.40	signal peptidase type I, putative,serine peptidase, Clan SF, Family S26A, putative	sylviocontig_98:15791	A	1484	422	412	411	423	0.0598897	11	10	1	11	TcCLB.507809.70	small ubiquitin protein, putative	TcCLB.511661.50	small ubiquitin protein, putative	sylviocontig_98:16823
TcCLB.503829.10	hypothetical protein, conserved	TcCLB.508045.14	hypothetical protein, conserved	sylviocontig_171:10317	A	1556	260	259	270	273	0.0610501	10	1	11	11	TcCLB.503829.30	hypothetical protein, conserved	TcCLB.508045.20	hypothetical protein, conserved	sylviocontig_171:11052
TcCLB.506413.40	hypothetical protein, conserved	TcCLB.511237.70	hypothetical protein, conserved	sylviocontig_574:2519	A	1777	373	372	362	401	0.0756442	11	1	10	11	TcCLB.506413.50	hypothetical protein, conserved	TcCLB.511237.80	hypothetical protein, conserved	sylviocontig_574:3874
TcCLB.506801.100	hypothetical protein, conserved	TcCLB.511907.220	hypothetical protein, conserved	sylviocontig_1434:1522	A	1896	309	298	299	309	0.0776699	10	11	1	11	TcCLB.506801.110	hypothetical protein, conserved	TcCLB.511907.230	hypothetical protein, conserved	sylviocontig_1434:3336
TcCLB.506943.10	mitogen-activated protein kinase 5, putative,protein kinase, putative	TcCLB.509065.20	mitogen-activated protein kinase 5, putative,protein kinase, putative	sylviocontig_507:6572	A	2795	258	247	257	259	0.041184	1	11	10	11	TcCLB.506943.20	hypothetical protein, conserved	TcCLB.509065.30	hypothetical protein, conserved	sylviocontig_507:8017
TcCLB.509633.30	hypothetical protein, conserved	TcCLB.506201.90	hypothetical protein, conserved	sylviocontig_157:1613	A	3139	355	356	345	368	0.0280797	10	1	11	11	TcCLB.509633.20	hypothetical protein, conserved	TcCLB.506201.100	hypothetical protein, conserved	sylviocontig_157:3122
TcCLB.510759.170	hypothetical protein, conserved	TcCLB.506999.30	hypothetical protein, conserved	sylviocontig_326:3721	A	4330	656	646	645	663	0.0457516	11	10	1	11	TcCLB.510759.180	hypothetical protein, conserved	TcCLB.506999.20	hypothetical protein, conserved	sylviocontig_326:6007
TcCLB.506357.90	DNA-directed RNA polymerase II/III subunit, putative	TcCLB.511277.20	DNA-directed RNA polymerase II/III subunit, putative	sylviocontig_14:1014	A	4518	290	280	279	291	0.0504009	11	10	1	11	TcCLB.506357.100	RNA polymerase subunit, putative,DNA-directed RNA polymerase I subunit, putative	TcCLB.511277.10	RNA polymerase subunit, putative,DNA-directed RNA polymerase I subunit, putative	sylviocontig_14:1953
TcCLB.509805.150	hypothetical protein, conserved	TcCLB.503939.60	hypothetical protein, conserved	sylviocontig_410:5547	A	4552	212	202	201	213	0.0375587	11	10	1	11	TcCLB.509805.160	hypothetical protein, conserved	TcCLB.503939.50	hypothetical protein, conserved	sylviocontig_410:7089
TcCLB.511127.240	hypothetical protein, conserved	TcCLB.509025.10	hypothetical protein, conserved	sylviocontig_3183:168	A	4603	223	212	222	229	0.0902475	1	11	10	11	TcCLB.511127.250	hypothetical protein, conserved	TcCLB.509025.20	hypothetical protein, conserved	sylviocontig_3183:828
TcCLB.509967.160	epsilon tubulin, putative	TcCLB.509695.120	epsilon tubulin, putative	sylviocontig_27:13311	A	461	465	456	454	471	0.0353857	11	9	2	11	TcCLB.509967.170	dynein arm light chain, putative	TcCLB.509695.130	dynein arm light chain, putative	sylviocontig_27:15193
TcCLB.511751.50	protein kinase, putative,cdc2, putative	TcCLB.507023.180	protein kinase, putative,cdc2, putative	sylviocontig_1195:2153	A	2697	456	467	458	494	0.0647773	2	11	9	11	TcCLB.511751.40	DNA-J protein, putative	TcCLB.507023.190	DNA-J protein, putative	sylviocontig_1195:3931
TcCLB.511577.90	pseudouridylate synthase-like protein, putative	TcCLB.504797.30	pseudouridylate synthase-like protein, putative	sylviocontig_747:4968	A	2882	193	184	195	202	0.0511551	2	9	11	11	TcCLB.511577.86	N-acetyltransferase, putative	TcCLB.504797.34	N-acetyltransferase, putative	sylviocontig_747:6387
TcCLB.506249.60	40S ribosomal protein S8, putative	TcCLB.508231.200	40S ribosomal protein S8, putative	sylviocontig_1767:210	A	3674	524	526	515	554	0.0469314	9	2	11	11	TcCLB.506249.70	ABC transporter, putative	TcCLB.508231.190	ABC transporter, putative	sylviocontig_1767:1508
TcCLB.509551.90	hypothetical protein, conserved	TcCLB.507007.50	hypothetical protein, conserved	sylviocontig_1311:1857	A	4161	389	391	400	400	0.055	11	2	9	11	TcCLB.509551.80	hypothetical protein, conserved	TcCLB.507007.60	hypothetical protein, conserved	sylviocontig_1311:4404
TcCLB.509805.30	hypothetical protein, conserved	TcCLB.511269.30	hypothetical protein, conserved	sylviocontig_614:3635	A	4539	348	346	337	352	0.0511364	11	2	9	11	TcCLB.509805.40	methyltransferase, putative	TcCLB.511269.20	methyltransferase, putative	sylviocontig_614:4866
TcCLB.508781.80	hypothetical protein, conserved	TcCLB.506853.70	hypothetical protein, conserved	sylviocontig_754:2656	A	492	417	428	420	436	0.0458716	3	11	8	11	TcCLB.508781.90	hypothetical protein, conserved	TcCLB.506853.60	hypothetical protein, conserved	sylviocontig_754:3976
TcCLB.503897.140	hypothetical protein, conserved	TcCLB.509561.50	hypothetical protein, conserved	sylviocontig_1023:3352	A	600	428	436	425	438	0.0464231	3	8	11	11	TcCLB.503897.130	hypothetical protein, conserved	TcCLB.509561.60	hypothetical protein, conserved	sylviocontig_1023:4608
TcCLB.511395.80	hypothetical protein	TcCLB.505071.40	hypothetical protein	sylviocontig_799:3753	A	1262	537	534	526	552	0.0483092	11	3	8	11	TcCLB.511395.70	hypothetical protein, conserved	TcCLB.505071.50	hypothetical protein, conserved	sylviocontig_799:6463
TcCLB.510257.120	hypothetical protein, conserved	TcCLB.509213.150	hypothetical protein, conserved	sylviocontig_67:4991	A	1411	772	783	780	784	0.0344388	8	11	3	11	TcCLB.510257.130	protein kinase, putative	TcCLB.509213.160	protein kinase, putative	sylviocontig_67:7091
TcCLB.509767.160	hypothetical protein, conserved	TcCLB.509601.160	hypothetical protein, conserved	sylviocontig_1334:2435	A	1612	498	501	490	507	0.0447074	8	3	11	11	TcCLB.509767.150	hypothetical protein, conserved	TcCLB.509601.150	hypothetical protein, conserved	sylviocontig_1334:3312
TcCLB.506941.40	hypothetical protein, conserved	TcCLB.511511.40	hypothetical protein, conserved	sylviocontig_147:13109	A	2729	770	759	767	787	0.0419314	3	11	8	11	TcCLB.506941.50	hypothetical protein, conserved	TcCLB.511511.50	hypothetical protein, conserved	sylviocontig_147:14719
TcCLB.509891.50	hypothetical protein, conserved	TcCLB.510691.80	hypothetical protein, conserved	sylviocontig_25:23243	A	2994	324	335	332	337	0.0326409	8	11	3	11	TcCLB.509891.40	hypothetical protein, conserved	TcCLB.510691.70	hypothetical protein, conserved	sylviocontig_25:24730
TcCLB.507485.70	hypothetical protein, conserved	TcCLB.507159.20	hypothetical protein, conserved	sylviocontig_105:10381	A	3128	469	461	458	471	0.0332626	11	8	3	11	TcCLB.507485.60	hypothetical protein, conserved	TcCLB.507159.30	hypothetical protein, conserved	sylviocontig_105:12234
TcCLB.511543.40	hypothetical protein, conserved	TcCLB.511019.120	hypothetical protein, conserved	sylviocontig_1114:348	A	3239	624	613	616	632	0.0374473	8	11	3	11	TcCLB.511543.50	hypothetical protein, conserved	TcCLB.511019.108	hypothetical protein, conserved	sylviocontig_1114:3748
TcCLB.503697.100	hypothetical protein, conserved	TcCLB.504105.200	hypothetical protein, conserved	sylviocontig_30:10472	A	3619	336	339	328	339	0.0688299	8	3	11	11	TcCLB.503697.110	hypothetical protein, conserved	TcCLB.504105.190	hypothetical protein, conserved	sylviocontig_30:16131
TcCLB.507711.30	hypothetical protein, conserved	TcCLB.424123.30	hypothetical protein, conserved	sylviocontig_888:551	A	3813	212	209	201	216	0.0385802	11	3	8	11	TcCLB.507711.20	hypothetical protein, conserved	TcCLB.424123.20	hypothetical protein, conserved	sylviocontig_888:2063
TcCLB.504427.170	hypothetical protein, conserved	TcCLB.507221.50	hypothetical protein, conserved	sylviocontig_891:598	A	1548	525	518	514	590	0.0621469	11	7	4	11	TcCLB.504427.180	hypothetical protein	TcCLB.507221.40	hypothetical protein	sylviocontig_891:1919	Microsatellite	525	95	0.18	525	0	0	525	95	0.18
TcCLB.511419.70	hypothetical protein	TcCLB.505999.120	hypothetical protein	sylviocontig_415:3664	A	361	248	252	241	252	0.0330688	7	4	11	11	TcCLB.511419.80	hypothetical protein, conserved	TcCLB.505999.130	hypothetical protein, conserved	sylviocontig_415:5368
TcCLB.510515.120	hypothetical protein, conserved	TcCLB.504003.80	hypothetical protein, conserved	sylviocontig_366:1977	A	1594	226	215	219	226	0.0486726	7	11	4	11	TcCLB.510515.130	S-adenosyl-methyltransferase mraW-like protein, putative	TcCLB.504003.70	S-adenosyl-methyltransferase mraW-like protein, putative	sylviocontig_366:2565
TcCLB.511627.60	vesicle-associated membrane protein (vamp), putative	TcCLB.507801.179	vesicle-associated membrane protein, putative	sylviocontig_811:627	A	1719	195	206	202	206	0.0809061	7	11	4	11	TcCLB.511627.70	hypothetical protein, conserved	TcCLB.507801.160	hypothetical protein, conserved	sylviocontig_811:1498
TcCLB.510101.440	hypothetical protein, conserved	TcCLB.507765.50	hypothetical protein, conserved	sylviocontig_333:158	A	2037	479	472	468	489	0.0511247	11	7	4	11	TcCLB.510101.450	hypothetical protein, conserved	TcCLB.507765.40	hypothetical protein, conserved	sylviocontig_333:1181
TcCLB.505807.220	ribosomal RNA adenine dimethylase family protein, putative	TcCLB.507017.70	ribosomal RNA adenine dimethylase family protein, putative	sylviocontig_65:2830	A	2606	260	267	256	267	0.0411985	4	7	11	11	TcCLB.505807.230	hypothetical protein	TcCLB.507017.80	hypothetical protein	sylviocontig_65:4121
TcCLB.510311.90	quinone oxidoreductase, putative	TcCLB.510265.10	quinone oxidoreductase, putative	sylviocontig_129:2294	A	3578	471	478	482	502	0.065073	11	7	4	11	TcCLB.510311.80	hypothetical protein, conserved	TcCLB.510265.14	hypothetical protein, conserved	sylviocontig_129:3781
TcCLB.510311.40	hypothetical protein, conserved	TcCLB.510265.70	hypothetical protein, conserved	sylviocontig_583:505	A	3583	691	680	687	698	0.0501433	4	11	7	11	TcCLB.510311.30	hypothetical protein, conserved	TcCLB.510265.80	hypothetical protein, conserved	sylviocontig_583:3448
TcCLB.503779.60	hypothetical protein, conserved	TcCLB.506247.430	hypothetical protein, conserved	sylviocontig_543:153	A	3665	299	292	288	316	0.0390295	11	7	4	11	TcCLB.503779.70	hypothetical protein, conserved	TcCLB.506247.440	hypothetical protein, conserved	sylviocontig_543:1986
TcCLB.511469.30	coatomer zeta subunit, putative	TcCLB.506295.90	coatomer zeta subunit, putative	sylviocontig_102:9341	A	3895	319	315	308	344	0.0494186	11	4	7	11	TcCLB.511469.24	ADP-ribosylation factor-like 2, arl2, putative (ARL2)	TcCLB.506295.80	ADP-ribosylation factor-like 2, arl2, putative (ARL2)	sylviocontig_102:10201
TcCLB.510767.50	hypothetical protein, conserved	TcCLB.509671.40	hypothetical protein, conserved	sylviocontig_188:4936	A	4348	224	220	213	224	0.0238095	11	4	7	11	TcCLB.510767.60	hypothetical protein, conserved	TcCLB.509671.30	hypothetical protein, conserved	sylviocontig_188:5875
TcCLB.503833.50	hypothetical protein, conserved	TcCLB.511287.110	hypothetical protein, conserved	sylviocontig_317:209	A	4450	481	477	470	486	0.0342936	11	4	7	11	TcCLB.503833.60	hypothetical protein, conserved	TcCLB.511287.100	hypothetical protein, conserved	sylviocontig_317:1693
TcCLB.506473.14	hypothetical protein, conserved	TcCLB.508999.20	hypothetical protein, conserved	sylviocontig_1619:2213	A	411	233	244	238	250	0.0866667	5	11	6	11	TcCLB.506473.10	hypothetical protein, conserved	TcCLB.508999.30	hypothetical protein, conserved	sylviocontig_1619:3330
TcCLB.506735.60	hypothetical protein, conserved	TcCLB.509229.30	hypothetical protein, conserved	sylviocontig_359:6528	A	808	412	418	407	429	0.0598291	5	6	11	11	TcCLB.506735.50	hypothetical protein, conserved	TcCLB.509229.40	hypothetical protein, conserved	sylviocontig_359:7487
TcCLB.506797.90	short chain dehydrogenase/reductase, putative	TcCLB.511907.70	short chain dehydrogenase/reductase, putative	sylviocontig_616:3683	A	1888	564	569	558	569	0.0421793	6	5	11	11	TcCLB.506797.100	beta-ketoacyl-ACP reductase 2, putative	TcCLB.511907.80	beta-ketoacyl-ACP reductase 2, putative	sylviocontig_616:5699
TcCLB.510101.380	hypothetical protein, conserved	TcCLB.507765.110	hypothetical protein, conserved	sylviocontig_1002:2015	A	2031	405	394	399	411	0.0373074	6	11	5	11	TcCLB.510101.390	hypothetical protein, conserved	TcCLB.507765.100	hypothetical protein, conserved	sylviocontig_1002:5323
TcCLB.508207.180	hypothetical protein, conserved	TcCLB.507519.30	hypothetical protein, conserved	sylviocontig_904:3763	A	2358	742	737	731	757	0.0405108	11	5	6	11	TcCLB.508207.170	hypothetical protein	TcCLB.507519.40	hypothetical protein	sylviocontig_904:5055
TcCLB.507389.50	hypothetical protein, conserved	TcCLB.509911.110	hypothetical protein, conserved	sylviocontig_264:5901	A	2507	218	212	223	223	0.0762332	5	6	11	11	TcCLB.507389.60	chaperone DNAJ protein, putative	TcCLB.509911.100	chaperone DNAJ protein, putative	sylviocontig_264:6655
TcCLB.506715.50	SNARE domain-containing protein, putative	TcCLB.506469.130	SNARE domain-containing protein, putative	sylviocontig_511:6809	A	2985	371	365	360	375	0.0311111	11	6	5	11	TcCLB.506715.44	hypothetical protein, conserved	TcCLB.506469.139	hypothetical protein, conserved	sylviocontig_511:7817
TcCLB.506367.120	hypothetical protein, conserved	TcCLB.506629.140	hypothetical protein, conserved	sylviocontig_213:314	A	4029	357	346	351	357	0.0625584	6	11	5	11	TcCLB.506367.130	hypothetical protein, conserved	TcCLB.506629.130	hypothetical protein, conserved	sylviocontig_213:3318
TcCLB.503887.70	phosphoglycerate mutase, putative (iPGAM)	TcCLB.507771.40	phosphoglycerate mutase, putative (iPGAM)	sylviocontig_1000:8	A	4100	988	982	977	996	0.0445114	11	6	5	11	TcCLB.503887.60	glycerolphosphate mutase, putative	TcCLB.507771.50	glycerolphosphate mutase, putative	sylviocontig_1000:1984
TcCLB.509551.100	hypothetical protein, conserved	TcCLB.507007.40	hypothetical protein, conserved	sylviocontig_1311:531	A	4159	239	234	228	240	0.0819444	11	5	6	11	TcCLB.509551.95	anaphase promoting complex subunit protein, putative	TcCLB.507007.45	anaphase promoting complex subunit protein, putative	sylviocontig_1311:1422
TcCLB.510741.170	hypothetical protein	TcCLB.510661.100	hypothetical protein	sylviocontig_847:2393	A	4239	412	407	401	432	0.0640432	11	5	6	11	TcCLB.510741.180	ATP-dependent RNA helicase, putative	TcCLB.510661.90	ATP-dependent RNA helicase, putative	sylviocontig_847:4210
TcCLB.507993.40	hypothetical protein, conserved	TcCLB.511277.490	hypothetical protein, conserved	sylviocontig_1742:392	A	4502	275	280	269	288	0.0601852	6	5	11	11	TcCLB.507993.36	hypothetical protein, conserved	TcCLB.511277.486	hypothetical protein, conserved	sylviocontig_1742:2044
TcCLB.506863.10	alanyl-tRNA synthetase, putative	TcCLB.511825.220	alanyl-tRNA synthetase, putative	sylviocontig_738:1868	A	747	610	600	600	612	0.0337691	10	10	0	10	TcCLB.506863.20	hypothetical protein	TcCLB.511825.230	hypothetical protein	sylviocontig_738:5348
TcCLB.510285.30	hypothetical protein, conserved	TcCLB.503823.140	hypothetical protein, conserved	sylviocontig_1021:248	A	975	520	510	510	526	0.0608365	10	10	0	10	TcCLB.510285.40	hypothetical protein, conserved	TcCLB.503823.150	hypothetical protein, conserved	sylviocontig_1021:2663
TcCLB.506413.60	hypothetical protein, conserved	TcCLB.511237.90	hypothetical protein, conserved	sylviocontig_574:5814	A	1779	131	141	131	141	0.0780142	0	10	10	10	TcCLB.506413.70	hypothetical protein, conserved	TcCLB.511237.100	hypothetical protein, conserved	sylviocontig_574:6515
TcCLB.506649.30	hypothetical protein, conserved	TcCLB.508351.60	hypothetical protein, conserved	sylviocontig_2223:117	A	337	231	232	222	244	0.0587432	9	1	10	10	TcCLB.506649.40	rho-like GTP binding protein, putative	TcCLB.508351.50	rho-like GTP binding protein, putative	sylviocontig_2223:1872
TcCLB.510287.40	hypothetical protein	TcCLB.503891.90	hypothetical protein	sylviocontig_181:9707	A	1298	338	347	337	364	0.0430403	1	9	10	10	TcCLB.510287.50	hypothetical protein, conserved	TcCLB.503891.80	hypothetical protein, conserved	sylviocontig_181:11943
TcCLB.504009.20	hypothetical protein, conserved	TcCLB.507049.150	hypothetical protein, conserved	sylviocontig_262:9208	A	1369	792	791	782	809	0.0449114	10	1	9	10	TcCLB.504009.10	hypothetical protein, conserved	TcCLB.507049.140	hypothetical protein, conserved	sylviocontig_262:10995
TcCLB.511621.244	hypothetical protein, conserved	TcCLB.504741.124	hypothetical protein, conserved	sylviocontig_22:4700	A	1707	186	195	196	196	0.0731293	10	9	1	10	TcCLB.511621.250	hypothetical protein, conserved	TcCLB.504741.120	hypothetical protein, conserved	sylviocontig_22:5157
TcCLB.507083.80	hypothetical protein, conserved	TcCLB.509901.120	hypothetical protein, conserved	sylviocontig_1687:479	A	1832	359	368	358	379	0.0729991	1	9	10	10	TcCLB.507083.90	hypothetical protein, conserved	TcCLB.509901.110	hypothetical protein, conserved	sylviocontig_1687:1893
TcCLB.506797.80	hypothetical protein, conserved	TcCLB.511907.60	hypothetical protein, conserved	sylviocontig_616:2651	A	1887	334	333	324	354	0.0574388	10	1	9	10	TcCLB.506797.90	short chain dehydrogenase/reductase, putative	TcCLB.511907.70	short chain dehydrogenase/reductase, putative	sylviocontig_616:3683
TcCLB.511577.160	hypothetical protein, conserved	TcCLB.509337.10	hypothetical protein, conserved	sylviocontig_1304:1804	A	2875	332	342	333	342	0.042885	1	10	9	10	TcCLB.511577.150	hypothetical protein, conserved	TcCLB.509337.15	hypothetical protein, conserved	sylviocontig_1304:4027
TcCLB.503865.50	ankyrin, putative	TcCLB.508693.180	ankyrin, putative	sylviocontig_140:987	A	3022	291	292	282	293	0.0500569	9	1	10	10	TcCLB.503865.40	hypothetical protein, conserved	TcCLB.508693.170	hypothetical protein, conserved	sylviocontig_140:2292
TcCLB.510145.30	hypothetical protein, conserved	TcCLB.508411.20	hypothetical protein, conserved	sylviocontig_239:6127	A	3398	459	449	450	464	0.0287356	9	10	1	10	TcCLB.510145.50	hypothetical protein, conserved	TcCLB.508411.30	hypothetical protein, conserved	sylviocontig_239:7864
TcCLB.504137.120	hypothetical protein, conserved	TcCLB.509799.70	hypothetical protein, conserved	sylviocontig_308:3681	A	3739	1004	1005	995	1016	0.0541339	9	1	10	10	TcCLB.504137.130	hypothetical protein, conserved	TcCLB.509799.80	hypothetical protein, conserved	sylviocontig_308:5837
TcCLB.511559.30	ras-related GTP-binding protein, putative	TcCLB.505171.50	ras-related GTP-binding protein, putative	sylviocontig_1188:2124	A	4655	395	385	386	396	0.0563973	9	10	1	10	TcCLB.511559.34	hypothetical protein, conserved	TcCLB.505171.44	hypothetical protein, conserved	sylviocontig_1188:3170
TcCLB.511585.220	calcium/potassium channel (CAKC), putative	TcCLB.510155.210	calcium/potassium channel (CAKC), putative	sylviocontig_703:1199	A	2844	323	313	315	340	0.0509804	8	10	2	10	TcCLB.511585.210	hypothetical protein, conserved	TcCLB.510155.200	hypothetical protein, conserved	sylviocontig_703:4124	Microsatellite	323	55	0.17	323	0	0	323	55	0.17
TcCLB.508949.20	hypothetical protein, conserved	TcCLB.510119.40	hypothetical protein, conserved	sylviocontig_378:1722	A	104	263	261	253	266	0.0626566	10	2	8	10	TcCLB.508949.30	hypothetical protein, conserved	TcCLB.510119.50	hypothetical protein, conserved	sylviocontig_378:2644
TcCLB.506519.120	hypothetical protein, conserved	TcCLB.508909.30	hypothetical protein, conserved	sylviocontig_34:10114	A	1088	508	506	498	512	0.0397135	10	2	8	10	TcCLB.506519.110	hypothetical protein, conserved	TcCLB.508909.40	hypothetical protein, conserved	sylviocontig_34:12493
TcCLB.511589.180	hypothetical protein, conserved	TcCLB.511229.30	hypothetical protein, conserved	sylviocontig_445:3694	A	1154	263	271	273	275	0.0739394	10	8	2	10	TcCLB.511589.190	hypothetical protein, conserved	TcCLB.511229.39	hypothetical protein, conserved	sylviocontig_445:4870
TcCLB.508567.20	hypothetical protein, conserved	TcCLB.509611.70	hypothetical protein, conserved	sylviocontig_485:5082	A	1188	506	496	504	508	0.0413386	2	10	8	10	TcCLB.508567.30	hypothetical protein	TcCLB.509611.60	hypothetical protein	sylviocontig_485:6564
TcCLB.508169.80	hypothetical protein, conserved	TcCLB.506581.20	hypothetical protein, conserved	sylviocontig_349:8456	A	1291	422	424	414	456	0.0519006	8	2	10	10	TcCLB.508169.90	eukaryotic translation initiation factor 3 subunit L, putative	TcCLB.506581.30	eukaryotic translation initiation factor 3 subunit L, putative	sylviocontig_349:9569
TcCLB.509127.20	hypothetical protein, conserved	TcCLB.508737.110	hypothetical protein, conserved	sylviocontig_720:3303	A	1735	378	380	370	384	0.0486111	8	2	10	10	TcCLB.509127.30	hypothetical protein, conserved	TcCLB.508737.130	hypothetical protein, conserved	sylviocontig_720:6487
TcCLB.507927.70	hypothetical protein, conserved	TcCLB.509047.30	hypothetical protein, conserved	sylviocontig_141:8204	A	2627	260	252	262	265	0.0389937	2	8	10	10	TcCLB.507927.60	hypothetical protein, conserved	TcCLB.509047.40	hypothetical protein, conserved	sylviocontig_141:9312
TcCLB.511577.50	endo-beta-N-acetylglucosaminidase, putative	TcCLB.504797.80	endo-beta-N-acetylglucosaminidase, putative	sylviocontig_1350:469	A	2888	534	526	524	535	0.0373832	10	8	2	10	TcCLB.511577.44	hypothetical protein, conserved	TcCLB.504797.90	hypothetical protein, conserved	sylviocontig_1350:3995
TcCLB.503865.40	hypothetical protein, conserved	TcCLB.508693.170	hypothetical protein, conserved	sylviocontig_140:2292	A	3023	241	231	233	242	0.0358127	8	10	2	10	TcCLB.503865.30	hypothetical protein, conserved	TcCLB.508693.160	hypothetical protein, conserved	sylviocontig_140:3542
TcCLB.510879.40	zinc carboxypeptidase, putative,metallo-peptidase, Clan MC, Family M14, putative	TcCLB.504013.70	zinc carboxypeptidase, putative,metallo-peptidase, Clan MC, Family M14, putative	sylviocontig_851:332	A	3038	650	648	658	658	0.0374873	8	2	10	10	TcCLB.510879.30	hypothetical protein, conserved	TcCLB.504013.90	hypothetical protein, conserved	sylviocontig_851:3263
TcCLB.511529.120	hypothetical protein, conserved	TcCLB.506727.140	hypothetical protein, conserved	sylviocontig_582:4944	A	3158	308	316	318	318	0.0503145	10	8	2	10	TcCLB.511529.130	hypothetical protein, conserved	TcCLB.506727.130	hypothetical protein, conserved	sylviocontig_582:5886
TcCLB.511529.230	hypothetical protein, conserved	TcCLB.506727.30	hypothetical protein, conserved	sylviocontig_1593:121	A	3167	318	310	308	324	0.0524691	10	8	2	10	TcCLB.511529.240	hypothetical protein, conserved	TcCLB.506727.20	hypothetical protein, conserved	sylviocontig_1593:789
TcCLB.507711.140	hypothetical protein, conserved	TcCLB.509641.20	hypothetical protein, conserved	sylviocontig_2127:83	A	3808	485	495	487	495	0.0484848	2	10	8	10	TcCLB.507711.130	hypothetical protein, conserved	TcCLB.509641.10	hypothetical protein, conserved	sylviocontig_2127:1920
TcCLB.507677.110	hypothetical protein	TcCLB.504021.50	hypothetical protein	sylviocontig_1120:332	A	3831	322	314	312	322	0.0445135	10	8	2	10	TcCLB.507677.100	hypothetical protein, conserved	TcCLB.504021.60	hypothetical protein, conserved	sylviocontig_1120:2592
TcCLB.510241.110	hypothetical protein, conserved	TcCLB.510579.30	hypothetical protein, conserved	sylviocontig_773:1582	A	317	268	271	261	277	0.0625752	7	3	10	10	TcCLB.510241.120	Peptide deformylase 2,metalloprotease-like protein, putative,peptide deformylase, putative,polypeptide deformylase, putative	TcCLB.510579.20	metalloprotease-like protein, putative,polypeptide deformylase, putative	sylviocontig_773:3832
TcCLB.504247.10	hypothetical protein, conserved	TcCLB.507945.20	hypothetical protein, conserved	sylviocontig_29:6067	A	392	440	433	430	444	0.0397898	10	7	3	10	TcCLB.504247.20	ATP-dependent RNA helicase, putative	TcCLB.507945.10	ATP-dependent RNA helicase, putative	sylviocontig_29:7325
TcCLB.506733.60	N(2), N(2)-dimethylguanosine tRNA methyltransferase, putative	TcCLB.511857.40	N(2), N(2)-dimethylguanosine tRNA methyltransferase, putative	sylviocontig_1572:194	A	822	342	345	352	374	0.0588235	10	3	7	10	TcCLB.506733.50	actin-like protein, putative	TcCLB.511857.50	actin-like protein, putative	sylviocontig_1572:2799
TcCLB.506517.110	hypothetical protein, conserved	TcCLB.508909.260	hypothetical protein, conserved	sylviocontig_154:10735	A	1102	271	264	261	271	0.0528905	10	7	3	10	TcCLB.506517.100	hypothetical protein, conserved	TcCLB.508909.270	hypothetical protein, conserved	sylviocontig_154:11575
TcCLB.507979.20	hypothetical protein, conserved	TcCLB.511323.20	hypothetical protein, conserved	sylviocontig_562:1324	A	1122	530	527	520	531	0.0351538	10	3	7	10	TcCLB.507979.10	hypothetical protein, conserved	TcCLB.511323.30	hypothetical protein, conserved	sylviocontig_562:2498
TcCLB.504009.70	succinate dehydrogenase cytochrome B subunit (SDH4)	TcCLB.507049.190	hypothetical protein, conserved	sylviocontig_262:967	A	1365	509	499	502	519	0.0462428	7	10	3	10	TcCLB.504009.60	hypothetical protein, conserved	TcCLB.507049.179	hypothetical protein, conserved	sylviocontig_262:1853
TcCLB.503953.50	hypothetical protein, conserved	TcCLB.507063.110	hypothetical protein, conserved	sylviocontig_1368:134	A	1499	221	224	231	231	0.031746	10	3	7	10	TcCLB.503953.40	hypothetical protein, conserved	TcCLB.507063.120	hypothetical protein, conserved	sylviocontig_1368:3683
TcCLB.504427.80	hypothetical protein, conserved	TcCLB.509331.60	hypothetical protein, conserved	sylviocontig_874:460	A	1543	508	505	515	520	0.0583333	7	3	10	10	TcCLB.504427.90	ribosomal RNA methyltransferase, putative	TcCLB.509331.50	ribosomal RNA methyltransferase, putative	sylviocontig_874:1908
TcCLB.510101.290	hypothetical protein, conserved	TcCLB.506297.40	hypothetical protein, conserved	sylviocontig_78:3981	A	2024	737	744	747	770	0.0536797	10	7	3	10	TcCLB.510101.300	hypothetical protein, conserved	TcCLB.506297.30	hypothetical protein, conserved	sylviocontig_78:9318
TcCLB.503579.30	DNA polymerase sigma-like protein, putative	TcCLB.507517.20	DNA polymerase sigma-like protein, putative	sylviocontig_117:14278	A	2338	679	672	669	702	0.0436847	10	7	3	10	TcCLB.503579.40	hypothetical protein, conserved	TcCLB.507517.30	hypothetical protein, conserved	sylviocontig_117:16345
TcCLB.509171.29	RNA pseudouridylate synthase, putative	TcCLB.511505.10	RNA pseudouridylate synthase, putative	sylviocontig_45:7888	A	2707	533	540	530	549	0.055252	3	7	10	10	TcCLB.509171.20	hypothetical protein, conserved	TcCLB.511505.20	hypothetical protein, conserved	sylviocontig_45:9843
TcCLB.507795.40	hypothetical protein, conserved	TcCLB.510647.50	hypothetical protein, conserved	sylviocontig_185:11419	A	3376	388	381	378	388	0.0446735	10	7	3	10	TcCLB.507795.30	small GTP-binding protein, putative	TcCLB.510647.60	small GTP-binding protein, putative	sylviocontig_185:12103
TcCLB.507009.100	cyclophilin, putative,PPIase, putative,rotamase, putative,peptidyl-prolyl cis-trans isomerase, putative	TcCLB.510667.60	peptidyl-prolyl cis-trans isomerase (cyclophilin), putative,PPIase, putative,rotamase, putative,peptidyl-prolyl cis-trans isomerase, putative	sylviocontig_713:2265	A	4194	230	223	220	232	0.0431034	10	7	3	10	TcCLB.507009.110	hypothetical protein, conserved	TcCLB.510667.50	hypothetical protein, conserved	sylviocontig_713:3025
TcCLB.506493.20	hypothetical protein	TcCLB.510121.100	hypothetical protein	sylviocontig_663:4806	A	116	381	385	375	394	0.0473773	6	4	10	10	TcCLB.506493.30	hypothetical protein, conserved	TcCLB.510121.110	hypothetical protein, conserved	sylviocontig_663:5823
TcCLB.507603.100	hypothetical protein, conserved	TcCLB.509429.170	hypothetical protein, conserved	sylviocontig_424:4146	A	227	513	517	507	542	0.0707257	6	4	10	10	TcCLB.507603.90	hypothetical protein	TcCLB.509429.160	hypothetical protein	sylviocontig_424:5539
TcCLB.511143.19	hypothetical protein, conserved	TcCLB.510519.140	hypothetical protein, conserved	sylviocontig_325:5811	A	504	282	276	272	282	0.0449173	10	6	4	10	TcCLB.511143.30	hypothetical protein, conserved	TcCLB.510519.130	hypothetical protein, conserved	sylviocontig_325:6458
TcCLB.506733.110	hypothetical protein, conserved	TcCLB.509229.130	hypothetical protein, conserved	sylviocontig_883:1447	A	817	489	485	479	505	0.0627063	10	4	6	10	TcCLB.506733.100	hypothetical protein, conserved	TcCLB.509229.140	hypothetical protein, conserved	sylviocontig_883:2889
TcCLB.509965.170	hypothetical protein, conserved	TcCLB.509055.20	hypothetical protein, conserved	sylviocontig_312:76	A	2653	564	560	554	569	0.0538957	10	4	6	10	TcCLB.509965.160	hypothetical protein, conserved	TcCLB.509055.30	hypothetical protein, conserved	sylviocontig_312:1548
TcCLB.506893.80	monothiol glutaredoxin, putative	TcCLB.508501.230	monothiol glutaredoxin, putative	sylviocontig_1127:2827	A	2899	167	157	161	168	0.0496032	6	10	4	10	TcCLB.506893.90	hypothetical protein, conserved	TcCLB.508501.240	hypothetical protein, conserved	sylviocontig_1127:3552
TcCLB.507093.40	hypothetical protein, conserved	TcCLB.504109.30	hypothetical protein, conserved	sylviocontig_86:4820	A	3985	227	231	221	232	0.045977	6	4	10	10	TcCLB.507093.44	dynein light chain, putative	TcCLB.504109.24	dynein light chain, putative	sylviocontig_86:7770
TcCLB.509831.10	cysteine desulfurase, putative	TcCLB.506629.70	cysteine desulfurase, putative	sylviocontig_398:219	A	4035	316	312	306	324	0.0401235	10	4	6	10	TcCLB.509831.20	vesicular-fusion ATPase-like protein, putative	TcCLB.506629.60	vesicular-fusion ATPase-like protein, putative	sylviocontig_398:1866
TcCLB.509965.270	hypothetical protein, conserved	TcCLB.509053.90	hypothetical protein, conserved	sylviocontig_71:16752	A	2645	562	557	552	565	0.0442478	10	5	5	10	TcCLB.509965.260	protein kinase, putative	TcCLB.509053.100	protein kinase, putative	sylviocontig_71:18450
TcCLB.506941.80	tubulin-tyrosine ligase-like protein, putative	TcCLB.511511.80	tubulin-tyrosine ligase-like protein, putative	sylviocontig_80:4300	A	2733	200	210	205	216	0.0447531	5	10	5	10	TcCLB.506941.90	ATP-dependent DEAD/H DNA helicase recQ family, putative	TcCLB.511511.90	ATP-dependent DEAD/H DNA helicase recQ family, putative	sylviocontig_80:6401
TcCLB.508179.50	hypothetical protein, conserved	TcCLB.510941.6	hypothetical protein, conserved	sylviocontig_315:192	A	3592	323	333	328	337	0.074184	5	10	5	10	TcCLB.508179.40	hypothetical protein, conserved	TcCLB.510941.10	hypothetical protein, conserved	sylviocontig_315:1477
TcCLB.507677.60	hypothetical protein	TcCLB.504021.90	hypothetical protein	sylviocontig_1716:967	A	3836	645	640	650	670	0.0487562	5	5	10	10	TcCLB.507677.50	hypothetical protein, conserved	TcCLB.504021.100	hypothetical protein, conserved	sylviocontig_1716:3419
TcCLB.510741.100	hypothetical protein, conserved	TcCLB.510661.150	hypothetical protein, conserved	sylviocontig_836:2334	A	4234	335	340	330	340	0.05	5	5	10	10	TcCLB.510741.110	hypothetical protein, conserved	TcCLB.510661.140	hypothetical protein, conserved	sylviocontig_836:3945
TcCLB.503885.80	hypothetical protein, conserved	TcCLB.511903.280	hypothetical protein, conserved	sylviocontig_59:13385	A	1879	555	555	546	556	0.058753	9	0	9	9	TcCLB.503885.90	hypothetical protein, conserved	TcCLB.511903.290	hypothetical protein, conserved	sylviocontig_59:15137
TcCLB.506779.60	DNA-direcetd RNA polymerase II, subunit 9, putative	TcCLB.511153.130	DNA-direcetd RNA polymerase II, subunit 9, putative	sylviocontig_6:23743	A	2102	221	212	221	223	0.0538117	0	9	9	9	TcCLB.506779.70	hypothetical protein, conserved	TcCLB.511153.124	hypothetical protein, conserved	sylviocontig_6:24366
TcCLB.507521.110	pumilio/PUF RNA binding protein 5, putative (PUF5)	TcCLB.508577.100	pumilio/PUF RNA binding protein 5, putative (PUF5)	sylviocontig_453:2516	A	2378	298	298	289	312	0.0790598	9	0	9	9	TcCLB.507521.100	hypothetical protein, conserved	TcCLB.508577.110	hypothetical protein, conserved	sylviocontig_453:4062
TcCLB.407477.50	cytochrome c oxidase VIII (COX VIII), putative	TcCLB.511389.110	cytochrome c oxidase VIII (COX VIII), putative	sylviocontig_373:6392	A	2544	721	712	712	721	0.0323625	9	9	0	9	TcCLB.407477.60	hypothetical protein, conserved	TcCLB.511389.100	hypothetical protein, conserved	sylviocontig_373:7578
TcCLB.508949.10	hypothetical protein, conserved	TcCLB.510119.30	hypothetical protein, conserved	sylviocontig_378:604	A	103	364	355	356	365	0.0328767	8	9	1	9	TcCLB.508949.20	hypothetical protein, conserved	TcCLB.510119.40	hypothetical protein, conserved	sylviocontig_378:1722
TcCLB.506661.100	hypothetical protein, conserved	TcCLB.511245.60	hypothetical protein, conserved	sylviocontig_107:5422	A	540	289	297	288	298	0.041387	1	8	9	9	TcCLB.506661.90	hypothetical protein, conserved	TcCLB.511245.70	hypothetical protein, conserved	sylviocontig_107:6061
TcCLB.503487.60	hypothetical protein, conserved	TcCLB.508641.210	hypothetical protein, conserved	sylviocontig_15:2097	A	1934	257	258	266	266	0.0689223	9	1	8	9	TcCLB.503487.50	UDP-Gal or UDP-GlcNAc-dependent glycosyltransferase, putative	TcCLB.508641.220	UDP-Gal or UDP-GlcNAc-dependent glycosyltransferase, putative	sylviocontig_15:2978
TcCLB.509151.80	hypothetical protein, conserved	TcCLB.508175.210	hypothetical protein, conserved	sylviocontig_912:1998	A	2147	333	341	342	344	0.0600775	9	8	1	9	TcCLB.509151.90	hypothetical protein, conserved	TcCLB.508175.200	hypothetical protein, conserved	sylviocontig_912:3567
TcCLB.509965.140	hypothetical protein, conserved	TcCLB.509055.50	hypothetical protein, conserved	sylviocontig_312:6315	A	2657	556	548	557	575	0.0475362	1	8	9	9	TcCLB.509965.134	hypothetical protein, conserved	TcCLB.509055.54	hypothetical protein, conserved	sylviocontig_312:7304
TcCLB.506943.27	hypothetical protein, conserved	TcCLB.509065.36	hypothetical protein, conserved	sylviocontig_1367:1012	A	2798	485	477	476	487	0.0533881	9	8	1	9	TcCLB.506943.30	hypothetical protein, conserved	TcCLB.509065.40	hypothetical protein, conserved	sylviocontig_1367:1903
TcCLB.511585.150	hypothetical protein, conserved	TcCLB.510155.140	hypothetical protein, conserved	sylviocontig_44:9187	A	2851	458	466	467	474	0.0414909	9	8	1	9	TcCLB.511585.140	hypothetical protein, conserved	TcCLB.510155.130	hypothetical protein, conserved	sylviocontig_44:14799
[truncated: 4,703 more rows]

## Sheet: Repbase Summary
IGR ID	Major repetitive element		Transposon-like	Microsatellite	Hybrid	None		Chart
[truncated: 722 more rows]
