# Supplementary material for: A Genome-Wide Analysis of Genetic Diversity in Trypanosoma cruzi Intergenic Regions
Source: PLoS Negl Trop Dis. 2014 May 1;8(5):e2839. doi: 10.1371/journal.pntd.0002839 (PMC4006747; doi:10.1371/journal.pntd.0002839)
Supplement: Table S4 — Presence of repetitive DNA elements in intergenic regions. The spreadsheet contains a list of simple repeats and repetitive elements found in IGRs. These are the result of searching RepBase[52] with RepeatMasker[53] (see Methods). The table lists the coordinates where the repetitive element is mapped and the coverage (both with respect to the IGR and the repetitive element). (XLS) [file pntd.0002839.s009.xls]

## Sheet: IGR vs Tcruzi
Supplementary Table S4. Panunzi LG and Agüero F. (2014)
Query (Tcruzi IGR)								Subject (Repeat in RepBase)
DTU	ID	start	end	strand	size	aligned	% covered	name	type	start	end	size	aligned	% covered
TcIII-like	38	69	264	+	641	195	30.4212	SIRE	Unknown	103	310	316	207	65.5063
TcI	38	65	389	+	639	324	50.7042	SIRE3_TC	LTR/Viper	509	825	923	316	34.2362
TcIII-like	38	161	389	+	641	228	35.5694	SIRE3_TC	LTR/Viper	609	835	923	226	24.4854
TcIII-like	41	399	728	+	764	329	43.0628	SIRE7_TC	LTR/Viper	339	697	741	358	48.3131
TcIII-like	41	282	687	+	764	405	53.0105	SIRE3_TC	LTR/Viper	507	920	923	413	44.7454
TcIII-like	41	499	716	+	764	217	28.4031	TcVIPER	LTR/Viper	4167	4390	4390	223	5.07973
TcII-like	43	12	79	+	1666	67	4.02161	(TA)n	Simple_repeat	1	68	180	67	37.2222
TcII-like	43	24	78	-	1666	54	3.2413	(CATA)n	Simple_repeat	126	180	180	54	30
TcII-like	49	1174	1253	+	2747	79	2.87586	(TAA)n	Simple_repeat	91	169	180	78	43.3333
TcII-like	49	165	224	+	2747	59	2.1478	(TAA)n	Simple_repeat	109	168	180	59	32.7778
TcIII-like	70	1966	2106	-	3410	140	4.10557	(CATA)n	Simple_repeat	1	142	180	141	78.3333
TcIII-like	70	2033	2106	-	3410	73	2.14076	(CATA)n	Simple_repeat	53	126	180	73	40.5556
TcII-like	136	125	536	-	2401	411	17.1179	SIRE7_TC	LTR/Viper	257	697	741	440	59.3792
TcII-like	136	171	581	-	2401	410	17.0762	SIRE3_TC	LTR/Viper	482	920	923	438	47.454
TcII-like	136	883	1329	-	2401	446	18.5756	SIRE3_TC	LTR/Viper	494	920	923	426	46.1538
TcII-like	136	142	361	-	2401	219	9.1212	TcVIPER	LTR/Viper	4167	4390	4390	223	5.07973
TcII-like	136	856	1087	-	2401	231	9.62099	TcVIPER	LTR/Viper	4167	4388	4390	221	5.03417
TcI	146	207	269	+	638	62	9.71787	(CA)n	Simple_repeat	2	64	180	62	34.4444
TcIII-like	148	301	362	-	720	61	8.47222	(TA)n	Simple_repeat	1	63	180	62	34.4444
TcII-like	149	981	1056	-	2307	75	3.25098	(CA)n	Simple_repeat	101	176	180	75	41.6667
TcIII-like	150	830	1011	-	1575	181	11.4921	(CATA)n	Simple_repeat	1	180	180	179	99.4444
TcII-like	150	1815	2020	-	2484	205	8.25282	(CATATA)n	Simple_repeat	1	180	180	179	99.4444
TcII-like	150	1433	1616	-	2484	183	7.36715	(CATA)n	Simple_repeat	1	180	180	179	99.4444
TcII-like	150	561	740	+	2484	179	7.20612	(CATG)n	Simple_repeat	1	180	180	179	99.4444
TcII-like	150	593	772	+	2484	179	7.20612	(CATG)n	Simple_repeat	1	180	180	179	99.4444
TcII-like	150	673	852	+	2484	179	7.20612	(CATG)n	Simple_repeat	1	180	180	179	99.4444
TcII-like	150	721	900	+	2484	179	7.20612	(CATG)n	Simple_repeat	1	180	180	179	99.4444
TcII-like	150	769	948	+	2484	179	7.20612	(CATG)n	Simple_repeat	1	180	180	179	99.4444
TcII-like	150	833	1012	+	2484	179	7.20612	(CATG)n	Simple_repeat	1	180	180	179	99.4444
TcII-like	150	865	1044	+	2484	179	7.20612	(CATG)n	Simple_repeat	1	180	180	179	99.4444
TcII-like	150	897	1076	+	2484	179	7.20612	(CATG)n	Simple_repeat	1	180	180	179	99.4444
TcII-like	150	1009	1188	+	2484	179	7.20612	(CATG)n	Simple_repeat	1	180	180	179	99.4444
TcII-like	150	1041	1220	+	2484	179	7.20612	(CATG)n	Simple_repeat	1	180	180	179	99.4444
TcII-like	150	1089	1268	+	2484	179	7.20612	(CATG)n	Simple_repeat	1	180	180	179	99.4444
TcII-like	150	1153	1332	+	2484	179	7.20612	(CATG)n	Simple_repeat	1	180	180	179	99.4444
TcII-like	150	1185	1364	-	2484	179	7.20612	(CATG)n	Simple_repeat	1	180	180	179	99.4444
TcII-like	150	1217	1396	-	2484	179	7.20612	(CATG)n	Simple_repeat	1	180	180	179	99.4444
TcII-like	150	1265	1444	-	2484	179	7.20612	(CATG)n	Simple_repeat	1	180	180	179	99.4444
TcII-like	150	1457	1636	-	2484	179	7.20612	(CATG)n	Simple_repeat	1	180	180	179	99.4444
TcII-like	150	1537	1716	-	2484	179	7.20612	(CATG)n	Simple_repeat	1	180	180	179	99.4444
TcII-like	150	1569	1748	-	2484	179	7.20612	(CATG)n	Simple_repeat	1	180	180	179	99.4444
TcII-like	150	1617	1796	-	2484	179	7.20612	(CATG)n	Simple_repeat	1	180	180	179	99.4444
TcII-like	150	1681	1860	-	2484	179	7.20612	(CATG)n	Simple_repeat	1	180	180	179	99.4444
TcII-like	150	1745	1924	-	2484	179	7.20612	(CATG)n	Simple_repeat	1	180	180	179	99.4444
TcII-like	150	1793	1972	-	2484	179	7.20612	(CATG)n	Simple_repeat	1	180	180	179	99.4444
TcII-like	150	1358	1540	-	2484	182	7.32689	(CATG)n	Simple_repeat	1	179	180	178	98.8889
TcII-like	150	1390	1572	-	2484	182	7.32689	(CATG)n	Simple_repeat	1	179	180	178	98.8889
TcII-like	150	538	716	-	2484	178	7.16586	(CATG)n	Simple_repeat	1	179	180	178	98.8889
TcII-like	150	618	796	-	2484	178	7.16586	(CATG)n	Simple_repeat	1	179	180	178	98.8889
TcII-like	150	638	816	-	2484	178	7.16586	(CATG)n	Simple_repeat	1	179	180	178	98.8889
TcII-like	150	698	876	-	2484	178	7.16586	(CATG)n	Simple_repeat	1	179	180	178	98.8889
TcII-like	150	746	924	-	2484	178	7.16586	(CATG)n	Simple_repeat	1	179	180	178	98.8889
TcII-like	150	794	972	-	2484	178	7.16586	(CATG)n	Simple_repeat	1	179	180	178	98.8889
TcII-like	150	814	992	-	2484	178	7.16586	(CATG)n	Simple_repeat	1	179	180	178	98.8889
TcII-like	150	922	1100	-	2484	178	7.16586	(CATG)n	Simple_repeat	1	179	180	178	98.8889
TcII-like	150	954	1132	-	2484	178	7.16586	(CATG)n	Simple_repeat	1	179	180	178	98.8889
TcII-like	150	986	1164	-	2484	178	7.16586	(CATG)n	Simple_repeat	1	179	180	178	98.8889
TcII-like	150	1066	1244	-	2484	178	7.16586	(CATG)n	Simple_repeat	1	179	180	178	98.8889
TcII-like	150	1114	1292	-	2484	178	7.16586	(CATG)n	Simple_repeat	1	179	180	178	98.8889
TcII-like	150	1134	1312	-	2484	178	7.16586	(CATG)n	Simple_repeat	1	179	180	178	98.8889
TcII-like	150	1242	1420	-	2484	178	7.16586	(CATG)n	Simple_repeat	1	179	180	178	98.8889
TcII-like	150	1290	1468	-	2484	178	7.16586	(CATG)n	Simple_repeat	1	179	180	178	98.8889
TcII-like	150	1322	1500	-	2484	178	7.16586	(CATG)n	Simple_repeat	1	179	180	178	98.8889
TcII-like	150	1342	1520	+	2484	178	7.16586	(CATG)n	Simple_repeat	2	180	180	178	98.8889
TcII-like	150	1418	1596	-	2484	178	7.16586	(CATG)n	Simple_repeat	1	179	180	178	98.8889
TcII-like	150	1482	1660	-	2484	178	7.16586	(CATG)n	Simple_repeat	1	179	180	178	98.8889
TcII-like	150	1514	1692	-	2484	178	7.16586	(CATG)n	Simple_repeat	1	179	180	178	98.8889
TcII-like	150	1594	1772	-	2484	178	7.16586	(CATG)n	Simple_repeat	1	179	180	178	98.8889
TcII-like	150	1642	1820	-	2484	178	7.16586	(CATG)n	Simple_repeat	1	179	180	178	98.8889
TcII-like	150	1662	1840	-	2484	178	7.16586	(CATG)n	Simple_repeat	1	179	180	178	98.8889
TcII-like	150	1706	1884	-	2484	178	7.16586	(CATG)n	Simple_repeat	1	179	180	178	98.8889
TcII-like	150	1726	1904	-	2484	178	7.16586	(CATG)n	Simple_repeat	1	179	180	178	98.8889
TcII-like	150	1770	1948	-	2484	178	7.16586	(CATG)n	Simple_repeat	1	179	180	178	98.8889
TcII-like	150	1818	1996	-	2484	178	7.16586	(CATG)n	Simple_repeat	1	179	180	178	98.8889
TcIII-like	150	588	765	-	1575	177	11.2381	(CATA)n	Simple_repeat	1	178	180	177	98.3333
TcIII-like	150	608	785	-	1575	177	11.2381	(CATA)n	Simple_repeat	1	178	180	177	98.3333
TcIII-like	150	628	805	-	1575	177	11.2381	(CATA)n	Simple_repeat	1	178	180	177	98.3333
TcIII-like	150	648	825	-	1575	177	11.2381	(CATA)n	Simple_repeat	1	178	180	177	98.3333
TcIII-like	150	668	845	-	1575	177	11.2381	(CATA)n	Simple_repeat	1	178	180	177	98.3333
TcIII-like	150	688	865	-	1575	177	11.2381	(CATA)n	Simple_repeat	1	178	180	177	98.3333
TcIII-like	150	708	885	-	1575	177	11.2381	(CATA)n	Simple_repeat	1	178	180	177	98.3333
TcIII-like	150	728	905	-	1575	177	11.2381	(CATA)n	Simple_repeat	1	178	180	177	98.3333
TcIII-like	150	748	925	-	1575	177	11.2381	(CATA)n	Simple_repeat	1	178	180	177	98.3333
TcIII-like	150	768	945	-	1575	177	11.2381	(CATA)n	Simple_repeat	1	178	180	177	98.3333
TcIII-like	150	788	965	-	1575	177	11.2381	(CATA)n	Simple_repeat	1	178	180	177	98.3333
TcIII-like	150	808	985	-	1575	177	11.2381	(CATA)n	Simple_repeat	1	178	180	177	98.3333
TcII-like	150	1335	1551	-	2484	216	8.69565	(CATATA)n	Simple_repeat	4	180	180	176	97.7778
TcII-like	150	1383	1599	-	2484	216	8.69565	(CATATA)n	Simple_repeat	4	180	180	176	97.7778
TcII-like	150	1479	1695	-	2484	216	8.69565	(CATATA)n	Simple_repeat	4	180	180	176	97.7778
TcII-like	150	567	767	-	2484	200	8.05153	(CATATA)n	Simple_repeat	4	180	180	176	97.7778
TcII-like	150	647	847	-	2484	200	8.05153	(CATATA)n	Simple_repeat	4	180	180	176	97.7778
TcII-like	150	679	879	-	2484	200	8.05153	(CATATA)n	Simple_repeat	4	180	180	176	97.7778
TcII-like	150	727	927	-	2484	200	8.05153	(CATATA)n	Simple_repeat	4	180	180	176	97.7778
TcII-like	150	775	975	-	2484	200	8.05153	(CATATA)n	Simple_repeat	4	180	180	176	97.7778
TcII-like	150	807	1007	-	2484	200	8.05153	(CATATA)n	Simple_repeat	4	180	180	176	97.7778
TcII-like	150	871	1071	-	2484	200	8.05153	(CATATA)n	Simple_repeat	4	180	180	176	97.7778
TcII-like	150	903	1103	-	2484	200	8.05153	(CATATA)n	Simple_repeat	4	180	180	176	97.7778
TcII-like	150	967	1167	-	2484	200	8.05153	(CATATA)n	Simple_repeat	4	180	180	176	97.7778
TcII-like	150	1015	1215	-	2484	200	8.05153	(CATATA)n	Simple_repeat	4	180	180	176	97.7778
TcII-like	150	1063	1263	-	2484	200	8.05153	(CATATA)n	Simple_repeat	4	180	180	176	97.7778
TcII-like	150	1111	1311	-	2484	200	8.05153	(CATATA)n	Simple_repeat	4	180	180	176	97.7778
TcII-like	150	1159	1359	-	2484	200	8.05153	(CATATA)n	Simple_repeat	4	180	180	176	97.7778
TcII-like	150	1191	1391	-	2484	200	8.05153	(CATATA)n	Simple_repeat	4	180	180	176	97.7778
TcII-like	150	1223	1423	-	2484	200	8.05153	(CATATA)n	Simple_repeat	4	180	180	176	97.7778
TcII-like	150	1303	1503	-	2484	200	8.05153	(CATATA)n	Simple_repeat	4	180	180	176	97.7778
TcII-like	150	1511	1711	-	2484	200	8.05153	(CATATA)n	Simple_repeat	4	180	180	176	97.7778
TcII-like	150	1543	1743	-	2484	200	8.05153	(CATATA)n	Simple_repeat	4	180	180	176	97.7778
TcII-like	150	1623	1823	-	2484	200	8.05153	(CATATA)n	Simple_repeat	4	180	180	176	97.7778
TcII-like	150	1687	1887	-	2484	200	8.05153	(CATATA)n	Simple_repeat	4	180	180	176	97.7778
TcII-like	150	1719	1919	-	2484	200	8.05153	(CATATA)n	Simple_repeat	4	180	180	176	97.7778
TcII-like	150	1850	2026	+	2484	176	7.08535	(CATG)n	Simple_repeat	2	178	180	176	97.7778
TcII-like	150	1271	1475	-	2484	204	8.21256	(CATATA)n	Simple_repeat	6	180	180	174	96.6667
TcII-like	150	1463	1667	-	2484	204	8.21256	(CATATA)n	Simple_repeat	6	180	180	174	96.6667
TcII-like	150	521	644	+	2484	123	4.95169	(CATG)n	Simple_repeat	61	180	180	119	66.1111
TcIII-like	150	575	685	-	1575	110	6.98413	(CATA)n	Simple_repeat	1	111	180	110	61.1111
TcII-like	153	675	897	+	1675	222	13.2537	SIRE	Unknown	102	313	316	211	66.7722
TcIII-like	153	1051	1178	+	1814	127	7.0011	SIRE3_TC	LTR/Viper	645	766	923	121	13.1094
TcII-like	153	836	949	+	1675	113	6.74627	SIRE3_TC	LTR/Viper	660	766	923	106	11.4843
TcIII-like	182	1214	1300	-	1606	86	5.35492	(TAA)n	Simple_repeat	1	87	180	86	47.7778
TcIII-like	183	676	736	-	857	60	7.00117	(TAG)n	Simple_repeat	1	61	180	60	33.3333
TcII-like	183	701	747	-	878	46	5.23918	(TAG)n	Simple_repeat	3	49	180	46	25.5556
TcIII-like	188	2870	2954	-	4430	84	1.89616	(CATATA)n	Simple_repeat	3	87	180	84	46.6667
TcIII-like	188	2890	2954	-	4430	64	1.4447	(TA)n	Simple_repeat	1	65	180	64	35.5556
TcII-like	189	1193	1372	-	3074	179	5.82303	(CATATA)n	Simple_repeat	1	178	180	177	98.3333
TcIII-like	192	293	363	+	548	70	12.7737	(TA)n	Simple_repeat	1	71	180	70	38.8889
TcIII-like	199	744	922	-	1020	178	17.451	(CATATA)n	Simple_repeat	4	179	180	175	97.2222
TcI	270	143	450	+	1595	307	19.2476	SIRE3_TC	LTR/Viper	519	771	923	252	27.3023
TcIII-like	270	160	458	+	1612	298	18.4864	SIRE3_TC	LTR/Viper	519	769	923	250	27.0856
TcIII-like	270	649	696	+	1612	47	2.91563	SIRE7_TC	LTR/Viper	643	690	741	47	6.34278
TcIII-like	270	621	689	+	1612	68	4.21836	TcVIPER	LTR/Viper	4326	4390	4390	64	1.45786
TcI	270	608	676	+	1595	68	4.26332	TcVIPER	LTR/Viper	4323	4386	4390	63	1.43508
TcII-like	304	1759	1869	+	2233	110	4.92611	(TAA)n	Simple_repeat	3	115	180	112	62.2222
TcII-like	314	438	596	-	1325	158	11.9245	(CATATA)n	Simple_repeat	1	145	180	144	80
TcIII-like	319	935	1360	+	1884	425	22.5584	SIRE3_TC	LTR/Viper	494	920	923	426	46.1538
TcIII-like	319	1166	1389	+	1884	223	11.8365	TcVIPER	LTR/Viper	4167	4390	4390	223	5.07973
TcIII-like	333	159	4543	+	4700	4384	93.2766	TcVIPER	LTR/Viper	1	4390	4390	4389	99.9772
TcIII-like	333	110	294	+	4700	184	3.91489	SIRE	Unknown	95	281	316	186	58.8608
TcIII-like	387	1014	1063	-	1559	49	3.14304	(TA)n	Simple_repeat	1	50	180	49	27.2222
TcIII-like	401	402	824	+	1050	422	40.1905	SIRE7_TC	LTR/Viper	257	697	741	440	59.3792
TcII-like	401	425	823	+	1099	398	36.2147	SIRE7_TC	LTR/Viper	280	693	741	413	55.7355
TcIII-like	401	367	778	+	1050	411	39.1429	SIRE3_TC	LTR/Viper	504	920	923	416	45.0704
TcII-like	401	361	778	+	1099	417	37.9436	SIRE3_TC	LTR/Viper	507	917	923	410	44.4204
TcII-like	401	582	811	+	1099	229	20.8371	TcVIPER	LTR/Viper	4167	4390	4390	223	5.07973
TcIII-like	401	585	805	+	1050	220	20.9524	TcVIPER	LTR/Viper	4167	4388	4390	221	5.03417
TcII-like	405	1531	1715	+	4194	184	4.38722	SIRE	Unknown	98	281	316	183	57.9114
TcII-like	405	1577	2897	+	4194	1320	31.4735	TcVIPER	LTR/Viper	1	1317	4390	1316	29.9772
TcII-like	405	2887	3517	+	4194	630	15.0215	TcVIPER	LTR/Viper	3760	4390	4390	630	14.3508
TcIII-like	409	170	300	+	706	130	18.4136	SIRE	Unknown	100	223	316	123	38.9241
TcII-like	409	177	294	+	682	117	17.1554	SIRE	Unknown	100	223	316	123	38.9241
TcIII-like	409	297	413	+	706	116	16.4306	SIRE	Unknown	2	101	316	99	31.3291
TcII-like	409	291	403	+	682	112	16.4223	SIRE	Unknown	2	101	316	99	31.3291
TcIII-like	409	297	439	+	706	142	20.1133	SIRE7_TC	LTR/Viper	570	708	741	138	18.6235
TcIII-like	409	148	302	+	706	154	21.813	SIRE3_TC	LTR/Viper	488	629	923	141	15.2763
TcII-like	409	155	296	+	682	141	20.6745	SIRE3_TC	LTR/Viper	488	629	923	141	15.2763
TcII-like	409	272	403	+	682	131	19.2082	TcVIPER	LTR/Viper	4271	4390	4390	119	2.71071
TcIII-like	409	278	413	+	706	135	19.1218	TcVIPER	LTR/Viper	4271	4390	4390	119	2.71071
TcI	446	203	625	+	896	422	47.0982	SIRE3_TC	LTR/Viper	492	920	923	428	46.3705
TcI	446	428	654	+	896	226	25.2232	TcVIPER	LTR/Viper	4167	4390	4390	223	5.07973
TcIII-like	473	393	452	-	1431	59	4.12299	(CA)n	Simple_repeat	1	60	180	59	32.7778
TcIII-like	478	422	500	-	627	78	12.4402	(CA)n	Simple_repeat	2	80	180	78	43.3333
TcIII-like	489	307	4689	+	5014	4382	87.3953	TcVIPER	LTR/Viper	1	4390	4390	4389	99.9772
TcII-like	489	314	4754	+	5202	4440	85.3518	TcVIPER	LTR/Viper	1	4389	4390	4388	99.9544
TcIII-like	489	261	441	+	5014	180	3.58995	SIRE	Unknown	98	281	316	183	57.9114
TcII-like	489	268	450	+	5202	182	3.49865	SIRE	Unknown	98	281	316	183	57.9114
TcII-like	491	210	628	+	669	418	62.4813	SIRE3_TC	LTR/Viper	494	920	923	426	46.1538
TcII-like	491	438	657	+	669	219	32.7354	TcVIPER	LTR/Viper	4167	4390	4390	223	5.07973
TcIII-like	493	728	1026	+	1500	298	19.8667	SIRE3_TC	LTR/Viper	503	759	923	256	27.7356
TcI	493	726	1012	+	1479	286	19.3374	SIRE3_TC	LTR/Viper	503	759	923	256	27.7356
TcII-like	493	759	1043	+	1799	284	15.7865	SIRE3_TC	LTR/Viper	503	750	923	247	26.7606
TcII-like	493	1162	1251	+	1799	89	4.94719	SIRE	Unknown	34	118	316	84	26.5823
TcII-like	493	1010	1050	+	1799	40	2.22346	TcVIPER	LTR/Viper	4167	4207	4390	40	0.911162
TcII-like	497	923	994	-	2006	71	3.53938	(CATA)n	Simple_repeat	4	76	180	72	40
TcIII-like	531	3	95	-	387	92	23.7726	(TAA)n	Simple_repeat	2	94	180	92	51.1111
TcII-like	554	40	148	-	801	108	13.4831	(TAA)n	Simple_repeat	2	110	180	108	60
TcIII-like	554	39	100	-	755	61	8.07947	(TAA)n	Simple_repeat	2	63	180	61	33.8889
TcIII-like	554	247	357	-	755	110	14.5695	L1_TC	LINE/I	115	224	4831	109	2.25626
TcII-like	554	303	407	-	801	104	12.9838	L1_TC	LINE/I	115	218	4831	103	2.13206
TcIII-like	554	354	414	-	755	60	7.94702	L1_TC	LINE/I	9	67	4831	58	1.20058
TcII-like	554	407	464	-	801	57	7.1161	L1_TC	LINE/I	9	64	4831	55	1.13848
TcIII-like	554	213	254	-	755	41	5.43046	L1_TC	LINE/I	4777	4818	4831	41	0.848686
TcII-like	562	996	1113	+	1131	117	10.3448	(CA)n	Simple_repeat	1	109	180	108	60
TcIII-like	562	241	296	+	1111	55	4.9505	(CATA)n	Simple_repeat	4	59	180	55	30.5556
TcII-like	562	241	296	+	1131	55	4.86295	(CATA)n	Simple_repeat	4	59	180	55	30.5556
TcII-like	565	735	793	-	877	58	6.61345	(TA)n	Simple_repeat	2	61	180	59	32.7778
TcIII-like	568	33	399	+	1235	366	29.6356	SIRE3_TC	LTR/Viper	511	838	923	327	35.428
TcIII-like	568	454	537	+	1235	83	6.72065	SIRE7_TC	LTR/Viper	608	688	741	80	10.7962
TcIII-like	568	464	531	+	1235	67	5.4251	TcVIPER	LTR/Viper	4326	4389	4390	63	1.43508
TcIII-like	597	486	586	-	1766	100	5.66251	(CATATA)n	Simple_repeat	3	102	180	99	55
TcIII-like	597	873	1179	+	1766	306	17.3273	SIRE7_TC	LTR/Viper	431	697	741	266	35.8974
TcIII-like	597	874	1082	+	1766	208	11.778	SIRE3_TC	LTR/Viper	705	899	923	194	21.0184
TcIII-like	625	741	795	+	811	54	6.65845	(TA)n	Simple_repeat	1	55	180	54	30
TcII-like	643	442	503	-	617	61	9.88655	(CATATA)n	Simple_repeat	6	64	180	58	32.2222
TcII-like	643	442	490	-	617	48	7.77958	(TA)n	Simple_repeat	2	50	180	48	26.6667
TcI	673	249	293	-	516	44	8.52713	(CAT)n	Simple_repeat	3	48	180	45	25
TcII-like	689	1164	1248	-	5680	84	1.47887	(CA)n	Simple_repeat	2	86	180	84	46.6667
TcII-like	694	107	231	-	1447	124	8.56945	(TAA)n	Simple_repeat	2	126	180	124	68.8889
TcII-like	694	107	214	-	1447	107	7.39461	(TAA)n	Simple_repeat	1	108	180	107	59.4444
TcII-like	696	64	128	-	427	64	14.9883	(TAA)n	Simple_repeat	2	66	180	64	35.5556
TcIII-like	712	526	572	+	909	46	5.06051	(CATA)n	Simple_repeat	131	176	180	45	25
TcIII-like	715	515	595	-	1472	80	5.43478	L1_TC	LINE/I	139	219	4831	80	1.65597
TcII-like	725	403	443	-	837	40	4.77897	(CATGT)n	Simple_repeat	1	41	180	40	22.2222
TcIII-like	742	123	559	+	669	436	65.1719	SIRE3_TC	LTR/Viper	474	920	923	446	48.3207
TcIII-like	742	365	587	+	669	222	33.1839	TcVIPER	LTR/Viper	4166	4389	4390	223	5.07973
TcI	752	111	165	-	476	54	11.3445	(CAGA)n	Simple_repeat	2	56	180	54	30
TcIII-like	755	18	130	+	403	112	27.7916	(GA)n	Simple_repeat	2	114	180	112	62.2222
TcI	762	16	423	+	732	407	55.6011	SIRE3_TC	LTR/Viper	504	920	923	416	45.0704
TcI	762	185	463	+	732	278	37.9781	SIRE7_TC	LTR/Viper	399	702	741	303	40.8907
TcI	762	228	452	+	732	224	30.6011	TcVIPER	LTR/Viper	4167	4390	4390	223	5.07973
TcII-like	771	145	618	+	940	473	50.3191	SIRE3_TC	LTR/Viper	470	920	923	450	48.7541
TcI	771	152	632	+	969	480	49.5356	SIRE3_TC	LTR/Viper	471	920	923	449	48.6457
TcIII-like	771	186	634	+	988	448	45.3441	SIRE3_TC	LTR/Viper	494	920	923	426	46.1538
TcII-like	771	413	647	+	940	234	24.8936	TcVIPER	LTR/Viper	4167	4390	4390	223	5.07973
TcI	771	421	661	+	969	240	24.7678	TcVIPER	LTR/Viper	4167	4390	4390	223	5.07973
TcIII-like	771	429	663	+	988	234	23.6842	TcVIPER	LTR/Viper	4167	4390	4390	223	5.07973
TcI	785	359	451	+	1039	92	8.85467	(TA)n	Simple_repeat	2	93	180	91	50.5556
TcI	785	359	441	-	1039	82	7.8922	(TA)n	Simple_repeat	1	83	180	82	45.5556
TcII-like	785	361	441	-	1352	80	5.91716	(TA)n	Simple_repeat	1	81	180	80	44.4444
TcII-like	794	644	863	-	1422	219	15.4008	L1_TC	LINE/I	1	218	4831	217	4.49182
TcII-like	806	223	293	+	2101	70	3.33175	(TA)n	Simple_repeat	2	73	180	71	39.4444
TcIII-like	832	744	844	-	1242	100	8.05153	(CA)n	Simple_repeat	1	101	180	100	55.5556
TcII-like	848	375	789	+	1273	414	32.5216	SIRE3_TC	LTR/Viper	504	920	923	416	45.0704
TcII-like	848	595	818	+	1273	223	17.5177	TcVIPER	LTR/Viper	4167	4390	4390	223	5.07973
TcII-like	874	405	600	-	1427	195	13.665	(CA)n	Simple_repeat	1	180	180	179	99.4444
TcII-like	874	395	471	-	1427	76	5.32586	(CA)n	Simple_repeat	2	78	180	76	42.2222
TcII-like	874	537	608	-	1427	71	4.97547	(CA)n	Simple_repeat	37	108	180	71	39.4444
TcIII-like	874	390	460	-	1424	70	4.91573	(CATA)n	Simple_repeat	4	74	180	70	38.8889
TcIII-like	885	64	189	-	641	125	19.5008	(CATATA)n	Simple_repeat	59	177	180	118	65.5556
TcII-like	897	73	144	-	1909	71	3.71922	(CATA)n	Simple_repeat	4	74	180	70	38.8889
TcIII-like	907	272	337	-	928	65	7.00431	(CATATA)n	Simple_repeat	4	69	180	65	36.1111
TcIII-like	908	81	4439	+	4928	4358	88.4334	TcVIPER	LTR/Viper	1	4390	4390	4389	99.9772
TcIII-like	908	32	217	+	4928	185	3.75406	SIRE	Unknown	95	281	316	186	58.8608
TcIII-like	910	401	457	-	558	56	10.0358	(CA)n	Simple_repeat	2	58	180	56	31.1111
TcIII-like	952	525	573	+	586	48	8.19113	HAEIII-ECOR1_TC	Unknown	276	324	622	48	7.71704
TcIII-like	1002	250	429	-	3021	179	5.92519	(CATA)n	Simple_repeat	1	174	180	173	96.1111
TcIII-like	1002	1153	1326	-	3021	173	5.72658	(CA)n	Simple_repeat	2	175	180	173	96.1111
TcIII-like	1017	154	221	-	432	67	15.5093	(TAA)n	Simple_repeat	3	69	180	66	36.6667
TcII-like	1037	205	267	+	1035	62	5.99034	(CATATA)n	Simple_repeat	1	63	180	62	34.4444
TcII-like	1037	212	267	+	1035	55	5.31401	(TA)n	Simple_repeat	2	57	180	55	30.5556
TcI	1045	454	540	-	648	86	13.2716	(CA)n	Simple_repeat	1	88	180	87	48.3333
TcIII-like	1049	475	544	+	2728	69	2.52933	(GA)n	Simple_repeat	1	70	180	69	38.3333
TcIII-like	1053	538	964	+	1352	426	31.5089	SIRE7_TC	LTR/Viper	257	697	741	440	59.3792
TcI	1053	486	904	+	1439	418	29.0479	SIRE3_TC	LTR/Viper	494	920	923	426	46.1538
TcIII-like	1053	503	918	+	1352	415	30.6953	SIRE3_TC	LTR/Viper	504	920	923	416	45.0704
TcIII-like	1053	724	947	+	1352	223	16.4941	TcVIPER	LTR/Viper	4167	4390	4390	223	5.07973
TcI	1053	711	933	+	1439	222	15.4274	TcVIPER	LTR/Viper	4167	4390	4390	223	5.07973
TcIII-like	1064	1004	1103	+	2593	99	3.81797	(TA)n	Simple_repeat	1	101	180	100	55.5556
TcIII-like	1074	575	635	-	965	60	6.21762	(CA)n	Simple_repeat	1	61	180	60	33.3333
TcII-like	1076	921	1053	+	2720	132	4.85294	(CATATA)n	Simple_repeat	6	142	180	136	75.5556
TcII-like	1077	712	863	+	2051	151	7.36226	(CAGA)n	Simple_repeat	30	179	180	149	82.7778
TcII-like	1077	712	838	+	2051	126	6.14334	(CAGA)n	Simple_repeat	54	180	180	126	70
TcIII-like	1077	1055	1274	+	2139	219	10.2384	L1_TC	LINE/I	1	218	4831	217	4.49182
TcIII-like	1083	511	609	+	1335	98	7.34082	(CAGA)n	Simple_repeat	4	102	180	98	54.4444
TcIII-like	1103	72	4554	+	4710	4482	95.1592	TcVIPER	LTR/Viper	1	4389	4390	4388	99.9544
TcII-like	1103	72	4578	+	4739	4506	95.0834	TcVIPER	LTR/Viper	1	4389	4390	4388	99.9544
TcII-like	1103	24	205	+	4739	181	3.81937	SIRE	Unknown	98	281	316	183	57.9114
TcIII-like	1103	24	204	+	4710	180	3.82166	SIRE	Unknown	98	277	316	179	56.6456
TcII-like	1103	4347	4609	+	4739	262	5.52859	SIRE7_TC	LTR/Viper	444	708	741	264	35.6275
TcIII-like	1103	4331	4584	+	4710	253	5.37155	SIRE7_TC	LTR/Viper	444	708	741	264	35.6275
TcIII-like	1105	777	859	+	1473	82	5.56687	(TA)n	Simple_repeat	9	93	180	84	46.6667
TcIII-like	1114	97	517	+	1816	420	23.1278	SIRE3_TC	LTR/Viper	504	919	923	415	44.9621
TcII-like	1114	108	188	+	1334	80	5.997	SIRE	Unknown	104	186	316	82	25.9494
TcIII-like	1114	312	545	+	1816	233	12.8304	TcVIPER	LTR/Viper	4167	4388	4390	221	5.03417
TcIII-like	1116	185	252	-	1936	67	3.46074	(TAA)n	Simple_repeat	3	70	180	67	37.2222
TcIII-like	1135	801	887	-	937	86	9.17823	(TAA)n	Simple_repeat	2	90	180	88	48.8889
TcI	1135	683	773	-	904	90	9.95575	(CATATA)n	Simple_repeat	4	90	180	86	47.7778
TcIII-like	1135	801	877	-	937	76	8.11099	(TAA)n	Simple_repeat	2	78	180	76	42.2222
TcIII-like	1139	107	187	+	208	80	38.4615	(CA)n	Simple_repeat	2	82	180	80	44.4444
TcII-like	1152	144	211	+	628	67	10.6688	(CATA)n	Simple_repeat	1	67	180	66	36.6667
TcIII-like	1159	265	348	+	413	83	20.0969	(GA)n	Simple_repeat	97	180	180	83	46.1111
TcII-like	1162	129	178	+	350	49	14	(CATATA)n	Simple_repeat	4	53	180	49	27.2222
TcIII-like	1164	378	445	+	457	67	14.6608	(CA)n	Simple_repeat	1	68	180	67	37.2222
TcIII-like	1175	141	318	-	483	177	36.646	(TAA)n	Simple_repeat	2	178	180	176	97.7778
TcIII-like	1175	197	318	-	483	121	25.0518	(TAA)n	Simple_repeat	53	174	180	121	67.2222
TcII-like	1189	182	407	+	1250	225	18	SIRE	Unknown	98	315	316	217	68.6709
TcII-like	1189	218	655	+	1250	437	34.96	SIRE7_TC	LTR/Viper	257	697	741	440	59.3792
TcIII-like	1189	242	642	+	1230	400	32.5203	SIRE7_TC	LTR/Viper	294	697	741	403	54.386
TcI	1189	156	554	+	1117	398	35.6312	SIRE7_TC	LTR/Viper	294	694	741	400	53.9811
TcI	1189	83	514	+	1117	431	38.5855	SIRE3_TC	LTR/Viper	510	920	923	410	44.4204
TcIII-like	1189	171	599	+	1230	428	34.7967	SIRE3_TC	LTR/Viper	510	920	923	410	44.4204
TcII-like	1194	167	228	+	2140	61	2.85047	(TA)n	Simple_repeat	2	63	180	61	33.8889
TcII-like	1204	2918	6185	-	8110	3267	40.2836	L1_TC	LINE/I	1571	4831	4831	3260	67.4809
TcII-like	1204	6035	7821	-	8110	1786	22.0222	L1_TC	LINE/I	1	1783	4831	1782	36.8868
TcIII-like	1208	5886	5978	-	7616	92	1.20798	(CATA)n	Simple_repeat	6	94	180	88	48.8889
TcII-like	1210	1862	1941	+	2537	79	3.11391	(CATA)n	Simple_repeat	1	80	180	79	43.8889
TcII-like	1240	811	905	+	1337	94	7.03067	(TA)n	Simple_repeat	1	91	180	90	50
TcII-like	1241	2720	2864	-	3735	144	3.85542	(CATA)n	Simple_repeat	2	138	180	136	75.5556
TcII-like	1241	2783	2864	+	3735	81	2.16867	(CATA)n	Simple_repeat	4	87	180	83	46.1111
TcII-like	1259	427	546	+	644	119	18.4783	(TA)n	Simple_repeat	1	121	180	120	66.6667
TcII-like	1261	422	494	+	1330	72	5.41353	(CATA)n	Simple_repeat	4	76	180	72	40
TcII-like	1261	433	494	+	1330	61	4.58647	(CATA)n	Simple_repeat	3	64	180	61	33.8889
TcI	1270	35	110	+	823	75	9.113	(CATA)n	Simple_repeat	2	74	180	72	40
TcII-like	1273	86	148	-	1425	62	4.35088	(TAGA)n	Simple_repeat	4	66	180	62	34.4444
TcII-like	1296	5	68	-	383	63	16.4491	(CATATA)n	Simple_repeat	6	69	180	63	35
TcIII-like	1304	371	456	+	741	85	11.471	SIRE3_TC	LTR/Viper	667	747	923	80	8.66739
TcII-like	1304	339	411	+	724	72	9.94475	SIRE3_TC	LTR/Viper	681	747	923	66	7.1506
TcIII-like	1314	644	708	+	1381	64	4.63432	(TA)n	Simple_repeat	2	67	180	65	36.1111
TcI	1389	390	437	+	482	47	9.75104	(CATA)n	Simple_repeat	1	48	180	47	26.1111
TcIII-like	1452	741	789	+	1512	48	3.1746	(CATATA)n	Simple_repeat	6	54	180	48	26.6667
TcII-like	1464	234	363	-	509	129	25.3438	(CA)n	Simple_repeat	53	180	180	127	70.5556
TcII-like	1479	1075	1147	-	1589	72	4.53115	(CA)n	Simple_repeat	2	74	180	72	40
TcIII-like	1491	974	1058	-	1428	84	5.88235	(CAGG)n	Simple_repeat	2	86	180	84	46.6667
TcI	1491	793	849	-	1215	56	4.60905	(CAGG)n	Simple_repeat	2	58	180	56	31.1111
TcIII-like	1491	804	971	+	1428	167	11.6947	SIRE3_TC	LTR/Viper	668	811	923	143	15.493
TcII-like	1491	804	914	+	1370	110	8.0292	SIRE3_TC	LTR/Viper	669	771	923	102	11.0509
TcIII-like	1507	300	516	+	823	216	26.2454	SIRE	Unknown	98	315	316	217	68.6709
TcIII-like	1507	303	708	+	823	405	49.2102	SIRE3_TC	LTR/Viper	511	920	923	409	44.312
TcIII-like	1507	517	736	+	823	219	26.61	TcVIPER	LTR/Viper	4167	4389	4390	222	5.05695
TcI	1527	75	137	-	313	62	19.8083	(CA)n	Simple_repeat	2	64	180	62	34.4444
TcII-like	1536	29	96	+	560	67	11.9643	SIRE	Unknown	98	163	316	65	20.5696
TcIII-like	1536	29	96	+	569	67	11.775	SIRE	Unknown	98	163	316	65	20.5696
TcII-like	1539	331	390	-	772	59	7.64249	(CAGC)n	Simple_repeat	1	60	180	59	32.7778
TcII-like	1546	955	1090	-	1807	135	7.47095	(CA)n	Simple_repeat	2	137	180	135	75
TcIII-like	1546	1180	1394	+	2170	214	9.86175	SIRE	Unknown	98	315	316	217	68.6709
TcIII-like	1546	1296	1637	+	2170	341	15.7143	SIRE7_TC	LTR/Viper	339	696	741	357	48.1781
TcIII-like	1546	1176	1580	+	2170	404	18.6175	SIRE3_TC	LTR/Viper	504	912	923	408	44.2037
TcIII-like	1546	1395	1619	+	2170	224	10.3226	TcVIPER	LTR/Viper	4167	4390	4390	223	5.07973
TcII-like	1548	149	243	+	525	94	17.9048	(TA)n	Simple_repeat	2	97	180	95	52.7778
TcII-like	1548	149	230	-	525	81	15.4286	(TA)n	Simple_repeat	2	83	180	81	45
TcII-like	1570	83	354	+	686	271	39.5044	SIRE3_TC	LTR/Viper	511	771	923	260	28.169
TcIII-like	1570	85	352	+	701	267	38.0884	SIRE3_TC	LTR/Viper	511	771	923	260	28.169
TcII-like	1570	248	395	+	686	147	21.4286	SIRE2_TC	LTR/Viper	589	742	811	153	18.8656
TcII-like	1570	501	556	+	686	55	8.01749	SIRE	Unknown	49	101	316	52	16.4557
TcI	1588	106	154	-	742	48	6.469	(CATA)n	Simple_repeat	3	51	180	48	26.6667
TcIII-like	1593	141	197	-	488	56	11.4754	(CA)n	Simple_repeat	2	58	180	56	31.1111
TcIII-like	1599	571	615	+	795	44	5.53459	(CAGA)n	Simple_repeat	4	48	180	44	24.4444
TcII-like	1619	1	371	+	1843	370	20.076	SIRE2_TC	LTR/Viper	442	811	811	369	45.4994
TcIII-like	1619	1	370	+	1840	369	20.0543	SIRE2_TC	LTR/Viper	442	811	811	369	45.4994
TcI	1619	1	367	+	1823	366	20.0768	SIRE2_TC	LTR/Viper	442	805	811	363	44.7596
TcII-like	1634	1317	1376	-	1708	59	3.45433	(CATATA)n	Simple_repeat	4	63	180	59	32.7778
TcI	1640	523	927	+	1370	404	29.4891	SIRE3_TC	LTR/Viper	508	920	923	412	44.6371
TcI	1640	737	954	+	1370	217	15.8394	TcVIPER	LTR/Viper	4167	4388	4390	221	5.03417
TcII-like	1641	224	310	-	389	86	22.108	(TAA)n	Simple_repeat	2	88	180	86	47.7778
TcII-like	1646	643	1055	+	1364	412	30.2053	SIRE3_TC	LTR/Viper	512	917	923	405	43.8787
TcIII-like	1646	642	1037	+	1378	395	28.6647	SIRE3_TC	LTR/Viper	511	911	923	400	43.3369
TcIII-like	1646	1239	1300	-	1378	61	4.42671	(TA)n	Simple_repeat	2	63	180	61	33.8889
TcII-like	1646	858	1088	+	1364	230	16.8622	TcVIPER	LTR/Viper	4167	4390	4390	223	5.07973
TcIII-like	1646	850	1073	+	1378	223	16.1829	TcVIPER	LTR/Viper	4167	4390	4390	223	5.07973
TcI	1652	409	446	-	781	37	4.73752	(CATG)n	Simple_repeat	1	38	180	37	20.5556
TcIII-like	1669	663	1004	+	2070	341	16.4734	SIRE7_TC	LTR/Viper	339	698	741	359	48.448
TcIII-like	1669	546	959	+	2070	413	19.9517	SIRE3_TC	LTR/Viper	505	920	923	415	44.9621
TcIII-like	1669	765	987	+	2070	222	10.7246	TcVIPER	LTR/Viper	4167	4389	4390	222	5.05695
TcIII-like	1682	290	366	+	1120	76	6.78571	(CATG)n	Simple_repeat	1	75	180	74	41.1111
TcII-like	1688	424	538	-	2546	114	4.47761	(TA)n	Simple_repeat	1	117	180	116	64.4444
TcII-like	1688	1950	1999	+	2546	49	1.92459	(CATA)n	Simple_repeat	1	50	180	49	27.2222
TcII-like	1695	30	123	+	906	93	10.2649	(TA)n	Simple_repeat	2	95	180	93	51.6667
TcII-like	1695	51	123	+	906	72	7.94702	(TA)n	Simple_repeat	1	73	180	72	40
TcIII-like	1695	51	107	+	877	56	6.3854	(TA)n	Simple_repeat	1	57	180	56	31.1111
TcII-like	1699	230	446	+	747	216	28.9157	SIRE	Unknown	108	315	316	207	65.5063
TcIII-like	1699	301	444	+	736	143	19.4293	SIRE	Unknown	181	315	316	134	42.4051
TcI	1699	213	577	+	735	364	49.5238	SIRE3_TC	LTR/Viper	510	837	923	327	35.428
TcII-like	1699	222	501	+	747	279	37.3494	SIRE3_TC	LTR/Viper	510	768	923	258	27.9523
TcIII-like	1699	392	470	+	736	78	10.5978	SIRE2_TC	LTR/Viper	597	667	811	70	8.63132
TcIII-like	1717	75	254	+	455	179	39.3407	(TAA)n	Simple_repeat	1	180	180	179	99.4444
TcIII-like	1717	96	275	+	455	179	39.3407	(TAA)n	Simple_repeat	1	180	180	179	99.4444
TcIII-like	1717	117	296	+	455	179	39.3407	(TAA)n	Simple_repeat	1	180	180	179	99.4444
TcIII-like	1717	138	317	+	455	179	39.3407	(TAA)n	Simple_repeat	1	180	180	179	99.4444
TcIII-like	1717	159	338	+	455	179	39.3407	(TAA)n	Simple_repeat	1	180	180	179	99.4444
TcIII-like	1717	225	352	+	455	127	27.9121	(TAA)n	Simple_repeat	1	128	180	127	70.5556
TcIII-like	1730	1372	1639	+	2190	267	12.1918	SIRE3_TC	LTR/Viper	517	777	923	260	28.169
TcIII-like	1730	1743	1809	+	2190	66	3.0137	SIRE	Unknown	31	98	316	67	21.2025
TcIII-like	1730	1579	1649	+	2190	70	3.19635	TcVIPER	LTR/Viper	4167	4237	4390	70	1.59453
TcIII-like	1733	436	704	+	1915	268	13.9948	SIRE3_TC	LTR/Viper	510	771	923	261	28.2774
TcIII-like	1733	898	966	+	1915	68	3.55091	TcVIPER	LTR/Viper	4326	4389	4390	63	1.43508
TcII-like	1741	127	200	+	866	73	8.42956	(TA)n	Simple_repeat	2	75	180	73	40.5556
TcIII-like	1747	1073	1170	-	1300	97	7.46154	(TAG)n	Simple_repeat	2	101	180	99	55
TcIII-like	1761	873	935	+	1115	62	5.56054	(CAGA)n	Simple_repeat	4	66	180	62	34.4444
TcIII-like	1774	228	517	+	859	289	33.6438	SIRE3_TC	LTR/Viper	485	774	923	289	31.3109
TcII-like	1774	263	558	+	887	295	33.2582	SIRE3_TC	LTR/Viper	485	774	923	289	31.3109
TcII-like	1774	453	601	+	887	148	16.6855	SIRE2_TC	LTR/Viper	593	747	811	154	18.9889
TcIII-like	1774	418	570	+	859	152	17.695	SIRE2_TC	LTR/Viper	598	747	811	149	18.3724
TcII-like	1794	439	485	+	1244	46	3.69775	(TA)n	Simple_repeat	1	47	180	46	25.5556
TcIII-like	1799	862	1039	-	1976	177	8.95749	(CAG)n	Simple_repeat	1	178	180	177	98.3333
TcIII-like	1799	845	1011	-	1976	166	8.40081	(CAG)n	Simple_repeat	2	168	180	166	92.2222
TcII-like	1811	469	545	-	1496	76	5.08021	(CATA)n	Simple_repeat	4	80	180	76	42.2222
TcIII-like	1811	292	351	-	1250	59	4.72	(TAG)n	Simple_repeat	3	62	180	59	32.7778
TcII-like	1811	292	334	-	1496	42	2.80749	(CAG)n	Simple_repeat	3	45	180	42	23.3333
TcII-like	1812	699	851	-	1042	152	14.5873	(CA)n	Simple_repeat	1	153	180	152	84.4444
TcIII-like	1812	688	829	-	1026	141	13.7427	(CATATA)n	Simple_repeat	6	141	180	135	75
TcII-like	1812	362	424	+	1042	62	5.9501	(TA)n	Simple_repeat	1	63	180	62	34.4444
TcIII-like	1819	33	252	+	730	219	30	L1_TC	LINE/I	1	218	4831	217	4.49182
TcIII-like	1898	229	273	-	2015	44	2.18362	(TA)n	Simple_repeat	2	46	180	44	24.4444
TcII-like	1902	1907	2046	-	3843	139	3.61697	(CATA)n	Simple_repeat	2	139	180	137	76.1111
TcI	1911	406	451	-	586	45	7.67918	(CATATA)n	Simple_repeat	6	51	180	45	25
TcII-like	1914	250	304	+	1291	54	4.1828	(TAA)n	Simple_repeat	3	57	180	54	30
TcII-like	1915	394	448	-	461	54	11.7137	(TA)n	Simple_repeat	1	55	180	54	30
TcIII-like	1918	118	257	-	301	139	46.1794	(TAA)n	Simple_repeat	2	141	180	139	77.2222
TcII-like	1918	122	248	-	296	126	42.5676	(TAA)n	Simple_repeat	3	129	180	126	70
TcIII-like	1930	500	576	-	1486	76	5.1144	(CA)n	Simple_repeat	1	77	180	76	42.2222
TcII-like	1997	46	139	-	248	93	37.5	(TAA)n	Simple_repeat	83	176	180	93	51.6667
TcIII-like	2019	207	260	+	694	53	7.63689	(TA)n	Simple_repeat	2	55	180	53	29.4444
TcII-like	2029	163	264	-	743	101	13.5935	(TA)n	Simple_repeat	16	116	180	100	55.5556
TcII-like	2029	147	235	-	743	88	11.8439	(CATATA)n	Simple_repeat	22	110	180	88	48.8889
TcIII-like	2054	504	685	-	765	181	23.6601	(TAA)n	Simple_repeat	1	180	180	179	99.4444
TcIII-like	2054	531	712	-	765	181	23.6601	(TAA)n	Simple_repeat	1	180	180	179	99.4444
TcII-like	2054	21	154	-	622	133	21.3826	(TAAAA)n	Simple_repeat	3	134	180	131	72.7778
TcIII-like	2054	170	256	-	765	86	11.2418	(TAA)n	Simple_repeat	1	87	180	86	47.7778
TcIII-like	2132	54	124	-	597	70	11.7253	(TA)n	Simple_repeat	1	71	180	70	38.8889
TcII-like	2169	426	485	-	2325	59	2.53763	(CA)n	Simple_repeat	1	60	180	59	32.7778
TcII-like	2172	55	357	+	1980	302	15.2525	SIRE3_TC	LTR/Viper	505	771	923	266	28.8191
TcIII-like	2172	59	361	+	2001	302	15.0925	SIRE3_TC	LTR/Viper	505	771	923	266	28.8191
TcII-like	2172	449	535	+	1980	86	4.34343	SIRE7_TC	LTR/Viper	612	696	741	84	11.336
TcIII-like	2172	487	532	+	2001	45	2.24888	SIRE7_TC	LTR/Viper	645	690	741	45	6.07287
TcII-like	2172	446	521	+	1980	75	3.78788	TcVIPER	LTR/Viper	4320	4389	4390	69	1.57175
TcIII-like	2172	453	523	+	2001	70	3.49825	TcVIPER	LTR/Viper	4321	4389	4390	68	1.54897
TcIII-like	2174	213	546	+	795	333	41.8868	SIRE7_TC	LTR/Viper	339	697	741	358	48.3131
TcIII-like	2174	93	505	+	795	412	51.8239	SIRE3_TC	LTR/Viper	504	920	923	416	45.0704
TcIII-like	2174	311	534	+	795	223	28.0503	TcVIPER	LTR/Viper	4167	4390	4390	223	5.07973
TcII-like	2198	544	579	+	2421	35	1.44568	(CATA)n	Simple_repeat	1	36	180	35	19.4444
TcII-like	2212	216	293	-	932	77	8.2618	(CA)n	Simple_repeat	2	76	180	74	41.1111
TcII-like	2213	843	1052	-	3001	209	6.96435	(CATATA)n	Simple_repeat	1	180	180	179	99.4444
TcII-like	2213	1131	1340	-	3001	209	6.96435	(CATA)n	Simple_repeat	1	180	180	179	99.4444
TcII-like	2213	1173	1382	-	3001	209	6.96435	(CATA)n	Simple_repeat	1	180	180	179	99.4444
TcII-like	2213	1261	1470	-	3001	209	6.96435	(CATA)n	Simple_repeat	1	180	180	179	99.4444
TcII-like	2213	1101	1308	-	3001	207	6.8977	(CATA)n	Simple_repeat	1	180	180	179	99.4444
TcII-like	2213	1017	1222	-	3001	205	6.83106	(CATA)n	Simple_repeat	1	180	180	179	99.4444
TcII-like	2213	882	1090	-	3001	208	6.93102	(CATA)n	Simple_repeat	1	179	180	178	98.8889
TcII-like	2213	909	1114	-	3001	205	6.83106	(CATA)n	Simple_repeat	3	180	180	177	98.3333
TcII-like	2213	1238	1442	-	3001	204	6.79773	(CATA)n	Simple_repeat	1	177	180	176	97.7778
TcII-like	2213	826	1026	-	3001	200	6.66445	(CATA)n	Simple_repeat	3	179	180	176	97.7778
TcII-like	2213	1200	1402	-	3001	202	6.73109	(CATA)n	Simple_repeat	3	177	180	174	96.6667
TcII-like	2213	942	1140	-	3001	198	6.5978	(CATA)n	Simple_repeat	3	177	180	174	96.6667
TcII-like	2213	1072	1270	-	3001	198	6.5978	(CATA)n	Simple_repeat	3	177	180	174	96.6667
TcII-like	2213	812	935	+	3001	123	4.09863	(CATA)n	Simple_repeat	49	171	180	122	67.7778
TcII-like	2213	1351	1488	-	3001	137	4.56514	(CATA)n	Simple_repeat	60	180	180	120	66.6667
TcIII-like	2214	824	1004	-	1211	180	14.8637	(TA)n	Simple_repeat	2	179	180	177	98.3333
TcII-like	2218	420	496	+	1527	76	4.97708	(TAG)n	Simple_repeat	2	80	180	78	43.3333
TcIII-like	2218	447	509	+	1555	62	3.98714	(TGG)n	Simple_repeat	3	65	180	62	34.4444
TcII-like	2218	442	496	+	1527	54	3.53635	(TAG)n	Simple_repeat	2	56	180	54	30
TcIII-like	2224	521	615	-	1000	94	9.4	(CA)n	Simple_repeat	2	92	180	90	50
TcII-like	2224	1370	1444	-	1851	74	3.99784	(CA)n	Simple_repeat	2	76	180	74	41.1111
TcII-like	2224	1563	1627	-	1851	64	3.45759	(CATA)n	Simple_repeat	6	66	180	60	33.3333
TcII-like	2224	910	968	+	1851	58	3.13344	(CATG)n	Simple_repeat	1	59	180	58	32.2222
TcIII-like	2226	59	257	+	652	198	30.3681	L1_TC	LINE/I	22	218	4831	196	4.05713
TcIII-like	2229	1459	1561	+	1788	102	5.7047	(CAG)n	Simple_repeat	2	105	180	103	57.2222
TcII-like	2230	190	355	-	691	165	23.8784	(CATG)n	Simple_repeat	9	171	180	162	90
TcIII-like	2233	219	562	+	1141	343	30.0613	SIRE7_TC	LTR/Viper	339	702	741	363	48.9879
TcIII-like	2233	104	507	+	1141	403	35.3199	SIRE3_TC	LTR/Viper	510	911	923	401	43.4453
TcIII-like	2233	320	543	+	1141	223	19.5443	TcVIPER	LTR/Viper	4167	4390	4390	223	5.07973
TcII-like	2234	407	469	-	707	62	8.76945	(CAGA)n	Simple_repeat	114	176	180	62	34.4444
TcII-like	2234	417	469	-	707	52	7.35502	(CAGA)n	Simple_repeat	122	174	180	52	28.8889
TcII-like	2234	428	469	-	707	41	5.79915	(CAGA)n	Simple_repeat	130	171	180	41	22.7778
TcII-like	2239	38	128	-	863	90	10.4287	(CATA)n	Simple_repeat	92	180	180	88	48.8889
TcIII-like	2239	40	107	-	779	67	8.60077	(CATG)n	Simple_repeat	1	66	180	65	36.1111
TcII-like	2242	89	307	+	790	218	27.5949	SIRE	Unknown	95	313	316	218	68.9873
TcI	2242	89	302	+	781	213	27.2727	SIRE	Unknown	99	313	316	214	67.7215
TcIII-like	2242	95	308	+	819	213	26.0073	SIRE	Unknown	99	313	316	214	67.7215
TcI	2242	214	423	+	781	209	26.7606	SIRE3_TC	LTR/Viper	637	827	923	190	20.585
TcII-like	2242	219	428	+	790	209	26.4557	SIRE3_TC	LTR/Viper	637	827	923	190	20.585
TcIII-like	2242	220	429	+	819	209	25.5189	SIRE3_TC	LTR/Viper	637	827	923	190	20.585
TcII-like	2242	312	544	+	790	232	29.3671	TcVIPER	LTR/Viper	4167	4388	4390	221	5.03417
TcI	2242	307	531	+	781	224	28.6812	TcVIPER	LTR/Viper	4167	4380	4390	213	4.85194
TcIII-like	2242	313	537	+	819	224	27.3504	TcVIPER	LTR/Viper	4167	4380	4390	213	4.85194
TcIII-like	2247	267	314	+	600	47	7.83333	(TA)n	Simple_repeat	1	48	180	47	26.1111
TcII-like	2254	1080	1218	+	2099	138	6.57456	(CATA)n	Simple_repeat	4	143	180	139	77.2222
TcII-like	2254	19	83	-	2099	64	3.04907	(CATA)n	Simple_repeat	1	64	180	63	35
TcII-like	2254	861	910	-	2099	49	2.33444	(TAG)n	Simple_repeat	130	179	180	49	27.2222
TcIII-like	2262	1103	1564	+	1788	461	25.783	SIRE3_TC	LTR/Viper	510	920	923	410	44.4204
TcIII-like	2262	1348	1593	+	1788	245	13.7025	TcVIPER	LTR/Viper	4168	4390	4390	222	5.05695
TcII-like	2275	1854	1925	+	1952	71	3.6373	(TA)n	Simple_repeat	1	73	180	72	40
TcIII-like	2275	1816	1880	+	1914	64	3.34378	(CATATA)n	Simple_repeat	2	69	180	67	37.2222
TcII-like	2275	1854	1917	+	1952	63	3.22746	(CATATA)n	Simple_repeat	117	180	180	63	35
TcIII-like	2280	182	237	-	1409	55	3.90348	(CATA)n	Simple_repeat	1	56	180	55	30.5556
TcIII-like	2307	218	571	+	931	353	37.9162	SIRE7_TC	LTR/Viper	339	707	741	368	49.6626
TcI	2307	92	509	+	891	417	46.8013	SIRE3_TC	LTR/Viper	504	920	923	416	45.0704
TcIII-like	2307	106	517	+	931	411	44.1461	SIRE3_TC	LTR/Viper	511	920	923	409	44.312
TcII-like	2307	141	555	+	969	414	42.7245	SIRE3_TC	LTR/Viper	511	920	923	409	44.312
TcII-like	2307	488	591	+	969	103	10.6295	SIRE	Unknown	1	102	316	101	31.962
TcIII-like	2307	321	546	+	931	225	24.1676	TcVIPER	LTR/Viper	4167	4390	4390	223	5.07973
TcI	2307	310	537	+	891	227	25.477	TcVIPER	LTR/Viper	4167	4389	4390	222	5.05695
TcII-like	2320	553	618	-	1469	65	4.42478	(TAA)n	Simple_repeat	2	67	180	65	36.1111
TcII-like	2320	819	869	-	1469	50	3.40368	(CATA)n	Simple_repeat	2	52	180	50	27.7778
TcII-like	2323	310	695	+	1119	385	34.4057	SIRE7_TC	LTR/Viper	339	680	741	341	46.0189
TcII-like	2323	189	629	+	1119	440	39.3208	SIRE3_TC	LTR/Viper	511	899	923	388	42.0368
TcII-like	2323	650	722	+	1119	72	6.43432	SIRE	Unknown	53	130	316	77	24.3671
TcIII-like	2334	823	882	+	963	59	6.12669	(CATA)n	Simple_repeat	1	60	180	59	32.7778
TcIII-like	2369	746	1084	+	1113	338	30.3684	SIRE7_TC	LTR/Viper	339	697	741	358	48.3131
TcIII-like	2369	633	1043	+	1113	410	36.8374	SIRE3_TC	LTR/Viper	511	920	923	409	44.312
TcIII-like	2369	847	1072	+	1113	225	20.2156	TcVIPER	LTR/Viper	4167	4390	4390	223	5.07973
TcII-like	2380	89	150	+	501	61	12.1756	(TA)n	Simple_repeat	2	63	180	61	33.8889
TcII-like	2382	152	203	+	378	51	13.4921	(TA)n	Simple_repeat	2	53	180	51	28.3333
TcIII-like	2400	5	83	-	486	78	16.0494	(TA)n	Simple_repeat	1	79	180	78	43.3333
TcII-like	2400	8	72	+	495	64	12.9293	(TA)n	Simple_repeat	1	65	180	64	35.5556
TcII-like	2408	527	589	-	629	62	9.85692	(TGGA)n	Simple_repeat	4	66	180	62	34.4444
TcIII-like	2408	545	598	+	636	53	8.33333	(CATA)n	Simple_repeat	4	57	180	53	29.4444
TcIII-like	2416	770	818	-	2642	48	1.81681	(CAGA)n	Simple_repeat	4	52	180	48	26.6667
TcI	2423	483	683	-	813	200	24.6002	(TAA)n	Simple_repeat	1	180	180	179	99.4444
TcIII-like	2423	406	593	+	889	187	21.0349	(TAA)n	Simple_repeat	1	180	180	179	99.4444
TcIII-like	2423	442	627	+	889	185	20.8099	(TAA)n	Simple_repeat	1	180	180	179	99.4444
TcI	2423	506	696	-	813	190	23.3702	(TAA)n	Simple_repeat	2	180	180	178	98.8889
TcI	2423	565	748	-	813	183	22.5092	(TAA)n	Simple_repeat	2	180	180	178	98.8889
TcI	2423	454	643	-	813	189	23.2472	(TAA)n	Simple_repeat	3	180	180	177	98.3333
TcIII-like	2423	379	569	+	889	190	21.3723	(TAA)n	Simple_repeat	3	180	180	177	98.3333
TcIII-like	2423	638	824	-	889	186	20.9224	(TAA)n	Simple_repeat	2	177	180	175	97.2222
TcI	2423	346	528	-	813	182	22.3862	(TAA)n	Simple_repeat	1	174	180	173	96.1111
TcIII-like	2423	469	627	+	889	158	17.7728	(TAA)n	Simple_repeat	2	162	180	160	88.8889
TcIII-like	2423	215	362	+	889	147	16.5354	(TAA)n	Simple_repeat	33	176	180	143	79.4444
TcII-like	2424	646	1063	+	1127	417	37.0009	SIRE7_TC	LTR/Viper	257	697	741	440	59.3792
TcIII-like	2424	627	1016	+	1077	389	36.1188	SIRE7_TC	LTR/Viper	290	702	741	412	55.6005
TcIII-like	2424	542	968	+	1077	426	39.5543	SIRE3_TC	LTR/Viper	491	920	923	429	46.4789
TcII-like	2424	597	1012	+	1127	415	36.8234	SIRE3_TC	LTR/Viper	491	908	923	417	45.1788
TcIII-like	2424	774	997	+	1077	223	20.7057	TcVIPER	LTR/Viper	4167	4390	4390	223	5.07973
TcII-like	2424	831	1049	+	1127	218	19.3434	TcVIPER	LTR/Viper	4167	4388	4390	221	5.03417
TcIII-like	2427	190	300	-	412	110	26.699	(CA)n	Simple_repeat	1	110	180	109	60.5556
TcII-like	2434	119	536	+	1054	417	39.5636	SIRE3_TC	LTR/Viper	504	920	923	416	45.0704
TcII-like	2434	910	953	-	1054	43	4.0797	(CAGA)n	Simple_repeat	1	44	180	43	23.8889
TcII-like	2434	339	564	+	1054	225	21.3472	TcVIPER	LTR/Viper	4167	4389	4390	222	5.05695
TcII-like	2442	136	484	+	986	348	35.2941	SIRE3_TC	LTR/Viper	495	828	923	333	36.078
TcIII-like	2442	136	430	+	1037	294	28.351	SIRE3_TC	LTR/Viper	495	790	923	295	31.961
TcII-like	2451	167	210	+	388	43	11.0825	(TA)n	Simple_repeat	1	44	180	43	23.8889
TcII-like	2462	471	520	+	631	49	7.76545	(TAG)n	Simple_repeat	1	50	180	49	27.2222
TcIII-like	2467	2626	2717	+	2817	91	3.23039	(TAG)n	Simple_repeat	2	93	180	91	50.5556
TcII-like	2467	2625	2691	+	2816	66	2.34375	(TAG)n	Simple_repeat	2	68	180	66	36.6667
TcIII-like	2468	577	654	+	1771	77	4.34783	(CA)n	Simple_repeat	2	79	180	77	42.7778
TcII-like	2473	87	151	+	596	64	10.7383	(CA)n	Simple_repeat	1	65	180	64	35.5556
TcII-like	2497	1067	1144	-	1243	77	6.19469	(CAA)n	Simple_repeat	3	82	180	79	43.8889
TcII-like	2503	875	1094	-	1499	219	14.6097	L1_TC	LINE/I	1	218	4831	217	4.49182
TcII-like	2516	498	578	-	869	80	9.20598	(CA)n	Simple_repeat	1	81	180	80	44.4444
TcI	2525	480	519	-	746	39	5.22788	(CAGG)n	Simple_repeat	1	40	180	39	21.6667
TcII-like	2546	249	324	+	1210	75	6.19835	(CA)n	Simple_repeat	105	178	180	73	40.5556
TcII-like	2560	1033	1218	+	1511	185	12.2435	SIRE3_TC	LTR/Viper	668	841	923	173	18.7432
TcIII-like	2560	998	1118	+	1457	120	8.2361	SIRE2_TC	LTR/Viper	626	742	811	116	14.3033
TcIII-like	2560	984	1086	+	1457	102	7.00069	SIRE3_TC	LTR/Viper	667	777	923	110	11.9177
TcIII-like	2562	484	657	+	1468	173	11.7847	(TA)n	Simple_repeat	4	171	180	167	92.7778
TcII-like	2562	582	744	+	1736	162	9.3318	(TA)n	Simple_repeat	2	165	180	163	90.5556
TcII-like	2562	584	725	+	1736	141	8.12212	(CATATA)n	Simple_repeat	2	142	180	140	77.7778
TcIII-like	2562	484	585	+	1468	101	6.88011	(CATA)n	Simple_repeat	4	103	180	99	55
TcIII-like	2569	3172	3229	+	3861	57	1.4763	(CA)n	Simple_repeat	1	58	180	57	31.6667
TcIII-like	2629	188	240	+	528	52	9.84848	(CA)n	Simple_repeat	1	53	180	52	28.8889
TcI	2643	401	499	+	971	98	10.0927	(CATA)n	Simple_repeat	48	140	180	92	51.1111
TcIII-like	2650	477	802	+	1023	325	31.7693	SIRE7_TC	LTR/Viper	339	690	741	351	47.3684
TcIII-like	2650	346	765	+	1023	419	40.958	SIRE3_TC	LTR/Viper	491	920	923	429	46.4789
TcIII-like	2650	573	793	+	1023	220	21.5054	TcVIPER	LTR/Viper	4167	4389	4390	222	5.05695
TcIII-like	2663	946	1290	+	1864	344	18.4549	SIRE7_TC	LTR/Viper	339	701	741	362	48.8529
TcIII-like	2663	827	1243	+	1864	416	22.3176	SIRE3_TC	LTR/Viper	504	920	923	416	45.0704
TcIII-like	2663	1049	1271	+	1864	222	11.9099	TcVIPER	LTR/Viper	4167	4389	4390	222	5.05695
TcI	2676	1231	1393	-	2763	162	5.86319	(CATATA)n	Simple_repeat	6	168	180	162	90
TcII-like	2689	66	121	-	438	55	12.5571	(TAA)n	Simple_repeat	2	57	180	55	30.5556
TcII-like	2689	224	264	-	438	40	9.13242	(TAG)n	Simple_repeat	2	42	180	40	22.2222
TcI	2690	705	1082	+	1137	377	33.1574	SIRE7_TC	LTR/Viper	290	682	741	392	52.9015
TcII-like	2690	776	1231	+	1314	455	34.6271	SIRE3_TC	LTR/Viper	504	920	923	416	45.0704
TcIII-like	2690	655	1055	+	1138	400	35.1494	SIRE3_TC	LTR/Viper	514	920	923	406	43.987
TcI	2690	634	1042	+	1137	408	35.8839	SIRE3_TC	LTR/Viper	505	910	923	405	43.8787
TcI	2690	856	1083	+	1137	227	19.9648	TcVIPER	LTR/Viper	4167	4390	4390	223	5.07973
TcIII-like	2690	863	1084	+	1138	221	19.42	TcVIPER	LTR/Viper	4167	4390	4390	223	5.07973
TcII-like	2690	1038	1260	+	1314	222	16.895	TcVIPER	LTR/Viper	4167	4390	4390	223	5.07973
TcI	2825	286	354	-	537	68	12.6629	(TAA)n	Simple_repeat	2	70	180	68	37.7778
TcII-like	2825	294	362	-	542	68	12.5461	(TAA)n	Simple_repeat	2	70	180	68	37.7778
TcII-like	2827	487	681	+	1102	194	17.6044	(TAA)n	Simple_repeat	1	180	180	179	99.4444
TcIII-like	2827	113	292	-	1092	179	16.3919	(TAA)n	Simple_repeat	1	179	180	178	98.8889
TcIII-like	2827	83	280	-	1092	197	18.0403	(TAA)n	Simple_repeat	1	178	180	177	98.3333
TcII-like	2827	543	710	+	1102	167	15.1543	(TAA)n	Simple_repeat	1	162	180	161	89.4444
TcII-like	2827	584	710	+	1102	126	11.4338	(TAA)n	Simple_repeat	2	132	180	130	72.2222
TcII-like	2827	68	193	-	1102	125	11.343	(TAA)n	Simple_repeat	2	129	180	127	70.5556
TcII-like	2838	92	190	-	462	98	21.2121	(TAA)n	Simple_repeat	2	102	180	100	55.5556
TcII-like	2844	213	267	-	323	54	16.7183	(TA)n	Simple_repeat	1	55	180	54	30
TcII-like	2846	130	202	+	2629	72	2.73868	(CATA)n	Simple_repeat	4	77	180	73	40.5556
TcII-like	2856	46	255	-	1304	209	16.0276	L1_TC	LINE/I	1	208	4831	207	4.28483
TcIII-like	2856	181	392	-	1401	211	15.0607	L1_TC	LINE/I	1	208	4831	207	4.28483
TcII-like	2868	349	417	-	1213	68	5.60594	(TA)n	Simple_repeat	1	69	180	68	37.7778
TcII-like	2877	48	224	-	534	176	32.9588	(TAA)n	Simple_repeat	1	180	180	179	99.4444
TcII-like	2877	75	248	-	534	173	32.397	(TAA)n	Simple_repeat	1	176	180	175	97.2222
TcII-like	2877	21	173	-	534	152	28.4644	(TAA)n	Simple_repeat	1	158	180	157	87.2222
TcII-like	2877	172	260	-	534	88	16.4794	(TAA)n	Simple_repeat	89	179	180	90	50
TcII-like	2878	312	735	+	1211	423	34.9298	SIRE7_TC	LTR/Viper	257	699	741	442	59.6491
TcII-like	2878	284	687	+	1211	403	33.2783	SIRE3_TC	LTR/Viper	511	920	923	409	44.312
TcII-like	2878	494	716	+	1211	222	18.332	TcVIPER	LTR/Viper	4167	4390	4390	223	5.07973
TcIII-like	2883	129	547	+	798	418	52.381	SIRE3_TC	LTR/Viper	494	920	923	426	46.1538
TcII-like	2883	145	552	+	807	407	50.4337	SIRE3_TC	LTR/Viper	508	920	923	412	44.6371
TcII-like	2883	357	580	+	807	223	27.6332	TcVIPER	LTR/Viper	4167	4389	4390	222	5.05695
TcIII-like	2883	356	575	+	798	219	27.4436	TcVIPER	LTR/Viper	4167	4389	4390	222	5.05695
TcIII-like	2887	705	798	-	1251	93	7.43405	(GA)n	Simple_repeat	2	95	180	93	51.6667
TcII-like	2894	259	330	-	334	71	21.2575	(CA)n	Simple_repeat	2	73	180	71	39.4444
TcII-like	2908	2372	5498	+	6209	3126	50.3463	L1_TC	LINE/I	1697	4831	4831	3134	64.8727
TcII-like	2908	813	2424	+	6209	1611	25.9462	L1_TC	LINE/I	1	1622	4831	1621	33.5541
TcIII-like	2908	1225	1438	+	1849	213	11.5197	SIRE3_TC	LTR/Viper	728	920	923	192	20.8017
TcII-like	2908	5568	5777	+	6209	209	3.36608	SIRE3_TC	LTR/Viper	728	920	923	192	20.8017
TcIII-like	2908	814	1157	+	1849	343	18.5506	L1_TC	LINE/I	4481	4824	4831	343	7.09998
TcII-like	2908	5568	5627	+	6209	59	0.950234	TcVIPER	LTR/Viper	4178	4236	4390	58	1.32118
TcIII-like	2908	1410	1456	+	1849	46	2.48783	TcVIPER	LTR/Viper	4333	4379	4390	46	1.04784
TcII-like	2908	5749	5795	+	6209	46	0.74086	TcVIPER	LTR/Viper	4333	4379	4390	46	1.04784
TcI	2917	262	693	+	937	431	45.9979	SIRE7_TC	LTR/Viper	257	712	741	455	61.4035
TcIII-like	2917	267	699	+	960	432	45	SIRE7_TC	LTR/Viper	257	712	741	455	61.4035
TcI	2917	225	636	+	937	411	43.8634	SIRE3_TC	LTR/Viper	502	920	923	418	45.2871
TcIII-like	2917	230	638	+	960	408	42.5	SIRE3_TC	LTR/Viper	502	914	923	412	44.6371
TcI	2917	441	665	+	937	224	23.9061	TcVIPER	LTR/Viper	4167	4390	4390	223	5.07973
TcIII-like	2917	450	671	+	960	221	23.0208	TcVIPER	LTR/Viper	4167	4390	4390	223	5.07973
TcII-like	2927	729	787	+	1263	58	4.59224	(TA)n	Simple_repeat	1	59	180	58	32.2222
TcIII-like	2928	781	832	-	868	51	5.87558	(TAA)n	Simple_repeat	3	54	180	51	28.3333
TcII-like	2930	538	601	-	1320	63	4.77273	(CATA)n	Simple_repeat	4	67	180	63	35
TcII-like	2946	364	400	-	699	36	5.15021	(CAG)n	Simple_repeat	2	38	180	36	20
TcII-like	2949	105	320	-	684	215	31.4327	L1_TC	LINE/I	1	209	4831	208	4.30553
TcIII-like	2949	115	328	-	680	213	31.3235	L1_TC	LINE/I	1	209	4831	208	4.30553
TcIII-like	2950	497	562	+	1972	65	3.29615	TcVIPER	LTR/Viper	4322	4389	4390	67	1.5262
TcIII-like	2957	470	548	-	615	78	12.6829	(TAG)n	Simple_repeat	1	79	180	78	43.3333
TcII-like	2979	809	1089	+	1247	280	22.4539	SIRE3_TC	LTR/Viper	665	920	923	255	27.6273
TcII-like	2979	799	892	+	1247	93	7.4579	SIRE2_TC	LTR/Viper	582	667	811	85	10.4809
TcII-like	2979	1048	1107	+	1247	59	4.73136	TcVIPER	LTR/Viper	4320	4379	4390	59	1.34396
TcII-like	2989	768	1218	+	1845	450	24.3902	SIRE3_TC	LTR/Viper	494	912	923	418	45.2871
TcII-like	3024	493	569	-	797	76	9.53576	(TAA)n	Simple_repeat	2	78	180	76	42.2222
TcII-like	3086	135	209	-	324	74	22.8395	(CA)n	Simple_repeat	2	76	180	74	41.1111
TcIII-like	3168	146	486	+	955	340	35.6021	SIRE7_TC	LTR/Viper	339	697	741	358	48.3131
TcIII-like	3168	26	447	+	955	421	44.0838	SIRE3_TC	LTR/Viper	504	920	923	416	45.0704
TcIII-like	3168	252	476	+	955	224	23.4555	TcVIPER	LTR/Viper	4167	4390	4390	223	5.07973
TcIII-like	3171	525	749	-	2123	224	10.5511	L1_TC	LINE/I	1	218	4831	217	4.49182
TcIII-like	3193	897	966	-	2196	69	3.14208	(TAA)n	Simple_repeat	1	72	180	71	39.4444
TcII-like	3193	931	999	-	2205	68	3.0839	(TAA)n	Simple_repeat	2	72	180	70	38.8889
TcII-like	3193	941	999	-	2205	58	2.63039	(TAA)n	Simple_repeat	122	180	180	58	32.2222
TcIII-like	3207	265	629	+	903	364	40.3101	SIRE3_TC	LTR/Viper	561	919	923	358	38.7866
TcIII-like	3207	218	269	+	903	51	5.64784	(TA)n	Simple_repeat	2	53	180	51	28.3333
TcIII-like	3218	2448	5635	-	11284	3187	28.2435	L1_TC	LINE/I	1637	4824	4831	3187	65.9698
TcIII-like	3218	118	2448	-	11284	2330	20.6487	TcVIPER	LTR/Viper	2052	4390	4390	2338	53.2574
TcIII-like	3218	5489	7204	-	11284	1715	15.1985	L1_TC	LINE/I	1	1712	4831	1711	35.4171
TcIII-like	3218	7203	7303	-	11284	100	0.886211	SIRE	Unknown	101	202	316	101	31.962
TcIII-like	3221	1409	1820	+	2842	411	14.4616	SIRE3_TC	LTR/Viper	507	920	923	413	44.7454
TcIII-like	3221	1626	1848	+	2842	222	7.8114	TcVIPER	LTR/Viper	4167	4389	4390	222	5.05695
TcIII-like	3278	103	209	-	989	106	10.7179	(TAA)n	Simple_repeat	74	180	180	106	58.8889
TcII-like	3278	120	200	-	973	80	8.22199	(TAA)n	Simple_repeat	2	82	180	80	44.4444
TcII-like	3321	225	306	-	715	81	11.3287	(CA)n	Simple_repeat	1	82	180	81	45
TcIII-like	3405	215	311	-	778	96	12.3393	(TAGA)n	Simple_repeat	4	100	180	96	53.3333
TcIII-like	3405	269	331	+	778	62	7.96915	(TA)n	Simple_repeat	1	63	180	62	34.4444
TcII-like	3405	256	304	+	763	48	6.29096	(TA)n	Simple_repeat	1	49	180	48	26.6667
TcII-like	3430	416	841	+	891	425	47.6992	SIRE3_TC	LTR/Viper	503	920	923	417	45.1788
TcIII-like	3430	404	679	+	884	275	31.1086	SIRE3_TC	LTR/Viper	503	763	923	260	28.169
TcII-like	3430	640	871	+	891	231	25.9259	TcVIPER	LTR/Viper	4167	4390	4390	223	5.07973
TcII-like	3431	1624	2018	+	2258	394	17.4491	SIRE3_TC	LTR/Viper	508	911	923	403	43.662
TcIII-like	3431	1622	2018	+	2255	396	17.561	SIRE3_TC	LTR/Viper	511	911	923	400	43.3369
TcIII-like	3431	1834	2053	+	2255	219	9.71175	TcVIPER	LTR/Viper	4167	4389	4390	222	5.05695
TcII-like	3431	1834	2053	+	2258	219	9.69885	TcVIPER	LTR/Viper	4167	4389	4390	222	5.05695
TcIII-like	3434	29	112	+	365	83	22.7397	L1_TC	LINE/I	129	212	4831	83	1.71807
TcII-like	3434	29	112	+	373	83	22.252	L1_TC	LINE/I	129	212	4831	83	1.71807
TcII-like	3434	118	171	+	373	53	14.2091	L1_TC	LINE/I	4778	4831	4831	53	1.09708
TcIII-like	3449	1718	1825	+	2455	107	4.35845	(CA)n	Simple_repeat	2	109	180	107	59.4444
TcIII-like	3470	97	502	+	1474	405	27.4763	SIRE3_TC	LTR/Viper	511	916	923	405	43.8787
TcIII-like	3470	312	535	+	1474	223	15.1289	TcVIPER	LTR/Viper	4167	4390	4390	223	5.07973
TcIII-like	3502	1461	1561	-	2323	100	4.30478	(TAA)n	Simple_repeat	2	102	180	100	55.5556
TcIII-like	3502	412	825	-	2323	413	17.7787	SIRE3_TC	LTR/Viper	504	920	923	416	45.0704
TcIII-like	3502	383	605	-	2323	222	9.55661	TcVIPER	LTR/Viper	4167	4390	4390	223	5.07973
TcII-like	3510	133	254	-	695	121	17.4101	(TAA)n	Simple_repeat	3	139	180	136	75.5556
TcII-like	3510	167	254	-	695	87	12.518	(TAA)n	Simple_repeat	54	141	180	87	48.3333
TcII-like	3529	39	98	-	211	59	27.9621	(CAG)n	Simple_repeat	1	60	180	59	32.7778
TcII-like	3546	327	395	+	449	68	15.1448	(TAA)n	Simple_repeat	2	70	180	68	37.7778
TcIII-like	3566	95	381	+	1203	286	23.7739	SIRE3_TC	LTR/Viper	504	771	923	267	28.9274
TcIII-like	3566	279	465	+	1203	186	15.4613	SIRE2_TC	LTR/Viper	593	779	811	186	22.9346
TcII-like	3569	177	232	-	633	55	8.68878	(TAA)n	Simple_repeat	2	57	180	55	30.5556
TcIII-like	3579	835	902	+	943	67	7.10498	(CATATA)n	Simple_repeat	2	71	180	69	38.3333
TcIII-like	3641	335	665	+	1760	330	18.75	SIRE7_TC	LTR/Viper	339	690	741	351	47.3684
TcIII-like	3641	215	629	+	1760	414	23.5227	SIRE3_TC	LTR/Viper	504	920	923	416	45.0704
TcIII-like	3641	434	658	+	1760	224	12.7273	TcVIPER	LTR/Viper	4167	4390	4390	223	5.07973
TcII-like	3646	45	430	+	778	385	49.4859	SIRE3_TC	LTR/Viper	477	824	923	347	37.5948
TcIII-like	3646	45	417	+	760	372	48.9474	SIRE3_TC	LTR/Viper	477	821	923	344	37.2698
TcI	3646	45	414	+	754	369	48.939	SIRE3_TC	LTR/Viper	477	821	923	344	37.2698
TcIII-like	3681	55	143	-	808	88	10.8911	(TAA)n	Simple_repeat	91	179	180	88	48.8889
TcIII-like	3719	38	97	+	272	59	21.6912	(TA)n	Simple_repeat	2	61	180	59	32.7778
TcIII-like	3752	1349	1411	+	2212	62	2.80289	(TA)n	Simple_repeat	1	63	180	62	34.4444
TcII-like	3778	429	478	-	742	49	6.60377	(TA)n	Simple_repeat	2	51	180	49	27.2222
TcIII-like	3819	1832	2118	+	2165	286	13.2102	SIRE3_TC	LTR/Viper	504	776	923	272	29.4691
TcII-like	3819	2110	2389	+	2439	279	11.4391	SIRE3_TC	LTR/Viper	511	776	923	265	28.7107
TcIII-like	3826	295	513	+	1777	218	12.2679	L1_TC	LINE/I	1	219	4831	218	4.51252
TcII-like	3826	286	504	+	1780	218	12.2472	L1_TC	LINE/I	2	219	4831	217	4.49182
TcIII-like	3827	505	559	-	3061	54	1.76413	(CATA)n	Simple_repeat	1	55	180	54	30
TcII-like	3853	691	769	-	1053	78	7.40741	(TA)n	Simple_repeat	2	80	180	78	43.3333
TcII-like	3853	904	965	+	1053	61	5.79297	(TA)n	Simple_repeat	2	64	180	62	34.4444
TcIII-like	3865	1095	1187	-	2917	92	3.15393	(TAA)n	Simple_repeat	83	177	180	94	52.2222
TcII-like	3880	218	321	-	689	103	14.9492	L1_TC	LINE/I	136	240	4831	104	2.15276
TcII-like	3880	336	405	-	689	69	10.0145	L1_TC	LINE/I	1	70	4831	69	1.42828
TcIII-like	3880	317	380	-	662	63	9.51662	L1_TC	LINE/I	1	64	4831	63	1.30408
TcI	3880	361	424	-	706	63	8.92351	L1_TC	LINE/I	1	64	4831	63	1.30408
TcIII-like	3882	124	345	-	759	221	29.1173	L1_TC	LINE/I	1	219	4831	218	4.51252
TcII-like	3882	132	356	-	772	224	29.0155	L1_TC	LINE/I	1	219	4831	218	4.51252
TcIII-like	3891	356	476	-	482	120	24.8963	(TAA)n	Simple_repeat	1	121	180	120	66.6667
TcIII-like	3891	372	476	-	482	104	21.5768	(TAA)n	Simple_repeat	73	177	180	104	57.7778
TcIII-like	3899	20	109	-	295	89	30.1695	(TAA)n	Simple_repeat	2	95	180	93	51.6667
TcIII-like	3906	322	400	+	545	78	14.3119	(TA)n	Simple_repeat	1	81	180	80	44.4444
TcIII-like	3906	338	400	+	545	62	11.3761	(TA)n	Simple_repeat	1	63	180	62	34.4444
TcII-like	3922	1061	1169	-	2586	108	4.17633	(CA)n	Simple_repeat	1	109	180	108	60
TcII-like	3922	15	115	+	2586	100	3.86698	(CATA)n	Simple_repeat	2	100	180	98	54.4444
TcII-like	3925	405	459	-	870	54	6.2069	(CATTA)n	Simple_repeat	4	60	180	56	31.1111
TcIII-like	3925	200	251	-	932	51	5.4721	(CAGA)n	Simple_repeat	1	54	180	53	29.4444
TcIII-like	3951	615	707	+	913	92	10.0767	(GA)n	Simple_repeat	87	179	180	92	51.1111
TcIII-like	3952	680	799	-	1401	119	8.49393	(CA)n	Simple_repeat	2	121	180	119	66.1111
TcII-like	3952	332	736	+	1790	404	22.5698	SIRE7_TC	LTR/Viper	292	697	741	405	54.6559
TcII-like	3952	259	693	+	1790	434	24.2458	SIRE3_TC	LTR/Viper	507	920	923	413	44.7454
TcII-like	3952	478	722	+	1790	244	13.6313	TcVIPER	LTR/Viper	4167	4390	4390	223	5.07973
TcII-like	3955	842	946	+	1578	104	6.59062	(GGAGAA)n	Simple_repeat	77	180	180	103	57.2222
TcII-like	3955	1038	1083	+	1578	45	2.85171	(CAG)n	Simple_repeat	1	46	180	45	25
TcII-like	3973	604	694	-	968	90	9.29752	L1_TC	LINE/I	1	89	4831	88	1.82157
TcIII-like	4012	336	529	+	1017	193	18.9774	SIRE	Unknown	94	281	316	187	59.1772
TcII-like	4012	355	551	+	2814	196	6.96517	SIRE	Unknown	94	281	316	187	59.1772
TcII-like	4012	296	356	+	2814	60	2.1322	(TA)n	Simple_repeat	2	63	180	61	33.8889
TcII-like	4012	2156	2465	+	2814	309	10.9808	SIRE3_TC	LTR/Viper	503	774	923	271	29.3608
TcII-like	4012	582	761	+	2814	179	6.36105	SIRE3_TC	LTR/Viper	676	838	923	162	17.5515
TcIII-like	4012	568	677	+	1017	109	10.7178	SIRE3_TC	LTR/Viper	676	774	923	98	10.6176
TcIII-like	4012	799	842	+	1017	43	4.22812	SIRE7_TC	LTR/Viper	650	693	741	43	5.80297
TcII-like	4012	2596	2639	+	2814	43	1.52807	SIRE7_TC	LTR/Viper	650	693	741	43	5.80297
TcIII-like	4012	765	831	+	1017	66	6.48968	TcVIPER	LTR/Viper	4326	4389	4390	63	1.43508
TcII-like	4012	2559	2628	+	2814	69	2.45203	TcVIPER	LTR/Viper	4326	4389	4390	63	1.43508
TcIII-like	4013	442	847	+	1352	405	29.9556	SIRE3_TC	LTR/Viper	504	920	923	416	45.0704
TcIII-like	4013	665	876	+	1352	211	15.6065	TcVIPER	LTR/Viper	4167	4390	4390	223	5.07973
TcII-like	4016	627	1066	+	1588	439	27.6448	SIRE3_TC	LTR/Viper	482	920	923	438	47.454
TcII-like	4016	874	1094	+	1588	220	13.8539	TcVIPER	LTR/Viper	4167	4389	4390	222	5.05695
TcII-like	4027	149	216	-	293	67	22.8669	(TAA)n	Simple_repeat	2	69	180	67	37.2222
TcI	4036	280	373	+	640	93	14.5312	SIRE3_TC	LTR/Viper	669	774	923	105	11.3759
TcII-like	4036	275	364	+	637	89	13.9717	SIRE3_TC	LTR/Viper	669	774	923	105	11.3759
TcIII-like	4036	279	369	+	646	90	13.9319	SIRE3_TC	LTR/Viper	674	774	923	100	10.8342
TcII-like	4036	448	518	+	637	70	10.989	TcVIPER	LTR/Viper	4326	4390	4390	64	1.45786
TcIII-like	4036	455	522	+	646	67	10.3715	TcVIPER	LTR/Viper	4326	4390	4390	64	1.45786
TcII-like	4038	662	721	-	805	59	7.32919	(TAA)n	Simple_repeat	2	61	180	59	32.7778
TcIII-like	4049	944	5323	+	5617	4379	77.9598	TcVIPER	LTR/Viper	1	4390	4390	4389	99.9772
TcII-like	4049	541	3994	-	5506	3453	62.7134	TcVIPER	LTR/Viper	917	4390	4390	3473	79.1116
TcIII-like	4049	893	1078	+	5617	185	3.29357	SIRE	Unknown	95	281	316	186	58.8608
TcII-like	4049	4725	4868	-	5506	143	2.59717	SIRE	Unknown	98	232	316	134	42.4051
TcIII-like	4049	498	767	-	5617	269	4.78903	SIRE7_TC	LTR/Viper	410	697	741	287	38.7314
TcIII-like	4049	541	768	-	5617	227	4.0413	SIRE3_TC	LTR/Viper	684	920	923	236	25.5688
TcIII-like	4049	868	1078	+	5617	210	3.73865	SIRE3_TC	LTR/Viper	467	684	923	217	23.5103
TcII-like	4049	4088	4811	-	5506	723	13.1311	TcVIPER	LTR/Viper	7	692	4390	685	15.6036
TcIII-like	4049	512	734	-	5617	222	3.95229	TcVIPER	LTR/Viper	4167	4390	4390	223	5.07973
TcIII-like	4052	38	169	-	297	131	44.1077	(TAA)n	Simple_repeat	3	127	180	124	68.8889
TcII-like	4075	479	565	+	1894	86	4.54065	(TAA)n	Simple_repeat	3	86	180	83	46.1111
TcII-like	4075	413	481	+	1894	68	3.59029	(TA)n	Simple_repeat	1	68	180	67	37.2222
TcII-like	4111	612	5020	-	5528	4408	79.7395	TcVIPER	LTR/Viper	10	4389	4390	4379	99.7494
TcII-like	4111	4863	5074	-	5528	211	3.81693	SIRE	Unknown	98	309	316	211	66.7722
TcII-like	4119	906	1006	-	1411	100	7.08717	(TA)n	Simple_repeat	1	101	180	100	55.5556
TcIII-like	4119	890	982	-	1380	92	6.66667	(TA)n	Simple_repeat	1	93	180	92	51.1111
TcII-like	4132	267	487	+	746	220	29.4906	L1_TC	LINE/I	1	219	4831	218	4.51252
TcII-like	4136	57	157	-	1458	100	6.85871	(TAA)n	Simple_repeat	2	102	180	100	55.5556
TcIII-like	4136	57	141	-	1425	84	5.89474	(TAA)n	Simple_repeat	2	84	180	82	45.5556
TcIII-like	4136	57	131	-	1425	74	5.19298	(TAA)n	Simple_repeat	1	75	180	74	41.1111
TcII-like	4143	587	724	-	778	137	17.6093	(TAA)n	Simple_repeat	36	173	180	137	76.1111
TcII-like	4172	120	419	+	912	299	32.7851	SIRE3_TC	LTR/Viper	480	770	923	290	31.4193
TcII-like	4172	310	517	+	912	207	22.6974	SIRE2_TC	LTR/Viper	586	780	811	194	23.9211
TcII-like	4172	598	664	+	912	66	7.23684	TcVIPER	LTR/Viper	4326	4389	4390	63	1.43508
TcII-like	4182	284	344	-	1526	60	3.93185	(TA)n	Simple_repeat	1	61	180	60	33.3333
TcII-like	4191	204	273	+	777	69	8.88031	(TA)n	Simple_repeat	1	67	180	66	36.6667
TcII-like	4249	302	387	-	1630	85	5.21472	(TAA)n	Simple_repeat	2	85	180	83	46.1111
TcII-like	4249	302	377	-	1630	75	4.60123	(TAA)n	Simple_repeat	1	76	180	75	41.6667
TcII-like	4291	1695	1775	+	2100	80	3.80952	(CATA)n	Simple_repeat	4	86	180	82	45.5556
TcII-like	4291	875	923	+	2100	48	2.28571	(TA)n	Simple_repeat	1	49	180	48	26.6667
TcIII-like	4300	282	691	+	1223	409	33.4424	SIRE3_TC	LTR/Viper	512	913	923	401	43.4453
TcIII-like	4307	289	367	+	491	78	15.8859	(CA)n	Simple_repeat	2	80	180	78	43.3333
TcIII-like	4310	409	827	+	3264	418	12.8064	SIRE3_TC	LTR/Viper	492	920	923	428	46.3705
TcIII-like	4310	643	856	+	3264	213	6.52574	TcVIPER	LTR/Viper	4167	4390	4390	223	5.07973
TcIII-like	4346	93	312	+	1236	219	17.7184	L1_TC	LINE/I	1	218	4831	217	4.49182
TcI	4346	93	312	+	1242	219	17.6329	L1_TC	LINE/I	1	218	4831	217	4.49182
TcII-like	4372	479	764	+	1279	285	22.283	SIRE3_TC	LTR/Viper	513	788	923	275	29.7941
TcIII-like	4372	474	751	+	1280	277	21.6406	SIRE3_TC	LTR/Viper	508	776	923	268	29.0358
TcII-like	4372	644	803	+	1279	159	12.4316	SIRE2_TC	LTR/Viper	597	765	811	168	20.7152
TcIII-like	4372	643	802	+	1280	159	12.4219	SIRE2_TC	LTR/Viper	597	765	811	168	20.7152
TcIII-like	4424	2164	2389	+	3123	225	7.20461	SIRE	Unknown	103	315	316	212	67.0886
TcII-like	4424	2154	2369	+	3113	215	6.90652	SIRE	Unknown	103	315	316	212	67.0886
TcIII-like	4424	2155	2444	+	3123	289	9.25392	SIRE3_TC	LTR/Viper	504	771	923	267	28.9274
TcII-like	4424	2145	2424	+	3113	279	8.96242	SIRE3_TC	LTR/Viper	504	771	923	267	28.9274
TcII-like	4424	2318	2507	+	3113	189	6.07131	SIRE2_TC	LTR/Viper	590	780	811	190	23.4279
TcII-like	4424	2588	2676	+	3113	88	2.82686	SIRE7_TC	LTR/Viper	607	697	741	90	12.1457
TcII-like	4431	2413	2485	+	2994	72	2.40481	(CA)n	Simple_repeat	1	73	180	72	40
TcII-like	4438	385	575	-	3252	190	5.84256	(TAA)n	Simple_repeat	1	180	180	179	99.4444
TcII-like	4438	436	623	-	3252	187	5.75031	(TAA)n	Simple_repeat	1	180	180	179	99.4444
TcII-like	4438	524	705	-	3252	181	5.56581	(TAA)n	Simple_repeat	1	180	180	179	99.4444
TcIII-like	4438	605	796	+	3299	191	5.78963	(TAA)n	Simple_repeat	1	177	180	176	97.7778
TcIII-like	4438	585	727	+	3299	142	4.30433	(TAA)n	Simple_repeat	38	178	180	140	77.7778
TcII-like	4438	1146	1286	+	3252	140	4.30504	(TAA)n	Simple_repeat	6	145	180	139	77.2222
TcII-like	4438	1146	1257	+	3252	111	3.41328	(TAA)n	Simple_repeat	60	174	180	114	63.3333
TcIII-like	4438	1481	1830	-	3299	349	10.579	SIRE7_TC	LTR/Viper	319	682	741	363	48.9879
TcII-like	4438	1612	2052	-	3252	440	13.5301	SIRE3_TC	LTR/Viper	503	920	923	417	45.1788
TcIII-like	4438	1599	1928	-	3299	329	9.97272	SIRE3_TC	LTR/Viper	503	825	923	322	34.8862
TcIII-like	4438	1942	2138	-	3299	196	5.94119	SIRE_TC	LTR/Viper	480	685	867	205	23.6448
TcIII-like	4438	2154	2256	-	3299	102	3.09185	SIRE3_TC	LTR/Viper	667	771	923	104	11.2676
TcII-like	4438	1583	1816	-	3252	233	7.16482	TcVIPER	LTR/Viper	4167	4390	4390	223	5.07973
TcIII-like	4438	1480	1701	-	3299	221	6.699	TcVIPER	LTR/Viper	4167	4390	4390	223	5.07973
TcIII-like	4473	4139	4246	-	4389	107	2.43791	(TAA)n	Simple_repeat	2	109	180	107	59.4444
TcIII-like	4473	509	602	+	4389	93	2.11893	(TA)n	Simple_repeat	1	93	180	92	51.1111
TcII-like	4473	626	692	+	3840	66	1.71875	(TA)n	Simple_repeat	1	67	180	66	36.6667
TcIII-like	4473	2524	2582	-	4389	58	1.32149	(CA)n	Simple_repeat	1	59	180	58	32.2222
TcII-like	4501	914	984	-	2492	70	2.80899	(CA)n	Simple_repeat	2	72	180	70	38.8889
TcIII-like	4507	1130	1427	+	1857	297	15.9935	SIRE7_TC	LTR/Viper	390	696	741	306	41.2955
TcIII-like	4507	969	1297	+	1857	328	17.6629	SIRE3_TC	LTR/Viper	504	824	923	320	34.6696
TcIII-like	4512	1232	1526	+	1619	294	18.1594	SIRE7_TC	LTR/Viper	393	696	741	303	40.8907
TcII-like	4512	2466	2759	+	2846	293	10.2952	SIRE7_TC	LTR/Viper	394	696	741	302	40.7557
TcII-like	4512	2462	2629	+	2846	167	5.86788	SIRE3_TC	LTR/Viper	665	824	923	159	17.2264
TcIII-like	4512	1233	1396	+	1619	163	10.0679	SIRE3_TC	LTR/Viper	670	824	923	154	16.6847
TcIII-like	4512	1218	1305	+	1619	87	5.37369	SIRE2_TC	LTR/Viper	584	666	811	82	10.111
TcI	4527	209	431	+	605	222	36.6942	L1_TC	LINE/I	2	219	4831	217	4.49182
TcII-like	4527	282	503	+	677	221	32.644	L1_TC	LINE/I	2	219	4831	217	4.49182
TcIII-like	4527	278	501	+	675	223	33.037	L1_TC	LINE/I	3	219	4831	216	4.47112
TcI	4531	614	756	+	971	142	14.6241	SIRE	Unknown	103	252	316	149	47.1519
TcI	4531	614	786	+	971	172	17.7137	SIRE3_TC	LTR/Viper	513	684	923	171	18.5265
TcII-like	4536	712	775	-	1029	63	6.12245	L1_TC	LINE/I	4	67	4831	63	1.30408
TcIII-like	4565	1566	1737	-	5384	171	3.17608	(CA)n	Simple_repeat	10	180	180	170	94.4444
TcIII-like	4565	1516	1632	-	5384	116	2.15453	(CA)n	Simple_repeat	2	118	180	116	64.4444
TcIII-like	4565	1439	1512	-	5384	73	1.35587	(TAA)n	Simple_repeat	2	75	180	73	40.5556
TcIII-like	4565	2578	2622	+	5384	44	0.817236	HAEIII-ECOR1_TC	Unknown	277	318	622	41	6.59164
TcIII-like	4569	1079	1172	-	1979	93	4.69934	(CATA)n	Simple_repeat	4	100	180	96	53.3333
TcII-like	4581	1831	1903	-	4275	72	1.68421	L1_TC	LINE/I	4	68	4831	64	1.32478
TcIII-like	4582	297	392	-	943	95	10.0742	(CATATA)n	Simple_repeat	9	100	180	91	50.5556
TcIII-like	4582	297	370	+	943	73	7.74125	(TA)n	Simple_repeat	1	73	180	72	40
TcII-like	4614	1321	1406	-	3125	85	2.72	(CATA)n	Simple_repeat	4	87	180	83	46.1111
TcII-like	4614	1321	1394	-	3125	73	2.336	(CATATA)n	Simple_repeat	6	83	180	77	42.7778
TcII-like	4614	1336	1394	-	3125	58	1.856	(CATATA)n	Simple_repeat	120	180	180	60	33.3333
TcII-like	4622	1258	1337	-	1573	79	5.02225	(CA)n	Simple_repeat	97	176	180	79	43.8889
TcIII-like	4630	246	335	-	603	89	14.7595	(CA)n	Simple_repeat	2	89	180	87	48.3333
TcII-like	4635	310	403	-	802	93	11.596	(TAAA)n	Simple_repeat	1	94	180	93	51.6667
TcII-like	4638	6	85	-	390	79	20.2564	(CA)n	Simple_repeat	2	81	180	79	43.8889
TcIII-like	4644	217	1336	+	1775	1119	63.0423	L1_TC	LINE/I	3698	4817	4831	1119	23.1629
TcII-like	4644	220	812	+	1376	592	43.0233	L1_TC	LINE/I	3698	4290	4831	592	12.2542
TcII-like	4644	838	948	+	1376	110	7.99419	L1_TC	LINE/I	4708	4817	4831	109	2.25626
TcII-like	4657	1053	1109	+	1350	56	4.14815	(TA)n	Simple_repeat	1	57	180	56	31.1111
TcII-like	4667	1069	1155	-	1161	86	7.40741	(TA)n	Simple_repeat	1	88	180	87	48.3333
TcII-like	4667	1069	1129	+	1161	60	5.16796	(CATA)n	Simple_repeat	3	63	180	60	33.3333
TcII-like	4674	950	1012	-	1451	62	4.27292	(CA)n	Simple_repeat	2	64	180	62	34.4444
TcIII-like	4681	177	245	+	1758	68	3.86803	(TAA)n	Simple_repeat	109	177	180	68	37.7778
TcII-like	4693	343	423	-	595	80	13.4454	(GA)n	Simple_repeat	100	180	180	80	44.4444
TcIII-like	4693	344	424	-	596	80	13.4228	(GA)n	Simple_repeat	100	180	180	80	44.4444
TcII-like	4697	1251	1321	-	1390	70	5.03597	(CATATA)n	Simple_repeat	3	71	180	68	37.7778
TcIII-like	4700	898	974	-	1458	76	5.21262	(GA)n	Simple_repeat	2	78	180	76	42.2222
TcII-like	4700	344	391	-	1515	47	3.10231	(TGGA)n	Simple_repeat	4	51	180	47	26.1111
TcII-like	4766	305	364	-	697	59	8.46485	(TAA)n	Simple_repeat	3	62	180	59	32.7778
TcII-like	4785	270	323	+	724	53	7.32044	(CAG)n	Simple_repeat	3	56	180	53	29.4444
TcII-like	4818	333	757	+	1639	424	25.8694	SIRE7_TC	LTR/Viper	257	705	741	448	60.4588
TcII-like	4818	811	912	-	1639	101	6.16229	(TAAA)n	Simple_repeat	55	151	180	96	53.3333
TcII-like	4818	299	712	+	1639	413	25.1983	SIRE3_TC	LTR/Viper	505	920	923	415	44.9621
TcII-like	4818	908	975	-	1639	67	4.08786	(TAA)n	Simple_repeat	2	69	180	67	37.2222
TcII-like	4818	520	741	+	1639	221	13.4838	TcVIPER	LTR/Viper	4167	4390	4390	223	5.07973
TcII-like	4850	978	1047	+	1328	69	5.19578	(CA)n	Simple_repeat	1	70	180	69	38.3333
TcII-like	4869	399	680	-	1248	281	22.516	SIRE3_TC	LTR/Viper	495	771	923	276	29.9025
TcII-like	4869	174	241	-	1248	67	5.36859	TcVIPER	LTR/Viper	4326	4390	4390	64	1.45786
TcII-like	4872	314	4710	+	4852	4396	90.6018	TcVIPER	LTR/Viper	5	4390	4390	4385	99.8861
TcII-like	4872	259	448	+	4852	189	3.8953	SIRE	Unknown	95	281	316	186	58.8608
TcII-like	4972	2008	2069	-	2229	61	2.73665	(CATATA)n	Simple_repeat	1	63	180	62	34.4444
TcII-like	4977	266	339	-	703	73	10.3841	(CATA)n	Simple_repeat	4	78	180	74	41.1111
TcII-like	5007	168	481	+	609	313	51.3957	SIRE3_TC	LTR/Viper	645	907	923	262	28.3857
TcII-like	5007	404	538	+	609	134	22.0033	SIRE7_TC	LTR/Viper	559	698	741	139	18.7584
TcII-like	5014	710	752	+	1717	42	2.44613	(CATGT)n	Simple_repeat	2	44	180	42	23.3333
TcII-like	5021	456	874	+	1158	418	36.0967	SIRE3_TC	LTR/Viper	503	920	923	417	45.1788
TcII-like	5021	15	364	+	1158	349	30.1382	SIRE3_TC	LTR/Viper	503	822	923	319	34.5612
TcII-like	5021	677	902	+	1158	225	19.4301	TcVIPER	LTR/Viper	4167	4389	4390	222	5.05695
TcII-like	5064	450	492	-	2660	42	1.57895	(CATATA)n	Simple_repeat	128	170	180	42	23.3333
TcII-like	5111	344	404	-	2166	60	2.77008	(CA)n	Simple_repeat	1	61	180	60	33.3333
TcII-like	5126	2687	2826	-	4489	139	3.09646	(CATATA)n	Simple_repeat	12	152	180	140	77.7778
TcII-like	5126	2699	2799	-	4489	100	2.22767	(CATA)n	Simple_repeat	3	99	180	96	53.3333
TcII-like	5173	111	566	+	1640	455	27.7439	SIRE3_TC	LTR/Viper	503	920	923	417	45.1788
TcII-like	5173	354	594	+	1640	240	14.6341	TcVIPER	LTR/Viper	4167	4389	4390	222	5.05695
TcII-like	5179	461	525	-	830	64	7.71084	(CA)n	Simple_repeat	94	158	180	64	35.5556
TcII-like	5187	1301	1368	+	2330	67	2.87554	(TA)n	Simple_repeat	1	68	180	67	37.2222
TcII-like	5250	1577	1629	+	1695	52	3.06785	(TA)n	Simple_repeat	1	53	180	52	28.8889
TcII-like	5251	37	101	+	844	64	7.58294	(CATA)n	Simple_repeat	2	66	180	64	35.5556
TcII-like	5251	44	101	+	844	57	6.75355	(CATA)n	Simple_repeat	1	58	180	57	31.6667
TcII-like	5333	222	298	-	430	76	17.6744	(TAA)n	Simple_repeat	2	78	180	76	42.2222
TcII-like	5359	135	183	-	892	48	5.38117	(CA)n	Simple_repeat	122	170	180	48	26.6667
TcII-like	5369	215	658	+	755	443	58.6755	SIRE3_TC	LTR/Viper	511	918	923	407	44.0953
TcII-like	5418	1213	1292	-	1830	79	4.31694	(CATATA)n	Simple_repeat	2	79	180	77	42.7778
TcII-like	5422	489	834	-	5859	345	5.88838	SIRE	Unknown	1	315	316	314	99.3671
TcII-like	5422	4467	4642	-	5859	175	2.98686	SIRE	Unknown	95	277	316	182	57.5949
TcII-like	5422	5036	5139	-	5859	103	1.75798	(TAA)n	Simple_repeat	77	180	180	103	57.2222
TcII-like	5422	250	588	-	5859	338	5.7689	SIRE7_TC	LTR/Viper	339	693	741	354	47.7733
TcII-like	5422	2537	4595	-	5859	2058	35.1254	TcVIPER	LTR/Viper	2	2077	4390	2075	47.2665
TcII-like	5422	290	715	-	5859	425	7.2538	SIRE3_TC	LTR/Viper	494	920	923	426	46.1538
TcII-like	5422	724	2351	-	5859	1627	27.7692	TcVIPER	LTR/Viper	2754	4390	4390	1636	37.2665
TcII-like	5422	2333	2556	-	5859	223	3.80611	TcVIPER	LTR/Viper	2413	2641	4390	228	5.19362
TcII-like	5422	261	488	-	5859	227	3.87438	TcVIPER	LTR/Viper	4167	4390	4390	223	5.07973
TcII-like	5477	66	358	+	451	292	64.745	SIRE3_TC	LTR/Viper	647	920	923	273	29.5775
TcII-like	5481	346	404	-	474	58	12.2363	(TA)n	Simple_repeat	1	59	180	58	32.2222
TcII-like	5492	389	632	+	1362	243	17.8414	SIRE	Unknown	99	315	316	216	68.3544
TcII-like	5492	581	687	+	1362	106	7.78267	SIRE3_TC	LTR/Viper	668	771	923	103	11.1593
TcII-like	5492	884	956	+	1362	72	5.28634	TcVIPER	LTR/Viper	4322	4390	4390	68	1.54897
TcII-like	5528	386	479	+	865	93	10.7514	SIRE3_TC	LTR/Viper	669	756	923	87	9.42579
TcII-like	5566	102	157	+	660	55	8.33333	(TA)n	Simple_repeat	2	57	180	55	30.5556
TcII-like	5602	57	335	+	953	278	29.171	SIRE3_TC	LTR/Viper	502	773	923	271	29.3608
TcII-like	5602	228	402	+	953	174	18.2581	SIRE2_TC	LTR/Viper	591	758	811	167	20.5919
TcII-like	5602	495	581	+	953	86	9.02413	SIRE7_TC	LTR/Viper	609	697	741	88	11.8758
TcII-like	5648	700	745	-	1575	45	2.85714	(TAGA)n	Simple_repeat	1	46	180	45	25
TcII-like	5652	691	1125	+	1852	434	23.4341	SIRE3_TC	LTR/Viper	508	920	923	412	44.6371
TcII-like	5652	906	1153	+	1852	247	13.3369	TcVIPER	LTR/Viper	4167	4389	4390	222	5.05695
TcII-like	5688	201	264	+	717	63	8.78661	(TA)n	Simple_repeat	2	65	180	63	35
TcII-like	5836	141	303	+	1476	162	10.9756	(CATATA)n	Simple_repeat	3	162	180	159	88.3333
TcII-like	5836	137	279	+	1476	142	9.6206	(TA)n	Simple_repeat	1	144	180	143	79.4444
TcII-like	5836	712	783	-	1476	71	4.8103	(CATA)n	Simple_repeat	1	75	180	74	41.1111
TcII-like	5837	134	216	-	3742	82	2.19134	(TA)n	Simple_repeat	1	79	180	78	43.3333
TcII-like	5837	947	1018	-	3742	71	1.89738	(CATA)n	Simple_repeat	4	74	180	70	38.8889
TcII-like	5998	970	1058	+	1223	88	7.19542	(CAGA)n	Simple_repeat	88	176	180	88	48.8889
TcII-like	6028	82	386	+	821	304	37.028	SIRE3_TC	LTR/Viper	508	771	923	263	28.494
TcII-like	6028	341	409	+	821	68	8.28258	TcVIPER	LTR/Viper	4176	4241	4390	65	1.48064
TcII-like	6037	87	143	+	328	56	17.0732	(TA)n	Simple_repeat	1	57	180	56	31.1111
TcII-like	6097	291	596	+	1197	305	25.4804	SIRE3_TC	LTR/Viper	510	771	923	261	28.2774
TcII-like	6186	121	212	-	333	91	27.3273	(CATG)n	Simple_repeat	3	93	180	90	50
TcII-like	6188	177	366	+	555	189	34.0541	(TATAA)n	Simple_repeat	2	177	180	175	97.2222
TcII-like	6188	157	306	+	555	149	26.8468	(TATAA)n	Simple_repeat	7	156	180	149	82.7778
TcII-like	6209	551	656	-	2101	105	4.99762	(TAA)n	Simple_repeat	2	107	180	105	58.3333
TcII-like	6250	375	4391	+	4628	4016	86.7761	TcVIPER	LTR/Viper	243	4209	4390	3966	90.3417
TcII-like	6314	395	555	+	1029	160	15.5491	SIRE2_TC	LTR/Viper	586	748	811	162	19.9753
TcII-like	6314	405	534	+	1029	129	12.5364	SIRE3_TC	LTR/Viper	667	791	923	124	13.4345
TcII-like	6373	89	267	+	1259	178	14.1382	SIRE	Unknown	104	281	316	177	56.0127
TcII-like	6373	344	755	+	1259	411	32.645	TcVIPER	LTR/Viper	226	634	4390	408	9.29385
TcII-like	6373	804	1113	+	1259	309	24.5433	TcVIPER	LTR/Viper	770	1057	4390	287	6.53759
TcII-like	6420	689	3021	+	3303	2332	70.6025	TcVIPER	LTR/Viper	2023	4390	4390	2367	53.918
TcII-like	6459	94	160	+	596	66	11.0738	(TA)n	Simple_repeat	1	67	180	66	36.6667
TcII-like	6481	663	1086	+	1439	423	29.3954	SIRE3_TC	LTR/Viper	518	910	923	392	42.4702
TcII-like	6483	525	621	-	769	96	12.4837	(TAA)n	Simple_repeat	2	100	180	98	54.4444
TcII-like	6492	7539	7625	-	7740	86	1.11111	(CA)n	Simple_repeat	1	87	180	86	47.7778
TcII-like	6492	4550	4622	-	7740	72	0.930233	(TA)n	Simple_repeat	1	73	180	72	40
TcII-like	6514	408	852	+	1422	444	31.2236	SIRE3_TC	LTR/Viper	508	920	923	412	44.6371
TcII-like	6621	188	255	-	632	67	10.6013	(TAA)n	Simple_repeat	2	69	180	67	37.2222
TcII-like	6637	1151	1366	+	1909	215	11.2624	SIRE	Unknown	102	313	316	211	66.7722
TcII-like	6637	1151	1422	+	1909	271	14.1959	SIRE3_TC	LTR/Viper	512	770	923	258	27.9523
TcII-like	6637	1582	1653	+	1909	71	3.71922	TcVIPER	LTR/Viper	4322	4390	4390	68	1.54897
TcII-like	6753	127	512	+	5669	385	6.79132	SIRE7_TC	LTR/Viper	286	691	741	405	54.6559
TcII-like	6753	65	385	+	5669	320	5.64473	SIRE3_TC	LTR/Viper	505	824	923	319	34.5612
TcII-like	6771	216	352	-	1190	136	11.4286	(TAA)n	Simple_repeat	2	136	180	134	74.4444
TcII-like	6824	176	228	-	1265	52	4.11067	(TA)n	Simple_repeat	1	53	180	52	28.8889
TcII-like	6828	899	966	-	1927	67	3.47691	(CATA)n	Simple_repeat	7	72	180	65	36.1111
TcII-like	6839	1507	1605	+	1619	98	6.05312	(CAG)n	Simple_repeat	3	101	180	98	54.4444
TcII-like	6846	147	255	-	495	108	21.8182	(TA)n	Simple_repeat	1	109	180	108	60
TcII-like	6859	1468	5747	+	7835	4279	54.6139	TcVIPER	LTR/Viper	1	4221	4390	4220	96.1276
TcII-like	6859	1419	1595	+	7835	176	2.24633	SIRE	Unknown	95	281	316	186	58.8608
TcII-like	6859	5768	5963	+	7835	195	2.48883	SIRE_TC	LTR/Viper	480	668	867	188	21.684
TcII-like	6859	5903	5972	+	7835	69	0.880664	SIRE	Unknown	37	102	316	65	20.5696
TcI	6936	1258	1319	-	1590	61	3.83648	L1_TC	LINE/I	6	67	4831	61	1.26268
TcIII-like	6974	652	695	-	1314	43	3.27245	(CATA)n	Simple_repeat	2	45	180	43	23.8889
TcIII-like	6984	443	508	+	1108	65	5.86643	(TAA)n	Simple_repeat	1	66	180	65	36.1111
TcIII-like	7064	1538	1612	+	2072	74	3.57143	(CATA)n	Simple_repeat	4	72	180	68	37.7778
TcIII-like	7064	1565	1612	+	2072	47	2.26834	(CATA)n	Simple_repeat	3	52	180	49	27.2222
TcIII-like	7083	757	818	+	849	61	7.18492	(CATATA)n	Simple_repeat	121	180	180	59	32.7778
TcIII-like	7103	235	494	+	998	259	25.9519	SIRE	Unknown	103	309	316	206	65.1899
TcI	7103	210	598	+	971	388	39.9588	SIRE3_TC	LTR/Viper	504	830	923	326	35.3196
TcIII-like	7103	401	622	+	998	221	22.1443	SIRE3_TC	LTR/Viper	637	830	923	193	20.9101
TcI	7103	475	721	+	971	246	25.3347	TcVIPER	LTR/Viper	4167	4388	4390	221	5.03417
TcI	7108	222	294	-	1304	72	5.52147	(CA)n	Simple_repeat	2	75	180	73	40.5556
TcIII-like	7127	2131	2193	-	2594	62	2.39013	(TAA)n	Simple_repeat	2	66	180	64	35.5556
TcIII-like	7127	2131	2186	-	2594	55	2.12028	(TAA)n	Simple_repeat	2	57	180	55	30.5556
TcIII-like	7140	262	345	-	1071	83	7.74977	(CA)n	Simple_repeat	1	85	180	84	46.6667
TcIII-like	7146	185	244	-	1428	59	4.13165	(TA)n	Simple_repeat	1	61	180	60	33.3333
TcIII-like	7155	32	137	-	588	105	17.8571	(TAA)n	Simple_repeat	3	108	180	105	58.3333
TcIII-like	7216	2357	2440	-	3839	83	2.16202	(TA)n	Simple_repeat	2	85	180	83	46.1111
TcIII-like	7227	31	83	+	1975	52	2.63291	(TA)n	Simple_repeat	2	55	180	53	29.4444
TcIII-like	7257	519	586	+	1207	67	5.55095	(GA)n	Simple_repeat	1	68	180	67	37.2222
TcIII-like	7368	9008	12319	-	13486	3311	24.5514	TcVIPER	LTR/Viper	1	3304	4390	3303	75.2392
TcIII-like	7368	4031	4242	-	13486	211	1.56459	SIRE	Unknown	101	314	316	213	67.4051
TcIII-like	7368	4254	7438	-	13486	3184	23.6097	L1_TC	LINE/I	1637	4820	4831	3183	65.887
TcIII-like	7368	12186	12372	-	13486	186	1.37921	SIRE	Unknown	90	281	316	191	60.443
TcIII-like	7368	3581	3960	-	13486	379	2.81032	SIRE_TC	LTR/Viper	466	852	867	386	44.5213
TcIII-like	7368	7292	9008	-	13486	1716	12.7243	L1_TC	LINE/I	1	1712	4831	1711	35.4171
TcIII-like	7368	3446	3759	-	13486	313	2.32093	SIRE3_TC	LTR/Viper	599	920	923	321	34.7779
TcIII-like	7368	1966	3415	-	13486	1449	10.7445	TcVIPER	LTR/Viper	2920	4383	4390	1463	33.3257
TcIII-like	7368	3974	4249	-	13486	275	2.03915	SIRE3_TC	LTR/Viper	504	771	923	267	28.9274
TcIII-like	7368	3417	3641	-	13486	224	1.66098	TcVIPER	LTR/Viper	4167	4390	4390	223	5.07973
TcIII-like	7392	1981	2076	-	3723	95	2.55171	(CATATA)n	Simple_repeat	6	96	180	90	50
TcIII-like	7398	576	651	+	2526	75	2.96912	(CA)n	Simple_repeat	1	77	180	76	42.2222
TcIII-like	7412	494	566	-	1720	72	4.18605	(TAGA)n	Simple_repeat	4	78	180	74	41.1111
TcIII-like	7433	707	1057	+	1623	350	21.565	SIRE7_TC	LTR/Viper	339	693	741	354	47.7733
TcIII-like	7433	594	1016	+	1623	422	26.0012	SIRE3_TC	LTR/Viper	507	920	923	413	44.7454
TcIII-like	7452	1393	1476	-	2132	83	3.89306	(CA)n	Simple_repeat	2	86	180	84	46.6667
TcIII-like	7562	1099	1148	+	1263	49	3.87965	(CATA)n	Simple_repeat	1	50	180	49	27.2222
TcIII-like	7603	648	712	+	836	64	7.6555	(CA)n	Simple_repeat	2	66	180	64	35.5556
TcIII-like	7713	221	268	+	504	47	9.3254	(CAG)n	Simple_repeat	3	50	180	47	26.1111
TcIII-like	7714	513	589	-	655	76	11.6031	(TAA)n	Simple_repeat	2	78	180	76	42.2222
TcIII-like	7718	496	644	-	868	148	17.0507	(TAA)n	Simple_repeat	32	180	180	148	82.2222
TcIII-like	7718	197	418	+	868	221	25.4608	L1_TC	LINE/I	1	219	4831	218	4.51252
TcI	7718	193	409	+	790	216	27.3418	L1_TC	LINE/I	1	213	4831	212	4.38833
TcI	7728	197	383	-	407	186	45.7002	(TAAA)n	Simple_repeat	2	179	180	177	98.3333
TcIII-like	7728	834	1010	-	1034	176	17.0213	(TAAA)n	Simple_repeat	6	179	180	173	96.1111
TcI	7728	233	383	-	407	150	36.855	(TAAA)n	Simple_repeat	30	180	180	150	83.3333
TcIII-like	7728	282	730	+	1034	448	43.3269	SIRE3_TC	LTR/Viper	468	920	923	452	48.9707
TcIII-like	7728	536	759	+	1034	223	21.5667	TcVIPER	LTR/Viper	4167	4390	4390	223	5.07973
TcIII-like	7731	212	432	-	912	220	24.1228	L1_TC	LINE/I	1	218	4831	217	4.49182
TcIII-like	7775	668	722	-	1505	54	3.58804	(CATA)n	Simple_repeat	2	56	180	54	30
TcI	7787	483	518	-	1330	35	2.63158	(CATA)n	Simple_repeat	1	36	180	35	19.4444
TcIII-like	7871	24	91	+	1105	67	6.06335	(TA)n	Simple_repeat	2	69	180	67	37.2222
TcI	7917	93	143	+	418	50	11.9617	(CA)n	Simple_repeat	2	52	180	50	27.7778
TcIII-like	7943	61	112	+	1379	51	3.69833	(CATG)n	Simple_repeat	1	54	180	53	29.4444
TcIII-like	7980	97	210	+	3044	113	3.71222	(CATA)n	Simple_repeat	22	130	180	108	60
TcIII-like	7992	2415	2470	-	3053	55	1.80151	(CA)n	Simple_repeat	1	56	180	55	30.5556
TcIII-like	8010	375	408	-	1660	33	1.98795	(CAAT)n	Simple_repeat	1	34	180	33	18.3333
TcIII-like	8027	3927	4039	-	4267	112	2.62479	(TA)n	Simple_repeat	2	112	180	110	61.1111
TcIII-like	8027	3036	3102	-	4267	66	1.54675	(CAGA)n	Simple_repeat	1	66	180	65	36.1111
TcIII-like	8027	2315	2373	+	4267	58	1.35927	(TA)n	Simple_repeat	1	59	180	58	32.2222
TcIII-like	8027	3036	3088	-	4267	52	1.21865	(CAGA)n	Simple_repeat	2	54	180	52	28.8889
TcIII-like	8041	2031	2078	+	2121	47	2.21594	(CA)n	Simple_repeat	1	48	180	47	26.1111
TcIII-like	8112	448	873	+	2637	425	16.1168	SIRE3_TC	LTR/Viper	492	920	923	428	46.3705
TcIII-like	8112	681	901	+	2637	220	8.34281	TcVIPER	LTR/Viper	4167	4389	4390	222	5.05695
TcI	8137	736	782	-	826	46	5.56901	(TAA)n	Simple_repeat	1	47	180	46	25.5556
TcIII-like	8233	109	180	+	2343	71	3.0303	(CATA)n	Simple_repeat	2	72	180	70	38.8889
TcIII-like	8234	132	474	-	1013	342	33.7611	SIRE3_TC	LTR/Viper	511	837	923	326	35.3196
TcIII-like	8247	182	235	-	351	53	15.0997	(TA)n	Simple_repeat	2	55	180	53	29.4444
TcIII-like	8248	568	983	+	1182	415	35.11	SIRE3_TC	LTR/Viper	468	838	923	370	40.0867
TcIII-like	8248	916	1104	+	1182	188	15.9052	SIRE_TC	LTR/Viper	481	668	867	187	21.5686
TcIII-like	8248	1056	1129	+	1182	73	6.17597	SIRE7_TC	LTR/Viper	630	697	741	67	9.04184
TcIII-like	8248	1042	1112	+	1182	70	5.92217	TcVIPER	LTR/Viper	4323	4390	4390	67	1.5262
TcIII-like	8254	186	3356	-	5053	3170	62.735	L1_TC	LINE/I	1639	4810	4831	3171	65.6386
TcIII-like	8254	3212	4928	-	5053	1716	33.96	L1_TC	LINE/I	1	1712	4831	1711	35.4171
TcI	8303	251	296	-	460	45	9.78261	(CATATA)n	Simple_repeat	3	47	180	44	24.4444
TcI	8303	251	291	-	460	40	8.69565	(CATATA)n	Simple_repeat	1	41	180	40	22.2222
TcIII-like	8358	602	708	-	845	106	12.5444	(TAA)n	Simple_repeat	2	108	180	106	58.8889
TcIII-like	8399	24	100	-	715	76	10.6294	(TAA)n	Simple_repeat	2	78	180	76	42.2222
TcIII-like	8504	233	274	+	1051	41	3.90105	(CATATA)n	Simple_repeat	4	45	180	41	22.7778
TcIII-like	8526	4921	5039	-	5772	118	2.04435	(CATATA)n	Simple_repeat	4	113	180	109	60.5556
TcIII-like	8526	1603	1680	+	5772	77	1.33403	(TA)n	Simple_repeat	1	78	180	77	42.7778
TcIII-like	8526	4921	4985	-	5772	64	1.1088	(TA)n	Simple_repeat	1	65	180	64	35.5556
TcIII-like	8560	119	185	-	222	66	29.7297	(TAA)n	Simple_repeat	2	69	180	67	37.2222
TcIII-like	8560	119	170	-	222	51	22.973	(TAA)n	Simple_repeat	3	54	180	51	28.3333
TcIII-like	8561	401	465	-	751	64	8.52197	(TAA)n	Simple_repeat	2	66	180	64	35.5556
TcIII-like	8570	186	615	+	678	429	63.2743	SIRE3_TC	LTR/Viper	502	920	923	418	45.2871
TcIII-like	8570	119	171	+	678	52	7.66962	(TA)n	Simple_repeat	1	53	180	52	28.8889
TcIII-like	8570	415	642	+	678	227	33.4808	TcVIPER	LTR/Viper	4167	4388	4390	221	5.03417
TcI	8587	246	310	-	876	64	7.30594	(CATG)n	Simple_repeat	21	86	180	65	36.1111
TcI	8587	246	303	+	876	57	6.50685	(CATG)n	Simple_repeat	119	176	180	57	31.6667
TcIII-like	8591	1545	1603	-	2101	58	2.76059	(TA)n	Simple_repeat	1	59	180	58	32.2222
TcIII-like	8598	14620	14816	+	14940	196	1.31191	(TAA)n	Simple_repeat	1	180	180	179	99.4444
TcIII-like	8598	14549	14738	+	14940	189	1.26506	(TAA)n	Simple_repeat	1	180	180	179	99.4444
TcIII-like	8598	14480	14658	+	14940	178	1.19143	(TAA)n	Simple_repeat	1	180	180	179	99.4444
TcIII-like	8598	14042	14215	-	14940	173	1.15797	(TAA)n	Simple_repeat	1	178	180	177	98.3333
TcIII-like	8598	12599	12887	+	14940	288	1.92771	SIRE	Unknown	32	315	316	283	89.557
TcIII-like	8598	14447	14608	+	14940	161	1.07764	(TAA)n	Simple_repeat	19	180	180	161	89.4444
TcIII-like	8598	14042	14191	-	14940	149	0.997323	(TAA)n	Simple_repeat	2	154	180	152	84.4444
TcIII-like	8598	13679	13772	+	14940	93	0.62249	(TAA)n	Simple_repeat	3	94	180	91	50.5556
TcIII-like	8598	7367	9803	+	14940	2436	16.3052	L1_TC	LINE/I	2375	4814	4831	2439	50.4864
TcIII-like	8598	4	1824	+	14940	1820	12.1821	TcVIPER	LTR/Viper	2569	4390	4390	1821	41.4806
TcIII-like	8598	10852	12652	+	14940	1800	12.0482	TcVIPER	LTR/Viper	2569	4372	4390	1803	41.0706
TcIII-like	8598	12837	13134	+	14940	297	1.98795	SIRE7_TC	LTR/Viper	395	697	741	302	40.7557
TcIII-like	8598	12675	12934	+	14940	259	1.7336	SIRE3_TC	LTR/Viper	513	763	923	250	27.0856
TcIII-like	8598	9827	10521	+	14940	694	4.64525	TcVIPER	LTR/Viper	1543	2237	4390	694	15.8087
TcIII-like	8598	10519	10856	-	14940	337	2.25569	TcVIPER	LTR/Viper	2233	2571	4390	338	7.69932
TcIII-like	8599	3	490	-	732	487	66.5301	TcVIPER	LTR/Viper	1515	2001	4390	486	11.0706
TcIII-like	8651	588	641	-	1148	53	4.61672	(TA)n	Simple_repeat	2	55	180	53	29.4444
TcIII-like	8671	976	1058	-	1131	82	7.25022	(TAA)n	Simple_repeat	2	84	180	82	45.5556
TcIII-like	8685	528	661	-	2776	133	4.79107	(CATATA)n	Simple_repeat	5	141	180	136	75.5556
TcIII-like	8695	276	380	+	1100	104	9.45455	(CA)n	Simple_repeat	1	105	180	104	57.7778
TcIII-like	8699	280	330	+	1459	50	3.427	(CATA)n	Simple_repeat	3	55	180	52	28.8889
TcIII-like	8699	289	330	+	1459	41	2.81014	(CATA)n	Simple_repeat	2	43	180	41	22.7778
TcIII-like	8710	811	4159	+	5322	3348	62.9087	TcVIPER	LTR/Viper	1	3339	4390	3338	76.0364
TcIII-like	8710	765	948	+	5322	183	3.43856	SIRE	Unknown	98	281	316	183	57.9114
TcIII-like	8710	4148	5136	+	5322	988	18.5644	TcVIPER	LTR/Viper	3376	4388	4390	1012	23.0524
TcI	8734	49	335	+	634	286	45.1104	SIRE3_TC	LTR/Viper	504	770	923	266	28.8191
TcIII-like	8734	53	335	+	708	282	39.8305	SIRE3_TC	LTR/Viper	504	770	923	266	28.8191
TcI	8734	477	525	+	634	48	7.57098	SIRE	Unknown	60	108	316	48	15.1899
TcIII-like	8734	481	529	+	708	48	6.77966	SIRE	Unknown	60	108	316	48	15.1899
TcIII-like	8781	163	4278	+	4771	4115	86.2503	TcVIPER	LTR/Viper	1	4123	4390	4122	93.8952
TcIII-like	8781	121	290	+	4771	169	3.54223	SIRE	Unknown	102	276	316	174	55.0633
TcIII-like	8781	4275	4538	+	4771	263	5.51247	SIRE7_TC	LTR/Viper	401	684	741	283	38.1916
TcIII-like	8781	4275	4508	+	4771	233	4.88367	SIRE3_TC	LTR/Viper	676	920	923	244	26.4355
TcIII-like	8781	4320	4536	+	4771	216	4.52735	TcVIPER	LTR/Viper	4167	4389	4390	222	5.05695
TcIII-like	8782	118	274	-	517	156	30.1741	(TAA)n	Simple_repeat	20	176	180	156	86.6667
TcIII-like	8782	104	221	-	517	117	22.6306	(TAA)n	Simple_repeat	1	120	180	119	66.1111
TcIII-like	8783	414	504	-	537	90	16.7598	(TAA)n	Simple_repeat	3	94	180	91	50.5556
TcIII-like	8801	2071	2129	-	4430	58	1.30926	(TA)n	Simple_repeat	1	59	180	58	32.2222
TcIII-like	8801	2787	3056	+	4430	269	6.07223	SIRE3_TC	LTR/Viper	505	771	923	266	28.8191
TcIII-like	8913	997	1047	-	5229	50	0.956206	(TA)n	Simple_repeat	1	51	180	50	27.7778
TcIII-like	8929	2248	6538	-	7793	4290	55.0494	TcVIPER	LTR/Viper	1	4227	4390	4226	96.2642
TcIII-like	8929	6395	6587	-	7793	192	2.46375	SIRE	Unknown	95	281	316	186	58.8608
TcIII-like	8929	6395	6632	-	7793	237	3.04119	SIRE3_TC	LTR/Viper	463	684	923	221	23.9437
TcIII-like	8938	563	627	+	894	64	7.15884	(TA)n	Simple_repeat	1	65	180	64	35.5556
TcIII-like	8974	153	379	+	1013	226	22.31	SIRE	Unknown	105	313	316	208	65.8228
TcI	8974	157	385	+	1023	228	22.2874	SIRE	Unknown	105	313	316	208	65.8228
TcI	8974	299	520	+	1023	221	21.6031	SIRE3_TC	LTR/Viper	647	837	923	190	20.585
TcIII-like	8974	296	513	+	1013	217	21.4215	SIRE3_TC	LTR/Viper	647	836	923	189	20.4767
TcIII-like	9014	1270	3660	+	4116	2390	58.0661	TcVIPER	LTR/Viper	1827	4221	4390	2394	54.533
TcIII-like	9014	3606	3722	+	4116	116	2.81827	SIRE2_TC	LTR/Viper	644	765	811	121	14.9199
TcIII-like	9014	253	766	+	4116	513	12.4636	TcVIPER	LTR/Viper	123	630	4390	507	11.549
TcIII-like	9023	329	606	+	1196	277	23.1605	SIRE3_TC	LTR/Viper	505	771	923	266	28.8191
TcI	9023	334	613	+	1088	279	25.6434	SIRE3_TC	LTR/Viper	510	773	923	263	28.494
TcI	9023	498	697	+	1088	199	18.2904	SIRE2_TC	LTR/Viper	582	780	811	198	24.4143
TcIII-like	9023	506	687	+	1196	181	15.1338	SIRE2_TC	LTR/Viper	597	782	811	185	22.8113
TcIII-like	9023	746	817	+	1196	71	5.93645	TcVIPER	LTR/Viper	4322	4390	4390	68	1.54897
TcI	9023	767	834	+	1088	67	6.15809	TcVIPER	LTR/Viper	4326	4390	4390	64	1.45786
TcIII-like	9034	336	472	-	480	136	28.3333	(TAA)n	Simple_repeat	2	138	180	136	75.5556
TcIII-like	9051	233	513	+	617	280	45.3809	SIRE3_TC	LTR/Viper	504	771	923	267	28.9274
TcIII-like	9051	413	579	+	617	166	26.9044	SIRE2_TC	LTR/Viper	597	765	811	168	20.7152
TcIII-like	9059	320	538	+	947	218	23.0201	SIRE	Unknown	98	315	316	217	68.6709
TcIII-like	9059	302	731	+	947	429	45.301	SIRE3_TC	LTR/Viper	482	920	923	438	47.454
TcIII-like	9059	539	760	+	947	221	23.3369	TcVIPER	LTR/Viper	4167	4390	4390	223	5.07973
TcIII-like	9062	325	430	-	469	105	22.3881	(TAA)n	Simple_repeat	2	105	180	103	57.2222
TcIII-like	9062	357	430	-	469	73	15.565	(TAA)n	Simple_repeat	101	174	180	73	40.5556
TcIII-like	9065	229	310	+	323	81	25.0774	(TA)n	Simple_repeat	2	85	180	83	46.1111
TcIII-like	9098	351	449	-	722	98	13.5734	(CA)n	Simple_repeat	2	100	180	98	54.4444
TcIII-like	9207	377	717	+	975	340	34.8718	SIRE7_TC	LTR/Viper	339	697	741	358	48.3131
TcIII-like	9207	259	652	+	975	393	40.3077	SIRE3_TC	LTR/Viper	504	899	923	395	42.7952
TcIII-like	9207	477	699	+	975	222	22.7692	TcVIPER	LTR/Viper	4167	4390	4390	223	5.07973
TcIII-like	9215	464	531	-	682	67	9.82405	(TAA)n	Simple_repeat	2	69	180	67	37.2222
TcIII-like	9234	724	797	-	925	73	7.89189	(TAA)n	Simple_repeat	2	75	180	73	40.5556
TcI	9249	159	302	+	778	143	18.3805	SIRE3_TC	LTR/Viper	645	777	923	132	14.3012
TcI	9249	241	310	+	778	69	8.86889	TcVIPER	LTR/Viper	4167	4233	4390	66	1.50342

## Sheet: IGR vs Human
Query (Tcruzi IGR)								Subject (Repeat in RepBase)
DTU	ID	start	end	strand	size	aligned	percent	name	type	start	end	size	aligned	percent
TcIII-like	4385	144	222	+	279	78	27.957	L3	LINE/CR1	507	591	4099	84	2.04928
TcIII-like	3602	143	217	+	281	74	26.3345	LTR66	LTR/ERVL	377	450	610	73	11.9672
TcIII-like	7596	11	77	+	311	66	21.2219	OldhAT1	DNA/hAT-Ac	2517	2578	2848	61	2.14185
TcIII-like	8387	281	372	+	556	91	16.3669	OldhAT1	DNA/hAT-Ac	2701	2794	2848	93	3.26545
TcIII-like	3003	39	106	+	506	67	13.2411	tRNA-Phe-TTY	tRNA	7	73	76	66	86.8421
TcIII-like	809	1024	1172	-	1334	148	11.0945	L1M5_orf2	LINE/L1	938	1090	3294	152	4.61445
TcIII-like	3916	72	171	+	1164	99	8.50515	HERVS71	LTR/ERV1	453	551	8978	98	1.09156
TcIII-like	8701	721	840	+	1407	119	8.45771	L2a_3end	LINE/L2	343	462	517	119	23.0174
TcIII-like	7670	10	98	+	1160	88	7.58621	Tigger12A	DNA/TcMar-Tigger	264	346	819	82	10.0122
TcIII-like	1870	584	650	+	896	66	7.36607	tRNA-Gln-CAA	tRNA	3	69	75	66	88
TcIII-like	1074	576	644	+	965	68	7.04663	PRIMA4-int	LTR/ERV1	504	574	8270	70	0.846433
TcIII-like	94	255	310	+	784	55	7.01531	tRNA-Gly-GGY	tRNA	8	63	74	55	74.3243
TcIII-like	4622	675	748	-	1434	73	5.09066	OldhAT1	DNA/hAT-Ac	1867	1943	2848	76	2.66854
TcIII-like	2055	575	646	-	1398	71	5.07868	tRNA-Gly-GGA	tRNA	1	73	75	72	96
TcIII-like	2055	422	488	-	1398	66	4.72103	tRNA-Leu-CTY	tRNA	8	74	85	66	77.6471
TcIII-like	1812	694	742	-	1026	48	4.67836	HAL1b	LINE/L1	2201	2249	2421	48	1.98265
TcIII-like	7417	353	435	+	1908	82	4.29769	OldhAT1	DNA/hAT-Ac	2709	2792	2848	83	2.91433
TcIII-like	869	326	390	-	1562	64	4.09731	L2	LINE/L2	1798	1861	3082	63	2.04413
TcIII-like	4006	1018	1077	-	1885	59	3.12997	OldhAT1	DNA/hAT-Ac	1910	1969	2848	59	2.07163
TcIII-like	3827	1556	1646	+	3061	90	2.94022	L1MCa_5end	LINE/L1	1901	1993	2434	92	3.77979
TcIII-like	4431	875	963	+	3014	88	2.91971	OldhAT1	DNA/hAT-Ac	2717	2803	2848	86	3.01966
TcIII-like	8132	851	887	+	1406	36	2.56046	X6B_LINE	LINE/CR1	834	868	1072	34	3.17164
TcIII-like	4170	909	968	+	2533	59	2.32925	L3b_3end	LINE/CR1	486	545	1206	59	4.89221
TcIII-like	8801	362	434	-	4430	72	1.62528	tRNA-Arg-AGG	tRNA	1	73	76	72	94.7368
TcIII-like	8801	636	708	-	4430	72	1.62528	tRNA-Arg-AGG	tRNA	1	73	76	72	94.7368
TcIII-like	8801	797	868	+	4430	71	1.60271	tRNA-Ala-GCY_	tRNA	1	72	75	71	94.6667
TcIII-like	8801	501	567	-	4287	66	1.53954	tRNA-Lys-AAG	tRNA	7	74	76	67	88.1579
TcIII-like	2467	841	883	+	2817	42	1.49095	HAL1b	LINE/L1	2201	2247	2421	46	1.90004
TcIII-like	2006	14	41	-	1969	27	1.37125	OldhAT1	DNA/hAT-Ac	594	620	2848	26	0.912921
TcIII-like	8801	921	981	-	4430	60	1.3544	tRNA-Asn-AAC	tRNA	3	64	77	61	79.2208
TcIII-like	7368	12715	12787	+	13486	72	0.533887	tRNA-Ala-GCY	tRNA	1	73	76	72	94.7368
TcIII-like	7368	12387	12458	-	13486	71	0.526472	tRNA-Asp-GAY	tRNA	1	72	75	71	94.6667
TcIII-like	7368	12572	12639	+	13414	67	0.499478	tRNA-Ser-AGY	tRNA	7	75	85	68	80
TcI	3309	202	279	-	327	77	23.5474	LTR66	LTR/ERVL	405	477	610	72	11.8033
TcI	3003	39	106	+	513	67	13.0604	tRNA-Phe-TTY	tRNA	7	73	76	66	86.8421
TcI	4229	43	84	+	408	41	10.049	X9_LINE	LINE/L1	438	481	936	43	4.59402
TcI	3233	1072	1176	+	1386	104	7.50361	L1M4_5end	LINE/L1	2432	2545	2686	113	4.207
TcI	2075	1376	1494	-	1799	118	6.5592	L1MEd_5end	LINE/L1	1979	2088	2224	109	4.90108
TcI	2468	582	657	+	1739	75	4.31282	L1ME3G_3end	LINE/L1	661	740	924	79	8.54978
TcI	1611	169	218	-	1315	49	3.72624	L1ME3G_3end	LINE/L1	677	729	924	52	5.62771
TcII-like	1422	329	594	-	668	265	39.6707	L1MD_orf2	LINE/L1	879	1162	3294	283	8.59138
TcII-like	2844	195	292	-	323	97	30.031	LTR66	LTR/ERVL	374	460	610	86	14.0984
TcII-like	882	198	304	+	420	106	25.2381	L1MD2_5end	LINE/L1	368	473	1069	105	9.82226
TcII-like	2171	59	135	+	356	76	21.3483	OldhAT1	DNA/hAT-Ac	2711	2788	2848	77	2.70365
TcII-like	1432	56	135	+	472	79	16.7373	L1MEg_5end	LINE/L1	1882	1957	2101	75	3.56973
TcII-like	3003	39	107	+	509	68	13.3595	tRNA-Phe-TTY	tRNA	7	73	76	66	86.8421
TcII-like	603	37	90	-	479	53	11.0647	Penelope1_Vert	LINE/Penelope	670	727	1087	57	5.24379
TcII-like	4792	217	297	-	759	80	10.5402	OldhAT1	DNA/hAT-Ac	2711	2793	2848	82	2.87921
TcII-like	2027	1166	1335	+	1721	169	9.81987	L1M5_orf2	LINE/L1	985	1180	3294	195	5.91985
TcII-like	3929	569	651	+	877	82	9.35006	PRIMA4-int	LTR/ERV1	521	607	8270	86	1.0399
TcII-like	1812	796	870	+	1042	74	7.10173	PRIMA4-int	LTR/ERV1	510	584	8270	74	0.8948
TcII-like	94	264	319	+	839	55	6.55542	tRNA-Gly-GGY	tRNA	8	63	74	55	74.3243
TcII-like	2414	670	722	-	840	52	6.19048	LTR13	LTR/ERVK	664	710	1007	46	4.56802
TcII-like	5124	749	787	+	819	38	4.6398	OldhAT1	DNA/hAT-Ac	2640	2674	2848	34	1.19382
TcII-like	2055	520	586	-	1531	66	4.31091	tRNA-Leu-CTY	tRNA	8	74	85	66	77.6471
TcII-like	6165	1855	2008	+	3997	153	3.82787	L1MEg_5end	LINE/L1	1797	1943	2101	146	6.94907
TcII-like	4006	989	1048	-	1925	59	3.06494	OldhAT1	DNA/hAT-Ac	1910	1969	2848	59	2.07163
TcII-like	1902	2237	2330	-	3843	93	2.41998	HERVS71	LTR/ERV1	460	554	8978	94	1.047
TcII-like	4170	834	893	+	2538	59	2.32467	L3b_3end	LINE/CR1	486	545	1206	59	4.89221
TcII-like	6250	2282	2345	-	4628	63	1.36128	MER131	DNA?	9	79	215	70	32.5581
TcII-like	4111	5165	5224	-	5528	59	1.06729	tRNA-Cys-TGY	tRNA	7	66	75	59	78.6667
TcII-like	6859	5378	5452	+	7835	74	0.94448	L2b_3end	LINE/L2	232	307	466	75	16.0944
