# Supplementary material for: A Genome-Wide Analysis of Genetic Diversity in Trypanosoma cruzi Intergenic Regions
Source: PLoS Negl Trop Dis. 2014 May 1;8(5):e2839. doi: 10.1371/journal.pntd.0002839 (PMC4006747; doi:10.1371/journal.pntd.0002839)
Supplement: Dataset S1 — Intergenic regions from unrelated loci that share blocks of significant sequence similarity. The file contains i) a spreadsheet summarizing listing the non-allelic, non-homologous IGR regions that share significant blocks of sequence similarity; ii) multiple sequence alignments where these unrelated IGRs were aligned to highlight the portion of the IGR that is shared; and iii) a figure in PDF format that shows the alignment in context. The alignments are provided in CLUSTAL format (.clw) and as colored renderings in PNG format, as produced by Jalview (purine/pyrimidine color scheme, only applied to regions of the alignment with 90% identity). The IGR IDs listed in each alignment correspond to those in Table S3. (ZIP) [file pntd.0002839.s010.zip]

Archive with 140 entries (130 files):
- Dataset S1/sequences/entire-IGR/IGR_Group_8.fa
- Dataset S1/sequences/entire-IGR/IGR_Group_20.fa
- Dataset S1/sequences/entire-IGR/IGR_Group_18.fa
- Dataset S1/sequences/entire-IGR/IGR_Group_15.fa
- Dataset S1/sequences/entire-IGR/IGR_Group_1.fa
- Dataset S1/sequences/entire-IGR/IGR_Group_16.fa
- Dataset S1/sequences/entire-IGR/IGR_Group_13.fa
- Dataset S1/sequences/entire-IGR/IGR_Group_11.fa
- Dataset S1/sequences/entire-IGR/IGR_Group_21.fa
- Dataset S1/sequences/entire-IGR/IGR_Group_10.fa
- Dataset S1/sequences/entire-IGR/IGR_Group_2.fa
- Dataset S1/sequences/entire-IGR/IGR_Group_7.fa
- Dataset S1/sequences/entire-IGR/IGR_Group_3.fa
- Dataset S1/sequences/entire-IGR/IGR_Group_19.fa
- Dataset S1/sequences/entire-IGR/IGR_Group_12.fa
- Dataset S1/sequences/entire-IGR/IGR_Group_5.fa
- Dataset S1/sequences/entire-IGR/IGR_Group_14.fa
- Dataset S1/sequences/entire-IGR/IGR_Group_17.fa
- Dataset S1/sequences/entire-IGR/IGR_Group_4.fa
- Dataset S1/sequences/entire-IGR/IGR_Group_9.fa
- Dataset S1/sequences/entire-IGR/IGR_Group_6.fa
- Dataset S1/sequences/motifs-only/Motif_18.fa
- Dataset S1/sequences/motifs-only/Motif_20.fa
- Dataset S1/sequences/motifs-only/Motif_12.fa
- Dataset S1/sequences/motifs-only/Motif_9.fa
- Dataset S1/sequences/motifs-only/Motif_17.fa
- Dataset S1/sequences/motifs-only/Motif_14.fa
- Dataset S1/sequences/motifs-only/Motif_8.fa
- Dataset S1/sequences/motifs-only/Motif_19.fa
- Dataset S1/sequences/motifs-only/Motif_7.fa
- Dataset S1/sequences/motifs-only/Motif_11.fa
- Dataset S1/sequences/motifs-only/Motif_2.fa
- Dataset S1/sequences/motifs-only/Motif_16.fa
- Dataset S1/sequences/motifs-only/Motif_15.fa
- Dataset S1/sequences/motifs-only/Motif_21.fa
- Dataset S1/sequences/motifs-only/Motif_1.fa
- Dataset S1/sequences/motifs-only/Motif_4.fa
- Dataset S1/sequences/motifs-only/Motif_10.fa
- Dataset S1/sequences/motifs-only/Motif_13.fa
- Dataset S1/sequences/motifs-only/Motif_5.fa
- Dataset S1/sequences/motifs-only/Motif_3.fa
- Dataset S1/sequences/motifs-only/Motif_6.fa
- Dataset S1/alignments/entire-IGR/IGR_Group_8.clw
- Dataset S1/alignments/entire-IGR/IGR_Group_20.clw
- Dataset S1/alignments/entire-IGR/IGR_Group_1.clw
- Dataset S1/alignments/entire-IGR/IGR_Group_15.clw
- Dataset S1/alignments/entire-IGR/IGR_Group_16.clw
- Dataset S1/alignments/entire-IGR/IGR_Group_13.clw
- Dataset S1/alignments/entire-IGR/IGR_Group_18.clw
- Dataset S1/alignments/entire-IGR/IGR_Group_21.clw
- Dataset S1/alignments/entire-IGR/IGR_Group_11.clw
- Dataset S1/alignments/entire-IGR/IGR_Group_10.clw
- Dataset S1/alignments/entire-IGR/IGR_Group_2.clw
- Dataset S1/alignments/entire-IGR/IGR_Group_3.clw
- Dataset S1/alignments/entire-IGR/IGR_Group_7.clw
- Dataset S1/alignments/entire-IGR/IGR_Group_19.clw
- Dataset S1/alignments/entire-IGR/IGR_Group_12.clw
- Dataset S1/alignments/entire-IGR/IGR_Group_5.clw
- Dataset S1/alignments/entire-IGR/IGR_Group_14.clw
- Dataset S1/alignments/entire-IGR/IGR_Group_17.clw
- Dataset S1/alignments/entire-IGR/IGR_Group_4.clw
- Dataset S1/alignments/entire-IGR/IGR_Group_9.clw
- Dataset S1/alignments/entire-IGR/IGR_Group_6.clw
- Dataset S1/alignments/motifs-only/Motif_18.clw
- Dataset S1/alignments/motifs-only/Motif_20.clw
- Dataset S1/alignments/motifs-only/Motif_12.clw
- Dataset S1/alignments/motifs-only/Motif_14.clw
- Dataset S1/alignments/motifs-only/Motif_9.clw
- Dataset S1/alignments/motifs-only/Motif_17.clw
- Dataset S1/alignments/motifs-only/Motif_8.clw
- Dataset S1/alignments/motifs-only/Motif_19.clw
- Dataset S1/alignments/motifs-only/Motif_11.clw
- Dataset S1/alignments/motifs-only/Motif_2.clw
- Dataset S1/alignments/motifs-only/Motif_7.clw
- Dataset S1/alignments/motifs-only/Motif_16.clw
- Dataset S1/alignments/motifs-only/Motif_15.clw
- Dataset S1/alignments/motifs-only/Motif_21.clw
- Dataset S1/alignments/motifs-only/Motif_1.clw
- Dataset S1/alignments/motifs-only/Motif_4.clw
- Dataset S1/alignments/motifs-only/Motif_13.clw
- Dataset S1/alignments/motifs-only/Motif_10.clw
- Dataset S1/alignments/motifs-only/Motif_5.clw
- Dataset S1/alignments/motifs-only/Motif_6.clw
- Dataset S1/alignments/motifs-only/Motif_3.clw
- Dataset S1/alignment-pictures/entire-IGR/IGR_Group_14.png
- Dataset S1/alignment-pictures/entire-IGR/IGR_Group_7.png
- Dataset S1/alignment-pictures/entire-IGR/IGR_Group_6.png
- Dataset S1/alignment-pictures/entire-IGR/IGR_Group_17.png
- Dataset S1/alignment-pictures/entire-IGR/IGR_Group_4.png
- Dataset S1/alignment-pictures/entire-IGR/IGR_Group_9.png
- Dataset S1/alignment-pictures/entire-IGR/IGR_Group_8.png
- Dataset S1/alignment-pictures/entire-IGR/IGR_Group_1.png
- Dataset S1/alignment-pictures/entire-IGR/IGR_Group_20.png
- Dataset S1/alignment-pictures/entire-IGR/IGR_Group_11.png
- Dataset S1/alignment-pictures/entire-IGR/IGR_Group_16.png
- Dataset S1/alignment-pictures/entire-IGR/IGR_Group_15.png
- Dataset S1/alignment-pictures/entire-IGR/IGR_Group_18.png
- Dataset S1/alignment-pictures/entire-IGR/IGR_Group_13.png
- Dataset S1/alignment-pictures/entire-IGR/IGR_Group_21.png
- Dataset S1/alignment-pictures/entire-IGR/IGR_Group_10.png
- Dataset S1/alignment-pictures/entire-IGR/IGR_Group_2.png
- Dataset S1/alignment-pictures/entire-IGR/IGR_Group_12.png
- Dataset S1/alignment-pictures/entire-IGR/IGR_Group_5.png
- Dataset S1/alignment-pictures/entire-IGR/IGR_Group_3.png
- Dataset S1/alignment-pictures/entire-IGR/IGR_Group_19.png
- Dataset S1/alignment-pictures/motifs-only/Motif_18.png
- Dataset S1/alignment-pictures/motifs-only/Motif_12.png
- Dataset S1/alignment-pictures/motifs-only/Motif_20.png
- Dataset S1/alignment-pictures/motifs-only/Motif_19.png
- Dataset S1/alignment-pictures/motifs-only/Motif_17.png
- Dataset S1/alignment-pictures/motifs-only/Motif_9.png
- Dataset S1/alignment-pictures/motifs-only/Motif_8.png
- Dataset S1/alignment-pictures/motifs-only/Motif_14.png
- Dataset S1/alignment-pictures/motifs-only/Motif_11.png
- Dataset S1/alignment-pictures/motifs-only/Motif_7.png
- Dataset S1/alignment-pictures/motifs-only/Motif_2.png
- Dataset S1/alignment-pictures/motifs-only/Motif_16.png
- Dataset S1/alignment-pictures/motifs-only/Motif_15.png
- Dataset S1/alignment-pictures/motifs-only/Motif_21.png
- Dataset S1/alignment-pictures/motifs-only/Motif_1.png
- Dataset S1/alignment-pictures/motifs-only/Motif_10.png
- Dataset S1/alignment-pictures/motifs-only/Motif_4.png
- Dataset S1/alignment-pictures/motifs-only/Motif_13.png
- Dataset S1/alignment-pictures/motifs-only/Motif_6.png
- Dataset S1/alignment-pictures/motifs-only/Motif_5.png
- Dataset S1/alignment-pictures/motifs-only/Motif_3.png
- Dataset S1/Table-D1.xls
- Dataset S1/Figure-D1b.pdf
- Dataset S1/Figure-D1a.pdf
- Dataset S1/README-S1.pdf
- Dataset S1/sequences/entire-IGR/
- Dataset S1/sequences/motifs-only/
- Dataset S1/alignments/entire-IGR/
- Dataset S1/alignments/motifs-only/
- Dataset S1/alignment-pictures/entire-IGR/
- Dataset S1/alignment-pictures/motifs-only/
- Dataset S1/sequences/
- Dataset S1/alignments/
- Dataset S1/alignment-pictures/
- Dataset S1/
