# Supplementary material for: A Genome-Wide Analysis of Genetic Diversity in Trypanosoma cruzi Intergenic Regions
Source: PLoS Negl Trop Dis. 2014 May 1;8(5):e2839. doi: 10.1371/journal.pntd.0002839 (PMC4006747; doi:10.1371/journal.pntd.0002839)
Supplement: Dataset S1 — Intergenic regions from unrelated loci that share blocks of significant sequence similarity. The file contains i) a spreadsheet summarizing listing the non-allelic, non-homologous IGR regions that share significant blocks of sequence similarity; ii) multiple sequence alignments where these unrelated IGRs were aligned to highlight the portion of the IGR that is shared; and iii) a figure in PDF format that shows the alignment in context. The alignments are provided in CLUSTAL format (.clw) and as colored renderings in PNG format, as produced by Jalview (purine/pyrimidine color scheme, only applied to regions of the alignment with 90% identity). The IGR IDs listed in each alignment correspond to those in Table S3. (ZIP) [file pntd.0002839.s010.zip › Dataset S1/sequences/entire-IGR/IGR_Group_8.fa]

>IGR_933_(TcII-like)
CCTCTGGAAGTGCGCGTGTGTGTTTGTGTGCGTGTGGGCGATGATGGATGGGAGTTGTCA
CCACCACGTGCGGCTGATTACTGCCCCATCGATTGCATACGTGAACCACAGCGCCGTTTC
TCTGTGTATCATTACAAAACAATAACA--AAAAAAAAAAAAAAAAAAGGGCTTTCGTAGA
GAAAACGTGCGGCCACACGGGGCCAAATAAAAATAAA--TAAATAAATGAAAGTGTGTTT
TTTTTTGTTGGTCGTAGGCGTTTTTTTCCTTCTTTTTTTTACGTGTGGATTGGGTTGTTT
CTTAAGATGCCGCGAGGGAAGGCAGGAAGTGGAGGTCTTTTTTCCTTTTGTTCCACTCTC
TTTCTACTGCTGCTCTCCACGAGGGGAGGTTGGGAGGTGGCGGGGCCTCTTGATGAATGC
CACGTTGTCCTTTTCACAAAGAGGCCCGGTGATCATTGCGGTTTTTATTTATGAACACAT
CCTTCTACGTTTGCGCATGCGTGTTTGAATGGGTCTCAGTCGGAGTGTGGGGGATGTTGG
GCGCATGGAACCAAACGGTCAT---CTCCGCCCGTTGTGTCGTCCGCTCCGTCTTTGTGG
GCACGCGGGCCTCAGCTAAGCGCAC---ATGTCTACACT---------------------
----CTTGATCGCTAGC---AGGTGTTG-GTACAAT-----ATT---TTTTTTTTCCTTG
AACGACTACAT-----TTTTTTTTCTTTTCTT--------------------TTTTCCCT
CTTGCCCACCTTCTTTTATTGACGT-----------TTTAATTTGTCACTCAGCGTGTGC
CGTCGCTTGAGTTTTGGATAACGCGGCACG------TTGTGAGTTGAAGTG---------
-------------------------ACGATCCGCGTTGCCTCCAATTGAAAC--------
-----------------------------------CGGGAGGGGGACAACACCAAAATAA
AAGACGTCACGACAGAAGGAAGC
>IGR_949_(TcIII-like)
------------------------------------------------------------
----------------------------------ACAAATGAAACCAACAACAACA----
-------ATAAAGAAGGCACAATAAT---AAGAATAATAATAATAATAGAGATGAATTGA
GCAAACA-ACAAGCCAAAAGAGCAGAGAAGGAATATATGTATATATATATATATACATTT
TCCTTT----------------------TTTTTTTCTTTTCCGCGTGGATTGGGTTGTTT
CTTAAGATGCCGCGAGGGAAGGCAGGAAGTGGAGGTCTTTTTTCCTTTTGTTCCACTCTC
TTTCTACTGCTGCTCTCCACGAGGGGAGGTTGGGAGGCGGCGGGGCCTCTTGATGAATGC
CACGTTGTCCTTTTCACAAAGAGGCCCGGTGATCATTGCGGTTTTTATTTATGAACACAT
CCTTCTACGTTTGTGCATGCGTGTTTGAATGGGTCTCAGTCGGAGTGTGGGGGATGTTGG
GCGCATGGAACCAAACGGTCATCTCCTCCGCCCGTTGTTTCGTCCGCTCCGTCTTTGTGG
GCACGCGGACCTCAGCTAAGCGCAC---ATTTATTTATCTTTTATTATTTACTTTATTTT
TTAAATTGACTGCTGCCTTTCTGTGTTGAGTATACTGAAGAGTTGGATACTTTTCCCACG
AGCGAATACAC----TTTTTTTTCTTTTTGGTGTATGTGTGTGTGTGAGTGATTTTTTT-
TGTGAGTAATTTCTTCCATTGCTTTTTTTTTAGTGTTTTTTTTTTTTAC--TG-------
CATCCCTCGAGTGCCTCATTGCGCGGCAAGAAAATTTTGTTGTTGAATATGTTTTTTTTT
CTTTTTG--------CTCTTTTATTTCATTTCCCTTTCCTTTCTGTTTGGCTGCGTGTGT
CTGTCTCTCACTGTG--------------------TGTGTGTGTGTGTGTGCT----TTG
GAGGGGTGACGGCATAAAA----
>IGR_949_(TcII-like)
------------------------------------------------------------
----------------------------------ACAAATGAAACCAACAGCAACA----
-------ATAAAGAAAGCAAAAAAGCAAAAAAAAAAAAAAAAAGAATAGAGATGAATTGA
GCAAACA-ACAAGCAAAAAGGGCAGAAAAGGAA------CAAATAAATATATATGCATTT
TTTTTT------------------------TTCTTCTTTTACGTGTGGATTGGGTTGTTT
CTTAAGATGCCGCGAGGGAAGGCAGGAAGTGGAGGTCTTTTTTCCTTTTGTTCCACTCTC
TTTCTACTGCTGATCTCCACGAGGGGAGGTTGGGAGGTGGCGGGGCCTCTTTATGAATGC
CACGTTGTCCTTTTCACAAAGAGGCCCGGTGATCATTGCGGTTTTTATTTATGAACACAT
CCTTCTACGTTTGTGCATGCGTGTTTGAATGGGTCTCAGTCGGAGTGTGGGGGATGTTGG
GCGCATGGAACCAAACGGTCAT---CTCCGCCCGTTGTGTCGTCCGCTCCGTCTTTGTGG
GCACGCGGGCCTCAGCTAAGCGCAC---ATTTTTTTAAT-----TTATTTACTTTATTTT
TTAAATTGACTGCTGCCTTTCTGTGTTGAGTATACTGAAGAGTTGGATACTTTTCCCACG
AGCGAATACACTCTTTTTTTTTTTTTTTTGGTGTATGTGTCTGTGTGAGTGATTTTTTTT
TGTGAGTAATTGCTTCCATTGCCT------------TTTTTTTTTTTAC--TG-------
CATCGCTCGAGTGCCTCTTTGCGCGGCAAGAAAATTTTGTTGGTGAATATGTTTTTTTTT
TTTTTTCCCTTTTG-CTCTTTTATTTCATTTCCCTTTTCTTTCTGTTTGGCTGCGTGTCT
CTCTCTCTCTCTCTCTCTCTGTGTGTGTGTGTGTGTGTGTGTGTGTGTGTGCT----TTG
GAGGGGTGACGGCATAAAA----
>IGR_949_(TcII)
------------------------------------------------------------
----------------------------------ACAAATGAAACCAACAGCAACA----
-------ATAAAGAAAGCA----------AGAAAGCAAAAAAAGGATAGAGATGAATTGA
GCAAACA-ACAAGCAAAAAGGGCAGAAAAGGAA------CAAATAAATATATATGCATTT
TTTTTC---------------------------TTCTTTTACGTGTGGATTGGGTTGTTT
CTTAAGATGCCGCGAGGGAAGGCAGGAAGTGGAGGTC-TTTTTCCTTTTGTTCCACTCTC
TTTCTACTGCTGATCTCCACGAGGGGAGGTTGGGAGGTGGCGGGGCCTCTTGATGAATGC
CACGTTGTCCTTTTCACAAAGAGGCCCGGTGATCATTGCGGTTTTTATTGATGAACACAT
CCTTCTACGTTTGTGCATGCGTGTTTGAATGGGTCTCAGTCGGAGTGTGGGGGATGTTGG
GCGCATGGAACCAAACGGTCAT---CTCCGCCCGTTGTGTCGTCCGCTCCGTCTTTGTGG
GCACGCGGGCCTCAGCTAAGCGCACTATTTTTTTTTACT-------------TTTATTTT
TTAAATTGACTGCTGCCTTTCTGTGTTGAGTATACTGAAGAGTTGGATACTTTTCCCACG
AGCGAATACAC-----TTCTTTTTTTTTTGGTGTATGTGTCTGTGTGAGTGATTTTTTT-
GTTGAGTAATTGCTTCCATTGCTTTTTTTGTG----TTTTTTTTTTTACTTTG-------
CATCGCTCGAGTGCCTCCTTGCGCGGCAAGAAAATTTTGTTGGTGAATATGTTTTTTTTC
TTTTTTCCTTTTTGTCTCTTTTATTTCATTTCCCTTTTCTTTATGTTTGGCTGCGTGTCT
CTCTCTCTCTCTCTC--------------------TGTGTGTGTGTGTGTGCT----TTG
GAGGGGTGACGGCATAAAA----
