# Supplementary material for: A Genome-Wide Analysis of Genetic Diversity in Trypanosoma cruzi Intergenic Regions
Source: PLoS Negl Trop Dis. 2014 May 1;8(5):e2839. doi: 10.1371/journal.pntd.0002839 (PMC4006747; doi:10.1371/journal.pntd.0002839)
Supplement: Dataset S1 — Intergenic regions from unrelated loci that share blocks of significant sequence similarity. The file contains i) a spreadsheet summarizing listing the non-allelic, non-homologous IGR regions that share significant blocks of sequence similarity; ii) multiple sequence alignments where these unrelated IGRs were aligned to highlight the portion of the IGR that is shared; and iii) a figure in PDF format that shows the alignment in context. The alignments are provided in CLUSTAL format (.clw) and as colored renderings in PNG format, as produced by Jalview (purine/pyrimidine color scheme, only applied to regions of the alignment with 90% identity). The IGR IDs listed in each alignment correspond to those in Table S3. (ZIP) [file pntd.0002839.s010.zip › Dataset S1/sequences/entire-IGR/IGR_Group_20.fa]

>IGR_8880_(TcIII-like)
AGGAGAGCACGCAGCAGCGCACCGTTTTATTTTATCCCCACCACCGCCACCATCGCCGTC
GCACACACACACACACACACACACACACATACGAGGACTTCAATAAAGAGACGCCTTGCT
GTTAAGGAAGAGACAGGGGGATTGCAACAGAAACAAACGCAAACAAGACCCAGACGGAAT
CAGGTATGAAAAGAGGAGAGGAAAGAAGAAAAGGCAAGAGGAAACGAAAAAGAAGAAGAA
AGAAACAACAACACGAAGAGTATATATATATATATATATATATACATTTTACGTGGGACG
GTGAAAAGGCACCTGCGTGCTTGCAATGTTAAGTGGGGATGGCGAGTGTGCGTCTGCACG
T-TTTGCATCCCGCTTCGCTAAATGTGCCGCACAAAAATTGCCTCTTGTATCACAAGCAA
CGTCCCACAAAAAATGTATCATCGCCACAGTCACGAAGTAGCTGATGGAAGGTACAAACA
AACGAAGAGTACACTTTAAAAAAAGAAAAAAATGAGATTTTGTTTGCCTCCATCTTACAT
TAAATTTCAGTTAACGCCCTTCTTTCCATTTTATTTTTTCTCTTTAATCACTTATAAAGC
CCCTTTACATCATTCAGGTGAATAATAGACATTGGGCACTTTATTGCCCATTCCAGTCTG
GTAAAAACAACCACAAAAAAAAAGAAAAGAAACACGTCAAATAACTCAACGATGGACACG
AATTCATCATCTTCTGCCGTGATGAAGCAATGAGCCTCCGTGTCTGAAATTTTCATTGCA
GGCGATGAGCTTGACCGGAAACACAAATCACTCCACTCTGACAGCACACCCCACAATGAT
CCCTGGCAACTGCGTGTTTGCGGCAAGGTGTGATGAGACACAAATGGATCGCTGACACTG
AGCATTCCACTTGCATGAGAACACGTTTATTAAATTGACTCTCTGAAATGTACCCTCTCC
TCCCTCCTTTTCCTCCCTACCTTTCTTTGCCACCAAACGGCATGCATTCATTCCCATGCA
ATGATTACAAAAGCAATTCCATCATTATGCTGGCGAGAGGCGCTCTGTGACGAGAAGCTG
ATTGACTACAAAACCAAGATCTGCAATGAGAGGAGCTGCGCTCCTGCAGCGACGCTGTAT
TTAATCCCGCCCCGACTGGCCACAACGTGCCCGAGGCGTTTCATGTGCAGCGGAGATCAG
CACCACCTTGTTTGTTTGTTTTGTTTGTTTGTTTTTGCAGGGCCTGGCAGCTCGTAAATT
ACGGGGTTTTTTTTTTCTCTCTTTTGGCTTTTGGTT------TTTGGCCTTCCTAATTTA
TCTGGAGGGGCCCCATTGATTCTGTTAGCTGGAGGGGTGCCTGCAATTGTCAAAGGCACA
ACGCGCTGTGCTTGGACGTGTTACACTGTGCGCAGAAGTGTTTTCTTTTCTCCCCTTTTA
GGACCTTTTATTATTATTTTTTTTCTGGCGCGGGGAATTGTTTTTGAATTTCTGGCGGGG
CCTTTTTAAGTTTCCAACAACA--------
>IGR_8881_(TcIII-like)
--GAGAAAAACCGACGG-------------TTAGTACCAGTCATTGC-------------
-----------------------CAGACGTCTGTTGGTTT-----AAGATTAGTTCTGCT
GTT---------------------------------------------------------
--GGTGT-----------------------------------------------------
--------------------------------------------CATCTTTC--------
-TGA-------------TATTGATATCGTTAA----------CGATTTTATTTTTGGCTA
TCTTTTTTTCTCATTTCTT-------------------TTTTTTCTTTCTTCCTACCCCT
TTCCCTGTAGCACAGTTTTCTTGGCAGTAAGC------------ATGAACGCAATGAATA
GTCGTGCCGTGTTCTACCGGTGAAGAAGGATCTGAGACTGCGGT----------------
--------GGTTGATGCC------------------------------------------
-----------------------------------GCAC---------------------
-------------------GAATGCGGAATGCCATGCCCAACAG-------------GCG
GTTACATCCTGCTTTAGCGTGATGAAGCAATGAGCCTCCGTTTCTGAAATTTTCATTGCA
TGCGATGAGATTGACCGGAAACACAAATCACTCCACTCTGACAGCACACCCCACACTGCT
CCCTGGCAACTGCGTGTTTGCGGCAAGGTGTGATGAGACACAAATGGATCGCTGACACTG
AGCATTCCACTTGCATGAGAACACGTTTATTAAATTGACTCTCTGAAATGTACCCTCTCC
TCCCTCCTTTTCCTCCCTACCTTTCTTTGCCACCAAACGGCGTGCATTCATTCCCATGCA
ATGATTACAAAAGCAATTCCATCATTATGCTGGCGAGAGGCGCTCTGTGACGAGAAGCTG
ATTGACTACAAAACCAAGATCTGCAATGAGAGGAGCTGCGCTCCTGCAGCGACGCTGTAT
TTAATCCCGCCCCGACTGGCCACAACGTGCCCGAGGCGTTTCATGTGCAGCGGAGATCAG
CACCACCTTGTTTGTCTGTTTTTTGTTTTTTTTTTTGCAGGGCCTGACAGCTCGTAAATT
ACGAGGGTTTTTTCCTTTCTCTCTTGTTCTCCGTGTGAATTATTTTGTCTTCAT------
------GGTGTTCCATT------------------------TGGATTGGGCAAAAG----
-----------TTTTTTGTGTTTCACTGC---------TTTATTTTTATTTTTTCCTGTG
GGGATAGGTGTTCCCATTTTGGTGCCGACA-AGGCCGTTGGGATAGGCTGTGCGTAGAGA
ATTTTCTTCTTTTCCTGTGATTTCTCCAAA
>IGR_8880_(TcI_SylvioX10)
--GAGAAAAACCGACGG-------------TTAGTACCAGTCATTGC-------------
-----------------------CAAACGTCTGTTGGTTT-----AAGATTAGTTCTGCT
GTT---------------------------------------------------------
--GGTGT-----------------------------------------------------
--------------------------------------------CATCTTTC--------
-TGA-------------TATTGATATCGTTAA----------CGATTTTATTTTTGGCTA
TCTTTTTTTCTCATTTCT--------------------TTTTTTCTTTCTTCCTACCCCT
TTCCCTGTAGCACAGTTTTCCTGGCAGTAGGC------------ATGAACGCAATGAATA
TTCGTGCCGTGTTCTACCGGC---GAAGGAACTGAGACTGCGGT----------------
--------GGTTGATGCC------------------------------------------
-----------------------------------GCAC---------------------
-------------------GAATGCGGAATGCCATGTCCAACAG-------------GCG
GTTACATCCTGCTTTAGCGTGATGAAGCAATGAGCCTCCGTGTCTGAAATTTTCATTGCA
GGCGATGAGATTGACCGGAAAAACAAATCACTCCACTCTGACGATACACCCCACACTGAT
CCCTGGCAACTGCGTGTTTGCGGCAAGGTGTGATGAGACACAAATGGATCGCTGACACTG
AGCATTCCACCTGCATGAGAACACGTTTGTTAAATTGACTCTCTGAAATGTACCCTCTCC
TCC--CCCTTTCCTCCCTGCCTTTCTTTGCCACCAAACGGCATGCATTCATTCCCATGCA
ATGATTACAAAAGCAATTCCATCATTATGCTGGCGAGAGGCGCT----------------
------------------------------------------------------------
------------------------------------------------------------
------------------------------------------------------------
------------------------------------------------------------
------------------------------------------------------------
------------------------------------------------------------
------------------------------------------------------------
------------------------------
