# Supplementary material for: A Genome-Wide Analysis of Genetic Diversity in Trypanosoma cruzi Intergenic Regions
Source: PLoS Negl Trop Dis. 2014 May 1;8(5):e2839. doi: 10.1371/journal.pntd.0002839 (PMC4006747; doi:10.1371/journal.pntd.0002839)
Supplement: Dataset S1 — Intergenic regions from unrelated loci that share blocks of significant sequence similarity. The file contains i) a spreadsheet summarizing listing the non-allelic, non-homologous IGR regions that share significant blocks of sequence similarity; ii) multiple sequence alignments where these unrelated IGRs were aligned to highlight the portion of the IGR that is shared; and iii) a figure in PDF format that shows the alignment in context. The alignments are provided in CLUSTAL format (.clw) and as colored renderings in PNG format, as produced by Jalview (purine/pyrimidine color scheme, only applied to regions of the alignment with 90% identity). The IGR IDs listed in each alignment correspond to those in Table S3. (ZIP) [file pntd.0002839.s010.zip › Dataset S1/sequences/entire-IGR/IGR_Group_18.fa]

>IGR_7225_(TcIII-like)
------------------------------------------------------------
--------AAGAAAGAAA------------------------------------------
--------------------------------------------------ATAAAAGGAA
TTACT------GATGGCGACATTT-------------------------------TGATT
AAA------AAATGAGAAAACCTGTCTTCGGTCGTGA---------------------GA
GAAGGATTGAGGGGTTGGAA---------CATGCGCAAAAACAGAAATACTTTTCAAA--
AAAAATAAACAACAACAACAGCAACAAAAAACAATATCTCTAAAAAAATTAAGTGATGC-
--------------------ATGTGAATGGAACAGGGTCCGGGGTGAAACAGGT------
--------------GAGGCGCTATTAGGACGATATATACACTTGTTGCG-----------
GTGAACAGTTTTTTGTCCTTTTT-----------------------------TTATATCC
TG----------------------------------------------------------
-------------------AATTAAAAAAAGGACAA------------------------
AAAAAGTTGTGCCGACAGAAAATGTGAGTTGCTTGCAGGATGCACCACGGGGGGGCTTGT
GCGTGAGAGGATGTGTGACATCACGCCACGGGGTTCCCTGTGCCCTCACTGGCGCGCACA
AGGGTGGGCCCTGTTTCTCCACAGGGCCTGCTTGGGCATACACCGCGTCCAAAGGGGGAG
GGAGACATGTTGTCATGTTTTATTCTTCCCGCATTTCTCCTTTTTTTTCTTTTGTTTGT-
------TTTGGACTCACGCACGACGGCCAATGCCATGGGCCGCATGAGCGGGAAGGGGCG
CGTGAACCTCTAGAGAGAGAGAGGTGTGTGTGTGT-------TGCGGGTCTGGCACAACG
TTCGTCTTTTTTTCTTTTTTGTTGAATGTTGAGTGGTTTTTTTTTTTTTGCGGCGAAATT
TTTATTTCTTTCTTCTTTTTATTTTATTTTTTTTTTTGTCAGAAACGCATGCATGAATTT
ATAAGCTTTTTTTTTTTCTTTTTGTTGTGTTGCCATTATTGTTGGTGTTATGTGCGTTGA
TTTTTCTTTGGCTTTGTGTGTGTGTGTGGGGGGGGGGGGGGGGGCGATGGAGCGGAGGTG
AAAGGACGTGGAGGGCCGTACATGTATGTATGCATGCAATGTTGACTGTTTGTACGATGT
AACGGTGGGAAGACACATGAGGAGGGATGAGACGAGGGGAGTTGGGTTTTGTTGGCGAGT
GAGGAGTGAAACGGTCAAAAAAAAAAAAAAAAAATAAATAAATGCGTCATCGACACAACA
ATAAACAACAATTCTGATGTTGTGTGGTTTGGATTGCCTCCAATGAGATACCGTCTTTCT
TTCTTAGTGGGACTTATATGGGGTGAAGGCTTGTTTGTTTTGTTTATTTATTTTTATTTT
TATTGTGTTTTTTTTTTCTGCGTGTTATGAAAGAGAAAACAAAACTGAAAGAGAGAGAGA
GAGAGAGAGAAAAGGGAAGTGATTTCTCTTATATGTTTGCTCACGTGATTGCCGGGATAT
ATAAATATAAATATATCTGCATGCATGCACATGAATAAACAGTCGGAGAGAGAGAGGA--
GGGTAATTGGTATAATTTTTTTTTTTTTTTTTTTTTTTTGCGGGAGGGTTTAATGGCCGG
TTGTGTTTGATTTTTTTACTTGTCTTTTTTTTCTTTAAGTTTTCTGCGTGTAACGCTGCA
AAAATGGGAGGGAGGCGGGACACGCAGCGTGCATGCGCGCATTCGGTTTGGGCGGCTGGT
AACGTTGCGCCGGCAAAAACAACAACAACAACAACAAATCAATAATACTGGGAGAAGGCC
GCGTACAGTCAGGGTGAAGGGAGAAGGGGAAAAAGTAAAAGAAATTCATATTTTTATATA
TTCAAGGACGAGATACGGATGAGACAGACGTACATGTCTACGTGCATGCACGCATTCGAC
ATGAATACGCAAATAAAGGAAAATAAATAACTCAATTAAATGTTATATAGAATACAATAC
AGGTTTATATGAAGTAAAAGTTGTGAACATTTTATTTCTTTTCAACATATTTTATTTACT
TTCTTTTGTGTGCGGAGTTGGCTGAGGGAGGAAAGGAGGGGAAGGGAGGGGAGGGGGCCA
GAAATATGAAGAGAATGAATGGAACCAAAGAGTGGGATTCCTATGAAAAAGAAGAAGAAG
GAAAAAAAGTATTTGGGTGACTTGGTTAACAGAGCAACGGGAATTTTCTTTTTTTTTTTG
TGGGGCGGCCTGCGTGTGTATGTATGTGTGTGTGTGTGTGTGCGTTGAGAGCGGTACTAT
TTTGTGATTGCAACCAAGGCAAAAATAGTTCCGCAAATGAAGAAGCAAATTGACCGGAGT
GGCAGCCAAATGTGTGTTTATAAACCTGTATATAAATCTACGGGGATTCCTTTCTTTTTT
TTTTTTTTTTCTTCTTTTTCTGGTGCGTTTTAGTTGCAAAAGGAATGGTTACTGCATGTA
TATATTTGTGTGTGTGTCTGTGTGCATGTGCGCCATCTTGTCTTGATGCTCCTTTGGTTC
TCTCTCTTTTTTTTCTTTTCTCTCGGCCTTGTCATTTCTAAGATAATTACCATCCTGGCA
TCCGTGTAACGTACATTGACGCGGCAGAGAAGAAGGTATCTGTTTATTAATTTTTTTATA
GCACGAGGCCCATATAGAAGTAACTTCTTGAGGAGTGAGCGAGTGAGGGTGTGGGCAAAA
TAGAAGGAGGACTGAGGGAGTGGAGTACATTTTTGGCCATTTTTTTTCAAGTTAATTTTT
TTTTTAGGGGTGTGTGTGTGGGGAGCATTGCCTGCATTTTTTGCTCGCGGGGAAAGGTGG
TGGGGTGGGAGAAGAAAGAAGAA
>IGR_7224_(TcIII-like)
GACCTCTCTGTTTTTTATTTTCCCTTTCTTTCGGCTTTACATGCGGACTTCATGTATTAT
ATGCATATATGCACGACATTGTGTTGTATTTTTGTTACGCCTGCATTTACTTGTTTTTTT
TTTTTTTCGTTTCATTGACTTGTGTTTTCAGTGCAGTGGGACCGTCTCGCATAGAAGCTT
TCACCAAAGAGGGCGGGGATGCTTTATATATATATATATATATGAGGAACTTGTGTGCTC
AAAGTGTATGGAGGAGAAAACTGGGCAGTACTTGTGCTTCCTTTTTTTTTTTTTTTTTGA
CACGCATTCAGGCATATGAAATTTTCTGTTATGCACGCATAGAGCTGCGCCGATCCAGCC
AGCGATGGATGAAAGGAGGAAATAAATAATATGATAATTATAAATATATTTTCTGTTGCT
GTTCACTTTACCTTTTCGTTGGGGAGAAGGAGCGAGGGAGGGTGGGAAGGGGGTGCTTTT
TTTTAAGCTGCAGGGGAGTGGCGGTAGGTCTGTGTTTTTTTTTTTTCAGCTCTCTGGTGT
GTGGAGGTTCTTCCGTCCTCTGTCGGGGATGTGCGTCTCGGGGATTAACGCGCCATTCCC
CGACTGAGAGAGACGGAAGAAAAGGCGGAAACAACGACGGGGGTTTTCAGCACAAACAAA
AAGGTGGTCAACGAAAAAAAATAAAAAAAAAAAGAAGAAGAGGGAAAAGAAGAAATGGAG
AAAAAGTTGTGCTGACAGAAAGTGTGAGTTGCTTGCAGGATGCACCACGGGGGGGCTTGT
GCGTGAGAGGATGTGTGACATCACGCCACGGGGTTCCCTGTGCCCTCACTGGCACGCACA
AGGGTGGGCCCTGTTTCTCCACAGGGCCTGCTTGGGCATACACCGCGTCCAAAGGGGAAG
GGAGGCATGTTGTCATGTTTTATTCTTCCCGCATTTCT--TTTTTTTTTTTTTGTTTGTT
TATTTGTTTGGACTCACGCACGACGGCCAATGCCATGGGCCGCATGAGCGGGAAGGGGCG
CGTGAACCTCTACAGAGAGAGAGGTGTGTGTGTGTGTGTGTGGACGGGTCTGGCACAACG
TTCGTCTTTTTTTTTTTCCT----------------TTTTTTTTTTTTT------AAATT
------------------------------------------------------------
------------------------------------------------------------
------------------------------------------------------------
---------------CCGTACGT-------------------------------------
----------------------AGGGTTCAG-----------TAGGGTTTG--GGTGACT
GA------------------------------------------CGACATCGA-------
-------------------TTGTG---------------CCAAAGA--------------
----------------------ACGAAGATTTTTTTTTTTT---------------TTTT
TCTTGTGCTT----------AGTG----GAAAGAGTAAAC--------------------
--GACAGACAAAAGGAG--------------------TGCTAACG---------------
-------------------------------------------CCAAGGGCGACACGACG
GGGCAAAGACCAAAA--------------------------AGGAAGGTTC---------
------------------------------------------------------------
--------AGGAAGGGGTGAAAAAGAGCG-------------------------------
-----------------------------AAGAACAAA----------------------
---------------GAAAGAAAAAGAGGAAAAAACAACA--------------------
------------------------------------------------------------
---AACAAACAAACAAACGACAAGA------TCAATT-----------------------
------------------------------------------------------------
---TTTTGT---------------------------------------------------
------------------------------------------------------------
------------------------------------ACGGAAGTTTTTTCTTTTTTT---
--------------------------------TATCCGTGCGAGCTCAGCGCAG------
--------AGGAATCACAGCAAGAA------------------------------AGGGG
GG-----AAACGTG----------------------------------------------
------------------------------------------------------------
-------------------GGACGCGTGGACACAACATCGCCT-----------------
----------------------------------------------TCACCA--------
------------------------------------------------------------
-----------------AAGT---------AGGAGGGAATAAACAAAG--GTTGGAAGAA
CAGCA-----ACCAACGGA----------------------------CAAACAAAC----
------------------------------------------------------------
---------AACAACAAAAAAAG
