# Supplementary material for: A Genome-Wide Analysis of Genetic Diversity in Trypanosoma cruzi Intergenic Regions
Source: PLoS Negl Trop Dis. 2014 May 1;8(5):e2839. doi: 10.1371/journal.pntd.0002839 (PMC4006747; doi:10.1371/journal.pntd.0002839)
Supplement: Dataset S1 — Intergenic regions from unrelated loci that share blocks of significant sequence similarity. The file contains i) a spreadsheet summarizing listing the non-allelic, non-homologous IGR regions that share significant blocks of sequence similarity; ii) multiple sequence alignments where these unrelated IGRs were aligned to highlight the portion of the IGR that is shared; and iii) a figure in PDF format that shows the alignment in context. The alignments are provided in CLUSTAL format (.clw) and as colored renderings in PNG format, as produced by Jalview (purine/pyrimidine color scheme, only applied to regions of the alignment with 90% identity). The IGR IDs listed in each alignment correspond to those in Table S3. (ZIP) [file pntd.0002839.s010.zip › Dataset S1/sequences/entire-IGR/IGR_Group_15.fa]

>IGR_6735_(TcII-like)
------------------------------------------------------------
------------------------------------------------------------
------------------------------------------------------------
------GGT---------------------------------------------------
-CTAACGAGAAGAAAACA------------------------------------------
------------------------------------------------------------
-------------------------------------------------------TATTT
GTACGAGTGTATGTGTGCAT----------------------------------------
------------------------------------------------------------
-----TTGTTGTCGATGCTTCTGGAAAGAATGTGCGGCCAGATGGGACTCGGGAAATGAT
AGTGCTGTTTGTTTAACTTCCCTTTCCTTTTTATATATCTGTCAACTGATTTGGGCTTTC
TAACTGTGCACG-TTGGAAGACAGCGAGTGGCGTTCTTTCATGTG--TGTGTGTCTGTGT
GTTTGTGTGTTTTTGTGTATTTCCACCCCCTGCTGGCCTCCACGCGGAGAGGCATCCGGC
GGCTGCGGGGCTTTATAAATGACTGCCACCTCGTGAGCTCACAGCGAACCCGGTTCTTAT
GACCACATGTTTTCTGAATCCATTTGTGTACTGATGTATGAGTGTTTGGTGAATCTTCTC
TGGATTGTGGGAAGATGCTGGGCGCAGTGAGCAAAAATGCCATCTCACATTGCGTCATTG
CCCTCCGTGGGCATAAAGAAAAGGGCCTCATCCACGCGCAGGTTTGCTGTTGCTCTTACG
CGTCCGGGATGGGCGGCCAGA------GAACATGGAGG---GAACTGGCGAGTAAAGGAC
CTGTGAAG-------GACAGTGGAAATTATTTTGTTTTGCCTTGTTTATTGTCCTTTTTC
TACTTTATTTGGAGCTTATACCTATTGGAGATGCCTTTTTCGATTCATGCATTCAATATC
TTGGGTGCCGCTGTACATTTTCACAGTATAAATTTCTAGGGGAGAATATGCTTTT--ACG
GTATTTTGACTTTCTGTATCTCTCATATTCATCTCTTACTTTTTAACTATTTG-------
--------------------TTGTTTTTTTTTATGTATTTGTTTGTTAATATGCATATTC
TTATCCTGTATTTTTGACGTTTTTTTCTTAATTTTCATTTGG-----AGAAAGAAAGTCG
CACAGGCGTGACAAAAGTAGCATTTTTATTGCTGAC-----GCTCACCGTTAGTGGGAAA
AGTCG-----GAAAAGCCACCAGGAAAAAGAAAGAAAAGAAAGAAAAAAAAGTGGTGTCA
TCGATTTGTATTTGGCGACATCATTCTCCTTTTGAGTGCTATCGCACGCATACTGCATAT
TTTTAGGTTTGGAACTGCATTCATAGCATCATTTTTTCGAAC
>IGR_6735_(TcII)
------------------------------------------------------------
------------------------------------------------------------
------------------------------------------------------------
------GGT---------------------------------------------------
-CTAACGAGAAGAAAACA------------------------------------------
------------------------------------------------------------
-------------------------------------------------------TATTT
GTACGAGTGTGTGTGTGCAT----------------------------------------
------------------------------------------------------------
-----TTGTTGTCGATGCTTCTGGAAAGAATGTGCGGCCAGATGGGACTCGGGAAATGAT
AGTGCTGTTTGTTTAACTTCCCTTTCCTTTTTATATATCTGTCAACTGATTTGGGCTTTC
TAACTGTGCACG-TTGGAAGACAGCGAGTGGCGTTCTTTCATGTG--TGTGTGTCTGTGT
GTTTGTGTGTTTTTGTGTATTTCCACCCCCTGCTGCCCTCCACGCGGAGAGGCATCCGGC
GGCTGCGGGGCTTTATAAATGACTGCCACCTCGTGAGCTCACAGCGAGCCCGGTTCTTAT
GACCACATGTTTTCTGAATCCATTTGTGTACTGATGTATGAGTGTTTGGTGAATCTTCTC
TGGATTGTGGGAAGATGCTGGGCGCAGTGAGCAAAAATGCCATCTCACATTGCGTCATTG
CCCTCCGTGGGCATAAAGAAAAGGGCCTCATCCACGCGCAGGTTTGCTTTTGCTCTTGCG
CGTCCGGGGTGGGCGGCCAGA------GAACATGGAGG---GAACTGGCGAGTAAAGGAC
CTGTGAAG-------GACAGTGGAAATTATTTTGTTTTGCCTTGTTTATTGTCCTTTTTC
TACTTTATTTGGAGCTTATACCTATTGGAGATGCCTTTTTCGATTCATGCATTCAATATC
TTGGGTGCCGCTGTACATTTTCACAGTATAAATTTCTAGGGGAGAATATGCTTTT--ACG
GTATTTTGACTTTCTGTATCTCTCATATTCATCTCTTACTTTTTAACTATTTG-------
----------------------TTGTTTTTTTATGTATTTGTTTGTTAATATGCATATTC
TTATCCTGTATTTTTGACGTTTTTTTCTTAATTTTCATTTGG-----AGAAAGAAAGTCG
CACAGGCGTGACAAAAGTAGCATTTTTATTGCTGAC-----GTTCACCGTTAGTGGGAAA
AGTCG-----GAAAAGCCACCAGGAAAAAGAAAGAAAAGAAAGAAAAAAAAGTGGTGTCA
TCGATTTGTATTTGGCGACATCATTCTCCTTTTGAGTGTTATCGCACGCATACTGCATAT
TTTTAGGTTTGGAACTGCATTCATAGCATCATTTTTTCGAAC
>IGR_4425_(TcII-like)
CGCGGCACATTTCTTTCTTTTTTTTTTTTTTTTTTTTTTCTTTTAAGGAAAGATGTCTGA
TGCTGAATGCATTATTCCCGATAATCGTCTTATTTTCCCTTGCAAAAAAAGAGGGGGAAA
AAAGAGAATTTTGAGAAGGAATAAATATATTTCTATTTATTCTTGAGAAGCTTAGGGATA
TGCGTCAGTGAGAAGGGATAATGTGGAGCCCCCACCCCCTACCACCTGCCCCCTCTCTCC
CTTAACGGGGGGAGAACAGTGGTCCAAAACTGATTTCAAACAATCGCTTATGTTTATTTT
GTGGATGGAGGGGAATAGGAGGAAATTGTTGCTGTCCTGCGCTTCCTTTCACTCTTATTT
TATTATTATTATTATTATTATTATTATTATTTTTGGTTTTGTTGTTTGTTTTTTTTTTTT
GTTTGTTTGTTTGTTTGCGTACTTACTCTCTCCGTTTTTTACTCTTCCTATGTGGGAAAT
GATGTTCAGAAATTCTTAATTAGAGACATTGACTTCGATTGCCTTTTTA-TTTTCTTCTT
TTTTATTATTGTCGATGCTTCTGGAAAGAATGTGCGGCCAGTTGGGACTCGGGAAATGAT
AGTGCTGTTTGTTTAACTTCCCTTTCCTTTTTATATATCTGTCAACTGATTTGGGCTTTC
TAACTGTGCACG-TTGGAAGACAGCGAGTGGCGTTCTTTCATGTG----------TGTGT
GTCTGTGTGTTTTTGTGTATTTCCACCCCCTGCTGCCCTCCACGCGGAGAGGCATCCGGC
GGCTGCGGGGCTTTATAAATGACTGCCACCTCGTGAGCTCACAGCGAACCCGGTTCTTAT
GACCACATGTTTTCTGAATCCATTTGTGTACTGATGTATGAGTGTTTGGTGAATCTTCTC
TGGATTGTGGGAAGATGCTGGGCGCAGTGAGCAAAAATGCCATCTCACATTGCGTCATTG
CCCTCCGTGGGCATAAAGAAAAGGGCCTCATCCACACGCAGGTTTGCTTTTGCTCTTGCG
CGTCCGGGGTGGGCAGCCAGAGAAGACGAATATGAAAGGATGAGCTTAAAGTTAAGGCTC
ATGCGGAGCCATTATAAAAATGAAGGAAGGAAGATTTGGCTTTTTTTCTTTTTCTTTTT-
---------------------------------TCTTTGCCAA-------ATGTAAAATG
TCGGCCACAACTACTGTTTCTTACATCAC-------------------TTCTTTTGAATG
GTTTGGTGTCTGTTTGTGTTCTGCCAACGCTGCTTTTATTTTTTATTTGCTTATTTTATT
TTGTTATTTTTTCTTTTTTTTTTTTTTTTTTTTTTTGTGTGTGTGTTCTCGGATAAATTC
----CTT-----TTTGA---TTTTCTCTCAGTCGGCCTGTGGCTTCCGGTGGAATTGGCG
AGCACGC-TGCCTGCGTTTGCATCGGAACGGTGGGCAATTAGCACAGTGTGCGTGTGGAG
CGTGACGCACGCACAGACACACGGGTCAAGGGAGCAGGGGGGACGAGCCAA---------
-----------------------------TATTGGGTGT----GCGCG------------
-----------------------GAGCA--------------
>IGR_4425_(TcIII-like)
CGCGCCACATTTC-----------TTTTTTTTTTTTTTTCTTTTAAGGAAAGCTGTCTGA
TGCTGAATGCATTATTCCCGATAATCGTCTTATTTTCCTTTGCAAAAAAA-AAGGGGAAA
AAAGAGAATTTCGAGAAGGAATAAATATATTTCTATTTATTCTTGAGAAGCTTAGGGACA
TGCGTCGGTGAGAAGGAATAATGTGGAGCCCCCACCCCCTACCACCCGCCCCCTCTCTCC
CTTAACGGGGGGAGAACAGTGGTTCAAAACTGATTTCAAACAATCGC------TTATTTT
GTGGATGGAGGAGAATAGGAGGGAATTGTTGCTGTCCTGCGCTTCCTTTCACTCTTATTT
TATTATTGTTATTATTA---------------TTGGTTTTGTTG---------GTTTTTT
GTTTGCTTGTTTGTTTGCCTACTTACTCTCTCCACTCTTTAATCTTCATATGTGGGAAAT
GATGTTCAGAAATTCTTAATTAGAGACATTGATTTCGATTACCCTTTTATTTTTTTTCTT
TTTTATTATTGTCGATGCTTCTGGAAAGAATGTGCGGCCAGATGGGACTCGGGAAATGAT
AGTGCTGTTTGTTTAACTCCCCTTTCCTTTTTATATATCTGTCAACTGATTTGGGCTTTC
TAACTGTGCACGTTTGGAAGGCAGCGAGTGGCGTTCTTTCTTGTGTGTGTGTGTCTGTGT
GTCTGTGTGTTTTTGTGTATTTCCACCCCCTGCTGCCCTCCACGCGGAGAGGCATCCGGC
GGCTGCGGGGCTTTTTAAAGGACTGCCACTTCTTGGGCTCACAGCGAGCCCGGTTCTCAT
GACCACATGTTTTCTGAATCCATTTGTTTACTGATGTATGAGTGTTTGGTGAATCTTCTC
TGGATTGTGGGAAGATGCTGGGCGCAGTGAGCAAAAATGCCATCTCACATTGCGTCATTG
CCCTCCGTGGGCATAAAGAAAAGTGCCTCATCCACGCGCAGGTTTGCTGTTGCTCTTGCG
CGTCCGGGGTGGGCGGCCAGAGAAGACGAATATGAAAGGATGAGCTTGAAGTTAAAGCTC
ATGCGGAGCCTTTATAAAAGTGAAGGAAGGAAGATTTGGCTTT-----------TTTTT-
---------------------------------TCTTTGCCAA-------ATGTAAAATG
TCGGCCACAACTACTTTTCCTTACATCGC-------------------TTCTTTTGAATG
GTTTGGTGTCTGTTTGTGTTCTGCCAACGCTGCTTTTATTTTTTATTTGCTTA-------
-----------------TTATTATTTTTTTTTTTGTGTGTGTGCGTTCTCGGATAAATTC
----CTTTTTCCTTTTA---TTTTTTCTCAGTCGGCCTGCGGCTTCCGGTGGAATTGGCG
AGCACGC-TGCCTGCGTTTGCATCGGAACGGTGGGCAATTAGCACAGTGTGCGTGTGGAG
CGTGACGCACGCACAGACACAAGGGTCAAGGGAGCAGAGGGGAAGAGCCAA---------
-----------------------------TATTGGGTGT----GCGCG------------
-----------------------GAGAA--------------
