# Supplementary material for: A Genome-Wide Analysis of Genetic Diversity in Trypanosoma cruzi Intergenic Regions
Source: PLoS Negl Trop Dis. 2014 May 1;8(5):e2839. doi: 10.1371/journal.pntd.0002839 (PMC4006747; doi:10.1371/journal.pntd.0002839)
Supplement: Dataset S1 — Intergenic regions from unrelated loci that share blocks of significant sequence similarity. The file contains i) a spreadsheet summarizing listing the non-allelic, non-homologous IGR regions that share significant blocks of sequence similarity; ii) multiple sequence alignments where these unrelated IGRs were aligned to highlight the portion of the IGR that is shared; and iii) a figure in PDF format that shows the alignment in context. The alignments are provided in CLUSTAL format (.clw) and as colored renderings in PNG format, as produced by Jalview (purine/pyrimidine color scheme, only applied to regions of the alignment with 90% identity). The IGR IDs listed in each alignment correspond to those in Table S3. (ZIP) [file pntd.0002839.s010.zip › Dataset S1/sequences/entire-IGR/IGR_Group_1.fa]

>IGR_4788_(TcII-like)
------------------------CCCGCGTCTTCTTGTATTATATATATATGTATATAT
AGAGAGAGAGAGACGTGAAAGAAACAGGCGGCCGGATGGGCTAAGAAAGGTGATATATTG
CATTCTTGGTCCCCGCTGTTTCTTTACTGGGAAATTGAGTTGCTTCCGACGATACCGCAC
GTTGGAAGGCAGCAGGGTGTGAGTTCTTTGTCCA-CCCACTACCAATAAATAATAATAAT
AAATAATAATAATAATAATACCGCAATTGCCCTCTGCACAGGGGAGTCCGGCGGTTGTGG
GGCGCGAAAGGATGCCAATTCGTGATATTGCGGCATGCCCGGTTATCGCAGCAGGTGTGT
TTTGCACCTATTTGTTGATGGGCGTATTGAGTGTTGTCTGAATCCCCTCCGAGTTGTGGG
GGATGTCGGGTGCATTGAAACAACTTGTGGTCTTCTTTGTGTTTTGTCTCTTTTTGGGAA
TAGGAGGGGAGCTAGGCCTCATTCAGGTGAATATTTGCGTTGTTTACCATGTTATT-TGT
ATAAATGTTTTGATGAACTACGATGCATGCATGACTAACCAACCCCGCAGATCATATCAC
ATGGATGCTGAGCTGTACATTTTTATTTTTTATTTATTTTTTGTTTTTGTTGTTGACTGT
TTCCTCTCT--------------------TTTTCACACTGTCTGTACATTGATTTTTAGT
AGGCATGTGTGCGTGCATGCATCTCCTTCATTCTCTGTTTGTACGCCTATTTTTTTGTTT
TAAAGGTTTTTGTTTCATGCGCCTGATGGACCTTCCGTTTCATGCCCATGCATCAGATTT
TTTATCGATAAACGTTTGCATGCGATGTGGCCTCTTTAATTTTATTTGCCCATCTC----
TATCTGTCTATATATATCTA--TATCTCTCATCCTCTCACTTTCTCCCTCTGT
>IGR_246_(TcII-like)
------------------------------------------------------------
------------------------------------------------------------
------------------------------------------------------------
-------------GGGGTGTGAGTTCTTTGTCCA-CCCACTACC----AATAA--ATAAT
AATAATAAATAATAATAATACTGCAATTGCCCTCTGCACAGGGAAGTCCGGTGGTTGTGG
GGCGCGAAAGGATGCCAATTCGTGGTATTGCGGCATTCCCGGTTATCGCAGCAGGTGTGT
TTTGCACCTATTTGTTGATGTGCGTATTGAGTGTTGTCTGAATCCCCTCCGAGTTGTGGG
GGATGTCGGGTGCATTGAAACAACTTGTGGTCTTCTTTGTGTTTT-TCTTTTTTTGAGAA
TAGGAGGGGAGCTAGGCCTCATTCAGGTGAATATTTGCGTTGT------TGTTATT-TGT
--------------------------------------------CCTCTGTTGTTATTGT
-TG-----TTGTTGTTACGCATTTTTTTTT--GTCCAATTCTCCTTTTGCTCTT-ACCAT
GTCTTCTTT--------------------------------CTTTCCATT--CGCTCAGT
ACGTG---------GTAAACGCAGCAGGCG----------------------------AT
TAAAAATAACTAA----------GAATATA-------------------AAA-------C
---------GAGAGAGAACACAAAAAGGGATATAATAAAGTGAAACGACAGAACCC----
---------GCGAAGAAGAA--TATCATTTGATC-------------------
>IGR_246_(TcII)
------------------------------------------------------------
------------------------------------------------------------
------------------------------------------------------------
-------------GGGGTGTGAGTTCTTTGTCCA-CCCACTACT----AATAA--ATAAT
AATTAATAATAATAATAATACTGCAATTGCCCTCTGCACAGGGGAGTCCGGCGGTTGTGG
GGCGCGAAAGGATGCCAATTCGTGATATTGCGGCATGCCCGGTTATCGCAGCAGGTGTGT
TTTGCACCTATTTGTTGATGGGCGTATTGAGTGTTGTCTGAATCCCCTCCGAGTTGTGGG
GGATGTCGGGTGCATTGAAACAACTTGTGGTCTTCTTTGTGTTTT-TCTCTTTTTGAGAA
TAGGAGGGGAGCTAGGCCTCATTCAGGTGAATATTTGCGTTGT------TGTTATT-TGT
--------------------------------------------CCTCTGTTGTTATTGT
-TG-----TTGTTGTTACGCATTTTTTTTTTCGTCCAATTCTCCTTTTGCTCTT-ACCAT
GCCTTCTTT--------------------------------CTTTCCATT--CGCTCAGT
ACGTG---------GTAAACGCAGCAGGCG----------------------------AT
TAAAAATAACTAA----------GAATAGA-------------------AAA-------C
---------GAGAGAAAACACAAGAAGGGATATAATAAAGTGAAACGACAGAACCC----
---------GCGAAGAAGAA--TATCATTTGATC-------------------
>IGR_246_(TcI_JRcl4)
------------------------------------------------------------
------------------------------------------------------------
------------------------------------------------------------
-------------GGGGTGTGAGTTCTTTGTCCA-CCCACTACC----AATAAT-----T
AATTAATAATAATAATAATACTGCAATTGCCCTCTGCACAGGGGAGTCCGGCGGTTGTGG
GGCGCGAAAGGATGCCAATTCGTGATATTGCGGCATGCCCGGTTATCGCAGCAGGTGTAT
TTTGCATCTATTTGTTGATGGGCGTATTGAGTGTTGCCTGAATCCCCTCCGAGTTGTGGG
GGATGTCGGGTGCATTGAACCAACTTGTGGTCTTCTTTGTGTTTTGTCTCTTTGTAGGAA
TAGGAGGGGAGCTAGGCCTCATTCAGGTGAATATTCGCGTTGT------TGTTATG-TGT
--------------------------------------------ACTCTGTTGTTATTGT
-TG-----TTGCTTTTACGCATGTTTTTTC--ATCCAATTCTCCTTTTGCTTTT-ACCAT
CCCTTCTTT--------------------------------CTTTCCATT--CGCTCAGT
ACGCG---------GTAAACGCAGCAGGCG----------------------------GT
TAAAAATAACTAA----------GAATAGA-------------------AAA-------C
---------GAGAGGAAGCACAAGAAGGGATATAATAAAGTGAAACGACAGAACCC----
---------GCGAAGAGGAA--TATCATTTGATC-------------------
>IGR_246_(TcIII-like)
------------------------------------------------------------
------------------------------------------------------------
------------------------------------------------------------
-------------GGGGTGTGAGTTCTTTGTCCATCCCATTACC----AATAATAATAAT
AAT----AATAACAATAATACTGCAATTGCCCTCTGCACAGGGGAGTCCGGCGGTTGTGG
GGCGCGAAAGGATGCCAATTTGTGATATTGCGGCATGCCCGGTTATCGCGGCAGGTGTGT
TTTGCATCTGTTTGTTGATGGGCGTATTGAGTGTTGTCTGAATCCCCTCCGAGTTGTGGG
GGATGTCGGGTGCATTGAACCAACTTGTGGTCTTCTTTGTGTTTTGTCTCTTTGTAGGAA
TAGGAGGGGAGCTGGGCCTCATTCAGGTGAATATTCGCGTTGT------TGTTGTTGTGT
--------------------------------------------CCTCTGTTGTTATTGT
-TG-----TTGTTTTTACGCATGTTTTTTC--GTCCAATTCTCCTTTTACTCTT-ACCAT
GCCTTCTTT--------------------------------CTTTCCATT--CGCCCAGT
ACGCG---------GTAAACGCAGCAGGCG----------------------------GT
TAAACATAACTAA----------GAATAGA-------------------AAA-------C
---------GAGAGGAAACACAAGAAGGGATATAATAAAGTGAAACGACAGAACCC----
---------GCGAAGAAGAT--TATCATTTGATC-------------------
>IGR_237_(TcIII-like)
ATTATGAAAAACAGCGAGTGTTACCCAGCACCTTCTTTT---------------------
------GGAACCATTTGGACAGAACGGGCGGTCGGATGGGCTAAGAAAGATGATATATTG
CATTTTTGGTCCCCGCTGTTTCTTTACTGGGAACTTGACTTGCTTCCGACGATACCGCAC
GTTGGAAGGTAGCAGGGTGTGAGTTCTTTGTCCATCCCATTACC----AACAACAATAAT
AAT-AATAATAATAATAATACTGCAATTGCCCTCTGCACAGGGGAGTCCGGCGGTTGTGG
GGCGCGAAAGGATGCCAATTTGTGATATTGCGGCATGCCCGGTTATCGCAGCAGGTGTGT
TTTGCATCTGTTTGTTGATGGGCGTATTGAGTGTTGTCTGAATCCCCTCCGAGTTGTGGG
GGATGTCGGGTGCATTGAACCAACTTGTGGTCTTCTTTGTGTTTTGTCTCTTTGTAGGAA
TAGGAGGGGAGCTGGGCCTCATTCAGGTGAATATTCGCGTTGT------TGTTATG-TGT
--------------------------------------------CCTCTGTTGTTATTTT
CTG-----TGTTTTCCACCCCTTGTCTTTT-----AAAGCTTTCTCCCATTCTT-ATT-T
GCTGTATTTGTGGGCCCATTTATAAAAGATTTATATATGGCCGTTTCCCT--TTTTGAAT
ATGTAAATTTGCATGCATGCATGTCCTGTG----------------------------CT
TATATACTATTGT----------TGCTATCCTTTCCCCTTCCTTCTCTTTAA-------C
TTTTTGCGTTTGTGTTATTATT----------------TTTTACATCGTTGTGCGCACCT
GATTTGTTTGCAATGAATAAGTTGCCGTCCA--C-------------------
>IGR_237_(TcII-like)
ATTATGAAAAACAGCGAGTGTTACCCAGCATCTTCTTTT---------------------
------AGAACCATTTGGACAGAACGGGCGTCCGGATGGGCCAAGAAAGGTGATATATTG
CATTCTTGGTCCCCGCTGTTTCTTTACTGGGAACTTGAGTTGCTTCCGACGATACCGCAC
GTTGGAAGGCAGCAGGGTGTGAGTTCTTTGTCCA-CCCACTACC----AATAA--ATAAT
AATTAATAATAATAATAATACTGCAATTGCCCTCTGCACAGGGAAGTCCGGCGGTTGTGG
GGCACGAAAGGATGCCAATTCGTGATATTGCGGCATGCCCGGTTATCGCAGCAGGTGTGT
TTTGCACCTATTTGTTGATGGGCGTATTGAGTGTTGTCTGAATCCCCTCCGAGTTGTGGG
GGATGTCGGGTGCATTGAAACAACTTGTGGTCTTCTTTGTGTTTTGTCTCTTTTTGAGAA
TAGGAGGGGAGCTAGGCCTCATTCAGGTGAATATTTGCGTTGT------TGTTATT-TGT
--------------------------------------------CCTCTGTTGTTATTTT
CTG-----CGTCTTCCACCCCTTGTGTTGT-----AAAGCTTTCTCCCACTCTT-ATT-T
GCTGTATTTGTGGGCCCATTTATAAAAGATTTATATGTGGCCGTTTCCCT--TTTTGAAT
ATGTAAATTTGCATGCATGCATTTCCTGTG----------------------------CT
TATATACTATTGT----------TGCTATCCTTTTCCCTTCCTTCTCTTGAA-------C
TTTTTGTGTTTATGTTATTATTATTATTATTATTATTATTTTACATCATTGTGCGCACTT
GATTTGTTTGCAATGAATAAGTTGCCGTCCG--C-------------------
