# Supplementary material for: A Genome-Wide Analysis of Genetic Diversity in Trypanosoma cruzi Intergenic Regions
Source: PLoS Negl Trop Dis. 2014 May 1;8(5):e2839. doi: 10.1371/journal.pntd.0002839 (PMC4006747; doi:10.1371/journal.pntd.0002839)
Supplement: Dataset S1 — Intergenic regions from unrelated loci that share blocks of significant sequence similarity. The file contains i) a spreadsheet summarizing listing the non-allelic, non-homologous IGR regions that share significant blocks of sequence similarity; ii) multiple sequence alignments where these unrelated IGRs were aligned to highlight the portion of the IGR that is shared; and iii) a figure in PDF format that shows the alignment in context. The alignments are provided in CLUSTAL format (.clw) and as colored renderings in PNG format, as produced by Jalview (purine/pyrimidine color scheme, only applied to regions of the alignment with 90% identity). The IGR IDs listed in each alignment correspond to those in Table S3. (ZIP) [file pntd.0002839.s010.zip › Dataset S1/sequences/entire-IGR/IGR_Group_16.fa]

>IGR_6481_(TcII-like)
TGCCATCGCTGG----AAAAA---------------------------AAATATATATTA
AACCTTTTTCTCTACGAAAAATAAAAGGGCGTTTTTATTATTTCTTCTTAATGCCGTTAT
GTGTGGCTCCGATTTTATTTTTTTCTCATGTTTTTGGATGTGTGCTGCAGTTCCCATATA
TGCGTGAAATTCCTTTTTTTTTTTTTTTTTTTTTCATATATATCT-----TATTTCTCCG
TCTAAGTTTATTGTGCCATAAGTAAAGGAGGAAAAAGAAAAGAACGCTGCTGGCGTGCAA
CTTCCGCCAATTCAAGCCTTTTTGCTCACATGTGTTGAGGCAACGGGAAATTTTCACCCG
CCATTGCTATTGGGCACGCCACACGGAAACAAACAAGCAACGCAAGGTTACCAATGAAGC
CATTCGAGCCGGTGCTTCCACGGAGGAGTTATTGCCGAGAAAACGGGTTGCATCAACGAA
ATTGGGTAAATTACCCATGCTAAACCCGATTTTAACAAAAGCCGTACGGAGTTTACCCAA
TTCGAAAACTGCCCTCACGTCGAGGGATTTAGTAGATGAAATTCCAAAGACTCTGCTGTG
TGATAAAGATGTCTATGGGATTCGCATAGATGTGCCAATTCTTTCCCCCTTTCGGTAGAG
GGGAGTTCTTTATTTACCCCATCATTGA---CATTTCGATTTTGTGAAAAGAATGATTGC
GAGAGGGCTGGCCACCCAATTTAATATGCACATCCTGATAAGACGAAAATATTTATTTAC
AATTATTTTCTCTCTTACGGTTCATTTGTAAGACTGCAATGGGAGGAGTCAATGAACCGA
TAAAGTCACGACGGATTTGTTT---GTTTTTATTTTTGTCGTTCCACTCGGCCCCTTTTG
ATTCCCCCCACCTTGCGGCGGTGTCTTGTGGCAGGAGGACCTCAAATTCTACCAATTTTT
AACTAATATAAACATCCCCAATCCGAATAGAGCGCAACATGTCACGAGAGCGGCAATTTG
AATAAATCTATCTATCTATATATATACTTGAAGCAAACATGGAGGATATGGCGAGGCCAC
CGCCTCTCCTTTACCTTTTCTTTCTTGTCCTATTTTTATTTCTTTAGAGAGGTTCGGGAT
CTGGCTAGCAGCAGAGGTGAGTATTT--------------------CATTTCATGAAATT
TCATTTTGGTGAATTTGTCTAGAGTAA---------------------------------
----TTCTTCA-AAT----CTTTAAACGTACCCTAA------------------------
--------------------ATGGATCTTTCTACGCGAAGAGA--------ATTTCCGGT
T---------TGTTTTTTATTC---ATTTATTTTTTCTTTATTGTGTTG-----------
-AGTCGAATTGATGGTGTTGTCATTT------------------------------AACG
GCTGTTCATGT-------------TGTTTTGCA------------------TGTGAATGC
TAT----CGAATATTCTGAGA---ATACGTCGAGAAAAGTAGCTTGCTTATTCGTCTTTA
CATCTTTCTTACTTAGGGTCAATTGGCGC-----------------------TCTCTTTT
---------------CTAGGGGAATAACCCGGGTTATAATACTAG
>IGR_6481_(TcII)
TGCCATCGCTGGGCAAAAAAA---------------------------AAAAAATTATTA
AATCCTTTTCTCTACGAAAA-TAAAAAGGCGTTTTTATTACTTCTTCTTAATGCCGTTAT
GTGTGGCTCCGATTTTATTTTTCTCTCATGTTTTTGGATGTATACTGCAGTTCCCATATA
TGCGGGAAAT--------------TCTTTTTTTTCATATATATCT-----TATTTCTCCG
TCTAAGTTTATTGTGCCATAAGTAAAGGAGGAAAAAGAAAAGAACGCTGCTGGCGTGCAA
CTTCCGCCAATTCAAGCCTTTTTGCTCACATGTGTTGAGGCAACGGGAAATTTTCACCCG
CCATTGCTATTGGGCACGCCACACGGAAACAAACAAGCAACGCAAGGTTACCAATGAAGC
CATTCGAGCCGGTGCTTCCACGGAGGAGTTATTGCCGAGAAAACGGGTTGCATCAACGAA
ATTGGGTAAATTACCCATGCTAAACCCGATTTTAACAAAAGCCGTACGGAGTTTACCCAA
TTCGAAAACTGCCCTCACGTCGAGGGATTTAGTAGATGAAATTCCAAAGACTCTGCTGTG
TGATAAAGATGTCTATGGGATTCGCATAGATGTGCCAATTCTTTCCCCCTTTCGGTAGAG
GGGAGTTCTTTATTTACCCCATCATTGA---CATTTCGATTTTGTGAAAAGAATGATTGC
GAGAGGGCTAGCCACCCAATTTAATATGCACATCCTGATAAGACGAAAATATTTATTTAC
AATTATTTTCTCTCTTACGGTTCATTTGTAAGACCGCAATGGGAGGAGTCAATGAACCGA
TAACATCAAGACGGATTTGTTTTTGTTTTTTATTTTTGTCGTTCCACTCGGCCCCTTTTG
ATTCCCCCCACCTTGCGGCGGTGTCTTGTGGCAGGAGGACCTCAAATTCTACCAATTTTT
AACTAATATAAACATCCCCAATCCGAATAGAGCGCAACATGTCACGAGAGCGGCAATTTG
AATAAATCTATCTATCTATATATATACTTGAAGCAAACATGGAGGATATGGCGAGGCCAC
CGCCTCTCCTTTACCTTTTCTTTCTTGTCCTATTTTTATTTCTTTAGAGAGGTTCGGGAT
CTGGCTAGCAGCAGAGGTGAGTATTT--------------------CATTTCATGAAATT
TCATTTTGGTGAATTTGTCTAAAGTAA---------------------------------
----TTCTTCA-AAT----CTTTAAACGTACCCTAA------------------------
--------------------ATGGATCTTTCTACGCGAAGAGA--------ATTTCCGGT
T---------TGTTTTTTATTC---ATTTATTTTTTCTTTATTGTGTTG-----------
-AGTCGAATTGATGGTGTTGTCATTT------------------------------AACG
GCTGTTCATGT-------------TGTTTTGCA------------------TGTGAATGC
TAT----CGAATATTCTGAGA---ATACGTCGAGAAAAGTAGCTTGCTTATTCGTCTTTA
CATCTTTCTTACTTAGGGTCAATTGGCGC-----------------------TCTCTTTT
---------------CTAGGGGAATAACCCGGGTTATAATACTAG
>IGR_6514_(TcII-like)
-------ATTGGGTTTAAGAAGCGGGAAGAGAAGTTACGTGACAAGGGAAATATTTGTGA
AAC--------ATGTGAAAAAGAAATAAA----------------TTTAGGGGTCATT--
---TGGC---------------------CGTTTTTGCGCATAGAC----GTACCATTTCA
CGCAGAAAATGGGCCAAGTGTGACCAACTTTTTTCCTACCTCCCTGTGACTAGGGGTCAG
TCTGCGTTT------------------GAGGGAGACGA-------------GGTGTAT--
----------------------------------TTGAGGGAA-----------------
----TACAATCGGTT--------CGGAAACAATCACGC-------GTTTCCGTATAAAAT
GATGTGAG-------------------------GGCATGAAAA------ACAAAAACAAA
-------AAAAAATGCAAA--GAATACGGCGTCAAAAAACACGTGAAAAAG------CAA
TTTG--------CTTTATATTAAGAGGGATCGATGTTGA-----CGGGGATTATTCTACA
AGCAAAATGGGTCAAT---------ATATAT-----------------------------
-----------------------ATTGATTGTGTTGGGAGCTTGTGAAAAGAATGATTGC
GAGAGGGCTGGCCACCCGATTTAATATGCACATCCTGATAAGACGAAAACATTTATTTAC
AATTATTTTCTCTCTTACGGTTCATTTGTAAGACCGCAATGGGAGGAGTCAATGAACCGA
TAAAGTCACGACGGATTTGTTCT--TTTTTTATTTTTGTCGTTCCACTCGGCCCCTTTTG
ATTCCTCCCACCTTGCGGCGGTGTCTTGTGGCAGGAGGACCTTAAATTCCACCAATTTTT
AACTAATATAAACATCCCCAATCCGAATAGAGCGCAACATGTCACGAGAGCGGCAATTTG
AATAAATCTATCTATCTATATATATACTTGAAGCAAACATGGAGGATATGGCGAGGCCAC
CGCCTCTCCTTTACCTTTTCTTTCTTGTCCTATTTTTATTTCTTTAGAGAGGTTCAGGAT
CTGGCTAGCAGCCCAGGCGGATGTTTTGCGTTTTTTATTATTGTTGCGTTTTCCGAAGTT
TTTTGCCTGTTTTTTCTCCTCAAATAAAATTTGCGCATATTTGGTAGGCGGGGGTGCTGA
GATGTTCTTCATGATGCCACTTTGTATGCAATCTCACTGCCACTCCTCCCTTCCCTGCCC
TTGTCTCTCCCTGTATTTGCACGTACTTGTCTTTGCGTTTGTGTGTGTTTTGTTTCCTGC
TCTGATTGTATGTTTTTCTCTC---------TTTTTTTTTTATGCGTTGCCGATTGGGAT
CCGCCCAGTTGAAGGCAGAGTTCGCTGCGGAACCGCCCGGGGATAACAAGTAAGGAAAAG
GGTGGGAAGGTAAAAGGGGACCACTGACGCACAAAGAAAGAAGAAAAGAGGTGTGAGTGG
GAGAAGAAAAGCAGTCGGAGAGACAAACGCCGGAGCGAACAG--GACTTTCTCGCC--GG
CACCGCCGCTACCAAAGTGGAAGCGAAGCAGAATAAGAGAAAAGGGAGAAGGTGTTGTTT
GCCTGCGACAGCCAACTAGAGGAACGCCACGGA----AAGAGAAA
>IGR_6514_(TcII)
-------ATTGGGTTTAAGAAGCAGGAAGAGAAATTACGTGACAAGGGAAATATTTGTGA
AAC--------ATGTGAAAACGAAATAAA----------------TTTAAGGGTCATT--
---TGGC---------------------CGTTCTTGCGCATAGAC----GTACCATTTCA
CGCAGAAAATGGGCCAAGTGTGGCCAACTTTTTTCCTACCTCCCTGTGACTAAGGGTCAG
TCTGCGTTT------------------GAGGGAGACGA-------------GGTGTAT--
----------------------------------TTGGGGAAA-----------------
----TACAATCGGTC--------CGGAAACAATCACGC-------GTTTCCGGATAAAAT
GATGTAAA-------------------------GGCATGAAAA------ACAAAAACAAA
ACAAAATAAAAAATGCAAA--GAATACGGCGTCAAAAAACGCGTGAAAAAG------CAA
TTTG--------CTTTATATTAAGAGGGATCGATGTTGA-----CGGGGATTATTCTACA
AGCAAAAGGGGTCAAT---------ATATATGTA--------------------------
--------TATATATATATATTTGTTGATTGTGTTAGGAGCTTGTGAAAAGAATGATTGC
GAGAGGGCTGGCCACCCAATTTAATATGCACATCCTGATAAGACGAAAATATTTATTTAC
AATTATTTTCTCTCTTACGGTTCATTTGTAAGACCGCAATGGGAGGAGTCAATGAACCGA
TAACGTCAAGACGGATTTGTTT---TTTTTTATTTTTGTCGTTCCACTCGGCCCCTTTTG
ATTCCCCCCACCTTGCGGCGGTGTCTTGTGGCTGGAGGACCTCAAATTCTACCAATTTTT
AACTAATATAAACATCCCCAATCCGAATAGAGCGCAACATGTCACGAGAGCGGCAATTTG
AATAAATCTATCTATCTATATATATACTTGAAGCAAACATGGAGGATATGGCGAGGCCAC
CGCCTCTCCTTTACCTTTTCTTTCTTGTCCTATTTTTATTTCTTTAGAGAGGTTCGGGAT
CTGGCTAGCAGCCCAGGCGGATGTTTTGCGTTTTTTATTATTGTTGCGTTTTCCGAAGTT
TTTTGCCTGTTTTTTCTCCTCAAATAAAATTTGCGCATATTTGGTAGGCCGGGGTGCTGA
GATGTTCTTCATGATGCCACTTTGTATGCAATCTCACTGCCACTCATTCCTTCCCTGCCC
TTGTCTCTCCCTGTATTTGCACGTACTTCTCTTTGCGCTTGTGTGTGTTTTGTTTCCTGC
TTTGATTGTATGTTTCTCTCTCTCTCTCTTTTTTTTTTTTCCTGCGTTGCCGATTGGGAT
CCGCCCAGTTGAAGGCAGAGTTCGCTGCGGAACCGCCCGGGGACAACAAGTAAGGAAAAG
GGTGGGAAGGTAAAAGGGGGCCACTGACGCACAAAAAAGGAAGAAAAGAGGTGTGAGTGG
GAGACGAAAAGCAGTCGGAGAGACAAACGCCGGAGCGAACAG--GACTTTCTCGCC--GG
CACCGCCGCTACCAAAGTGGAATCGAAGCAGAATAAGAGAAAAGGGAGAAGGTGTTGTTT
GCCTGCGACAGCCAACTAGAGGAACGCCACGGA----AAGAGAAA
