# Supplementary material for: A Genome-Wide Analysis of Genetic Diversity in Trypanosoma cruzi Intergenic Regions
Source: PLoS Negl Trop Dis. 2014 May 1;8(5):e2839. doi: 10.1371/journal.pntd.0002839 (PMC4006747; doi:10.1371/journal.pntd.0002839)
Supplement: Dataset S1 — Intergenic regions from unrelated loci that share blocks of significant sequence similarity. The file contains i) a spreadsheet summarizing listing the non-allelic, non-homologous IGR regions that share significant blocks of sequence similarity; ii) multiple sequence alignments where these unrelated IGRs were aligned to highlight the portion of the IGR that is shared; and iii) a figure in PDF format that shows the alignment in context. The alignments are provided in CLUSTAL format (.clw) and as colored renderings in PNG format, as produced by Jalview (purine/pyrimidine color scheme, only applied to regions of the alignment with 90% identity). The IGR IDs listed in each alignment correspond to those in Table S3. (ZIP) [file pntd.0002839.s010.zip › Dataset S1/sequences/entire-IGR/IGR_Group_13.fa]

>IGR_8957_(TcIII-like)
------------------------------------AAAAAAAAAAAAAAAGCAAAATAA
--ATCGATAAATAAATTGATTTTGTTTGATCGCTAACTACACTTATATTACGTCCTTAAG
ATATTACTGTACAGGAAGAAAATATGATTTTTCTTTCTTTTGAAACACAGACATCTATTG
GTCCATTGCATTTTAACGGTATTTGTAGAGGCAAGACCTACACGAAA-------TACACA
AAGTACTACACAAAAGAATGTCTCCCACAGCTGTCAGGATGAACAACGCCTAAGAGGCGC
AGCACGGGCTTGAGTAGCGTTGCGCGGAGAGCGCCCGGCTGATGGCCATTCACTTGGGCA
TGGTGCCCTCCAGTGCAACGGTGGACCAGCTGCGCATCGCGGTGCGCGGTGCGGCGGAGC
CTGAATCGATCACCCCAGTGTCGCTGGTGGTGGACGACGGTGAGCTCTCCAACACCACAT
TTGTCGGCGAGTTTCATGCAATCTCGGAGGATGCTGACGGCTTCCCCTACCCCGATTATA
CTTTGGAGCGAAAGTTCTGTCTTTTCTCTTCATGCGTCTTCTGGTGGTCGTACTTAAGGA
TGATACATTGCTCGTTGAGTGGCCGGGAATGGATAGGATTGTTTTCTCTTTTGTTGTTGT
TGTTGGTTGTTTATTTTG---------GATA--TCAGTCTATTT----------------
-----------------TCCGTTGTTG---------------------------------
----------TTATTTTTG------------------------GCGCTCTGTTT------
-------------------------------------CATCTTTTT--------------
------TATTCTTTTTTTTTTTGCTT-------------------GTAAGA---------
----------------------------GTGTTTTGCTGAACT-----------------
---------------------CATTTTTTTTTTTCGTGTATTCGTGTGTTAGAGGGTTGT
GGAGT-------------------------------------------------------
-------------TTTCAATT---------------------------------------
---------------------------------
>IGR_4004_(TcII-like)
AAGCTTTTTGTGCCATATTCTTTTCCACCCAGATGCAATAAAAATACAAAAACAAAGCAG
GTATCTACAAATACTCCGTGTTG----------TAACAAAACTAACATTACTTT------
---TAGCCGTGCACGAAAAAAAAAAAAAAAAAGTGC------AGATAAAGAACATGAATG
CATTAACACCTTTTTCTTTTATTTGTA------------ACTCAAAGGTATCAGTATAGA
AAGTACTACACAAAAGAATGTCTCCTACGGCTGCCAGGATGAACAACGCCTAAGAGGCGC
AGCACGGGTTTGAGCGGTGTTGCGCGTAGAGCGCCCGGCTGATGGCCATTCACTTGGGCA
TAGTGCCCTCCAGTGCAACGGTGGACCAGCTGCGCGTCGCCGTGCGCGGTGCGGCGGAGC
TTGAACCGATCGCCCCAGTGTCGCTGGTGGTGGACGACGGTGTGCCCTCCAACACCACAT
TTGTCGGCGAGTTTCATGCGCTCTCAGAGGATGCCGACGGCTTCCCCTACCTCGATTATA
CTTTGGAGCGAAATTTCTGTCTTTTCTATTCATTCGACTTCTGGTGGTCGTACTTAAGGA
TGATACATTGCTCGTTGAGTGGCCGGGAATGGATAGGATTGTTT--TTTTTTGTGTGTGT
T----GTTGTTTATTTTGCCAATTCTTTATA-TTCTATTTATTTTATTAAATTGGCTCAT
GACTTCTTTGGCAGGGGTCTGATGTTACGCGCGAAGAAATTTCCTTCATTTTCTGGGTTT
TGGTTTTGGCTTGTCTTTGGGCGTACGTCGCTGTGCCCTCCACGCGTTCGGCTCGTTCGG
CAGTGCTGGGAGACACGCAGCGGGATGCAACTGAAAATATCTTTTTGTTGGTGTTTTTTA
TGTGGACATTATTTCTTTTCTTCTTTTAGGGTACATGTTAGCCACGTAATATTGACTTGG
AGCGGTTTACGTGGAGCATGCGGGGTTGATGTTTTGTTGGGCTTTGTTTCGGGTACGGGG
CAGGACTGCTTTTCTTATTCCC-TTTTTTTTTCCTTTGTACTTATGCGTTGGGCTTTTGA
TGCGCTCTTTCATCTTTTTTC---------------TTTTTTTTTTGGTGGTAGCCGCTT
AGTTCTCTTCTAGTTTCAGTTTAAGTA------------ATTTATTTATTTGTTTATTTA
TTATTTTTGCGTGTGTTTTTGTGCGAGATACTC
>IGR_4004_(TcII)
AAGCTTT-TGTGCCATATTCTTTTCCACCCAGATGCAATAAAAATACAAAAACAAAGCAG
GTATCTACAAATACTCCGTGTTG----------TAACAAAACTAACATTACTTT------
---TAGCCGTGCACGAAAAAAAAAAAAACGTGC---------AGATAAAGAACATGAATG
CATTAACACCTTTTTCTTTTATTTGTA------------ACTCAAAGGTATCAGTATAGA
AAGTACTACACAAAAGAATGTCTCCTACGGCTGCCAGGATGAACAACGCCTAAGAGGCGC
AGCACGGGTTTGAGCGGTGTTGCGCGGAGAGCGCCCGGCTGATGGCCATTCACTTGGGCA
TGGTGCCCTCCAGTGCAACGGTGGACTAGCTGCGCGTCGCCGTGCGCGGTGCGGCGGAGC
TTGAACCGATCGCCCCAGTGTCGCTGGTGGTGGACGACGGTGTGCCCTCCAACACCACAT
TTGTCGGCGAGTTTCATGCGCTCTCAGAGGATGCCGACGGCTTCCCCTACCTCGATTATA
CCTTGGAGCGAAATTTCTGTCTTTTCTATTCATTCGACTTCTGGTGGTCGTACTTAAGGA
TGATACATTGCTCGTTGAGTGGCCGGGAGTGGATAGGATTGTTT--TTTTTTGTTGTT--
-----GTTGTTTATTTTGCCAATTCTTTATA-TTCTATTTATTTTATTAAATTGGCTCAT
GACTTCTTTGGCAGGGGTCTGATGTTACGCGCGAAGGAATTTCCTTCATTTTCTGGGTTT
TGGTTTTGGCTTGTCTTTGGGCGTACGTCGCTGTGCCCTCCACGCGTTCGGCTCGTTCGG
CAGTGCTGGGAGACACGCAGCGGGATGCAACTGAAAATATCTTTTTGTTGGTGTTTTTTA
TGTGGACATTATTTCTTTTCTTCTTTTAGGGTACATGTTAGCCACGTAATATTGACTTGG
AGCGGTTTACGTGGAGCATGCGGGGTTGATGTTTTGTTGGGCTTTGTTTCGGGTACGGGG
CAGGACTGCTTTTCTTATTCCC--TTTTTTTTCCTTTGTACTTATGCGTTGGGCTTTTGA
TGCGCTCTTTCATCTTTTTC------------------TTTTTTTTGGTGGTAGCCGCTT
AGTTCTCTTCTAGTTTCAGTTTGAGTA------------ATTTA-TTATTTG-TTATTTA
T-ATTTTTGCGTGTGTTTTTGTGCGAGATACTC
>IGR_4004_(TcIII-like)
AAGCTCCCTGTGCCATATTCTTTTTCACCCAGATGCAATAAAAATATGAAAACAAGACAG
ATGTCTACAAATACTCCGTGATG----------TAACAAAACTAATATTACTTT------
---TAGCCGTGCACAAAAAAAAAAAAAAAACTCTGC------GGATAAAGAAAATGAATG
CATTAACACTCTTTTCTTTTATTTGCA------------ACTCAAAAATATCAGTATGGA
AAGTACTACACAAAAGAATGTCTCCCACAGCTGTCAGGATGAACAACGCCTAAGAGGCGC
AGCACGGGGTTGAGTAGCGTTGCGCGGAGAGCGCCCGGCTGATGGCCATTCACTTGGGCA
TGGTGCCCTCCAGTGCAACGGTGGACCAGCTGCGCATCGCGGTGCGCGGTGCAGCGGAGC
CTGAATCGATCACCCCAGTGTCGCTGGTGGTGGACGACGGTGTGCTCTCCAACACCACAT
TTGTCGGCGAGTTTCATGCAATCTCGGAGGATGCTGACGGCTTCCCCTACCCCGATTATA
CTTTGGAGCGAAAGTTCTGTCTTTTCTCTTCATGCGTCTTCTGGTGGTCGTACTTAAGGA
TGATACATTGCTCGTTGAGTGGCCGGGAATGGATAGGATTGTTTTCTCTTTTGTTGTTGT
TGTTGGTTGTTTATTTTGCCAATTCTTTATA-TTCTATTTATTTCATTAAATTTGCTTAT
GACTTCTTTGGTAGGGGCCTGATGTTACGCGTGGAGAAATTTCCTTCAGCTTCTGGGTTT
TGGTTTTGGCTTGTCTTTGGGCGTACGTCGCCGTGCCTTCCGTGCGTTCGGCTCGTTCCG
CAGTGCTGGGAGACACGCAGCTGGATGCAACTGAAAATATCTTTTTGTTAGTGTTTTTTA
TGTGGACATTTTTTCCTTTTTTCTTTTGGGGCACATGTTAGCCACGTAATATTGACTTGG
AGCGGTTTACGTGGAGCATGCGGGGTTGATGTTTTGTTGGGTTTTGTTTCGGGTACAAGG
CTGGACTGCTTTTCTTATTCCCGTTTTTTTTTTCTTTGTACTTATGCGTTGGGCTTTTGA
TGCGCTCTTTCATCCTTTTTCTCTTTTTTTTTTTTTTTTTTTTTTTTGTGGTAGCCGCTT
AGTTCTCTTCTAGTTTCAGTTTAAGTA--------ATTTATTTATTTATTTATTTATTTA
TCATTTTTGCGTGTGTTTTTGTGCGAAATACTC
>IGR_8957_(TcI_SylvioX10)
------------------------------------AACGGTATTATAGAGGCAAGACCC
------------------------------------------------------------
------------------------------------------------------------
---------------------------------------ACACGAAA-------TACAAA
AAGTACTACACAAAAGAATGTCTCCCACAGCTGTCAGGATGAACAACGCCTAAGAGGCGC
AGCACGGGTTTGAGCAGCGTTGCGCGGAGAGCGCCCGGCTGATGGCCATTCACTTGGGCA
TGGTGCCCTCCAGTGCAACGGTGGACCAGCCGCGCCTCGCGGTGCGCGGTGCGGCGGAGC
TTGAATCGATCACCCCAGTGTCGCTGGTGGTGGACGACGGTGTGCTCTCCAGCACCACAT
TTGTCGGCGAGTTTCATGCAATCTCAGAGGATGCCGACGGCTTCCCCTACCTCGATTATA
CTTTGGAGCGAAAGTTCTTTCTTTTCTCTTCATGCGTCTTCTGGTGGTCGTACTTAAGGA
TGATACATGGCTCGTTGAGTGCCCGGGAATGGATGGGATT------TTTTCTGTTGTTGT
TGTTGGTTGTTTATTTTGCCAATTCTTTATATTTCTATTCATTTCATTAAATTGGCTCAT
GATTTCTTTGGTAGGGGTCTGATGTTACGCGTGGAGGAATTTCCTTCATTTTCTGGGTTT
TGGTTTTGGCTTGTCTTTGGGCGTACGTCGCCGTGCCTTCCGCGCGTTCGGCTCGTTCCG
CAGTGCTGGGAGACACGCAGCGGGATGCAACTGAAAATATCTTTTTGTTAGTGTTTTTTA
TGTGGACATTGTTTCTTTTCTTCTTTTGGGGTACATGTTAGCCACGTAATATTGACTTGG
AGCGGTTTACGTGGAGCATGCGTGGTTGATGTTTTGTTGGGTTTTTTTTCGGACAGAGGG
CTGGACTGCTTTTCTTATTCCCGTTTTTTTTTTCCTTGTACTTATGCGTTGGGCTTTTGA
AGCGCTTTTTAATTCTTTTTC-----------------TTTTTTTCGGTGGTAGCCGCTT
AGTTCTCCTCTGGTTTCAGTTTAAGTAATTTTTTCATTTATTTACTTATTTATTTATTTA
TTATTTTTGCGTGTGCCCTTGTGCGAGATACTC
>IGR_4004_(TcI_SylvioX10)
------------------------------------AACGGTATTATAGAGGCAAGACCC
------------------------------------------------------------
------------------------------------------------------------
---------------------------------------ACACGAAA-------TACAAA
AAGTACTACACAAAAGAATGTCTCCCACAGCTGTCAGGATGAACAACGCCTAAGAGGCGC
AGCACGGGTTTGAGCAGCGTTGCGCGGAGAGCGCCCGGCTGATGGCCATTCACTTGGGCA
TGGTGCCCTCCAGTGCAACGGTGGACCAGCCGCGCCTCGCGGTGCGCGGTGCGGCGGAGC
TTGAATCGATCACCCCAGTGTCGCTGGTGGTGGACGACGGTGTGCTCTCCAGCACCACAT
TTGTCGGCGAGTTTCATGCAATCTCAGAGGATGCCGACGGCTTCCCCTACCTCGATTATA
CTTTGGAGCGAAAGTTCTTTCTTTTCTCTTCATGCGTCTTCTGGTGGTCGTACTTAAGGA
TGATACATGGCTCGTTGAGTGCCCGGGAATGGATGGGATT------TTTTCTGTTGTTGT
TGTTGGTTGTTTATTTTGCCAATTCTTTATATTTCTATTCATTTCATTAAATTGGCTCAT
GATTTCTTTGGTAGGGGTCTGATGTTACGCGTGGAGGAATTTCCTTCATTTTCTGGGTTT
TGGTTTTGGCTTGTCTTTGGGCGTACGTCGCCGTGCCTTCCGCGCGTTCGGCTCGTTCCG
CAGTGCTGGGAGACACGCAGCGGGATGCAACTGAAAATATCTTTTTGTTAGTGTTTTTTA
TGTGGACATTGTTTCTTTTCTTCTTTTGGGGTACATGTTAGCCACGTAATATTGACTTGG
AGCGGTTTACGTGGAGCATGCGTGGTTGATGTTTTGTTGGGTTTTTTTTCGGACAGAGGG
CTGGACTGCTTTTCTTATTCCCGTTTTTTTTTTCCTTGTACTTATGCGTTGGGCTTTTGA
AGCGCTTTTTAATTCTTTTTC-----------------TTTTTTTCGGTGGTAGCCGCTT
AGTTCTCCTCTGGTTTCAGTTTAAGTAATTTTTTCATTTATTTACTTATTTATTTATTTA
TTATTTTTGCGTGTGCCCTTGTGCGAGATACTC
