# Supplementary material for: A Genome-Wide Analysis of Genetic Diversity in Trypanosoma cruzi Intergenic Regions
Source: PLoS Negl Trop Dis. 2014 May 1;8(5):e2839. doi: 10.1371/journal.pntd.0002839 (PMC4006747; doi:10.1371/journal.pntd.0002839)
Supplement: Dataset S1 — Intergenic regions from unrelated loci that share blocks of significant sequence similarity. The file contains i) a spreadsheet summarizing listing the non-allelic, non-homologous IGR regions that share significant blocks of sequence similarity; ii) multiple sequence alignments where these unrelated IGRs were aligned to highlight the portion of the IGR that is shared; and iii) a figure in PDF format that shows the alignment in context. The alignments are provided in CLUSTAL format (.clw) and as colored renderings in PNG format, as produced by Jalview (purine/pyrimidine color scheme, only applied to regions of the alignment with 90% identity). The IGR IDs listed in each alignment correspond to those in Table S3. (ZIP) [file pntd.0002839.s010.zip › Dataset S1/sequences/entire-IGR/IGR_Group_11.fa]

>IGR_7897_(TcIII-like)
TTTTTATGGCTGCGATTCGTACGGAAACCCACACAAATACATAACTAAAA----GATAAC
GTGGAGGATAAGTAACTTCGACGGTACTTTTTTAGTCTTATTTATTTATTTATTTATTTT
TCTTTTTCGTCCGCATTTTTTTTTTTTTTTTCTTACCCTTTCTCTCTCCCCCCTCAATTC
TTGTGGTTTTGCCTTTTCGCTAATGGGAATGTTAACATAGTCCACCGTTGTATTTATAAT
CTCTTTTTTTTTCTTTTTACTTTTCTTACTTTAGAGTCTTTGAGAAGAGTAGTGGGGCTC
TACATGTGCCAATATTTTTTTTTTTTTCTTTTCTTTTGTGCTTAATGCCTATGGATAATG
CGAGGTCTTCTTGGGTGTTTGCTAGGCAGTGATTTTATTTTATTTGTATAGACATCAGGG
GATTACGGAGGGAAATATCTTGTGTTCTTTTTTTTTCTTTCCATCTTTTTGAAGGGAGGG
GAATTTTTGTAATGTTCTTTATTAGCGATGTGGTGATGTGTTTTGTCTGAAACAACAAAG
AAACCAATAGAAACTCACGGAGGGAATGTGCGATCATA--TGGGGGAAGGGAGGCTAAGG
AGGAGGTTGGCGTGGTTTTCTCATCCCCCCACCATTATTATTATTTTTTCTTTTTACATG
TTGGTGCGCTGCAGGACATCGAGTGCATTTCTTTGTGTTTTCTGTCCTTGCACTCGCCCA
CTTTCTTAAGACTAATACCGCTGCAGCAAATTGCCACGCGGAGGGAATTCTGGCGGTTGC
GGTGGCCCTTTTGAAGACTGCCGCCTCAGCGTGGTGCGCCAGGGTCAATCGCCCCTTATT
GTCCGGGGAGGCCAGGAGCCAGCCATGTTTCCCTCACGGGCCTGTTGGTGCAGGGCTGAC
GGCATGTATTTTGTGAATATCTTTTTTTGTGGGTGCGTGCGTGTTGGATAAATTGTTTCT
GAATTGTTTGCGGGATGCTGGACGCATTGAGCCAGAATGTCAATTGTTATTTTATTCTTC
TTTCTTTCTCTGGCAATAGGGAGCTAGGTCTCAGCCGGGCAAGCTTACTGCTTATTGCCG
CTATTGTTACTGTTTTTGGTTTTGTTCTGGATGGTACCATTATTTATAGTTCTTGTATGT
ATGCCTGTGTGTGTGTGTGTGCTGGTGTGTAAATACCTTTTAATTTTATTTTTTTAATTA
TTTGTTTTGCTGCGTTTTCTCCCATTCACAATTGTTGCCGTGTGACGTGGTTTTTTCCCC
TTTCCCTGTTGGTGTTAACTTTGAAAGTTGAAAAAGCAAGCCATCAAATGCAGATTGTCG
ACGGCCAGCACTTCAGCGGTGGCGTTCAACGGAGTGAGGCGCTGGAGGATTCCGCCACGG
CACTGAAGCATTCCATGCAGATGGGCCGTTTTTTTGCGTACTACACGCATCCACACCGTC
TGCCGCTTAGTCAGAGCGCGGAGGAGCCGATGTGTGAGAAGCTGCCACGCGATGAGGCGA
TGCTTGCGCCAGGGGACTTTACTTTTCTCCCCAACCCGACGTACTGTGGCCGGACAACGG
TTGACAAAGTGCTCTACAAGCATTGCCTGAGCCTTGATATTCTCTTGTAGCTTCCTTCTC
TGCATTGGAGCTGCTGAATTGCGAGAATAAAAAAAATTGTGTGCATGTGTGTGATGCCAA
TAAGGCTGACAGATAAGAGAGAAATAATTAGAGCAGCAGCAACAGTGATGGCGGTTGTAT
TTGTTTTTACTTTCGTCTTACTCTCCTTTTTTCTCCTTCTTCTAACATTCCCTTCTTCGA
AGGGGGAGGTAAGGCTGTAGTAAAGGTGTCTGTCTGTCTGGGGGTGGGAAGAGGAGGAGG
AGGAGAGACACGGGCGAGAAGGGCAACTTCACACGGTAGGAGGGAGAAGGCGAAGGAAGT
GTTCTTCTTCTTGTGTTGGTCTTCTTACGC
>IGR_2449_(TcIII-like)
--AACATCTCTGGAACTCGAGGGGAA--------------GGAAGTGAAATTGGGATGAT
GTAGGCGATGA-----------------TTTTCAGCCT----------------------
------------------------------------------------------------
GTGGGGTTT-----------TAATGGTCATGCAATGATCGTGC------------GTGCT
CTCTTACCGTTTCT-----------------------------AAAAACTA---------
------------------------------------------------------------
---------------TATCTGCCTGGAAGAGATTCAGTTTTTT-----------------
------------------------------------------------------------
------------------------------------------------------------
------------------GGAGGGAATGTGCGATCATA--TGGGGGAAGGGAGGCTAAGG
AGGAGGTTGGCGTGGTTTTCTCATCCCCCCACCATTATTATTATTTTTTCTTTTTACATG
TTGGTGCGCTGCAGGACATCGAGTGCATTTCTTTGTGTTTTCTGTCCTTGCACTCGCCCA
CTTTCTTAAGACTAATACCGCTGCAGCAACTTGCCACGCGGAGGGAATTCTGGCGGTTGC
GGTGGCCCTTTTGAAGACTGCCGCCTCAGCGTGGTGCGCCAGGGTCAATCGCCCCTTATT
GTCCGGGGAGGCCAGGAGCCAGCCATGTTTCCCTCACGGGCCTGTTGGTGCAGGGCTGAC
GGCATGTATTTTGTGAATATCTTTGTTTGTGGGTGCGTGCGTGTTGGATAAATTGTTTCT
GAATTGTTTGCGGG----------------------------------------------
------------------------------------------------------------
------------------------------------------------------------
------------------------------------------------------------
------------------------------------------------------------
------------------------------------------------------------
------------------------------------------------------------
------------------------------------------------------------
------------------------------------------------------------
------------------------------------------------------------
------------------------------------------------------------
------------------------------------------------------------
------------------------------------------------------------
------------------------------------------------------------
------------------------------------------------------------
------------------------------------------------------------
------------------------------
>IGR_2449_(TcII)
--AACATCTCTGGAACTCGAGGGGAA--------------GGAAGTGAAATTGGGACGAT
GTAGGCGATGA-----------------TTTTCAGCCT----------------------
------------------------------------------------------------
GTGGGGTTTT----------TAATGGCCATGCAATGATCGTGC------------GTGCT
CTCTTACCGTTTCT-----------------------------AAAAACTA---------
------------------------------------------------------------
---------------TATCTGCCTGGAAGAGATTCAGTTTTTT-----------------
------------------------------------------------------------
------------------------------------------------------------
------------------GGAGGGAATTTGCGATCATATGTGGGGGAAGGGAGGCTAAGG
AGGAGGTTGGCGTGGTTTTCTCAT-CCCCCACCATTAT--TTTTTCTTTCTTTTTACATG
TTGGTGCGCTGCAGGACATCGAGTGCATTTCTTTTTGTTTTCTGTCCTTGCACTCGCCGA
CTTTCTTAAGACTAATACCGCTGCAGCAACTTGCCACACGGAGGGAATTCTGGCGGTTGC
GGTGGCCCTTTTGAAGACTGCCGCCTCAGCGTGGTGCGCCAGGGTCAATCGCCCCGTATT
GTCGGGGGAGGCCAGGGGCCAGCCATGCTTTCCTCACGGGCTTGTTGGTGCAGGGCTGAC
GGCATGTATTTTGTGAATATCTTTGTTTGTGGGTGCGTGCGTGTTGGATAAATTGTTTCT
AAATTGTGTGTGGG----------------------------------------------
------------------------------------------------------------
------------------------------------------------------------
------------------------------------------------------------
------------------------------------------------------------
------------------------------------------------------------
------------------------------------------------------------
------------------------------------------------------------
------------------------------------------------------------
------------------------------------------------------------
------------------------------------------------------------
------------------------------------------------------------
------------------------------------------------------------
------------------------------------------------------------
------------------------------------------------------------
------------------------------------------------------------
------------------------------
>IGR_2449_(TcII-like)
--AACATCTCTGGAACTCGAGGGGAA--------------GGAAGTGAAATTGGGACGAT
GTAGGCGATGA-----------------TTTTCAGCCT----------------------
------------------------------------------------------------
GTGGGGTTTT----------TAATGGCCATGCAATGATCGTGC------------GTGCT
CTCTTACCGTTTCT-----------------------------AAAAACTA---------
------------------------------------------------------------
---------------TATCTGCCTGGAAGAGATTCAGTTTTTT-----------------
------------------------------------------------------------
------------------------------------------------------------
------------------GGAGGGAATTTGCGATCATATGTGGGGGAAGGGAGGCTAAGG
AGGAGGTTGGCGTGGTTTTCTCAT-CCCCCACCATTA---TTTTTTTTTCTTTTTACATG
TTGGTGCGCTGCAGGACATCGAGTGCATTTCTTTTTGTTTTCTGTCCTTTCACTCGCCGA
CTTTCTTAAGACTAATACCGCTGCAGCAACTTGCCACGCGGAGGGAATTCTGGCGGTTGC
GGTGGCCCTTTTGAAGACTGCCGCCTCAGCGTGGTGCGCCAGGGTCAATCGCCCCGTATT
GTCGGGGGAGGCCAGGAGCCAGCCATGTTTCCCTCACGGGCTTGTTGGTGCAGGGCTGAC
GGCATGTATTTTGTGAATATCTTTGTTTGTGGGTGCGTGCGTGTTGGATAAATTGTTTCT
GAATTGTGTGCGGG----------------------------------------------
------------------------------------------------------------
------------------------------------------------------------
------------------------------------------------------------
------------------------------------------------------------
------------------------------------------------------------
------------------------------------------------------------
------------------------------------------------------------
------------------------------------------------------------
------------------------------------------------------------
------------------------------------------------------------
------------------------------------------------------------
------------------------------------------------------------
------------------------------------------------------------
------------------------------------------------------------
------------------------------------------------------------
------------------------------
