# Supplementary material for: A Genome-Wide Analysis of Genetic Diversity in Trypanosoma cruzi Intergenic Regions
Source: PLoS Negl Trop Dis. 2014 May 1;8(5):e2839. doi: 10.1371/journal.pntd.0002839 (PMC4006747; doi:10.1371/journal.pntd.0002839)
Supplement: Dataset S1 — Intergenic regions from unrelated loci that share blocks of significant sequence similarity. The file contains i) a spreadsheet summarizing listing the non-allelic, non-homologous IGR regions that share significant blocks of sequence similarity; ii) multiple sequence alignments where these unrelated IGRs were aligned to highlight the portion of the IGR that is shared; and iii) a figure in PDF format that shows the alignment in context. The alignments are provided in CLUSTAL format (.clw) and as colored renderings in PNG format, as produced by Jalview (purine/pyrimidine color scheme, only applied to regions of the alignment with 90% identity). The IGR IDs listed in each alignment correspond to those in Table S3. (ZIP) [file pntd.0002839.s010.zip › Dataset S1/sequences/entire-IGR/IGR_Group_21.fa]

>IGR_4172_(TcII-like)
-----------GGCTAGC--------------------------------------TGGC
GATGGA-----------------------------AACAGATACTCGCAAAAGCAAAAAG
A--AAAGAGAGAGAGCGAAGGAGG------------------------------------
-------------------------------------GGGAAAAC---------------
-------------GCGGTGT----------------------------------------
-----TTTTTT-------------------------------------------------
------------------------------TTTTTTTTTTTTACTAA-------------
------------------AATTACT-----------------------------------
------------------------------------------------------------
------------------------------------------------------------
------------------------------------CAAAAGAGGCCGGT----------
------------------------------------------------------------
------------------------------------------------------------
------------------------------------------------------------
---------------------------------TCTTAAGTT------------------
------------------------------------------------------------
------------------------------------------------------------
------------------------------------------------------------
----------------------------------------------------------TC
TTTCTCTTTTTTTAGGAGCTGTGTGAAGAGAAGGATCGCGGGAGAGCTGGCAAACTTAAT
TAATGCATATATGTATCCGGGTAAAACGAATGCAATCCTTTATGACACTTTCCTACCGTA
TGAAATTTGGGAAGGTCACGACTTTTAGGAGGAGCGGGGAACCGATAGCGGCCGGTTAAT
TATTTATTTTTATTTTTGCCATCCCACCCGCACTCTTTTGGTTCTTACCCTGCGGCGGGG
TCTTGTGGCTGGAGGAGCCCAAAGTATGCCACTTCGTAAGTGATATAAATAAATATACAA
TAAATATATATGTATCCCATCCGAATAGGGTGAACGGGTCACAATTGTGGCTAACGGATG
ATATATATATATGATATATATATATATAAATGTGTGTGCTTACTTGCTGTTAAACTTTGA
GGATATGGTAAATCTATTCTTATTCCATTTGCTTCTTTTCCTATTTCCATCTTGTTTGTT
TCCTATTATTGATAAACTCATGATTCGGCCAGCAGCCCAGAAGATTATTCCGTTTTCTCT
CTCTCTCTCCCTTGTGTGTTTG-------------------------TGTGTGT-TGTTC
GTCTGCCGAGTCCATTAACGGACCATGAAAAGGCACTGCGATAACAAATTTGGAGAAATG
AGACGAAATAATTTGCCGTGTGGATTTCTATTTTTGTGGAGCGCTTTTTTTTTTTTTTTT
GTTTCTTTTTTAATTTTAACTTTTTATTTTGGCTTTTATTCTCTTT---TTTTTTTTTTT
TTTTTTTTTTATAAGT---GAACG----------------------AAACAC-----
>IGR_4172_(TcII)
-----------GGCTAGC--------------------------------------TGGC
GATGGA-----------------------------AACAGATACTCGCAAAAGCAAAAAG
A--AAAGAGAGAGAGCGAAGGAGG------------------------------------
-------------------------------------GGGAAAAC---------------
-------------GCGGTGT----------------------------------------
------------------------------------------------------------
--------------------------------TTTTTTTTTTACTAA-------------
------------------AATTACT-----------------------------------
------------------------------------------------------------
------------------------------------------------------------
------------------------------------CAAAAGAGGCCGGT----------
------------------------------------------------------------
------------------------------------------------------------
------------------------------------------------------------
---------------------------------TCTTAAGTT------------------
------------------------------------------------------------
------------------------------------------------------------
------------------------------------------------------------
----------------------------------------------------------TC
TTTCTCTTTTTTTAGGAGCTGTGTGAAGAGAAGGATCGCGGGAGAGCTGGCTAACTTAAT
TAATGCATATATGTATCCGGGTAAAACGAATGCAATCCTTTATGACACTTTCCTACCGTA
TGAAAATTGGGAAGGTCACGACTTTTAGGAGGAGCGGGGAACCGATAGCGGCCGGTTAAT
TATTTATTTTTATTTTTGCCATCCCACCCGCACCCTTTTGGTTCTTACCCTGCGGCGGGG
TCTTGTGGCTGGAGGAGCCCAAAGTATGCCACTTCGTAAGTGATATAAATAAATATACAA
TAAATATATATGTATCCCATTCGAATAGGGTGAACGGGTCACAATTGTGGCTAACGGATG
---------------ATATATATATATATATATGTGTGCTTACTTGCTGTTAAACTTTGA
GGATATGGTAAATCTATTCTTATTCCATTTGCTTCTTTTCCTATTTCCATCTTGTTTGTT
TCCTATTATTGATAAACTCATGATTTGGCCAGCAGCCCAGGAGATTATTCCGTTTTCTCT
CTCTCTCTCCCTTGTGTGTTTG-------------------------TGTGTGT-TGTTC
GTCTGCCGAGTCCATTAACGGACCATGAAAAGGCACTGCGATAACAAATTTGGAGAAATG
AGACGAAATAATTTGCCGTGTGGATTTCTATTTTTGTGGAGCGTCTTTTTTT--------
-------------------TGTTTCTTTTTAATTTAACTTTTATTTTGGCTTTTATTCT-
CTTTTTTTTTATAAGT---GAACG----------------------AAACAC-----
>IGR_6637_(TcII-like)
GCGGATTGTTTGGGCAGCGCTCTCCATGCGGACACACCGAGCGCGGAGATAGAAAGTGGA
GATGGAAAAAGGGTCATGTTGATGGTGGGGAGTTTAACAGACACACACACACAAAAAAAG
GGTAAATGATGAGAGTGGAAGAGGGAATTATGGATCTCGTTACTGGATGAATGCGGATTC
GAATGCGTCAGAGCAAATGTACGTTTTTCCCTGATTCGGGAGGACATTCCCACCACCATC
TCCACCAGAAGCAGCGGTGTATTGTAACGGTAGCTGATGTTGACGTCATGTTGGATTTGC
CTACTTTTTTTCCTTCCAAATTTTGTTTTTACCCCTCCCCCACGGCCGGAGTAGTGAGTG
ATGGCACCACGAAAGGTTTATGCGTGTTTTTTTTTTTTTTTTAGCAGTCCGATGGCGAGA
GATAAAAACGCTCCTAGCGATTACTTGACAAACATGGCATGTTTTTTTTTTCTATTTTTT
TTTTTTTTGTTTTTTTTGCACATTCTTTTTTTTTTGGTTTTGTTTTTGTTTTGCACTTTT
TAAGGAGATAGGCTGCTTACAATGTTGGCTTTGGTAAAACGGCAATGCGGTCTGGAGAAT
AGCCATGCTTTCTACGGGGCCTACCATAGCGGGTGGCGAAACAAGCTGGCGGATATTGTT
TGCATGCCGATCCTTTTTGTCGCCGCGTAGGGTCTTCTCTCGCAAGTTGAACTGACATCT
TCCGTAGATTTGTCTCATTTTACCGCTTGCCTGTTTGCGGCATTTTATATACATACGGAT
GGAGTTTTTTGCTGGCGTCCCGTAAGCCGTTATCATTGGAATAATTGAGTACTTTTTCTT
GCCATACCTGCAGTGGAGACCGTTGTTTTTTTATTTCAAGTTATTTGGCAGGGATTGCGG
TGTAATTCTTTACGCATTGACGTCTTGAGAAGTGGACACCGGCGTTATTTGAGAATTTAC
CGCAAGCATCTTTTTTCTGTGGTTTGAGCTCCTCGTCTACTTTGGATACAGGCCAGAGCT
GAGGAACAAAATGGACGCAAAAGTAAGGGAACTGCAGGCTTATTTGGATACAACGAAACA
CCAGTCCCAAAAAATTGCATTGTTATGGAAAAGTGAGTGATTATTATTATTATTA---TT
TTCTTCTTTTTTAAGGAGCTGTGTGAAGAGAAGGATCGCGGGAGAGCTGGCAAACTTAAT
TAATGCATATATGTATCCGGGTAAAACGAATGCAATCCTTTATGACACTTTCCTACCGTA
TGAAAATTGGGAAGGTCACGACTTTTAGGAGGAGCGGGGAACCGATAGCGGCCGGTTAAT
TATTCATTTTTATTTTTGCCATCCCACCCGCCCCCTTTTGGTTCTTACCCTGCGGCGGGG
TCTTGTGGCTGGAGGAGCCCAAAGTATGCCACTTCGTAAGTAATATAAATAAATATACAA
TAAATATATATGTA--CCATCCGAATAGGGTGAACGGGTCACAATTGTGGCTAACGGATG
-------------ATATATATATATATATATGTGTGTGCTTACTTGCTGTTAAACTTTGA
GGATATGGTGAATCCATTCTTATTCCATTTACTTCTTTTTTTATTTCCATCTTGTTTGTT
TTCTATTATTGATAAACTCATGATTTGGCCAGCAGCCCAGGAGATTATTCTCTTTTTTTT
TTTTTTTTTTTTTTTTTTTTTGATATTCCTGTTTCAGGAATTGGCGATTTTTTG-TGTCC
TTCTGCATA-TTTAACGACTGCGCAT-----GTCTCTGCATGCATTATTTGCGTTATATG
----GAATTAATTT---GTGTG----TTCATGGCAAGAGACCG-----------------
------------AGAGAAATATTTCACTCTGACCTCACTTTTTTTT---CTTCCGTTCTG
CTTTTTTGTAACGTGTCGAGAATGTAAAGGAGGTCCGTGTAGCGGTAAATACGTTGG
>IGR_6637_(TcII)
GCGGATTGTTTGGGCAGCGCTCTCCATGCGGACACACCGAGCGCGGAGATAGAAAGTGGA
GATGGAAAAAGGGTCATGTTGATGGTGGGGAGTTTAACAAACACACACACA--CAAAAAG
GGTAAATGATGAGAGTGGAAGAGGGAATTATGGATCTCGTTACTGGATGAATGCGGATTC
GAATGCGTCAGAGCAAATGTACGTTTTTCCCTGATTCGGGAGGACATTCCCAACACCATC
TCCACCAGAAGCAGCGGTGTATTGTAACGGTAGCTGATGTTGACGTCATGTTGGATTTGC
CTAC-TTTTTTCCTTCTAAATTTTGTTTTTACCCCTCCCCCACGGCCGGAGTAGTGAGTG
ATGGCACCACGAAAGGTTTATGCG------TTGTGTTTTTTTAGCAGTCCGATGGCGAGA
GATAAAAACGCTCCTAGCGATTACTTGACAAACATGCATTATTGTTTTTTTTTTCTTATT
TTTTTTTTGTTTTTTTTTGCTACATTCTTTTTTTTGGTTTTGTTTTTGTTTTGCACTTTT
TAAGGAAATAGGCTGCTTACAATGTTGGCTTTGGTAAAACGGCAATGCGGTCTGGAGAAT
AGCCATGCTTTCTACGGGGCCTACCATAGCGGGTGGCGAAACAAGCTGGCGGATATTGTT
TGCATGCCGATCCTTTTTGTCGCCGCGTAGGGTCTTCTCTCGCAAGTTGAACTGACATCT
TCCGTAGATTTGTCTCATTTTACCGCTTGCCTGTTTGCGGCATTTTATATACATATGGAT
GGAGTTTTTTGCTGGCGTCCCGTAAGCCGTTATCATTGGAATAATTGAGTACTTTTTCTT
GCCATACCTGCAGTGGAGACCGTTG-TTTTTTATTTCAAGTTATTTGGCAGGGATTGCGG
TGTAATTCTTTACGCATTGACGTCTTGAGAAGCGGACACCGGCGTTATTTGAGAATTTAC
CGCAAACATCTTTTTTCTGTGGTTTGAGCTCCTCGTCTACTTTGGATACAGGCCAGAGCT
GAGGAACAAAATGGACGCAAAAGTAAGGGAACTGCAGGCTTATTTGGATACAACGAAACA
CCAGTCCCAAAAAATTGCATTGTTATGGAAAAGTGAGTGATTATTATTATTATTATTATT
TTCTTCTTTTTTAAGGAGCTGTGTGAAGAGAAGGATCGCGGGAGAGCTGGCTAACTTAAT
TAATGCATATATGTATCCGGGTAAAACGAATGCAATCCTTTATGACACTTTCCTACCGTA
TGAAAATTGGGAAGGTCACGACTTTTAGGAGGAGCGGGGAACCGATAGCGGCCGGTTAAT
TATTTATTTTTATTTTTGCCATCCCACCCGCCCCCTTTTGGTTCTTACCCTGCGGCGGGG
TCTTGTGGCTGGAGGAGCCCAAAGTATGCCACTTCGTAAGTAATATAAATAAATATACAA
TAAATATATATATA--CCATCCGAATAGGGTGAACGGGTCACAATTGTGGCTAACGGATG
-------------ATATATGAATATATATATGTGTGTGCTTACTTGCTGTTAAACTTTGA
GGATATGGTGAATCCATTCTTATTCCATTTACTTCTTTTA----TTCCATCTTGTTTGTT
T-CTATTATTGATAAACTCATGATTTGGCCAGCAGCCCAGGAGATT-------------T
ATTTCTCTTTTTTTTTTTTGTGATATTCCTGTTTCAGGGATTAGCGATTTTTTTGTGTCC
TTCTGCATA-TTTAACGACTGCGCAT-----GTCTCTGCATGCATTATTTGCGTTATATG
----GAATTAATTT---GTGTG----TTCATGGCAAGAGACCG-----------------
------------AGAGAAATATTTCACTCTGACCTCACTTTTTTT----CTTCCGTTCTG
CTTTTTTGTAACGTGTCGAGAATGTAAAGGAGGTCCGTGTAGCGGTAAATACGTTGG
