# Supplementary material for: A Genome-Wide Analysis of Genetic Diversity in Trypanosoma cruzi Intergenic Regions
Source: PLoS Negl Trop Dis. 2014 May 1;8(5):e2839. doi: 10.1371/journal.pntd.0002839 (PMC4006747; doi:10.1371/journal.pntd.0002839)
Supplement: Dataset S1 — Intergenic regions from unrelated loci that share blocks of significant sequence similarity. The file contains i) a spreadsheet summarizing listing the non-allelic, non-homologous IGR regions that share significant blocks of sequence similarity; ii) multiple sequence alignments where these unrelated IGRs were aligned to highlight the portion of the IGR that is shared; and iii) a figure in PDF format that shows the alignment in context. The alignments are provided in CLUSTAL format (.clw) and as colored renderings in PNG format, as produced by Jalview (purine/pyrimidine color scheme, only applied to regions of the alignment with 90% identity). The IGR IDs listed in each alignment correspond to those in Table S3. (ZIP) [file pntd.0002839.s010.zip › Dataset S1/sequences/entire-IGR/IGR_Group_10.fa]

>IGR_1292_(TcIII-like)
AGAGAGACCGCGTCT-----TTTTTTTTTGCTTATGCATACGCACAAGCGCAAATGGTTT
TCTTACAGTTTTCTTTTCTTTTT-----------TTGTATGTTGTGGGC-TGCTG-----
--------CCATCTTTTTTTTTTTTTGTTG------------------------------
--------------------------------TTGTTGTT------------------TG
GAATCTCTCACTTT--TTGTACTCAAGTTTTTTTG------------------TTTTTCG
------TTGCCTGATTGAGGAAATAATATTTTGACC-------GATAAAAAGACAGAACA
TGAG-----------------------------------------AGGACCTTACCAATG
TAAGTTGGCATTGACATTGGGACATTGT---TGACACTGCCACTACTGGCTTGACGGTTT
CACG-----GTACAA-GCATCTATTTTAAAGAGCAGGATCCCGAGAAATGATAGACCCTT
TGTGTATTTTCCTTGTGCCTTCCCCGCTCAATTCAACGCCTCACGTTGCACGGTAACATG
TGCCCCCCCGATCTCATGGTGTTACAACTGCGTG----CCTCAGCAAGAC-GCAGCCGGT
CCGCGCACTGGTTGATGCCGTCAGCCCTGTACAAACAGAAA------CAAT-CCCGTGCG
GGAAACATTGTTGGTTTTT-----GGCTTTCCCCGACAATACGTGGCAATTGGCCCTGGC
AACACTTTGGTGCAGCCAACCATTAAATTAAAAGG-------------------------
----GCATAAAATGCATCTTCTA---------CAAACCG----TGTGCAAGCAAGAAAGG
CGAAAAAACAAA-----------ACAAAAAAACGTCTGGAAACTAATGAAGGAA------
--TGCGGGGCTAAAACTTTTT----------------TTTTTTTTTTTTTGAGCTTGCGG
GAGGAATATGTGACCAGATGGGGCCGAACCGATGATAACGCGTCTCGGATGCATTCCTTG
GCTTTTTATTGAAAGCCTGATGTTTGTTGTTAACGGTATCGCGTTGGAGGGTGGCAAGTG
CAGCTTTTGTTTCATCTGTTGTCCCAGTCACCTCCTCGGTGACTCTTCACGCGGAGATGA
GTCCGGCAGCTGCGGGGGCACTTGTAATGACTGCCACTTCGTGAGCTCACAACGAGCCTG
GCTGTCATGGATGAACTTGGGAACCGTTTGGTTTACTGGTGTGCGTGTATGTGTTTGTGT
GCGTTGGGTGAATTTTCTTTGAATTATGGGGGATGTTGGGTACAGTGAACCAAGCTGTTG
CCTCCCACTGTGCTTTGCCCTTTCTTCTTTCT-GGGGGCATGTGACGAGGCCTCACCCAG
GCACAATATTTGACTTTGTTTATTGTGCAATTTTCTTGTAGGTCCGATTGTTTCAACTCT
CCACTTTGTGGTGAAGCCGACCTTACTCCACTTTTTTTTTTTTCTGGGGGTGTGAACTGG
TTTCTCTTTAACAGGAAAGCGCGCGAAATCAGGCAGGTGATAA
>IGR_1292_(TcII-like)
AGAGAGACCGCGTCT---TTTTTTTTTTTGCTTATGCATACGCACAAGCGCAAATGAGTT
TTTTACATATTTTCTTTTTTCTTTTTTTTT----TTGCATGTTGTGGGC-TGCTG-----
-------CCATCTTTTTGTTGTTGTTGTTG------------------------------
--------------------------------TTGTTGTT------------------TG
GAATCTCTCACTTT--TTTTACTCAAGTTTTTTTG------------------TTTTTCG
------TTGCCTGATTGAGGAAATAATATCTTGACC-------GATAAAAAGACAGAACA
TGAG-----------------------------------------AGGACCTTAGCAATG
TAAGTTGGCATTGGCATTGGGACATTGT---TGACACTGCCACTAGTGGCTTGACGGTGT
CACG-----GCACAA-GCATCTATTTAAAAGAGCAGGATCCCGAGAAATGATAGACCCTT
TGTGTATTTTCCTTGTGCTTTCCCCACTCAATTCAACGCCTCACGTTGCACGGTAACATG
TGCC-CCCAAACCTCATTGTGTTACAACTGCGTG----CCTCAGCAAGAC-GCAGCTGGC
CCGCGCACTGGTTGATGCCGTCAGCCCTGTGCCAACAGAAA------CAAT-CCCGTGCG
GGAAACATTGCTGGCTCTT-----GGCTTTCCCCGACAATATGTGGCAATTGGCCCTGGC
AACACTTTGGTGTAGCCAACCATTAAATTAAAAGG-------------------------
----GCTTAAAATGCATCTTCTA---------CAAACCG----TGTGCAAGCAAGAAAGG
CAAAAAAAGGAA-----------AAAAAAAAATGGCTGGAAACTAATGAAGGAG------
--TGCGGGGCTAAAACGGT------------------TTCTTTTTTTTTTGAGCCTGCGG
GAGGAATTTGTGACCAGATGGGGCCGAACCGATGATAACGCGTCTCGGATGCATTCCTTG
GCTTTTTACTGAAATCCTGATGTTTGTTGTTAACGGTATCGCGTTGGAGGGTGGCGAGTG
CAGCTTTTGTTCCATCTGTTGTTCCAGCCACCTCCTCCGTGGCTCTTCACGCGGAGAGGA
GTCCGGCAGCTGCGGAGGCACTTGTAATGACTGCCGCTTCGTGAGCTCACAACGAGCCTG
GCTGTCATGGATGAACTTGGGACCCGTTTGGTTTACTGGTGTT------------TGTGT
GTGCTGGGTGAATTTCCTTTGAATTATGGGGGATGTTGGGTACAGTGAACCAAGCTGTGG
CCTCCCACTGTGTTTTGCCCTTTCTTTTTTCTGGGGGGCATGTGACGAGGCCTCACCCAG
GCGC-ATATTTGACTTTGTTTATTGTGCAATTTTCTTGCAGGTCCGATTGTTTTAACTCT
CCACTTTGTGGTGAAGCCGGCCTTACTCCACTTTTTTTTTTTTCTGGGTGTGTGGATTGG
TTTCTCTTTAACAGGAAAGCGCGCGAAATCAAGCAGGTGATAA
>IGR_1292_(Esmeraldo_)
AGAGAGACCGCGTTTTTCTTTTCTTTTTTGCTTATGCATACGCACAAGCGCAAATGAGTT
TTTTACATATTTTTTTTCTTTTTTT---------TTGCATGTTGTGGGC-TGCTG-----
----------CCATCTTGTTGTTGTTGTTG------------------------------
--------------------------------TTGTTGTT------------------TG
GAATCTCTCACTT---TTTTACTCAAGTTTTTTG-------------------TTTTTCG
------TTGCCTGATTGAGGAAATAATATCTTGACC-------GATAAAAAGACAGAACA
TGAG-----------------------------------------AGGACCTTAACAATG
TAAGTTGGCATTGGCATTGGGACATTGT---TGACACTGCCACTAGTGGCTTGACGGTGT
CACG-----GCACAA-GCATCTATTTAAAAGAGCAGGATCCCGAGAAATGATAGACCCTT
TGTGTATTTTCCTTGTGCGTTCCCCACTCAATTCAACGCCTCACGTTGCACGGTAACATG
TGCCCCCCAAACCTCATTGTGTTACAACTGCGTG----CCTCAGCAAGAC-GCAGCTGGT
CCGTGCGTTGGTTGATGCCGTCAGCCCTGTGCCAACAGAAA------CAAT-CCCGTGCG
GGAAACATTGTTGGCTCTT-----GGCTTTTCCCGACAATATGTGGCAATTGGCCCTGGC
AACACTTTGGTGTAGCCAACCATTAAATTAAAAGG-------------------------
----GCTTAAAATGCATCTTCTA---------CAAACCG----TGTGCAAGCAAGAAAGG
CAAAAAA----------------GGAAAAAAATGGCTGGAAACTAATGAAGGAG------
--TGCGGGGCTAAAACGGT------------------TCTTTTTTTTTTTGAGCTTGCGG
GAGGAATGTGTGACCAGATGGGGCCGAACCGATGATAACGCGTCTCGGATGCATTCCTTG
GCTTTTTATTGAAATCCTGATGTTTGTTGTTAACGGTATCGCGTTGGAGGGTGGCGAGTG
CAGCTTTTGTTCCATCTGTTGTTCCAGCCACCTCCTCCGTGACTCTTCACGCGGAGAGGA
GTCCGGCAGCTGCGGGGGCACTTGTAATGACTGCCGCTTCGTGAGCTCACAACGAGCCTG
GCTGTCATGGATGAACTTGGGAACCGTTTGGTTTACTGGTGTG------------CGTGG
GTGTTGGGTGAATTTCCTTTGAATTATGGGGGATGTTGGGTACAGTGAACCAAGCTGTGG
CCTCCCACTGTGCTTTGCCCTTTCTTTTTTCTGGGGGGCATGTGACGAGGCCTCACCCAG
GCGC-ATATTTGACTTTGTTTATTGTGCAATTTTCTTGCAGGTCCGATTGCTTTAACTCT
CCACTTTGTGGTGAAGCCGGCCTTACTCCACTTTTTTTTTTCT--GGGGGTGTGGATTGG
TTTCTCTTTAACAGGAAAGCGCGCGAAATCAAGCAGGTGATAA
>IGR_1305_(TcI_JRcl4)
TTTGAGTCACCATTTTGCTGTTCTTCCCTTCCTTTTTATATGAATATAAATTTATTTGTT
TGT------TTGTCTCTCTTTCTTTATTTGGGATTTGGCCGTAATGGTTGTGCTGAGCGG
AGTTTGTTTTTTTGTTTTTTGTTTTCTTTGGTTCTTTGAGGTATATTTTATGTTTCCTTT
TTCCTTACTCTACGATGAA------ATATATATTTTTATTCCGCTTGACTTGACGACATG
AGGTTTTTTATTTATTTTTTACTTAAGCGTTTTGTTCGGGTGCATCGATGGGTTTTTTTA
ATCCTTTTAATTGACGATGAAAGCGTTTTCCTGAACACTGTGGGGGAAAAGGAAGTGGCA
GGTGTAAAAAAATATTTTTTTTTTTTGTATTTAATGATTGAATGAATGACTCTGCGTATG
CGTGTCTGTGTAGG-ATTGGGA-ACTGCCAGTCATGGTGTCTCTCTTGGCCTGCGAATGT
TGGGAATTTGTGAAA-ATTTTTTTTTTAAATTTCAG-----TCAAAGGTGCTAGAGGTTA
TGTGAGTTGT--TTGTA--------GCCCAAAGGGG--------GCTGCAGGACGGATTA
AGCC---------------TGTTCCAGCAATGGGGATTCTTCAGGAGGGCTACATCTCTC
TTGCAC-----TTGAGGCTTTCAGGAATACGAATGCAGTGATCGGCTCAATACTCGTCAA
TCCGATCTCATTGATTTTTTGGCGAGCTCTTTGCG--------------TCGTCCCCGCT
CACATTTGAGGAAAAAAAGGTGAAGACTTCTGAGGCATTCCTGGATTT---------TTT
TTTTTCTCCAGGGGCGTTTTCCAACGTGCGCCCCAAACGCTACTGTATGGGTGGATGAGG
CGGCGCTCCCAACTTTTTTCCGCAGGAATTCACATCCGAACTATTCTTACGGGGTCTGTA
CCTTTGTGGCAAGAATGTTCTACATTGCATTGTCTAATCTTGCTTACTTCGAGCAC----
GAGGAATGTGTGACCAGATGGGGCCGAATCGATGATAACGCGTCTCGAATGCATTCCTTG
GCTTTTTATTGAAAGCCTAATGTTTGTTGTTAACGGTATCGCGTTGGAGGGTGGCAAGTG
CAGCTTTTGCTCCATCTGTTTTCCTAGCCACCTCCTCGGTGACTCTTCACGCGGAGATGA
GTCCGGCAGCTGCGGGGGCATCTGTAATGACTGCCACTTCGTGAGCTCACAACGAGCCTG
GCTGTCATGGATGAACTTGGGAACCGTTTGGTTTACTAGTGTGAGTGTGTGTGTTTGTGT
GTGTTGGGTGAATTTCCTTTGAATTATGGGGGATGTTGGGTACAGTGAACCAAGCTGTTG
CCTCCCACTGTGCTTTGCCCTTTCTTCTTTCT-GGGGGCATGTGACGAGGCCTCACCCAG
GCGC-ATATTTGACTTTGGTTATT------------------------------------
----TCCATCGCGATG------------TATTTTCTTTTTTTT---------CAGTTTTT
TTTTTTTTTGTTACGGC-------------------GTTGTAG
>IGR_1305_(TcII-like)
TTTGAGTCACCATTTTGCTGTTCTTCTCTTCCTTTATATATTTATTTATAT--ATTTATT
TTT-------TTTCTCTCTCTCTCTAATTGGAA-TTGTCTGTAATGGTTGTGCTGAGCAG
----------TTTTTTTTTTTTTTCCTTTGATTCTTTGAGATGCATTGTATTTTTTCTTT
TTCCCGG-TTTACGATGAAAAAAATATATAT-TTTTTATTCCGCTTGGCTCCACGACATC
GAGTTATTTATTTA--TTTTACTTGAGCGTTTTGGTCGGGTGCATCTATGGGATTTTTTA
ATCCTTTTAATTGATGATGAAAGCGTTGCCCTGACCACTGTG-GGGAAAAGGACGTGACA
GGTGTAAAAAAA-ATATATATTTTTTTAATTTAATGATTGAATGAATGACTCTGCGTATG
CGTGTCTGTGTAGG-ATTGGGA-ATTGCCAGTCATGGTGTCTCTCTTGGCCTGCGAATGT
TGGGAAGTCGTGAAATTTTTTTTTTTTAAATTTCAG-----TCAAAGGTGCTAGAGGTTA
TGTGAGTTGT--TTGTA--------GCCCAAATGTG--------GCTGCAGGACGGATTA
AGCC---------------TGTTCCAGCAGTGGGCATTCTTCAGGAGGGGTACATCTCTC
TTGCAC-----TTGAGGCTGTCAGGAACACGAATGCAGTGATCGGCTCAATACTCGTCAA
TCCGATATCATTGATTTTTTGGCGAGCTCTTTGCG--------------TCGTCCTCGCT
CACATTTGAGGAAAACAAGGTGAAGGCTTCTGAGGCCGTCCTGGATTTTTTTTTTTTTTT
TTTTGCTCCAGGGGCGTTTTCTAATGTACGCCCCAAACGCTACTGTGTGGGTGGATGAGG
CGGCGCTCCCAACGTTTTTCTGCGGGAATTCACATCCGAAGTATTTTTACGGGGTCTGTA
CTTTTGTGGCAAGAATGTTCTACATTGCATTGTCTAATCTTGCTTACTTCGAGCTTGCGG
GAGGAATTTGTGACCAGATGGGGCCGAACCGATGATAACGCGTCTCGGATGCATTCCTTG
GCTTTTTATTGAAATCCTGATGTTTGTTGTTAACGGTATCGCGTTGGAGGGTGGCGAGTG
CAGCTTTTGTTCCATCTGTTGTCCCAGCCACCTCCTCCGTGACTCTTCACGCGGAGAGGA
GTCCGGCAGCTGCGGGGGCACTTGTAATGACTGCCACTTCGTGAGCTCACAACGAGCCTG
GCTGTCATGGATGAACTTGGGACCCGTTTGGTTTACTGGTGTG------------CGTGG
GTGTTGGGTGAATTTCCTTTGAATTATGGGGGATGTTGGGTACAGTGAACCAAGCTGTGG
CCTCCCACTGTGTTTTGCCCTTTCTTTTTTCTGGGGGGCATGTGACGAGGCCTCACCCAG
GCGC-ATATTTGACTTTGTTTATT------------------------------------
----TCTATCGCGAGG------------TATTTTTTTTTTTTT-----------AGTTTT
TTTTTTTTTTGTACGGC-------------------GTTGTAG
>IGR_1305_(Esmeraldo_)
TTTGAGTCACCATTTTGCTGTTCTTCTCTTCCTTTATATATTTATTTATATTTATTTATT
TTTCTCTCTCTCTCTCTCTCTCTCTAATTGGAA-TTGTCTGTAATGGTTGTGCTGAGCAG
-------------TTTTTTTTTTTCCTTTGATTCGTTGAGATGCATTGTATTTTTTCTTT
TTCCCGG-TCTACGATGAAAAAAATATATATATTTTTATTCCGCTTGGCTCCACGACATC
GAGTTATTTATTTA--TTTTACTTGAGCGTTTTGGTCGGGTGCATCTATGGGATTTTTTA
ATCCTTTTAATTGATGATGAAAGCGTTGCCCTGACCACTGTG-GGGAAAAGGACGTGACA
GGTGTAAAAAAA-ATATATATTTTTT-AATTTAATGATTGAATGAATGACTCTGCGTATG
CGTGTCTGTGTAGG-ATTGGGA-ATTGCCAGTCATGGTGTCTCTCTTGGCCTGCGAATGT
TGGGAAGTCGTGAAA-CTTTTTTTTTTAAATTTCAG-----TCAAAGGTGCTAGAGGTTA
TGTGAGTTGT--TTGTA--------GCCCAAATGTG--------GCTGCAGGACGGATTA
AGCC---------------TGTTCCAGCAGTGGGCATTCTTCAGGAGGGCTACATCTCTC
TTGCAC-----TTGAGGCTGTCAGGAACACGAATGCAGTGATCGGCTCAATACTCGTCAA
TCTGATATCATTGATTTTTTGGCGAGCTCTTTGCG--------------TCGTCCCCGCT
CACATTTGAGGAAAACAAGGTGAAGGCTTCTGAGGCCGTCCTGGATTT---------TTT
TTTTGCTCTAGGGGCGTTTTCTAATGTACGCCCCAAACGCTACTGTGTGGGTGGATGAGG
CGGCGCTCCCAACGTTTTTCTGCGGGAATTCACATCCGAAGTATTTTTACGGGGTCTGTA
CTTTTGTGGCAAGAATGTTCTACATTGCATTGTCTAATCTTGCTTACTTCGAGCTTGCGG
GAGGAATGTGTGACCAGATGGGGCCGAACCGATGATAACGCGTCTCGGATGCATTCCTTG
GCTTTTTATTGAAATCCTGATGTTTGTTGTTAACGGTATCGCGTTGGAGGGTGGCGAGTG
CAGCTTTTGTTCCATCTGTTGTTCCAGCCACCTCCTCCGTGGCTCTTCACGCGGAGAGGA
GTCCGGCAGCTGCGGGGGCACTTGTAATGACTGCCACTTCGTGAGCTCACAACGAGCCTG
GCTGTCATGGATGAACTTGGGAACCGTTTGGTTTACTGGTGTG------------CGTGT
GTGTTGGGCGAATTTCCTTTGAATTATGGGGGATGTTGGGTACAGTGAACCAAGCTGTGG
CCTCCCACTGTGTTTTGCCCTTTCTTTTTTCTGGGGGGCATGTGACGAGGCCTCACCCCG
GCGC-ATATTTGACTTTGTTTATT------------------------------------
----TCTATCGCGAGG-----------TTATTTTTTTTTTT--------------AGTTT
TTTTTTTTTTGTACGGC-------------------GTTGTAG
