# Supplementary material for: A Genome-Wide Analysis of Genetic Diversity in Trypanosoma cruzi Intergenic Regions
Source: PLoS Negl Trop Dis. 2014 May 1;8(5):e2839. doi: 10.1371/journal.pntd.0002839 (PMC4006747; doi:10.1371/journal.pntd.0002839)
Supplement: Dataset S1 — Intergenic regions from unrelated loci that share blocks of significant sequence similarity. The file contains i) a spreadsheet summarizing listing the non-allelic, non-homologous IGR regions that share significant blocks of sequence similarity; ii) multiple sequence alignments where these unrelated IGRs were aligned to highlight the portion of the IGR that is shared; and iii) a figure in PDF format that shows the alignment in context. The alignments are provided in CLUSTAL format (.clw) and as colored renderings in PNG format, as produced by Jalview (purine/pyrimidine color scheme, only applied to regions of the alignment with 90% identity). The IGR IDs listed in each alignment correspond to those in Table S3. (ZIP) [file pntd.0002839.s010.zip › Dataset S1/sequences/entire-IGR/IGR_Group_2.fa]

>IGR_2434_(TcI_SylvioX10)
-----------------------------TGCATTCTTTTTTTTAT--------------
------------------------------------------------------------
---------TGTGTGTGTGTGTGTTTG-AGTGAGTGTGTTGTT-----------------
------------------------------------------------------------
------------------------------------------------------------
------------------------------------------------------------
-------------------------------------------------TTTTTGTTT--
------------------------------------------------------------
------------------------------------------------------------
------------------------------------------------------------
------------------------------------------------------------
------------------------------------------------------------
-----------------------------------TTTTTTTTCCAATTT----------
----ATTTCTGTGTGTTTGTTTGTTTGTTTCTGACTGAC------------------TGA
GATGCTTTTCTTGTGACACGAGAAGAGGCAAAAGGAAAAAAGAAAAAAAAAAAAAAAAAA
GAGAAATAACAAT-----------------ACACGAACGAAAAGAAGT------------
------------------------------------------------------------
------------------------------------------------------------
------------CACTTGCCGCTA-------------GGGGTAGGGAAAACAGCGGAAAA
AAAAGAGATACA------------------------------------------------
-----
>IGR_491_(TcI_JRcl4)
GCACCATTTCCCTGGCGGTATGGGGGGTTTTGGCACACCTGTTGGCAAAGGAAAAATAAT
AATAATAAATGAGCGAGAGGAAAGAAAAATGAAGAGGGTGGGGTGAACGCCGTTATGTGT
GTGTGTGTGTGTGTGTGTGTGTGTGTGCATTGTATGTAATATTAA-GGTCCGT-------
------------------------------------------------------------
------------------------------------------------------------
------------------------------------------------------------
-------------------------------------------------TTTTTTTCCTG
CCAT--------------------------------------------------------
------------------------------------------------------------
------------------------------------------------------------
------------------------------------------------------------
------------------------------------------------------------
-----------------------------------TTTCTTCTTGTGTTA----------
----TTGCTTCTGCATTTTATTTTATTTTATT----------------------------
------------------------------------------------------------
------------------------------------------------------------
------------------------------------------------------------
------------------------------------------------------------
------------TTCTTGAAGCAT------------------------------------
------------------------------------------------------------
-----
>IGR_491_(TcI_SylvioX10)
GCACCATTTCCCTGGCGGTATGGGGGGTTTTGGCACACCTGTTGGCAAAGGAAAAATAAT
AATAATAAATGAGTGAGAGGAAAGAAAAATGAAGAGGGTGGGGTGAACGCCGTTA-----
---------TGTGTGTGTGTGTGTGTGCATTGTATGTAATATTAA-GGTCCGT-------
------------------------------------------------------------
------------------------------------------------------------
------------------------------------------------------------
-------------------------------------------------TTTTTTTCCCG
TCAT--------------------------------------------------------
------------------------------------------------------------
------------------------------------------------------------
------------------------------------------------------------
------------------------------------------------------------
-----------------------------------TTTCTTCTTGTGTTA----------
----TTGCTTCTGCATTTTATTTTATTTTATT----------------------------
------------------------------------------------------------
------------------------------------------------------------
------------------------------------------------------------
------------------------------------------------------------
------------TTCTTGAAGCAT------------------------------------
------------------------------------------------------------
-----
>IGR_491_(TcII-like)
GCACCATTTCCCTGGCGGTATGGGGGGTTTTGGCACACCTTTTGGCAAAGGAAAAATAAT
AATAATAAATGAGCGAGAGAAAAGAAAAATGAAGAGGGTGGGTTGAACGCCGTTA-----
---------TGTGTGTGTGTGTGTGTGCATTGTATTTAATATTAA-GGTCCGTTTTTTT-
CTCCCCTGTCATTTTCTTCTTGTGGTGTTGCTTTTGCACCTTTTTTTTTTTTCTTTTTTT
TAGGAGCTTGTGAAAAGAATGATCGTGGGAGAGCTGGCCAACTTAATTAATGTATGTTTA
TATCCTGATAAATGAAGGCATTCTTTATGATACTCTCTACCGTATGAATCTTTTGGGAAG
AATACGAATTTGTAGGGGCAGGGAGCCGATAGAGGCCAGATAATATTTGTTTTTATTTTG
CCATCCCACCCACCTCCTGTTTATTCCCACCACGCGGCGGGGTCTTGTGGTTGGAGGACC
CCAAAGTCTGCCACTTCGTAAGTAATAAA---TTCAAATCCTAGCTGAGGACAAAATACC
ATGCAAATGGTCAATAGAATTCCATATATATTGGATGAA---AAAACGTTCAAACAATTA
ACTAACGAACCTTTTTT-CTTAACTTGTTTGGTTCCATAGATAATTTCAGGATCCGGCCA
GCTGCCCGGAAGA-----------------------------------------------
-----------------------------------TTATTCTTTCT--------------
------------------------------------------------------------
------------------------------------------------------------
------------------------------------------------------------
------------------------------------------------------------
------------------------------------------------------------
----------------TGAAGTAT------------------------------------
------------------------------------------------------------
-----
>IGR_491_(TcII)
GCACCATTTCCCTGGCGGTATGGGGGGTTTTGGCACACCTGTTGGCAAAGGAAAAATAAT
AATAATAAATGAGCGAGAGAAAGAAAAATAGAAGAGGGTGGGTTGAACGCCGTTA--TGT
GTGTGTGTGTGTGTGTGTGTGTGTGTGCATTGTATTTAATATTAAGGGTCCGTTTTTTTC
TCCCCCTGTCATTTTCTTCTTGTGGTGTTGCTTTTGCACC--TTTTTTTTTTCTTTTTTT
TAGGAGCTTGTGAAAAGAATGATCGTGGGAGAGCTGGCTAACTTAATTAATGTATGTTTA
TATCCTGATAAATGAAGGCATTCTTTATGATACTCTCTACCGTATGAATCTTTTGGGAAG
AATACGAATTTGTAGGGGCAGGGAGCCGATAGAGGCCAGATAATATTTGTTTTTATTTTG
CCATCCCACCCACCTCCTGTTTATTCCCACCACGCGGCGGGGTCTTGTGGTTGGAGGACC
CCAAAGTCTGCCACTTCGTAAGTAATAAA---TTCAAATCCTAGCTGAGGACAAAATACC
ATGCAAATGGTCAATAGAATTCCATATATATTGAATGAA---AAAACGTTCAAACAATTA
ACTAACGAACCTTTTTTCCTAACTTGTTTGGTTTCCATAGATAATTTCAGGATCCGGCCA
GTTGCCCGGAAGA-----------------------------------------------
-----------------------------------TTATTCTTTCT--------------
------------------------------------------------------------
------------------------------------------------------------
------------------------------------------------------------
------------------------------------------------------------
------------------------------------------------------------
----------------TGAAGCAT------------------------------------
------------------------------------------------------------
-----
>IGR_2434_(TcII-like)
AAACC------------------GAGGTTTGGGC------TTTGGT------AATATGTT
TTTCTTAAAAAAA--AAAAAAAAAAGGAGAGTAGAGGGAGGGTC----GCTGCTC-----
---------TATATTTATTTAT-TTTTTGGCGTATACGCTACT---GGCCTTTTTTTTT-
------------------------------------------------------------
TAGGAGCTTGTGAAAAGAATGATCGCGGGAGAGCTGGCTAACTTAATTAATGTATGTTTA
TATCCTGATAAATGAAGGCATTCTTTATGGTACTCTCTACCGTATGAATCTTTTGGGAAG
AACGCGACTTTGTAGGGGCAGGGAGCCGATAGTGGCTGGATAATATTTGTTTTTATTTTG
CCATTCCACCCACCCCCTTTTGATTCCCACCACGCGGCGGTGTCTTGTGGTTGGAGGACC
CCAAAGTCTGCCACTTCGTAAGTAATAAATACTTCAGATCCTAAGTAAGGACAAAGCACC
ATGCTAGTGGTCCACAGAATTCTATATATATTGAATGAAAAGAAAACATTGAGGCAATTA
ACTAACGAACCCTTTTTCCTTAACTTGTTTGGTTCCATAAATTATTTCAGGATCCGGCCA
GCTGCCCGGAAGATTATTCGTTTTTGGTACACACACGATGTCTGTGGGTGTGCGATGTCT
TGTCGTAACTCACCGTTATTTTCTTCTCCTCTTTTTTTTCTTTTTTTTTTTTTTTTTTTG
TTTGTTTCTTTTGTGTTCTGTCGTTTGTT--TGACTAACATGTGCGGAACGAAAGC-AAA
ATTGAGCGTTAGAGGGAAGAAGAAG-------------AAAAGTGAAAAAAGAGTGAAAG
GAAGAAAAGTGGTGTTTTGTTGCGTAAGCGACACGGAAAGAAAGAAA------------G
AAAGGAGGGCCGAAGTTATTGCACCGAGCAGCCGGGGAATACAACCGGAGAATTTTTAAA
AAAAAGGAACCCGCGTTGAAGGAATAGGCTTCTCTGTCTCTCTGTCTGTCTGTCAGTCTG
TCTGTCTGTC--TGTGTGAAGCAAAGTGGGGAAATTTGGAGGAGGAAAAGAAGAAGAAG-
-----AAAAAAAAAGCGGCGGGAATTTGCATGGAAACCGGAACAACGAAGGCAAAAAGAA
CAGAA
>IGR_2434_(TcII)
AAACC------------------GAGGTTTGGGC------TTTGGT------AATATGTT
TTTCTTAAAAAAA------AAAAAAGGAGAGTAGAGGGAGGGTC----GCTGCTC-----
---------TATATTTATTTAT-TTTGTGGCGTATACGCTACT---GGCCTTTTTTTTT-
------------------------------------------------------------
-AGGAGCTTGTGAAAAGAATGATCGCGGGAGAGCTGGCTAACTTAATTAATGTATGTATA
TATCCTGATAAATGAAGGCATTCCTTATGATACTTTCTACCGTATGAATCTTTTGGGAAG
AACGCGACTTTGTAGGGGCAGGGAGCCGATAGTGGCTGGATAATATTTGTTTTTATTTTG
CCATTCCACCCACCCCCTTTTGATTCCCACCACGCGGCGGTGTCTTGTGGTTGGAGGACC
CCAAAGTCTGCCACTTCGTAAGTAATTAT-ATTTCAAATCCTAAGTAAGGACAAAGCACC
ATGCTAGTGGTCCACAGAATTC--TATATATTGAATGAAAAGAAAACATTGAAGCAATTA
ACTAACGAACCCTTTTTCCTTAACTTGTTTGGTTCCATAAATTATTTCAGGATCCGGCCA
GCTGCCCGGAAGATTATTCGTTTTTGGTACACACACGATGTCTGTGGGTGTGCGATGTCT
TGTCGTAACTCACCGTTATTTTCTTCTCC------TCTTTTTTTCTTTTTTTTTTTTTGT
TTTGTTTCTTTTGTGTTCTGTCGTTTGTT--TGACTAACATGTGCGGAACGAAAGC-AAA
ATTGAGCGTTAGAGGGAAGAAGAAG-------------AAAAGTGAAAAAAGAGTGAAAG
GAAGAAAAGTGGTGTTTTGTTGCGTAAGCGACACGGAAAGAAAGAAA------------G
AAAGGAGGGCCGAAGTTATTGCACCGAGCAGCCGGGGAATACAACCGGAGAATTTTT-AA
AAAAAGGAACCCGCGTTGAAGGAATAGGCTTCTCTGTCTCTCTGTCTGTCTGTCAGTCTG
TCTGTCTGTC--TGTGTGAAGCAAAGTGGGGAAATTTGGAGGAGGAAAAGAAGAAGAAGA
AAAAAA-------AGCGGCGGGAATTTGC-------------------------------
-----
>IGR_2434_(TcI_JRcl4)
AGACC------------------GAGTTTTGGGC------TTTGGT------CAGATGGG
TTTT---AAAAAATGGATGGGAGTGGGAGAGTGGAGAG-GGGTT----GCTGCTC-----
---------TACATTTATTTAT-TTTGTGGCGTATACGCTACT---GGCCTTTGTTGTT-
------------------------------------------------------------
------------------------------------------------------------
------------------------------------------------------------
------------------------------------------------GTTTTTGTTTT-
------------------------------------------------------------
------------------------------------------------------------
------------------------------------------------------------
------------------------------------------------------------
------------------------TGGTACACACACGATGTCTGTAGGTGTGCGATGTCT
TGTCGTAACTTATTTTTATTT--------------TTTGTTTTTTTGTTGTTGTTGTTGT
----TTTGTTTTGTGTTCTGTCGTTTGTT--TGACTAACGTCTGCGAAACGAAAGCAAAA
ATTGAGCGTTAGAGGGAAGAAGAAGAAGAAAAAAAAAAAAAGTAGAAAAAAGAGTGAAAG
GAAGAAAAGCGGTGTTTTGTTGCGTAAGCGACACGGAAAGAAAGAAAGGAAGGAAGGAAA
GAGGGAGGGCCGAAGTTATTGCACCGAGCAGCCGGGGAATACAACCGGAGAATTTTTTAA
AAA--GGAACCCGCGTTGAAGGAATAGGCTTGTCTGTCCGTCTATCTGTCCGTCTGTCTG
TCTGTGTGTGTGTGTTTGAAGCAAAGAGGGGAAATTTGGAGGAGGAAAAGAAGAAAAAGG
AAAAAAAAAAAA-AGCGGCGGGAAGTTGCACGGAAACCGGAACAACGAAGGCAAAAAGAA
CAGAG
>IGR_2434_(TcIII-like)
AAACC------------------GAGGTTTGGGC------TTTGGT------CATATGGT
TTTAAAAAAAAAAGGGGTGGGAGTGGGAGAGTGGAGGG-GGGTT----GCTGCTC-----
---------TATATTTATTTAT-TTCGTGGCGTATACGCTACT---GGCCCTTGTTGTT-
------------------------------------------------------------
------------------------------------------------------------
------------------------------------------------------------
------------------------------------------------GTTGTTGTTTT-
------------------------------------------------------------
------------------------------------------------------------
------------------------------------------------------------
------------------------------------------------------------
------------------------TGGTACACACACGATGTCCGTAGGTGTGAGATGTCT
TGCCGTAACTCATTGTTATTT--------------TTTTTTTTTCTTTTTCGT-------
----TTTCTTTTGTGTTCTGTCGTTTGTT--TGACTAACGTGTGCGGAACGAAAGC-AAA
ATTGAGCGTTAGAGGGAAAAAGAAG--TAAAAACAAAAAAAGTGGCAAAAAAATTGAAGG
GAAGAAAAGCGGTGTTTTGTTGCGTAAGCGACACGGAAAGAAAGAAA---------GAAA
GAGGGAGGGCCGAAGTTATTGCACCGAGCAGCCGGGGAATACAACCGGAGAATTT---AA
AAAGGGGAACCCGCGTTGAAGGAATAGGCTTGTCTGTCTGTC------------------
------------TGTGTGAAGCAAAGAGGGGAAATTTGGAGGAGGAAAAGGAGAAAAGGA
AAAAAAAAAAAAAAGCGGCGGGAATTTGCACGGAAACCGGAAAAACGAAGGCAAAAAGAA
CAGAG
