# Supplementary material for: A Genome-Wide Analysis of Genetic Diversity in Trypanosoma cruzi Intergenic Regions
Source: PLoS Negl Trop Dis. 2014 May 1;8(5):e2839. doi: 10.1371/journal.pntd.0002839 (PMC4006747; doi:10.1371/journal.pntd.0002839)
Supplement: Dataset S1 — Intergenic regions from unrelated loci that share blocks of significant sequence similarity. The file contains i) a spreadsheet summarizing listing the non-allelic, non-homologous IGR regions that share significant blocks of sequence similarity; ii) multiple sequence alignments where these unrelated IGRs were aligned to highlight the portion of the IGR that is shared; and iii) a figure in PDF format that shows the alignment in context. The alignments are provided in CLUSTAL format (.clw) and as colored renderings in PNG format, as produced by Jalview (purine/pyrimidine color scheme, only applied to regions of the alignment with 90% identity). The IGR IDs listed in each alignment correspond to those in Table S3. (ZIP) [file pntd.0002839.s010.zip › Dataset S1/sequences/entire-IGR/IGR_Group_7.fa]

>IGR_973_(TcIII-like)
AATTTTCCTTAACTCCCCAATTACCCATACACATTGCAAATAAGTTCTAATTTTAATCAT
GTCAGTCACGCAAGTACACTCTTTTCTCATACCAATGGGCTGCTGTAGGTATGAAGATGA
GGCAGAAAAAGCGGACAGAAGCAAATAAACAGCTATATTGAATGGAAGCAAATGAAGTAT
GGCTCTTTCCCACCCACCCCCCACTCGCTAAATTATGATCCCAGGCATCCTACGTACAAA
TAAGAAGAAAGAGGCGGAGAACAACGACATCAAAAAGGAAAACAACCAAAATAAAAAAGG
GGAATAGAAAGGACAAATGGGAGAACAAAAACAGAAAACTAAAAATATTAAGAGAAACAG
CGAGTTGAGCTTTTTTACCTTCCTCTGCTTTTTTTTTTTTTTTTTTTAGAA--ATACATT
TCTACGGCGGGAGTGTGGTTGAGTGTGGGTGTTTTCTTGTGGTTTTTTCGTGTTTTTTTT
TTTTTTTTTCCTTTTCCCCTCCTTTTTGTGTAGATGAGTATATGAGTGCATAGGATTTGA
TTTTGATGTGATGGTTCGTTTTTTTTTTTTTTTATATTCATTTTCTTATTGGTGCAATTT
TTTGGAGGGA--AGAGTGTGCGGCATTTATGAATGGAGGGGGAGGGAAGGAGGAGTCAAC
GATGGATGGTGCCTCTTTTTTGAACGTTCCCGCCCACCCGAGTTTCGGTTGCCCGATTTT
TCTCTTAAAAGACACCGCCTTGGAGGGCAGCGAGTGCAGTTTCTTTTTATTTCTCATTCC
ACCCGCCCACTCCCT---CACCACCACCACCACTACTACTGTGACTCTCCGCATGGGGGG
GAGTTTTGTTGGCTGCGAGGCTCCCCCTTTTTTTTTTTTTTTAGGGACCGCCGCTTCGTG
GGGTCCGCAGCGCGCCCGGTTTTCATAGGACGAGCCTCAATGGACCGATTGGTTTACTGA
TGTATGGGCGTGGGGTGAATTTTTTCACTACGAGTGCGGGGGCTGCCAGGCGCACTGAAC
CCAGCCGTCATCTCCCCACCGTTGCCCCCTTCTCTGTCTGTGGGAATAGGGGGGACCAGG
CCGCATCCCGGCGCACATTACTTTCTTTTC-----TTTTCTTTTTTTACCCTCCTCTT-T
CCCCTTTTTTTTTGTGTTTGTTTGTTTTTGTTTTGTTTTGTGCAGTTGTCATCTTTTCTG
TTTGTGCCCCCGAATTCTTTTTTTTTTCTTTACTTTTTTT--------------------
------------------------------------------TTTTCCATTTACT-----
------------------------------------------------------------
------------------------------------------------------------
------------------------------------------------------------
------------------------------------------------------------
--------GGAGCGCT----GAGGTTTT-----------------CTTTTTTTTTTCTTT
TTTCGTTGCCGTTTGTTGTTGTTGCCGTTCTGC--------TTTATGCAACGCTCCCTG-
------------------CAATTTTCTCTGGCGGGCTGCTTGTGGAGTACGTTCA-----
-------TGCGACA---------------------------------AGATT--------
------------------------CCAGCGAAAAACGG----AATGCCTTTAAATG----
----------------------------AAGAGAGAGGGAGAGAGAAAT-----------
------------------------------------------------------------
------------------------------------------------------------
-----AAAAGGAAA------------AGTGCATGGAGGCA--------------------
------------------------------------------------------------
-------------------------------------GGGAGAGGAA---------CCGC
GAGGAAGGCGGAAAAAACAAGATTGAACGGAGGAT--GAAAAAACAACAAAATAAA----
-ACAAAAAAAAGAAATGTATAATGTT-----------TTGAT-------------AACAT
GCTTGCGTGGC--------------------------------------TTAT-----CC
ACGC------------CTGGGGATACAAAG------------------------------
------------------------------------------------------------
--------------------------------TTGTGTGCGCCTGCGTAC----------
-----------------------TGTTT--------------------GGCA--------
-GGTGTTTTGTTTTGTTTGTTTGTTTGT----TTGTTTTTTTGTT---------------
--------------------TTCTGTTTT-------------------------------
---------------TCTCTTCT---------GCTGCGGAAATTTTATT-----------
-----------------------------TTATTTTTTTCATTTTTCTTCTTTTTTTTTC
TTATT-------------------------------------------------------
----------TTTGGTTTGGTTTGTACTGTACGT----------------------GTGG
GATCTACGCTGTGCGACATGCGA----------TACTACTGTTGCGTGCCAAACA-----
-AACAGCAAGTGGCG---------GTGGTGGGGGGCG-----------------------
-GTAGCGAGAA-------GC---TAAAGCAC-----------------------------
------------------------------------------------------------
-ACAGGAAGAGAAAA------------GAGAGGGAGTC-----CGTGAGACGGGGGGA--
--------------------------------GGCTC-----------------------
-AGAAGGAACAACGAGGGTTG---------------------------------------
--------GGAAAAGCAG--------------------AGCGACTAGGCATA--------
---------------------------------------TTACTTGCG----ATCAC---
------------------------------------------------------------
-----------------------------------------GCATCCATACGCCC-----
------------------------------------------------------------
------------------------------------------------------------
------------------------------------------------------------
---------------------------------------------------------GCA
GTG---------------------------------------------------------
----------------------------------GAACATAG------------------
------------------------------------------------------------
---------CCAACAACT------ACAGCAGCTGA--------ATTA-------
>IGR_982_(TcII-like)
------------------------------------------------------------
------------------------------------------------------------
---------------CACCAGCA-------------------------CGAATAAAG---
-------------------TCCAGCGGCTAACACATGAATAAAGGC--------------
----------GAGGCGGAG-----------------------------------------
----------GGACAAATGCGG--------------------------TGGGTGCGGCAG
CG--------TTTTCTAACAGTGACGGATTT-----------------GAACCAAACATT
C------------TGTGTTCAA--------------------------------------
-------TTCTTCTTCCC------------------------------------------
----------------------TTTTTTTTTT--AATCCATTTTCTTATTGGTGCAATTT
TTTGTAGAGAAGAGAGTGTGCGGCATTTATGAGTGGAGGGGGAGGGGAGGAGGAGTCAAC
GATGGATGGTGCCTCTTTTTTGAACCTTCCCGCCCACTTGAGTTTCGGTTGCCTGATTTT
CCTCTTAAAAGACACCGCCTTGGAGGGCAGCGAGTGCAGTTTCTTTTTATTTTTCATTCC
ACCCGCCCACTCCCTCACCACCACCACCACCACTACTACTGTGACTCTCCGCATGGAGGG
GAGTTTTGTTGGCTGCAAGGCTCCCCC-TTTTTTTTTTTTTTAGGGACCGCCGCTTCGTG
GGGTCCACAGCGCGCCCGGTTGTCATAGGACGAGCCTCAATGGACCGATTGGTTTACTGA
TGTATGGGCGTGGGGTGAATTTTTTCACTACGAGTGCGGGGGCTGCCAGGCGCACTGAAC
CCAGCTGTCATCTCCCCACCGTTG-CCCCTTCTCTGTCTGTAGGAATAGGGGGGACCAGG
CCGCATCCCGGCGCACATTACTTTCTTTTCTTTGTTTTCTTTTTTTTACCCTCCTCCC-T
CCCCTCTTTTTGCGTTTGTTTGTGTTTTTTTTTTTTTTTTTCCCG----CATCGTTTTTT
TC-----------ATCGTTTTTTTTTTTTTTTTTTTTTGTGAGTTGTCAAGAGCCGTCAC
GCACGACGCACAGCGGTGCATGTTGGTTGGCGGGCACGACGACTTTACATCGCCTCCGCG
GAGTTGGTGGCGGGGGGGGGAGGGGGAGTCCAAAAAGAAGAAAACAAAAACAAAAACAAC
AACAACAACATGGGAGCATGAGGATGTGGCGAGGAATAAAAGAAAAGAAAAAAAA-----
------AAAAAAGAAGAACTCGAGTTAACACGTGTGTGATCGCGTGGCACCTGAAAAGAA
AGATAAAAAAAAATAATGAAACCTAAATAAATAAATTAAAAAAAAAGAAAAAGTGGGGAG
GGGGCGGGGGAGGGTTGGAGGAGGTGTTGAGAAGTCCC-------TTTTTTTTTTTTTTT
GTTTGGCGGCATGCGCTGCCTGTGAGTTTGTGCGCATGTCTGTTGGGCGGCGTGGCTGGA
AGGAAAAAAACTGGCGGGAAAAGGCGGTGGGGGAGTTGGTGATGGGACGCAAACAATAAA
TAAATAGTGGGAGAGAAGGAGAGAAGAGGG-----------------GGATT----TGGA
TGGGTGGAGAAAATAAAAGTTGCGCCCACGAGAGACGGCGAAGACGACTGTAAATGGCGA
AATAAAATAA---TAAAAAAAAAAAAAAAAAGGGGATGAACAAAGAAATAAGCAACGACG
ACGATGACGACATCAAAAACAACAACAACAAAAAATAAAAAATAAAAAATAAAAAACAGC
AGCAGCAGCAGCAGCAAGAAATGAATAAACATCAACCGAGAAAAAAAAAAGAAAAAAAAA
AGAAGAAAAGAAAAGAAATATGCATGAGTGAATGAACACA------ACATATATGCATAT
ATTTATGTTTACATCTTCCCCTTCCCCTCTTTCCCCTCTCTCTCTCTCTCTCTCACCGTC
TCCCCCAATCAACAACAGCAATAAACAACAGAAGAGGGGAAGAGGAAGGAATGGAAGGGA
AAGGAAGGGAAAATGGAGTGGGCTTGACGGATGGCCAGAGAAAACAACAAAAACA-----
-ACAACAAAAAGACAAGAAAATTGGCA------GGGGTTGATGTAACGGGAAGGAGACAT
G--GGCATGGCCTCCTCGACGGTGGTGACTATTA--------TTATTA-TTATTATTTTC
ACGCACACGAGAGAAATTGAGGAAAGAAAGAAAGGAAGAAAAA-----AAAAAAAAGAAG
AAAAAAGCCATCAAAGAAACCCAATAGACACACAC--------------ACAAAAAGATA
TATATATATTTGTATATATGTATTTTTTTATATTTTATACGCGTATATATAAAAAAAAAA
AAAAAACATATAAATGGGGAGGATGTTGATGATGTGGTCTGAATTTGAGGCACGTGGAAG
TGATGTTTTTTTTTTTTTTTTCTTTT------TTCTTCTTTTATTAAATGACTCTCTTCC
TATGT---------------TTTGGTATTGTCGTTGCTGCTTCCTTTTCATTCCGCATCC
CCCCTCCTTAACCCCCCTCTTCTTCTCTTAAAGCCGTGAAGTTTTTACTCGACGCAACG-
-----ACACACACACACACGCATTTGTGGTGATTTCCCCCCTTTTTTTTTTTTTTTTTTT
TTGTTATCAAAACCGATAATAAAAAAAAAAAAAAGAAAAAAAGAGGGAAAATTGGGGAGG
AGGCAACCGCTGCGGTTTGGGCTGCGGAGGACGCACACGGGAGGGGGGAGAGGA--AGGA
GACATGCGCCG-ATGATAAGGAAGGAGGAGTTTTTCCTCAATTGGGTGCCAAACACACCA
GAGCACTGAGCGGCGTTGTGTCTTGCGGGAAGGAACGGGAATGAATGGGTTGAATGGATG
CGTAAAGAAAATTCCCTCGCATGTAAAACACCGGGGACTCGTGTGGATCCCGCAACAACA
CC-------ACA--------AATAATAGTAATAATGCGGAAACCCCCC----CCAACAAC
AACAG-AAAAGAAAAAAAAAAAAAAGTGGGAGGGAGGCGTTTGCGGGAGATGTGCAGAGA
AGAACCACACGAGTGAAATGAGCGCATGAGATGACTCTTTGAAAAAAAAAAAAAAAAAAA
AAAAAGAAAAGAAGAGAGTGGAATGAAACCCCTATTTTTTTCTTTTCCTCGCATCCCCGA
AAAGATGTGAAGAAGCGGAAGGAAGGGGAAGAAAAAGAAAAGAATGCGCACGTAAATCCC
CTTTTCTTTTTTTGTGTGTGTCTGTGTGTGTGTGTGCGTTTGTTTGCGGAACATCATTTC
CATTTTTTGGGTGCCTGCTGGCGTTTTTCTTTTCGTGTGACTTTTTAGTTTTCCTTT---
---------TCTTTCTCTCTCTCCATCTTTTTGAAAGCGTGGCGTTCGTGTGCCCAATTG
TGGTGGTGTTTGTGTGCATCATCTACCGTACTTATCGCCATTTTTTCCTTTTTTTTGTGT
GTGTGTTTTTGCGCGTTGTTTTTTGTTGTTTTTTTTTGGTCTTGCCGTTTTCCCTTCCCC
TTTTACTTTAACCTTTTGAATTA-TTTCCTTTTCTCTCGTCTTCT---TCTTCTTCCTCC
TTTTCTATGTGTAATAAATAAAGTGGGCGGCGCTCTGTATTTCTTCTTTTGGCTGCTGCG
GTGCTGCCGTCCACCGCCGTGAGTCATTCTGCCCCTTTGGAACCTACTGTCTCTTTCTCT
CTTTCTCTCTT----TGTGTATGTGTGTGTCACAAAACACGGACGCGAAACGATGCCTGG
ATGGATCAGGGGATTGTTACACACATTGTTGTTTGCAGTGCAGGGAGGGAGGGAGACGCC
AGTTTGTTTCCACCAATTGAACACACAGCCACGGGTATTATTTATTAGCCACGC
>IGR_982_(TcIII-like)
------------------------------------------------------------
------------------------------------------------------------
---------------CACCAGCA-------------------------CGAATAAAG---
-------------------CCCAGCGGCTAACACATGAATAAAGGC--------------
----------GAGGCGGGG-----------------------------------------
----------GGACAAATGCGA--------------------------TGGGTGCGGCAG
CG--------TTTTCTAACATTGACGGATTT-----------------GAACCAAACATT
C------------TGTGTTCAA--------------------------------------
-------TTCTTCTTCCC------------------------------------------
----------------------TTTTTTTTTTTATATTCATTTTCTTATTGGTGGAATTT
TTTGGAGAGA--AGAGTGTGCGGCATTTATGAATGGAGGGGGAGGGAAGGAGGAGTCAAC
GATGGATGGTGCCTCTTTTTTGAGCCTTCCCGCCCACTCGAGTTTCGGTTGCCCGATTTT
TCTCTTAAAAGACACCGCCTTGGAGGGCAGCGAGTGCAGTTTCTTTTTATTTTTCATTCC
ACCCGCCCACTCCCT---CACCACCACCACCACTACTACTGTGACTCTCCGCATGGAGGG
GAGTTTTGTTGGCTGCGAGGCTCCCCC----CTTTTTTTTTTAGGGACCGCCGCTTCGTG
GGGTCCGCAGCGCGCCCGGTTTTCATAGGACGAGCCTCAATGGACCGATTGGTTTACTGA
TGTATGGGCGTGGGGAGAATTTTTTCACTACGAGTGCGGGGGCTGCCAGGCGCACTGAAC
CCAGCCGTCATCTCCCCACCGTTGCCCCCTTCTCTGTCTGTAGGAATAGGGGGGACCAGG
CCGCGTCCCGGCGCACATTACTTTCTTTTC-------------TTTTACCCTTCTCCCTT
CCCCTCTTTTTGCGTTTG----------------TTTTTTTCCCG----CATCTTTTTTT
CC-----------ATCGTTTTTTTTTTTTTTTTTTTTTGTAAGTTGTCAAGAGCCGTCAC
GCACGACGCACGGCGGTGCATGTTGGTTGGCAGGCACGACGACTTTACATCGCCTCCGCG
GAGGTGGTGGC---GGGGGGAGGGGGAGCCCAAAAAGAAGAAA--AAAAACAAAAACAAA
AACAGCAACGTGGGAACATGAGGATGTGGCGAAGAATAAAAAAAGAAAAAAAAAACGGGC
GAAACCCAAAGAGAAGAACTCGAGTTAACATGTGTGTGATCGCGTGGCACCTGAAAAGAA
AGAT-AAAAAAAATAATGAA--------AGTTAAATTAAAGAAAAAAAAAA---------
-GGGCGGGGGAGGGTTGGAGGAGGTGTTGAGAAGTCCCTTTTTTTTTTTTTTTTTTTTTT
GTTTGGCGGCATGTGCTGCCTGTGTCTTTGTGCGCATGTCTGTTGGGCGGCGTGGCTGGA
AGGAAAAAA---------AAATGCTGGCGGGGGAGTTGGTGATGGGACGCAAACAATAAA
TAAATAGTGGGAGAGAAGGAGAGAAGAGGGGAGGGGGGGGGGGACGTGGATGTGGATGGA
TGGATGGAGAAAATAAAAGTTGCGCCCACGAGAGACGGCGAAGACGACTATAAATGGCGG
AATAAAATAAAATTAAAAGAAAAAAAAAAAAACAGATGAAAAAAGAAAT----AACGCCG
ACGATGACGACATCAAAAACAACAACAAACGACA---------AAAAAAAAAACAACAGC
GGCAGCAGCAGCGGCAAGAAATGAATAAAAATTAAACG-----------AAAAAAAAAAG
AAAAGAAAAGAAAAGAAATATACGTGAGTGAATGAACACAACATATACATATATGCACAT
ATTTATATTTACATCTTCCCCTTCGC-------------CTCTCTCCCTCTCTCACCGTC
TCCCCCAATCAACAGGAGCAATAAACAACAGAAGAGGGGAAGAGGAA----------TGA
AGGGAAGGGAAAATGGAGTGGGCTTGACGGATGGCCAGAGAAAACAAAAAAAAAAAAACA
CACAACAAAAAGGCAAGAAAATTGGCAGGGGGGGGGGTTGATGTAACGGGAAGGAGACAT
G--GACATGGCCTCCTCGACGGTGGTGACTGTTATTTATTATTTATTATTTATTATTATC
ACGCACACGAGAGAAGTTGAGGAAAGAAAGAAAGAAAGAAAGAAAAACAAAAAGAAGAAG
AAAAAAGCCATCAAAGAAATCCAATAGACACACACAAACACACAAACAAACAAAACGATA
TATTTAAATATGTAT-------TTTTTTTATATTTTATACGCGTATTTAT-AAAAAGAAA
AAAAAACATATAAATGGGGAGGATGTTGATGATGTGGTCTGAATTTGAGGCACGTGGAGG
TGATGGTTTTTCTTTTTTTTCTTTTTTTCTTCTTCTTCTTTTATTAAATGACTCTCTTCC
TCTTTTTTTTTTTTTTTTTCTTTTGTATTGTCGTTGCTGCTTCCATTTCATTCCGCATCC
CCCCTCCTTAACCCCCCTCTTCTTCTCTTAAAGCCGTGAAGTTTTTACTCGACGCAACGG
CACACACACACACACACACGCATTTGTGGTGGTTTCCC---------TTTTTTTTCTTTT
TTGGTATCAAAACCGAT----------AAAAAACAAAAAAAAGAGAGAAAATTGGGGAGG
AGGCAACCGCTGCGGTTTTGGCCGCGGAGGACGCACACGGGAGGGGGAGGAGGAGGAGGA
GGCATGCGCCG-GTGATAAGGAAGGAGGAGTTCTTCCTCAATTGGGTGCCAAACGCACCA
GAGCACTGAGCGGCGTTGTGTCTTGCGGGAAGGAACGGAAA---------TGAATGGATG
CGTAACGAAAA-TCCCTCGCATGTAAAACACCGGGGACTCGTGTGGATCCCGCAACAACA
ACAACACAAACAATAATAATAATAATAGTAATAATGCGGAAACCCCCCAACAACAACAAC
AACAACAACCGAAAAAAAAAAAAAGGTGGGAGGGAGGCGTTTGCGGGAGATGTGCAGAGA
AGAACCACACGAATGAAATGAGCGCATGAGATGACTCTTTG-AAAAAAAAAAAAAGAAAA
AAAGAGAAAAGAAGGGAGTGGAATGAAACCCCCATTTTTTCCCTTTTCTCGCATCCCCGA
AAAGATGTGAAGAAGCGG-----AGGGAAAAGAAAAGAAAAGAATGCGCACATAAATTCC
CTTTTTT---------------------TGTGTGTATTTTTCTTTGCGGAACATCATTTT
CATTTTTTGGGTGCCTGCTGGCGTTTTTCTTTTCGTATGACTTTTTGGTTTTTCTTTTTT
TTTTTTCTCTCTCTCTTTCTCTCTGTCTTTTTGAAGGCGTGGCGTTTGTGTGCCCGTTTG
TGGTGGTGTTTGTGTGCATCATCTACCGTACTTATCGCCATTTTTT--TTTTTCTTGTGT
GTGTTTTTTTTCTTGTTTTTTT------TTTTTTTCTGGTCTTGCCGTTTTCCCTTCCCT
TTTCACTTTAACCTTTTGATTTATTTTTTTTTTTTCTCGTTTTCTTTCTCCTCTTCCTCT
TTTTCTATGTGTAATAAATAAAGTGGGCGGCGCTCTGTATTTCTTTTTTTGGCTGCTGCA
GTGCTGCCGTCCACCGCCGCGAGTCATTCTGCCCTTTTGGAACTTACTGTCTCTTTCTCT
CTTTCTCTCTTTGTCTGTGTGTCTGTGTGTCACAAAACACGGACGCGAAACGATGCCTGG
ACGGATCAGGGGATTGTTACACACATTGTTTTTTGCAGTGC----AGGGAGGGAGAAGCC
AGTTTGTTTCCACCAATTGAACACACAGCCACGGGTATTATTTATTAGCTACAC
