# Supplementary material for: A Genome-Wide Analysis of Genetic Diversity in Trypanosoma cruzi Intergenic Regions
Source: PLoS Negl Trop Dis. 2014 May 1;8(5):e2839. doi: 10.1371/journal.pntd.0002839 (PMC4006747; doi:10.1371/journal.pntd.0002839)
Supplement: Dataset S1 — Intergenic regions from unrelated loci that share blocks of significant sequence similarity. The file contains i) a spreadsheet summarizing listing the non-allelic, non-homologous IGR regions that share significant blocks of sequence similarity; ii) multiple sequence alignments where these unrelated IGRs were aligned to highlight the portion of the IGR that is shared; and iii) a figure in PDF format that shows the alignment in context. The alignments are provided in CLUSTAL format (.clw) and as colored renderings in PNG format, as produced by Jalview (purine/pyrimidine color scheme, only applied to regions of the alignment with 90% identity). The IGR IDs listed in each alignment correspond to those in Table S3. (ZIP) [file pntd.0002839.s010.zip › Dataset S1/sequences/entire-IGR/IGR_Group_3.fa]

>IGR_892_(TcIII-like)
-------------------------------------------------------TGTAT
ACATATATATTTATATAAGGAGGATGAGAGGAGAGGAAAATGGAATGGAACGGGGTGAAG
GG--------------AATTCGTTGTGTTCCACAGCTGTGGCTCATTGGCAGC------T
TTATTGGTGCTTT-------GCAAGCTCTTCCCTGTA--------ATGTTGGGTGTGGGT
GATGGATGGTGGATGGCAGGGGGGGGGGAGGGGAATATTGTCTGAGCGCA----------
-TTTGTTTGAT-----------GTCTCTTGC--------------------ATAATGGTG
TTATTCATGCGATGCGAAGAAGTTCCAACGCCACACGCATA-------------------
--------------CATACATATAC----------ACACACAGGAAAAAAAAAAAAAAAG
AAAGTGAAAGT-------AAATGGAGGGAATGCC-----------TTTTTAGTGAATATT
-------TCAATGTTTTTTTTTTTTGTTATTGTTGTTTGTCTTTTCCTGTTATATGAAGC
AAAGTTTTTTATTTTTATTACTATTATTTTTTTTTTTTTTTTTTGGTTGTAAAAAAAAAG
AAAAACATGTG--GAGGGAATGTGCACCCGGTTGAGGCTTAAATCAGTGAATGGGTGTTT
TTATTCATCTGCC-CTGTTTTGTTACAAATAACTTGAATTTTTTGTCTCCAATGATGCCA
CGTTGGAGGGTGGC--AGGCGTAGTTCTTCTTAAGGTCCACCCCAACTCCCCAATCCACT
GCTAAGACTGACCTCCACACTGTGGTGTGCGTGCGTGCGTGCGTGCGCGTGGCGGTTTTA
AATGGCAATGAATACCGCCACTTCTTGACTGCAAAAGAAACCCCGGGTTTAGGGATTGGT
TTATGAGAGAATTGGTTTACTGGCGTGTACGTGGGTCGGAGGTGAATCGAAC-----CCG
AAGTGATTGGAGATGTTGGGCGAATTGAGTTGGAGTAATTTTGTCTTCTCGTGTTTCTTT
TTTTTTCTTTTCTTCATCCATTCAAGGATGGCCGCTTCTCTCTCTACACAT---------
-------------------------------------------CCTCTGGCTGGCCACAG
TTT-TTGGCGAGTCATCTCTCACCACGCATAAACACGGCGAGGGCAATTGGACGGATGCG
GGACATGTTGGCCGCTGAAAATCTGAATTCTCAGCGCGACAATGCCCAGGCCATCGGGGA
TCAACAGCATCTTTGCGCTCTCTCTTCAATGCACAGCTTGTGGCCTAGGAGAAGAGGGAC
TCCG----TGTGATCCTCGCGGAAGAGCTCTCCGCGAGAAGTGCAGGACTTTTGGGAAAA
GGAGACGCGACCGTTGACGAGGAAGAGGCTTGGAGAAGCCAGCGCTGCCCGAGTTCACCC
CCCAACCGCGTGGTGTCAACTCCCTGGCGTCCAAGCGTCGCCTTGTCCCGTGGGAAACTC
CTAGCATCCTCTTTTTTGCAACGGCGGCGGGGACGATGGTGGTGGCCGTGAGCCCCCCGA
ATGCATGCGTTCCTCCACTTGCCCAGGGCTCCGCCAACGACGTGCCGAGCCGGGAATTCT
CGGGGGATGGGGGGAAGCCCCGGGTTCCTCATTCACGACGCGGCTAAATGGGTCTCTCGT
TCCCAGAGTGGGGCTTGCAGGCTCTGGAGCTGCTGCTGCGCAGGAGCCCGGCGACTGGGG
ATAGGAATCCACACATGTTCAGGAGGCGCTCGCGAGTCCCATGGGATGGATCGGGATGGG
CGGTGATCTTGGTGCGCCGTCGTCGGTGGTGTTGAATTTCAGCGACGCCCTGCGCACGAC
GACTTTTGGGTGACATGCCCCAGCATTTTCATGATGGTGCCGCGTTCATGTTTGCACAGG
ACTATGGACGAGGCGGGCGCGTTGGCAAATTCTACCCAGCCGCTGACCGTGAAGGAGCAG
CGAGCACGATCTTCTCGTGGCCGGCTGTATGGGTTATTTGGGCAATAAGCATCTTGGGGC
TTCTTGGCGGTAGTGGATGCTCACGGGGCATCCCCCTGATTGGATCTGCGCGCAGCCTTT
TTTGACTGAGCGCACCCAGTGGGGCGCGAAGA--TTCGTTTTTTGCGGGACGCGGAC---
------------------------------GTTGGCTGAGGTG---GAGGTGAC-CACCG
CC-------------------GAATTA----------TTTTGTAATAGATACATGTACGT
TG-----TCTATCCGACTGTAAATGAT--------------TTCTGCATCCAACATGCAT
GTGTCTGTTTT-------------------------------TCTTTTATTTCTCTCACA
CTCCCCTTGCCATTTGTTTTCTT---------------------TTTTTTTTTTTTTCTT
TGTGTACTTGTTTGCGAATGCAGCATGAAATAGTAACGACTGACAGCAACAGCCCAGAAA
ACAATAACAAATTTATTTGAGCTTTTTTTTTTTTTTTTTGTGTGTGTGTGTGTGTGTTTG
TGTGGTTTTAGCTTTGCGTAGCACGTCCCGATACATTTTCCCGCCAAGCAGCCGGGAGAC
ATCGCCTGACGGGACTTACA--TCGTAGCAACACGCCGAAGGAA-----------ATTCG
GCTGTTTC---TGTTTCGGTCTCCTCGCCATTCGCAGGCGTCAGTGCGGTTTAACAGGCA
AACGCAACGTGGGGGAGTTTCCCAGCAAAGAACGTTG-------GTGACTTTTGGCGGCG
AAACGACCGAGAGACGGAGTGGAG-GGACAAACAGCAG----------TAAAAAAAAAAA
-----------------------------AAAAGAAAAAATAACAGCAACAAAGAG----
-----AAGGAAAAAGACAGTGAGAAGAGGATTCTTTGGCTTC------------------
------------------------------------------------------------
---------------------------AAAAATTTTTGTCTTTTTTTAA-------ATTT
TTTGAGGAAGG
>IGR_1408_(TcII)
------------------------------------------------------------
---------CCCAAATTGCGAGAGAGAAAGGAAAGAGAAA--------------------
-----------------------------------------CTCGTT--CAAC-------
-----------------------------TCCCTA-------------------------
------------------------------------------------------------
-TTTGT----------------GTCTCTTTTTGCCG---------------TTTTGGGGG
TACGGCATGC--------------------------------------------------
----------------TTCAT------------TGGCGGCGGGGGAAACGGACACGTGGG
AGGGCAAAACG-------AATTGAACG---------------------------------
-------TCATTCTTTTTTTTTTTAGTCCCCGCTTTGTGGCAGCATC-------------
----CCCTTCCTTTTT-------------TTCTTCTTTTTATTCCCCCATAGAATTCTCC
AAGAACTTGTGGAAAAAAAAAATGCGCGCAGATGCGAC-CGAGAAAGTGAAAAGGAG-AG
TTGTTTTTATATTTCGATCGCTTGGCCGAAGGCTCGG----TATGCCTTCCACGGCGGCG
CGCCGGAA-ATAGCGAAGGCGTTTTTATTT------------------------------
---AAGAATG--------------------------------------------------
----------------GC------------------------------------------
------------------------------------------------------------
------------------------------------------------------------
--------------------------------CGCTTCTTTCTCTACAAAT---------
-------------------------------------------CCTCTGGCTGGCCACGG
TTCGTGGGCGAGCCATCTCTCACCACGCATGAACGCGGCGGGGGCGATTGGACGGGGGCA
GGGCATGCTAACCACCAAAAATCTGAATTTTCGGCACGACTATGCCCAGGCCGCCGGGGA
CCACCAGCATCTTTGCGCTCTCT--TCAATGCGCAACTGGCGGCTCAGGAGAAGAGCGAC
GCCGGCTTTCCAAACGCGCCTGAGGGCCCTTCCGCGAGAAGTGCAGGACTTTTGGGAAAA
GGAGACGCGACCGTTGACGAGGGAGAGGCTTGGAGAAGCCAGCGCCGCCCGAGTTCACCT
CCCAACCGCGGGGTGGCAACTCCCTGGTGTCCAAGCGTCGCCTTGTCCCGTGGGAAACTC
CTAGCATCCTCGTTTTTGCGACGGCGGCGGGGAAGATGGTGGTGGCCGTGAG-CTCCCGA
ATGCATGCGTTCCTCCACTTGCCCGGGGCTCCGCCAACGACGTGCCGAGCCGGGAATTGT
CGGGGGATGGGGGGAAGCCCCGGGTTCCGCATTCACGACGCGGCTGAATGGGTCTCTCGT
TCCCAGAGTGGGGCTTGCAGGCTCTGGAGGTGCTGCTGCGCAGGAGCCCGGCGACTGGGG
ATAGGAATCCACACATGTTCAGGAGGCGCTCGCGAGCCCCATGGGATGGGTCGGGATGGG
CGGTGATCTTGATGCGCCGTCGTCGGTGGTGTTGAATTTCAGCGACGCCCTGCGCACGAT
GACTTTTGGGCGGCGCGCCCCAGCATTTTCATGATGGGGCCGCGTTCATTTTTGCACAGG
ACTATGTACGAGACGGGCGCGTTGGCAAATTCTACCCAGCCGCTGACCGGGAAGGAGCAG
CGAGCACGATCTTCTCGTGGCCGGCTGTGCGGGTTATTTGGGCAATAAGCGTCTTGGGGC
TTCTTGGCGGCAGTGGATG-----------TGCTGCTGCGTAGCCTCGCGGGATG-----
TTTG------------CCGCAAGGCGTGTGGGTTTTTGTGTGCGCCGTGTCTC-------
------------------------------GTTGC-----------GGGGTTCCGCGCCG
CA----------GCTTGTGGGGGGTCG----------GTTTGGCA-----------CCGT
TTATTCTTTTACG-------------TTCGCGCCGTCCCGATTTTGCGCGGAAGCCGCTT
G-GTCTTTTTGATGGGGAAAGGAGAGCAAAAAGGAAGTAAAATTTTTTGTTTGCGTCAGA
CT-----------TCGTGCGCTTGAAGGCGCGGTCCCTGCATACTTCCTTTTTTCCCCTC
CGGGTCCC----------GGAAGCCCGGCGTAAAAGCG------CGCAACAACT------
------------------GTGCGTCTCCGTTTTTTT------------------------
------------------------------------------------CATAACGGACGT
AATATGTAATA-----------TTTAAACAATGTAAAAAAAAAAAATACA-----GCCCA
GATGGCGCACTGGTGGCCCAAGCCCTGCCAC------ACCTC--------TTTACAAAC-
------CCTTTTTTAAATTTGCGA--AAACAACTCTGAA-----ATGGCTGTCAGTAAAT
AAATAAATAAATAATAAATAAATCCGG--AAACGGTGGTTGCCGCCCTCGAAAAAAAAAA
AAATACTCCTATTCCCTCTCTCCTCCCATAAGAAAAACAACTACAACAACAAATGGCCAA
TGTTTAAGTGTAAATAAAAGAAAAACGGGA------------------------------
------------------------------------------------------------
------------AGAACAAATACAGAGGATATTTTCTCCCTCTCT-----------ACCG
TATTTG-----
>IGR_6694_(TcII-like)
ATAAAAGCGGAGCAAGATCCAGTCAAGACTGAAAAAAAAAGAAGTAGAGACAAAATACAC
ATAAATATATCCACAGTATTAAAAACAACCAAAAAAAGAATGCAATGAAAAGAAAGAGAG
GGGTAAAAAAAAAATAAAGGGGTGAGGATCCAGACGTCGGACGCATTTTCGACACAAAGT
TTCCTTGTGTTTGATTAAAAGAAAAACAATCACTACAGACGCGGCATACACGTTTTTTTT
AAAAGCCGAAGGCGGTGTGGGTGCAGTAATGAACCTGACATAGCAGCGCATTTCGTTATA
TTTTGTTTTCTTTGGATTGCCAGCCTCTTTCTTCCAACTGCGATGCTTTATTTTTGGACG
TAAAATATTCGGTTTGCAGATCTTCTTAAAATTTAAGCAGAGGTCCAACCACCGAACAAG
AAAAAAAAAGAAACCGTTCATGTGTGTTGTACCTGGAAAAGAGGAAAAAGGAAACAAGCG
ATAGTCAAACGAAAAAAAAAAAAAAAGGATCGCCACGATATCATACCGTTAATGGACAGT
GCGAAAATTGCTGAATTTGTCTTCAGTTCCTCCC-----TCCCCCTC-------------
----CTTTTGCTGTTTGCTCC--------TCATTTTTTTTTTTTTCTAGTAAACTGCGGT
GAGAATTTGAG--AA-------------CATATGAGGC-TAAATAAATGGGTGATTG-TA
TTGTCCATCTATCATTGTTTCTTTGTCTGTAACTGGAG---TTGGGTTTCAAGGCTATTG
CGTTGAAAGGTAGCGAGGAAGTTTTTTTTCTATAAATTC---------------------
---AAGGATG--------------------------------------------------
----------------GCTACTTCCCAAT-----AAAAAGTACCGG--------------
----GAATGGAAGGGATATTAGGCACACACTTTGGACAGCAATTCCACCAACACGCTCCG
AATTGCTTG----------------------------ACCTTTACGTATACTATTTCCCA
TGGTGGGTCTCGATGAACGGGATTGACCTTGTCGTGTCGGATGGTGCAGATGATAGGATG
CAGCACGATGACGCGGTGTGCGAAAGCGCGGCGGGCATGCGCACTCCGAGCTGGCCACAG
TTT-TTGGCGAGTCATCTCTCATCACCCATGAAAGCGGCGAGGGCAATTGGATGGAGGCG
GGGCATGTTGGCCGCTGAAAATCTGAATTTTCGGCACGACTATTCTCAGGCCACCGGGGA
GCACCATCATCTTTGCGCTCTCTC-TCATTGCGCAGCTGGCGGCCCAGGAGAAGAGGGAC
TCCG----TGCGACCCTCGC-GAAGGGCCTTCCGCGAGAAGTGCAGGACTTTTGGGAAAA
GGAGACGCGACCGTTGACGAGGGAGAGGCTTGGAGAAGCCAGCGCCGCCCGACTTCACCT
CCCAACCGCGGGGTGGCAACTCCCTGGTGTCCAAGCGTCGCCTTGTCCCGTGGGAAACTC
CTAGCATCCTCGTTTTTGCGACGGCGGCGGGGAAGATGGTGGTGGCCGTGAG-CTCCCGA
ATGCATGCGTTCCTCCACTCGCCCAGGGCTCCGCCAACGACGTGCCGAGCCGGGAATTGT
CGGGGGATGGGGGGAAGCCCCGGGTTCCGCATTCACGACGCGGCTAAATGGGTCTCTCGT
TCTCAGAGTGGGGCTTGCAGGCTCTGGAGCTGCTGCTGCGCAGGAGCCCGGCGACTGGGG
ATAGGAATCCACACATGTTCAGGAGGCGCTCGCGAGCCCCATGGGATGGGTCGGGATGGG
CGGTGATCTTGGTGCGCCGTCGTCGGTGGTGTTGAATTTCAGCGACGCCCTACGCACGAT
GACTTTTGGGCGGCGCGCCCCAGCATTTTCATGATGGGACCGCGTTCATGTTTTCACAGG
ACTATGTACGAGGCGGGCGCGTTGGCAAATTCTACCCAGCCGCTGACCGGGAAGGAGCAG
CGAGCACGATTTTTTCGTGGCCGGCTGTGCGGGTTATTTGGGCAAGAAGCGTCTTGGGGC
TTCTTGGCGGCAGTGGATGCTCACGGGGCATCCCCCTGATTGGATTTGCGCGCTGCCGTT
TTTGACTGAGCGCACCCAGTGGGGCGCGAAGACTTTT-TTTTTGCCGTGTCACGGTCACC
CGCATGGAGGCGCTGGTGTTGGAGAAGAGGGTTGCCGAACGTGCCCGGGTTGCCGTGCGG
CCATCGGCGACTGCGAGTCAGGGGTTGCAACCCGCACTTTTCTCG-----GCGTGTCCTT
TGGTCATTCTTCGCGATCGGGGGTGTTGGGCGCTGCGCCTACTTGGTATTTACGCAGCAC
GCTTTTTTTTTGCGGTGCCGG--------------------ATGGTTCATTTTTCCTCGT
TGGCGTTTGCCAATTATGTGCCGCAAGGCGTGAATTTCCGTGTGGGCATTGCGTTGTTGC
GGGGCGCCGCCTTGTGAAGGGGGCTGTGCGGAATTGCG------CGCTTCGGCTTGGAGG
A----GTTCGATTTGATGGCGTGTTTTTTTTTTTTTTGCATTTACA-------ACATTCA
CGCACTTTTTTTTTT------TACACTCGCGGTCACAGAACAACCTTGCAGAC--GACCT
AACACGTCGTGGCACCTTCAGTTCTGATTAAT-TGGCAAAGAGTGAGGCGGAGGCGCCTG
GCTGTTGC---GGGGCCCGAAAGGCTGCCAATTGTTGATTTC--------TCAATGAGCC
CGGCTGCTTTATAATGAATTATGAGCTATTACTTTTACGGGTCTATGGGTGTTGGAGACA
CATCGGCTGAGTTGTGGAGAATTTCGGGTAAAC---------------CGAACCAAAATG
GGTCTATCTTCTTGCTTTTTTTTTTTTTGAAGAGGGGAGAAGACTTCATCCGGGCGCATA
TATAAATATATATTTACAGGCAGGCAGGGACTCATTCTCTTCTATTTTTTTTTGTGCCTA
ATTTTTTTTTTCTATATATATATTTGTGGCTTGTTTGCAACCAGCCTTTAGGGGTTTTAA
GTGGTGTATATGTGAATACATACACA-TACATCATTTATATTTCTTAGGAGAAAGGGTTT
TGTTTGAGAGG
>IGR_6694_(TcII)
ATAAAAGCAGAGCAAGATCCAGTCAAGACTGAAAAAAAAAGAAGTAGAGACAAAATACAC
ATAAATATATCCACAGTATTAAAAACAACCAAAAAAAGAATGCAATGAAAAGAAAGAGAG
GGGT--AAAAAAAATAAAGGGGTGAGGATCCAGACGTCGGACGCATTTTCGACACAAAGT
TTCCTTGTGTTTGATTAAAAGAAAAACAATCACTACAGACGCGGCATACACGTTTTTTTT
AAAAGCCGAAGGCGGTGTGGGTGCAGTAATGAACCTGACATAGCAGCGCATTTCGTTATA
TTTTGTTTTCTTTGGATTGCCAGCCTCTTTCTTCCAACTGCGATGCTTTATTTTTGGACG
TAAAATATTCGGTTTGCAGATCTTCTTAAAATTTAAGCAGAGGTCCAACCACCGAACAAG
-AAAAAAAAGAAACCGTTCATGTGTGTTGTACCTGGAAAAGAGGAAAAAGGAAACAAGCG
ATAGTCAAACG----AAAAAAAAAAAGGATCGCCACGATATCATACCGTTAATGGACAGT
GCGAAAATTGCTGAATTTGTCTTCAGTTCCTCCC-----TCCCCCTC-------------
----CTTTTGCTGTTTGCTCC--------TCATTTTTTTTTTTC--TAGTAAACTGCGGT
GAGAATTTGAG--AA-------------CATATGAGGC-TAAATAAATGGGTGATTG-TA
TTGTCCATCTATCATTGTTTCTTTGTCTGTAACTGGAG---TTGGGTTTCAAGGCTATTG
CGTTGAAAGGTAGCGAGGAAGTTTTTTTTCTATAAATTC---------------------
---AAGGATG--------------------------------------------------
----------------GCTACTTCCCAAT-----AAAAAGTACCGG--------------
----GAATGGAAGGGATATTAGGCACACACTTTGGACAGCAATTCCACCAACACGCTCCG
AAGTGTTTG----------------------------ACTTTTACGTATACTATTTCCCA
AGGTGGGTCTCGATGAACGGGATTGACCTTGTCGTGTCGGATGGTGCAGATGATAGGATG
CGGCACGATGACGCGGTGTGCGAAAGCGCGGCGGGTATGCACGCCCCGTGCTGGCCACAG
TAT-TTGGCTGGCCA--TCTCATCACCCATGAAAGCGGCGAGGGCGATTGGATGAGGACA
GGGCATGTTGGCCGCTGAAAATCTGAATTTTTGGCACGACTATTCTCACACCACCGGGGA
GCACCAGCATCTTTGCGCTCTCT--TCAATGCGCAGCTGGCGGCTCAGGAGAAGAGGGAC
TCCG----TGCGACCCTCGC-GGAGGGCCTTCCGCGAGAAGTGCAGGACTTTTGGGAAAA
GGAGACGCGACCGTTGACGAGGGAGAGGCTTGGAGAAGCCAGCGCCGCCCGAGTTCACCT
CCCAACCGCGGGGTGGCAACTCCCTGGTGTCCAAGCGTCGCCTTGTCCCGTGGGAAACTC
CTAGCATCCTCGTTTTTGCGACGGCGGCGGGGAAGATGGTGGTGGCCGTGAG-CTCCCGA
ATGCATGCGTTCCTCCACTCGCCCAGGGCTCCGCCAACGACGTGCCGAGCCGGGAATTGT
CGGGGGATGGGGGGAAGCCCCGGGTTCCGCATTCACGACGCGGCTAAATGGGTCTCTCGT
TCTCAGAGTGGGGCTTGCAGGCTCTGGAGCTGCTGCTGCGCAGGAGCCCGGCGACTGGGG
ATAGGAATCCACACATGTTCAGGAGGCGCTCGCGAGCCCCATGGGATGGGTCGGGATGGG
CGGCGATCTTGGTGCGCCGTCGTCGGTGGTGTTGAATTTCAGCGACGCCCTACGCACGAT
GACTTTTGGGCGGCGCGCCCCAGCATTTTCATGATGGGACCGCGTTCATGTTTTCACAGG
ACTATGTACGAGGCGGGCGCGTTGGCAAATTCTACCCAGCCGCTGACCGGGAGGGAGCAG
CGAGCACGATTTTTTCGTGGCCGGCTGTGCGGGTTATTTGGGCAAGAAGCGTCTTGGGGC
TTCTTGGCGGCAGTGGATGCTCACGGGGCATCCCCCTGATTGGATTTGCGCGCTGCCGTT
TTTGACTGAGCGCACCCAGTGGGGCGCGAAGACTTT--TTTTTGCCGTGTCACGGTCACC
CGCATGGAGGCGCTGGTGTTGGAGAAGAGGGTTGCCGAACGTGCCCGGGTTGCCGTGCGG
CCATCGGCGACTGCGAGTCAGGGGTTGCAACCCGCACTTTTCTCG-----GCGTGTCCTT
TGGTCATTCTTCGCGATCGGGGGTGTTGGGCGCTGCGCCTACTTGGTATTTACGCAGCAC
G-CTTTTTTTTGCGGTGCCGG--------------------ATGGTTCATTTTTCCTCGT
TGGCGTTTGCCAATTATGTGCCGCAAGGCGTGAATTTCCGTGTGGGCATTGCGTTGTTGC
GGGGCGCCGCCTTGTGAAGGGGGCTGTGCGGAATTGCG------CGCTTCGGCTTGGAGG
A----GTTCGATTTGATGGCGTGTTT---TTTTTTTTGCATTTATA-------ACATTCA
CGCACTTTTTTTTTT------TACACTCGCGGTCACAGAACAACCTTGCAGAC--GACCT
AACACGTCGTGGCACCTTCAGTTCTGATTAAT-TGGCAAAGAGTGAGGCGGAGGCGCCTG
GCTGTTGC---GGGGCCCGAAAGGCTGCCAATTGTTGATTTC--------TCAATGAGCC
CGGCTGCTTTATAATGAATTATGGGCTATTACTTTTACGGGTCTATGGGTGTTGGAGACA
CATCGGCTGAGTTGTGGAGAATTTCGGGTAAAC---------------CGAACCAAAATG
GGTCTATCTTCTTGCTTTTTTTTTTTG--AAGAGGGGAGAAGACTTCATCCGGGCGCATA
TATAAATATATATTTACAGGCAGGCAGGGACTCATTCTCTTCTATTTTTTTTTGTGCCTA
A-TTTTTTTTTCTATATATATATTTGTGGCTTGTTTGCAACCAGCCTTTAGGGGTTTTAA
GTGGTGTATATGTGAATACATACACA-TACATCATTTATATTTCTTAGGAGAAAGGGTTT
TGTTTGAGAGG
