# Supplementary material for: A Genome-Wide Analysis of Genetic Diversity in Trypanosoma cruzi Intergenic Regions
Source: PLoS Negl Trop Dis. 2014 May 1;8(5):e2839. doi: 10.1371/journal.pntd.0002839 (PMC4006747; doi:10.1371/journal.pntd.0002839)
Supplement: Dataset S1 — Intergenic regions from unrelated loci that share blocks of significant sequence similarity. The file contains i) a spreadsheet summarizing listing the non-allelic, non-homologous IGR regions that share significant blocks of sequence similarity; ii) multiple sequence alignments where these unrelated IGRs were aligned to highlight the portion of the IGR that is shared; and iii) a figure in PDF format that shows the alignment in context. The alignments are provided in CLUSTAL format (.clw) and as colored renderings in PNG format, as produced by Jalview (purine/pyrimidine color scheme, only applied to regions of the alignment with 90% identity). The IGR IDs listed in each alignment correspond to those in Table S3. (ZIP) [file pntd.0002839.s010.zip › Dataset S1/sequences/entire-IGR/IGR_Group_19.fa]

>IGR_8824_(TcI_JRcl4)
GGAAA--GCTTTAAATTAAAA---------------------------------------
----------------------------AAAAAAAAAATAAATAATTGAAAATTA-----
----------------------------AAAATGGA------------------------
---------------------------------------------------------TGA
TTGCGGGAAAAGGAGGTGAGCAAGGGATAACGACGGCGCTGGACTGTT------------
--------GCACATATATTTCAGCAC----------------------------------
------------------------------------------------------------
---CGCACCGT--------------------TGCA---------AATGTGAAACGAAAGA
ATAAAAATAATTTAAAAAGAAAAAAAAGATAATGGGGAGG----------AGGATGATGG
A------------------GATTTCAAAGGGAGAATAATTAGGACGAAGTGAGAAATGAA
TG---------------------------------------------GAGTGCATT----
----AAAAAGGAAAAAAAGAAAGAAAAAAAGTG---------------------------
---------------GGGTTTTTTCTGTTCTCTCATTTGCT--------TCATGCGTGT-
-------------------------TGTTGTT-------GTTGTTGTTTTTTTCGTAGAG
AAG---------------------------------------------------------
----------------------------------------------------------TA
TCCGTG------------------------------------------------------
------------------------------------------------TTTGTGTGCCTG
TGTGTGT-------ATTAATT---------------------------------------
------------------------------------------------------------
------------------------------------------------------------
------------------------------------------------------------
------------------------------------------------------------
------------------------ATCATTGTGATGC-----------------------
---AATAAACTTCTCTTTTTTGTTGTTGTTGTTT--------------------------
-------------------------TCTTGCCGTTCTCTCTTTCTACC------------
------------------------------------------------------------
------------------------------------------------------------
--------------------------------------------TCTATTTGCTG-----
------------------------------------------------------------
--CGTTTGCCTTTGATTGCATTTGCG----------------------------------
-----------------------------GCCTCAGTAAAATATGGCTGTCCGCTTGGAC
GC----------------------TGATGTGGTTACTTGGGTTTTTTGTGTG--------
--------TGTGTGAGTGTGTGAGTGTGTATTTTTAGGCTT-------------------
-----------------------------------GTGAAAAAGTGTGTGAGCAACCAAC
CGGGGCCAATTAAC------------TGAATGAGCGTATTGTTGAAAG------CCCTCC
GTTTTG--------------TTATCCACAAATGGAA--TTTTTTTTTTTTCC--------
-------------------------------------AATGACACCGCGTTGGAAGATGC
TGCTTTTTCCACTCCTCCCACCCACTCCTTCCCGCTGCTGCCGCTGCTGCCCTCCATGCG
GTGGACAGGGGAAGGGTTAGGGGGATTGCGGGCCCCTTTCAAAGCCTGTCCTCTCGCGAC
TTCACAACAGGCCGGACTGTTGCGTAATGCCTCTTGTATGAATTTGGCTCTTTAACGGGT
GTGTGGCTGTTGGATGAATCTCAAACGGATTGTGGGATGCCAGGCACACGGAACCAAGCT
TTAATCTTCGCTTTTTTTCTTCCTTCTTTCTCCTTGCGGGAAGCAGAGCGACTAGGCATC
GGCCAGACACGCATTTGTTTTTTGTTGTGTTTTTTCTTTCTTGTTTTTTT----------
------------------------------------------------------------
-----------------ACATCTAGATGGAGGA---AAAACATTTCTTGCAGC-CACA--
-----AGCTGCGTTATTTTAGATGCATGCACA----------------------------
---------------GAGCGTCTGAAATGAATCC--------TTGGAGATCTTTTTT---
-CCGTGTTTGTGTTTTTTTATTTGTGTTTGCCTTCTCAATTCCCTTTTCTTTTTTGGC--
------TGCATGACATG---------CCTGTGAAGTTAGGGTGATACATACATACATACG
GGGAGACCGATTCCGTTCCGTCGT------------------------------------
------------------GTGCGGGCTC--------------------------------
-----------------------CCTCTTTGGGCGTTTAGTGGTGCTGG-----------
--TGTTTGGATTTCTTTG------------------------------------------
---------------------------------------TTTGTGGGG------------
----
>IGR_8824_(TcIII-like)
GGAAA--GCTTTAAATTTAAA---------------------------------------
----------------------------AAAAAAATGAAAAGTAA---------------
----------------------------AAAATGGA------------------------
---------------------------------------------------------TGC
TTGCGGGAAAAGGAGGTGAGCAAGGGATAACGACGGCGCTGGACTGTT------------
--------GCGCATATATTTCAGCAC----------------------------------
------------------------------------------------------------
---CGCACCGT--------------------TGCA---------AATGTGAAACGAAAGA
ATAAAAACAATT-----AAAAAAAAAAGATAATGGGGAGG----------ATGATGATGG
A------------------GATTTCAAAGGGAGAATAATTAGGACGAAGTGAGAAATGAA
TG---------------------------------------------GAGTGCATT----
----AAAAAGAAGGAAAAAAAAAGAAAGAG------------------------------
---------------GGGCTTGTTCTGTTCTCTCATTTGCT--------CCATGCGTGT-
-------------------------TGTTGTTT---------GTTTTTTTTTTCGTAGAG
AAG---------------------------------------------------------
----------------------------------------------------------TA
TCCGTG------------------------------------------------------
------------------------------------------------TTTGTTTGCTTG
TGTGTGT-------ATTAATT---------------------------------------
------------------------------------------------------------
------------------------------------------------------------
------------------------------------------------------------
------------------------------------------------------------
------------------------ATCATTGTGATAC-----------------------
---AATAACCTTCTCTTTTTTGTTGTTATTGTTT--------------------------
-------------------------TCTTGCCGTTCTCTCTTTCTCCC------------
------------------------------------------------------------
------------------------------------------------------------
--------------------------------------------TATATTTGC-------
------------------------------------------------------------
----------------TGCATTTGCG----------------------------------
-----------------------------GCCTCAGTCAA-TATGACTGTCCGCTTGGAC
GC----------------------TGATGTGGTTACTTGATTTTTTTT------------
--------TTTGTTTGTGTGTGTGTGTGTATTTTTAAGCTT-------------------
-----------------------------------GTGAAACAGTGTGTGAGCAACCAAC
CGGGGCCAATTAAC------------TGAATGAGCGTATTGTTGAATG------CCCTCC
GTTTTG--------------TTATCCACAAATGGAATCTTTTTTCTTTTTCC--------
-------------------------------------AATGATACCGCGTTGGAAGATGC
TGCTTTTTCCACTCCTCCCACCCACTCCTTCCCGCTGCTGCCGCTGCTGCCCTCCATGCG
GTGGACAGGGGAAGAGTTAGGGGGATTGCGGGGCCCTTTCAAAGCCTGTCCTCTCGCGAC
TTCACAACAGGCCGGACTGTTGCGTAATGCCTCTTGTATGAATTTGGCTCTTTAACGGGT
GTGTGGCTGTTGGATGAATCTCAAACGGATTGTGGGATGCCAGGCACACGGAACCAAGCT
TTAATCTTCGC-TTTTTCCTTCCTTCTTTCTCCTTGCGGGAAGCAGAGCGACTAGGCATC
GGCCAGACACGCATTTGTTTTTTGTTGTGTTTTTTCTTTCTTGTATTTTT----------
------------------------------------------------------------
-----------------ACATCTGGATGGAGGA---GAAACATTTCTTGCGGC-CACA--
-----CGCTGTGTTATTTTAGATGCATGCACA----------------------------
---------------GGGCGTCTGAAACGAATCC--------TTGGAGATCTTTTTT---
-CCGTGTTTGTGTTTTTTTATTTGTGTTTGCCTTCTCAATTCCCTTTTCTTTTTTGGC--
------TGCATGACATG---------CGTGTGATGTTAGGGTGATACATACATACATACG
GGGAGACCGATTCCGTTCCGTCGT------------------------------------
------------------GTGCGGGCTC--------------------------------
-----------------------CCTCTTTGGGCGTTTGGTGGTGCTGG-----------
--TGTTTGGATTTCTTTG------------------------------------------
---------------------------------------TTTGTGGGG------------
----
>IGR_3827_(TcII-like)
AAACACCTCTTCAAACTGAAATGACGCCCCACTATTTCCTTATCCAACGTGCACACGCAG
ACACACTACGACACACACACACACA---AAAAAAAAAAAAAAAAAAAAAGAGCTAGGGAC
CGGCGGACACAAAAGTAAGGTCAGTGATAGAATGGGGAGGGAGACTACAATGTTAAATCA
GGGTGCATTGTATGCCGGGTTTTTGTTTGTTTTGGTTTGTTTTTTTGCTCTTCTTTCTGA
TTATACGAAAAGGAAAAAGGAAAAAGAAAATAAAGTTGTTTTATTATT------------
--TTTATTGTTTATTTATTTCTCTGCGTTTTTGGTTGTGTCACCTTTTCTTTCTTCCTTT
GTGTGTGTGTGTGCGTGTGTGTCTGTGTGTGTGTGTGTGAATGACGCTTTCA--------
---CCCCCCGTATTCTATCAACTTTCTTTTCTGCATTGGGATGGGATGTACAATGAAACA
AGAAA------------AAAAAAAGGAGGGAATAAGACGGGCCTCTATCAACAACCATGC
ATGCA--------------TATATATATATGTATATGTATATATATGCATGCTAAATGAT
TGTCATCCCATTGTTATTATTATTATTATTATTTTTATCCCTTTTTTGTGTGTATTCTC-
----ATATAAAAAAAAAAAAAAAAAAAAAAAAGTTTTTTTTACAGATTTTATTGTGTGCG
TGTATGTGCGTGTGTGAATTTGTTTAGTTGCTTTATTTGCTTATTTTTGCCATGTGCGCA
TCTTTGAGAGGTTTGTATCCGGGGGTATTGCTTCAGGGAGCAGTTATTCTGTGCGAAGAG
AGAGGGCGGAAGGAAATTAGGTGGTGGTGGTGGTGGGGGTGGGGGTAATGCGCCACCTCT
TTTTCGTTACACCCCTTCACACTGTGCGTCGCACGCCCTTTACTTTGCCTTTTTTTTCTA
CCCCTGTATTTTTTTTTTTTTTTTTTTTTTTTTTCTCTCCTCCCTCCCCTGGAGTCATTT
TTTTTTTTTTTTGTTTGTTTGTTTGCTCTTTTCTCGTTTGTTTTGT--TTTGTTTGTCTG
CATGTGTGAAGGCCATTCGTTGCTCTCCTTTCACTCGCCCTTTGCAGATTGTGGTGGCGG
TACTGAGAGCGGGAGGTCCACGCGCAACTTAAAAGAAAAAAGAAAAGAAATATATATTTT
GCGCGTGTAGGTGTAAAGAGGGGGGAGGGGGGCATATGAGCGCGAAAGTGTCGACTGCAA
CTTTGCCCGCCACG-CCCTCTTCTCTCCACCTCCTGGCAGAAGAAAGAAAGAAAGAAAAA
AGAAAAAAGGGAGGCAGTGAAGTGGGGAGGGACGCGTGGGAGAAGGGCTGCCGCGCATGT
TCCTTCGCGATGTCAACACGAGGCATCGTTGTGGCTCTCCAGCAGCGCACGCATCGAGTG
GTGAACG-----CTCTTTTTTGTTGTTGTTGTTT-------------CCTTTTTTGTTTT
GTCTTTTTATGGTCGTTTACAAAATTTCTTCCTCTCTCTCATTTTCCCAGAAAAAAAGAA
AAGAAAAAAAAAGAAAAAAAAAAAAAAAAAGCAACACGCACACCGAAAGGGGTCGTTGCG
AAGAAGAAAAAAAAATAAATAAAATGCACATAAAAAACAGGAATGATAAAATGATGTCGC
AACGGGTGAGGTGAGCCGTACATATATATATATATATATATATATATATTTGCTTGCATG
TAGGTGCTTATGCATGTGGATATTGGACGGCACAATGATTCGAGAAACGCAAATTATAAC
CCCTTTTTTGTTTTTTTGAATTTGCGAAGACCAAAGCCAGAAAGAGGGGAAGAAGGGGGG
AAGGGGGATGGAGATGGATGGAAGAGAATGACACGTTTAACTGTGACGATTCTCTTTGCT
TCCTTTTTTACAACTTTATCCTCTTGTTGCATTT--TTGCTTTTTTTTTTTTTTTTTTTT
TTTTTTTCTTTATATATATATATATATATATTGTTTGGCCTTTATTTATATTTTTATTTA
TTTAATTTTTTTTTTTTTTTTTT------------GGGGAGGGGGGAGTTCACATTTTAT
TGTGACTTTTTGACTCTTTTTGTGGGTGATTGATGTTTTTGTCTGATG------TTGTTT
GCTTTGATGTTTCTTTTTCTTTTTCCTTTACTTTTTTTTTTCTTTTCTTTTTTTTAGGGA
ACTGTGGAAGGAGTTTGCCGTCAAATGGGGCCAGGCAGATGATACCGCGTTGGAAGATGC
TGCTTTTTCCACTCCTCCCACCCACTCCTTCCCGCTGCTGCCGCTGCTGCCCTCCATGCG
GTGGACAGGGGAAGGGTTAGGGGGATTGCGGGGCCCTTTCAAAGCCTGTCCTCTCGTGAC
TTCACAACAGGCCGGACTGTTGCGTAATGTCTCTTGTATGAATTTGGCTCTTTAACGGGT
GTGTGGCTGTTGGATGAATCTCAAGCGGACTGCAGGATGCCAGGCACACGGAACCAAGCT
TTAATCTTCGC-TTTTTTCTTCCTTCTTTCTCCTTGCGGGAAGCAGAGCGACTAGGCATC
GGCCAGACACGCATTTGTTTTTTGTTGTATTTTTTCTTTATTGTATTTTTCTACACAATA
TTTTTTTTTTAAATTATTTTGCATTTTTGTTTTACAGGTTTTTTTTTTTTTTTTTATTTG
CCCCGTGATGCCTGGAGACTTCACGACGCGGAAGCTGATGCTTTTTTTTCTACACACATT
ACTGCACCCGTATCGTCTTATATATATGTATATCTTCTTCCTCTTTTTGATTTACGTTTG
TGCCCTCATCTCTGTGTCCGTGTGGACTGTTTGCCTTTAAACCTGGACACACTTTTTCTC
CCCGTCTTATTTTTTCTCTGTTTAATGTGGATTTTTTTTTGTTTTTTTTTTTTTTTGCAG
GGAAATTGCGCCGCGTGTACTCCGGTCTTGCAACCACAAGGAGAGAGGAACTG--GTGGT
GGGATAGCGCTTGAGTGCAATCGTAAATATTTTCGAAGCAGCAACACGATTAGGGAAGGA
GCGAAGGAAGTATCAAAGGAGTGGGGCCAAAAGGAAAACAAAAGCGAAAACAAAAACAAA
AAAACAAAAAACAATTGTGTACGTGTGTGTAGGCGGGGGAAACTGTTGGACGGACATACG
TTTGTGCAGATTTCTTTATATTTTATATTTAGATAGTCTTTCCTTCTTGCTTTAAAAAAA
AAAAAAAAAAACTCTTGTGTGTCGTGCGTGTCCTGCAACTCTGTGGGTGACGATAGCAAG
AGAC
>IGR_3827_(TcIII-like)
AAACACCTCTTCAAACTGAAATGACGCCCCACTATTTCCTTATCCAACGTGCACACGCAG
ACACACTACGACAAACGCACACACACACACAAAAGAAAAAAAAAAGAAAGAGCTAGGGAC
CGGCGGACACAAAAGTAAGGCCAGTGATAGAATGGGGAAGGAGACTACAATGTTAAATCA
GGGTGCATTGTATGGCGGGCTTTT----------TTTTTTTTTTTTGCTCTTCTTTCTGA
TTATACGAAAAAGAAA-----AACGGAAAATAAAGTTGTTTTATTATTATTATTATTATA
TATGTATTGTTTATTTATTTCTCTGCGTTTGTGGTTGTGTCGCATTTTCTTTCTTCCTGT
GTGTCTGTGTG------------TCTGTGTGTCTGTGTGAATGACGCTTTCACCCCCCCC
CCCCCCCCCGTATTCTATCAATTTTCTTTTCTGCA-TGGGATGGGATGTACAATGAAATA
CGAAAAAAAA----AAAAAAAAAAGGAGGGAATAAGACGGGCCTCTATCAACAACCATGC
ATGCATGGATGCATATACGGATATATGGATATATATATATATATATGTATGCCAAATGAT
TGTCATCCCATTGTTATTATTATTATTATTG---TTATCCCTTTTTTGTGTTTATTCTCA
GGAAAAAAAAGAAGAAAAAAAAGAAAAAAAAATTGTTTTTTTCAGATTTTAT--------
TGTATGTGCGTGTGTGAATTTGTTTCGTTGCTTTCTTTGCTTATTTTTGCCATGTGCGCA
TCTTTTATAGGTTTGTATCCGGGGGTATTGCTTCAGGGGGCAGTTATTCTGTGCGAGGAG
AGAGGGCGGAAGGAAGTTGGGTGGTGGTGGTGGT---GGTGGGGGTAATGCGCCACCTCT
TTTTAGTTACACCCCTTCACACTGTGCGTCGCACGCCCTTTACTTTGCCTTTATTTTCTA
TCCCTGTATTTTTTTGTTTTTGTTTGCT--------------------------------
----------------------------TTTTCTCGTTTGTTTTGTTTTTTGTGTGTCTG
CATGTGTGAGGGCCATTCGTTGCTCTCCTTTTACTCGCCCTGTGCGGATTGTGGCGGCGG
TACTGAGAGCGGGAGGTCCACGCGCAACTTAGAAGAAAAAAA---------ATATATTTT
GTGCGTGCAGGCGTAAAGA-GGGGGAGGGGGGCATATGAGCGCGAAAGTGTCGACTGCAA
CTTTGCCCGCCACGCCCCTCTTCTCTCCACCTCCTGGCAGAAGAAAGAA------GAAAA
AAAAAAAAAGGAGGCAGTGAAGTGGGGAGGGACGCGTGGGAAAAGGGCTGCCGCGCATGT
CCCTTCGCGATGTCAACACGAGGCACCGTTGTGGCTCTCCAGCAGCGCACGCATCGAGCG
GTGAACGCCCTTTTTTTTTTTGTTGTTGTTTTTTGTTTTTTGTTTCCTTTTGTTTTGTCT
TTCTTTTTGTGGTCGTTTACAAAATTTCTTCCTCTCTCTCATTTTTCCAGAAAGAAAAGA
AAAGAAAATAAAGTAAAAA-------------AACACGCACACCAAAAGGGGTCGTTGCG
AAGAAGAAAAAA--------AAAATGCACACAAAAAACAGGAATGAGAAAATGATGCCGC
AACGGGTGAGGTGAGCCGTACATATGCATATGTATATATGTATATATGCATGCATGCATG
TAGGTGCTTATGCATGTGGATAATGGACGGCACAATGATTCGAGAAACGCAAATTATAAC
CCCTTTTTTGTTTTTTTGAATTTGCGAAGACCAAAGCCAGAAAGAGGGGAAGAA-GGGGG
AAGGGGGATGGAGGTGGATGGAAGAGAATGACACGTTTAACTGTGACGATTCTCTTTGCT
TCCTTTTCTACAACTTTATCCTCTTGATGCATTT--TTGCCTTTTT--------------
--------TTTATTTATATATAAATATATATTGTTTAGTCTTTATTTATATTTTTGTTTA
TTTATTTATTTTATTTTATTTTTTTTGGTGTGGGAGGGGAGGGGAGAGTTCACATTTTAT
TGTGACCCTTTGAC------------TCTTTGACTCTTTTTGTGGGTGACTGGTGTTTTT
GCTTTG--------------ATTT------------TTTTTTTCCTTCTTGCTTTAGGGA
ACTGTGGAAGGAGTTCGCCGTCAAATGGGGCCAGGTAGATGACACCGCGTTGGAAGATGC
TGCTTTTTCCACTCCTCCCACCCACTCCTTCCCGCTGCTGCCGCTGCTGCCCTCCATGCG
GTGGACAGGGGAAGAGTTAGGGGGATTGCGGGGCCCTTTCAAAGCCTGTCCTCTCGCGAC
TTCACAACAGGCCGGACTGTTGCGTAATGCCTCTTGTATGAATTTGGCTCTTTAACGGGT
GTGTGGCTGTTGGATGAATCTCAAACGGATTGTGGGATGCCAGGCACACGGAACCAAGCT
TTAATCTTCGC-TTTTTCCTTCCTTCTTTCTCCTTGCGGGAAGCAGAGCGACTAGGCATC
GGCCAGACACGCATTTGTTTTTTGTTGTGTTTTTTCTTTCTTGTATTTTTCTACACAATA
TTTTTTTAAATTTTTTTTTTTTTTGTTTGTTTTACAG------TTTTTCTTTTTTATTTG
CCCCGTGATGCCTGGGAACTTCACGACGTAGAAGCCGATGCCTTTTTTTCTACACACATT
ACTGCAGCCGTATCGTCTTATAT----------CTTCTTCCTCTTTTTGATTTACGTTTG
CGCCCTCATCTCTGTGTCCATGTGGACTGTTTGCCTTTAAAATTGGACATACTTTTTCTC
TCCGTTTTATTTTTTCTCTGTTTAATGTGGATTT----------TTTTTTTTTTTTGCAG
GGAAATTGCGCCGCGTGTACTCCGGTCTTGCAACCACAAGGAGAGAGGAACTGGTGGGGT
GGGATAGCGCTTGAGTGCAATCGTAAATATTTTCGAAGCAGCAACACGGTTAGGGAAGGA
GCTAAGGAAGTATCAAGGGAGTGGGGCCAAAAGGAAAACAAAAGCGAAAACAAAAACAA-
-----AAACAACAATTGTGTACGTGTGTGTAGGCGGGGGAAACTGTTGGACGGACATACG
TTTGTGCAGATTTCTTTATATTTTATATCTAGATAGTCTTTCCTTCTTGCTTT----TTA
AAAAAAAAAAACTCTTGTGTGTCGTGCGTGTCCTGCAACTCTGTGGGTGACGATAGCGAT
AGAC
