# Supplementary material for: A Genome-Wide Analysis of Genetic Diversity in Trypanosoma cruzi Intergenic Regions
Source: PLoS Negl Trop Dis. 2014 May 1;8(5):e2839. doi: 10.1371/journal.pntd.0002839 (PMC4006747; doi:10.1371/journal.pntd.0002839)
Supplement: Dataset S1 — Intergenic regions from unrelated loci that share blocks of significant sequence similarity. The file contains i) a spreadsheet summarizing listing the non-allelic, non-homologous IGR regions that share significant blocks of sequence similarity; ii) multiple sequence alignments where these unrelated IGRs were aligned to highlight the portion of the IGR that is shared; and iii) a figure in PDF format that shows the alignment in context. The alignments are provided in CLUSTAL format (.clw) and as colored renderings in PNG format, as produced by Jalview (purine/pyrimidine color scheme, only applied to regions of the alignment with 90% identity). The IGR IDs listed in each alignment correspond to those in Table S3. (ZIP) [file pntd.0002839.s010.zip › Dataset S1/sequences/entire-IGR/IGR_Group_12.fa]

>IGR_3859_(TcII-like)
GCACTGCCCTTTGAAGGCTTGCTGGCCAGTTCGGCAATGGGTCGTTCAGTTCAGAAACAA
GCTCACTTTTAAGTACAACGCGTCTACGTTCCTGGGCAAGGGGATGTCTCTTCTCTGCTT
ACCCATTGTAGGGGACAGGAAAAGAACTGACTGCCTCTTATTAAAAGAAAAAAGGAAAAA
AAAGAAAAAAAGGAAGGATCGGGGAATGAAGGGAAATAAGTAAAATAATTAAATCAAAAA
CTCTCATATTCTCGATCCTTGCGCAGCGCGTTTGAAGGTAAATACCCAATGATAAAAGGC
ACACTTACGGTCATCAAAAATATATACTCTTTTCATGAACTGTAATCCAGTTAATATGGC
TGATGTACATCTTTGTTTCCTTTTTTTTTTTTTGAAGGTAGAAGAAAAGGCTGGGTTTAT
TCCCACTTTGTTTTCGTCTTCCCTTTTTTGCTGCTGCTCCTCTGTTCTTTGAGATTTTTC
TGGGACACATTTGTTTGATATGCTTTCCCCTTTCTGTTTTTGTATTTATTTATTTATTAT
TATTTATTTTTTTTTTTTTTTTGAGGGAGCGCGATAGTTATGGTGCTTTTTTTTTGTTTT
TTTTTCCCCCGTCCCCCCATGTGTTTGCGGAAGAGATGCTGTGTTGTGAGAAATGGGCCA
AGGACCCCGGTATACACGTTTAATAGACAAGGGGGTGAAGAAGAGCAATGAGGATGAACG
GATTGCCCCTTTTAAACTGAAAGGGGAAAAAAAAAAAAAAAAAAAAAAAAAAGGGAGTTA
GCGAGATGGGAAGGAGGACGTGTACCCGAAAAGAAAAAAAAGAAAAAAATAAAAGAAACG
GAGATGAAATGAGTAGATGAGGAATACAGCTGCTGGAGGGGAAAGAAAAAAAAAAAAAAA
AAAAGAGAGGAGGGTGTGTGGGAAAAAAGAAACGGATGGATAGGGAGGGTGAGGGGGCGT
GGGCAACCACGTCACATGACACGCGGAAAACATTTACTACAACTCACCGCCCGCCGCGTT
TGTTTTATTTCTTCAAAGTTTTTTTTTTTTTATTTTGTGTTTCCGCCGTTAATGAAGTGT
GTTTTTTTTTGTTTTTTGTTGTTTTTTTGTTTGTTTTGTTTTTGTGTGTATGTGGGAGAG
GGGGGCGTGCGAGGGACAAAAGGAGTGAATGAGGGAGATGAGGGGAACTCTGGGCTATTG
TCCAAGAGGGAGGGAGGGGGAAAAAAGAGGTACAATTAGGAGCGAAAAACAAACAGAAAG
TTGAAAAAATAGGAATATTTTTGAAAGGTGAGATGAAGTAATGAAATATCTTTGTTGTTG
ACACCAACGGGCTTCTTTTTTACCTGCCTGGTGTGCTGTGAGCAAATAACCCTTAAAGGA
GGAAAAGGTTGAAAAAACAGAAAACAAAAAAAAAATTTAAATATATTAAAATAAATAAAA
ATAACATTTTTCTTTATATATATATATATATATATCTCCTTTTTCCCCTATCTCTTTCTG
TATTTGGGAACTGGCGGGGAGTTGTGAAGGTGCTGCGAGTTTATGTGCCCACTGTGCGGT
TCTCTTTTGGGTTGCGTTGCATTTTCTCTTATTATTATTCTCTTCCTTTTTCTTTTTTTT
GTGGGTCTTTCTTCTTTTGTCTGTTTCACTCTCTTCCTTTTGAAGGGGCTCTTTCGTCCA
TCTCATTGTGTGCCTGGCTGTCTGTCTGTCTGTCTGTGGTCGTGCTTCCGCGGAGGATGA
AGATGGTGAAAAGGGGTGGAGGGTGGGGGAAGAGTGATGGAACTCAGCCGCCGGCTTAGG
ATGAAGGTTGGAAAAAAAGAAAGAAAAAAGGAGGGGTGTGGGTTGCTTTTTTTTTTTTTT
TTTCCTATTTTGGGGGAGTTTGTGGTTTGTTTTTTCTTGTCGGCATGAATGGTACTCGTC
TCTGTTGGTGGTGGTTTTTTGTCCTTTTCTTTCTGGAGCGATCAGCGGGTCGGTGTGATG
ACATTAGGGGTTCTTACTGACGGCGGGGACGCATAGTGCTGTGGGGTCGTCTGTTTGTTG
GCGTTTTGGGTGCGTGTGTCTTTGTGTGGCTGGCCGTGACATACAGATGGGCAAGTTCTT
CAGGGGAGAAGCCTAACAAAAAGGGTAAGAAACGAACGGAAGGGGGAGTGGAGTGGTCAG
TACAACCGGTTTTCCCTATCCCCTTTTTCCAGCTGATGCAGCTCTACAGAGGATTTAGAG
GGCATCTAAAAGAAATTTTAAAATGTCTTGAGGGCTTTGAAGATAAACGAGAAATGAAAA
GAAATTCTTAACAGCCGTCATATTAATCGTGGGAGATTATGGATTTAATGGTGATGGTTT
TCTTGGGCGGCAGCGTGATGTGAGGTTTGAGCAGTGGTGGCAGCGGCGGTGTTGCTGCTC
CGTACACATGACAGACGTGTTTATGTTTTTCTTTTCTGAGATTTTTCCCATTGGATGCGG
GGAGGGAGGGCATGTCGGGTGTTTGATGGTTTTTGGCTGTGGCGCACATTTGTGGAGGAT
GGGATGTGGAAGAGAGAACGTATACGAGGAGCAGGAATGGAAAAGGTGAGATGGGTGGCT
GAGGCGGTGTTGACGAGCTCCACCTTTTTTTTTCTCTTTTCTTTTCTGTGCGGCGGTGTT
GATCGGGGAGTTGGGAAGCGCACGGGGGAAAGAGAAGGTGTTTGTGTTGTGGCGGATGGC
GGCATGTGCTGCTTTTTGTCTTCGACGGTGGAGGATGGCGGCGGTGGTGTCGTCATCACG
GCTGTTTGTCAGGGTGAGTGTATGTCCGTTTATGTTGCTGGCGGGGCGAGAGGAAACATA
CGGGATGTGATTCTCCCTCTCCCCTTGTGACTTTGCACGCACCTCCTTGTGAGTGCGTGG
GAATGTGGGAATGTGTTGTCACCGGTGCGTCGTCGTCTCTGTGAAGAATTCTCATCGCGG
GGGCTTGCGATCTGCTGTTGTCTTTGTTGCTCTTCTTGGTTTTAATGGTTTCTTCCTTTT
TTTTTTTTTTTTTATTGTTGCATTGTACACGACGAGCACACACGAGCAAAAAATTCTGAG
GAACCGCTTAGGGGTGGGGGGAGCAACGGCGATCATAATAATTTAAATTGAAGAGAACAA
CCACACATCCCCACGCCCTTTACGTACGGTAGCGGCAGGAACACGTTTCTTTGCGGGCTT
TATTTGAAGCATTATTATTATTATTATTATTATTATTATTATTATTATTATTATTATTAA
TTATTATTTTTCGTTTGTCTGTTGAGAAAAGGGGTTGTTGTTGTCGTTTTTTTTTTTTTA
AGTACTTTTGTCTGAAAAGAAAAATACACAGAAAACAACACCACCACCAACAACAAAAAG
>IGR_3860_(TcIII-like)
GCACTGCCCTTTGAAGGCTTGCTGGCCAGTTCGGCAATGGGTCGTTCAGTTCAGAAACAA
GCTCACTTTTAAGTACAACGCGTCTACGTTCCTGGGCGAGGGGATGTCTCTTCTCTGTTT
ACCCCTTGTGGGGGACAGGAAAAGAACTGACTGCCTCTTATTAAAAAAAAAAAAAAAAGG
AAAAAAAAAAGGGAAGGGTCGGGGAATGAAGGGAAATAAGTAAAATAATTAAATCAACAG
CCCTCATATTCTCGATCTTTGCGCAGCGCGTGGGAGGGTAAATAGCAAATAAAA------
---------------------------------------------------TAAT-----
------------------------------------------------------------
------------------------------------------------------------
------------------------------------------------------------
----------------------------------------TGGTGC------TTTGTTCA
TTTCTCCACTGCT-----------------------------------------------
------------------------------------------------------------
------------------------------------------------------------
---------------------------------------------AATATAAAAGA----
------------------------------------------------------------
------------------------------------------------------------
------------------------------------------------------------
-----------------------------------------------GTAAATGGAG---
-------------------------------------GTCCTTGCAGGCATGTGGCA---
-------TGC--------------------------------------------------
------------------------------------------------------------
--------------ATATATTTGA------------------------------------
-----------------TTTTACCTTT---------------------------------
-------------ACAACAAACCCCGAAA-------------------------------
------------------------------------------------------TTGTTA
TTTTTGTGAA--------------------------------------------------
--TCGTTTAGGTATATTTGCTCTTTTATTTATTATTATTATTTTT---TTTCTT------
------------------------------------------------------------
------------------------------------------------------------
------------------------------------------------------------
------------------------------------------------------------
------------------------------------------------------------
------------------------------------------------------------
------------------------------------------------------------
------------------------------------------------------------
------------------------------------------------------------
-----------------------------------GTGCAG-------------------
------------------------------------------------------------
------------------------AACCGTAGAAG---------TTAAT-----------
------------------------------------------------------------
------------------------------------------------------------
------------------------------------------------------------
------------------------------------------------------------
------------------------------------------------------------
------------------------------------------------------------
------------------------------------------------------------
------------------------------------------------------------
------------------------------------------------------------
------------------TCACCG------------------------------------
------------------------------------------------------------
-------------------------------------------------AAAGTT-----
-----------------------------------TAATTAT------------------
------------ACGCCTT-----------------------------------------
------------------------------------------------------------
------------------------------------------------------------
----------------------------------ATAAAGCC------------------
>IGR_3860_(TcII-like)
GCACTGCCCTTTGAAGGCTTGCTGGCCAGTTCGGCAATGGGTCGTTCAGTTCAGAAACAA
GCTCACTTTTAAGTACAACGCGTCTACGTTCCTGGGCAAGGGGATGTCTCTTCTCTG-CT
ACCCCTTGTAGGGGACAGGAAAAGAACTGACTGCCTCTTATTAAAAGAAAAAAGAAAAAA
AAA-AAAAAAAGGAAGGATCGGGGAATGAAGGGAAATAAGTAAAATAATTAAATCAAAAA
CTCTCATATTCTCGATCCTTGCGCAGCGCGTGGGAGGGTAAATAGCAAATAAAA------
---------------------------------------------------TAAT-----
------------------------------------------------------------
------------------------------------------------------------
------------------------------------------------------------
----------------------------------------TGGTTC------TTTGTTCA
TTTCTCCACTGCT-----------------------------------------------
------------------------------------------------------------
------------------------------------------------------------
---------------------------------------------AATATAAAAGA----
------------------------------------------------------------
------------------------------------------------------------
------------------------------------------------------------
-----------------------------------------------GTAAATGGAG---
-------------------------------------GTTCTTGCAGGCGTGTGAAA---
-------TGC--------------------------------------------------
------------------------------------------------------------
--------------ATATATTTGA------------------------------------
-----------------TCTTAACTGT---------------------------------
-------------ACAACAAAATCCGAAA-------------------------------
------------------------------------------------------TTGTTA
TTCCTGGGAA--------------------------------------------------
--TCGTTTAGGTATATTTGCTCTTTCATTTTTTTTTGTTTGTTTTCTCTTTCTT------
------------------------------------------------------------
------------------------------------------------------------
------------------------------------------------------------
------------------------------------------------------------
------------------------------------------------------------
------------------------------------------------------------
------------------------------------------------------------
------------------------------------------------------------
------------------------------------------------------------
-----------------------------------GTGCAG-------------------
------------------------------------------------------------
------------------------AACCGTAGAAG---------TTAAT-----------
------------------------------------------------------------
------------------------------------------------------------
------------------------------------------------------------
------------------------------------------------------------
------------------------------------------------------------
------------------------------------------------------------
------------------------------------------------------------
------------------------------------------------------------
------------------------------------------------------------
------------------TCACCG------------------------------------
------------------------------------------------------------
-------------------------------------------------AAAGTT-----
-----------------------------------TAATTAT------------------
------------ACGCCTT-----------------------------------------
------------------------------------------------------------
------------------------------------------------------------
----------------------------------ATAAAACC------------------
>IGR_3860_(TcII)
GCACTGCCCTTTGAAGGCTTGCTGGCCAGTTCGGCAATGGGTCGTTCAGTTCAGAAACAA
GCTCACTTTTAAGTACAACGCGTCTACGTTCCTGGGCAAGGGGATGTCTCTTCTCTG-CT
ACCCCTTGTAGGGGACAGGAAAAGAACTGACTGCCTCTTATTAAAAGAAAAAGGAAAA--
----AAAAAAGGGAAGGATCGGGGAATGAAGGGAAATAAGTAAAATAATTAAATCAAAAA
CTCTCATATTCTCGATCCTTGCGCAGCGCGTGGGAGGGTAAATAGCAAATAAAA------
---------------------------------------------------TAAT-----
------------------------------------------------------------
------------------------------------------------------------
------------------------------------------------------------
----------------------------------------TGGTGC------TTTGTTCA
TTTCTCCACTGCT-----------------------------------------------
------------------------------------------------------------
------------------------------------------------------------
---------------------------------------------AATATAAAAGA----
------------------------------------------------------------
------------------------------------------------------------
------------------------------------------------------------
-----------------------------------------------GTAAATGGAG---
-------------------------------------GTTCTTGCAGGCGTGTGAAA---
-------TGC--------------------------------------------------
------------------------------------------------------------
--------------ATATATTTGA------------------------------------
-----------------TCTTAACTGT---------------------------------
-------------ACAACAAAATCCGAAA-------------------------------
------------------------------------------------------TTGTTA
TTCCTGGGAA--------------------------------------------------
--TCGTTTAGGTATATTTGCTCTTTCATTT-TTTTTGTTTGTTTTCTCTTTCTT------
------------------------------------------------------------
------------------------------------------------------------
------------------------------------------------------------
------------------------------------------------------------
------------------------------------------------------------
------------------------------------------------------------
------------------------------------------------------------
------------------------------------------------------------
------------------------------------------------------------
-----------------------------------GTGCAG-------------------
------------------------------------------------------------
------------------------AACCGTAGAAG---------TTAAT-----------
------------------------------------------------------------
------------------------------------------------------------
------------------------------------------------------------
------------------------------------------------------------
------------------------------------------------------------
------------------------------------------------------------
------------------------------------------------------------
------------------------------------------------------------
------------------------------------------------------------
------------------TCACCG------------------------------------
------------------------------------------------------------
-------------------------------------------------AAAGTT-----
-----------------------------------TAATTAT------------------
------------ACGCCTT-----------------------------------------
------------------------------------------------------------
------------------------------------------------------------
----------------------------------ATAAAACC------------------
