# Supplementary material for: A Genome-Wide Analysis of Genetic Diversity in Trypanosoma cruzi Intergenic Regions
Source: PLoS Negl Trop Dis. 2014 May 1;8(5):e2839. doi: 10.1371/journal.pntd.0002839 (PMC4006747; doi:10.1371/journal.pntd.0002839)
Supplement: Dataset S1 — Intergenic regions from unrelated loci that share blocks of significant sequence similarity. The file contains i) a spreadsheet summarizing listing the non-allelic, non-homologous IGR regions that share significant blocks of sequence similarity; ii) multiple sequence alignments where these unrelated IGRs were aligned to highlight the portion of the IGR that is shared; and iii) a figure in PDF format that shows the alignment in context. The alignments are provided in CLUSTAL format (.clw) and as colored renderings in PNG format, as produced by Jalview (purine/pyrimidine color scheme, only applied to regions of the alignment with 90% identity). The IGR IDs listed in each alignment correspond to those in Table S3. (ZIP) [file pntd.0002839.s010.zip › Dataset S1/sequences/entire-IGR/IGR_Group_5.fa]

>IGR_2865_(TcIII-like)
--------------------------GCGGCGTTATTCCGTTTTGC----TTTTATTACT
TTTTCCGTTTGTGAGTTTCTTGAAGAGAAATGACAGGTAAAATTCCTGGTGCTG------
------------------------------------------------------------
------------------------------------------------------------
------------------------------------------------------------
------------------------------------------------------------
------------------------------------------------------------
------------------------------------------------------------
------------------------------------------------------------
------------------------------------------------------------
-------------------------------------------TGTAGGGGGAAGCGTAG
GAGAGGGGACTAACGAAAATGATAGCGACTGCCCTTTTTAATTCTCTTGACTTTTGGTAT
ATTAATTAAATTGTTTTTTTTTCCTTCAGGGGTATCACGTTGGAAGGCAACGATGTGTAG
TTGT---TATTATTATTTCTGCCGTCCCAT---------CCACAGCCACCACCTTCTCTG
TTGCCCTCCACGCTGAGG--GGGAGTGCAACGGCTGCGGGCCCTT-----AAAAAAAAGA
CT-CCACCTTGTGAGTTTATAAGGAGCCCGGCTGCCATAACTTTCATGCATTCATTTGTT
CACGGGTGTGTGAGTGTTGGATGAATTTACTTCTTAGTGTGT-GGGGTGTTGGGCCAAAC
T-GCCACTCCCCGTT-GTGT------------CACACACACACAACCTCTCTCCCTTTCT
CCGTGTGTCTTTTTTCTTTTTGTAGGAATAGGGGACAGGGTCTTGGACAGGAGCGTATTC
TTATATC--------AAGTTTTTTTTTTTTCCCGTCCTCTGTTGCGCTTGGTAATATTTG
ATATGAGTGATT------------------------------------------AAGAAA
GACACTTT------TTTATTATTATTATAATTTTTTTTTTGTTTTACGCATTTTTTTGGT
TTGTTTTGGCTTGACTTGCTTAGTGGATTTTCTTTGGTC---------------------
-----TCTTTCTGTCACATGTCCTTTTTTTTTTTTTTTTCTCTGCCTGTTTGTGCATTT-
-----------------------------------CTGTTGTTGTCATGG----TTTATT
TCATGTAG--CGAGCAGTGCGTCGAGCGAAAATATTCCCGTTTTATTC
>IGR_2865_(TcI_JRcl4)
--------------------------GCGACGTTATTCCGTTTTGC----TTTTATTACT
TTTTCCGGTTGTGAGTTTCTTGAAGAGAAATGACAGGTAAACTTCCTGGTGCTG------
------------------------------------------------------------
------------------------------------------------------------
------------------------------------------------------------
------------------------------------------------------------
------------------------------------------------------------
------------------------------------------------------------
------------------------------------------------------------
------------------------------------------------------------
-------------------------------------------GGTGGGAGGAGGCGTAG
GAGAGGGGACTAACGAAAATGATAGCGACTGCCCTTTTAAATTCTCTTGACTTTTGGTAT
ATTAATTAAATTGTTTTTTTCTTCTTCAGGGGTATCACGTTGGGAGGCAACGATGGGTAG
CTATTA--TTTTTTTTTTCTGCCGTCCCAT---------CCACAACCACCACCTTCTCTG
TTGCCCTCCACGCTGAGG--GGAAGTGCAACGGCTGCGGGCCCTTAAAAAAAAAAAAAGA
CT-CCACCTTGTGAGTTTATAAGGAGCCCGGCTGCCATAACTTTCATGCATTCATTTGTT
CACGGGTGTGTGAGTGTTGGATGAATTTACTTCGTATTGTGTGGGGGTGTTGGGCCAAAC
T-GCCACTCCCCGTT-GTGT------------CACACACGCACAACCTCTCTCCCTTTCT
CCGTGTGTCTTTTTTCATTTTGTAGGAATAGGGGACAGGGTCTTGGACAGGGGCGTGTAT
ATCAAG---------------TTTTTTTTTCCCGTCCTCTGTTGTGCTTGGTAATATTTG
ATATGAGTGATT------------------------------------------AAGAAA
GACACGT-------TTTTTT--------AATTTCTTTT---------GCATTTTTTTGGT
TTGTTTTGGCTTGACTTGCTTAGCGGATTTTCTTTAGCC---------------------
-----TTTTTCTGTCACATGTCCCTTTTTTTTTTTCTTTCTCTGCCTGTTTGTGCATTT-
-----------------------------------CTGTTGTTGTCATGG----TTTATT
TCACGTAG--CGAGCAGTGCGCCGGGCGAAAATCTTCCCGTTTTATTC
>IGR_2865_(TcI_SylvioX10)
--------------------------GCGGCGTTATTCCGTTTTGC----TTTTATTACT
TTTTCCGGTTGTGAGTTTCTTGAAGAGAAATGACAGGTAAACTTCCTGGTGCTG------
------------------------------------------------------------
------------------------------------------------------------
------------------------------------------------------------
------------------------------------------------------------
------------------------------------------------------------
------------------------------------------------------------
------------------------------------------------------------
------------------------------------------------------------
-------------------------------------------GGTGGGAGGAAGCGTAG
GAGAGGGGACTAACGAAAATGATAGCGACTGCCCTTTTAAATTCTCTTGACTTTTGGTAT
ATTAATTAAATTG-TTTTTTCTTCTTCAGGGGTATCACGTTGGGAGGCAACGATGGGTAG
CTATTTATTTTTTTTTTTCTGCCGTCCCAT---------CCACAACCACCACCTTCTCCG
TTGCCCTCCACGCTGAGG--GGAAGTGCAACGGCTGCGGGCCCTTA---AAAAAAAAAGA
CT-CCACCTTGTGAGTTTATAAGGAGCCCGGCTGCCATAACTTTCATGCATTCATTTGTT
CACGGGTGTGTGAGTGTTGGATGAATTTACTTCGTATTGTGTGGGGGTGTTGGGCCAAAC
T-GCCACTCCCCGTT-GTGT------------CGCACACGCACAACCTCTCTCCCCTTCT
CCGTGTGTCTTTTTTCGTTTTGTAGGAATAGGGGACAGGGTCTTGGACAGGGGCGTGTAT
ATCAAG---------------TTTTTTTTTCCCGTCCTCTGTTGTGCTTGGTAATATTTG
ATATGAGTGATT------------------------------------------AAGAAA
GACACGTTCTTTTATTTCTTT---------TGCATTTTTT-------GCATTTTTTG-GT
TTGTTTTGGCTTGACTTGCTTAGCGGATTTTCTTTAGCC---------------------
-----TCTTTCTGTCACATGTCCCTTTTTTTTTTTCTTTCTCTGCCTGTTTGTGCATTT-
-----------------------------------CTGTTGTTGTCATGG----TTTATT
TCACGTAG--CGAGCAGTGCGCCGGGCGAAAATCTTCCCGTTTTATTC
>IGR_2848_(TcII-like)
------------------------------------------------------------
------------------------------------------------------------
------------------------------------------------------------
------------------------------------------------------------
------------------------------------------------------------
------------------------------------------------------------
------------------------------------------------------------
------------------------------------------------------------
------------------------------------------------------------
------------------------------------------------------------
-------------------------------------------GGGGGAAAAAGAGGCAG
GTGGAAGGTGAGGATGAAATGAAAGTTGTTGTGGGCGCGATGTCTTCTGCCCCG------
--------------TTCCTTTTACTTGAGG------------------------------
--------CTTTTTTTTTCTGCCGTCCCACCCACAACCACCACAACCACCACCTTCTCTG
TTGCCCTCCACGCTGAGG--GGGAGTCCAACGGCTGCGGGCCCTT----TTAAAAAAAGA
CTCCCACCTTGTGAGTTTACAAGGAACCCGACTGCCATAACTTTCATGCATTTATTTGTT
CACGGGTGTGTGAGTGTTGGATGAATTTACTTCGTAGTGTGT-GGGGTGTTGGGCCAAAC
T-GCCACTCCCCGTT-GTGTCACACACACACACACACACACACAACCTCTCTCCCTTTCT
CCGCGTGTCTTT-----TTTTGTAGGAATAGGGGACAGGGTCTTGGACAGGGGCGTATAC
TTATATCGCCTGTAAAATTGATTCTTTCT--CTTTTTTTTGCT-CGCATATTTGGGATTG
AAATGACGGATGTATC--TTTTTTTTTTTTTGTATTTTTACTGCTGTTCCTTTCCAGAGA
AACGCGCGCAAGCATTTATTTACATGCAAATGTGTTTTTG-------ACACCTCTTCTGT
CTGCGATTTTTAAT----TATTGTGGAATTTGTTTCTCCATGCCCTTTTTAAAGTGTTGT
GCTCATTTCTCTATTGCC------ACATGTTTTTTTTTCTTGTGCCTCTTTGCTTGCCTC
AATATCCCATGAAAAGTGGACGTGCCGTGACTGCATTGACGTTGCCCTTGTTTTTTTTTT
TTTTTTAGCTCCTTCCACCCCCCTATTAAAGAGCGTTACAGGGCATT-
>IGR_2848_(TcIII-like)
------------------------------------------------------------
------------------------------------------------------------
------------------------------------------------------------
------------------------------------------------------------
------------------------------------------------------------
------------------------------------------------------------
------------------------------------------------------------
------------------------------------------------------------
------------------------------------------------------------
------------------------------------------------------------
-------------------------------------------GGAGGAAAAAGAGGCAG
GTGGAAGGTGAGGATGAAATGAAGGGTGTTGTGGGCGCGATGTCTTCTGTCCCG------
--------------TTCCTTTTACTTGAGG------------------------------
--------CTTTTTTTTCCTGCCGTCCCAT---------CCACAACCACCACCTTCTCTG
TTGCCCTCCACGCTGAGGGAGGGAGTGCAACGGCTGCGGGCCCTT----AAAAAAAAAGA
CT-CCACCTTGTGAGTTTATAAGGAGCCCGGCTGCCATAACTTTTATGCATTCATTTGTT
CACGGGTGTGTGAGTGTTGGATGAATTTACTTCTTAGTGTGT-GGGGTGTTGGGTCAAAC
T-GCCACTCCCCTTT-GTGT------------CACACACACACAACCTCTCTCCCTTTCT
CCGTGTGTCTTTTTTCTTTTTGTAGGAATAGGGGACAGGGTCTTGGACAGGAGCGTATTC
TTATATCGCCTGTAAAATCGTTTCTTTCTTTTTTTTTTTTGTT-CGCATATTTGGGATTG
AAATGACGGATGTATCTTTTTTTTTTTTTTTGCATTTTTACTGCTCCTCATTTCCAGAGA
AACGCGCGCAAGCATTTATTTACATGCAAATGCGTTTTTG-------ACACCTCTTCTGT
CTGTGATTTTTAAT----TATTGCGGAATTTTTTTCTTCGTGCCCTTTTTAAAGTGTTGT
GCTCATTTCTCTATTGCC--ACATTCTTTTTTTTTTCCCTTGTGCCTCTTTGCTTGCCTC
AATGTTCCATGAAAAGTGGACATGCCGTGACTGCATTGACGTTGCCCTTGTTTTTTTTTT
TTTTTTTTTAGCTCCTTCCCCTTTATTAAAGAGCGTTACAGAGCATT-
>IGR_2848_(TcI_JRcl4)
------------------------------------------------------------
------------------------------------------------------------
------------------------------------------------------------
------------------------------------------------------------
------------------------------------------------------------
------------------------------------------------------------
------------------------------------------------------------
------------------------------------------------------------
------------------------------------------------------------
------------------------------------------------------------
-------------------------------------------GGAGGAAAAAGAGGCAG
GTGGAAGGTGAGGATGAAATGAAAGGTGTTGTGGGCGCGATGTCTTCTGTCCCG------
--------------TTCCTTTTACTTGAGG------------------------------
-------CTTTTTTTTTTCTGCCGTCCCAT---------CCACAACCACCACCTTCTCTG
TTGCCCTCCACGCTGAGG--GGAAGTGCAACGGCTGCGGGCCCTTAA--AAAAAAAAAGA
ACTCCACCTTGTGAGTTTATAAGGGGCCCGGCTGCCATAACTTTCATGCATTCATTTGTT
CACGGGTGTGTGAGTGTTGGATGAATTTACTTCGTATTGTGTGGGGGTGTTGGGCCAAAC
T-GCCACTCCCCGTT-GTGT------------CACACACGCACAACCCCTCTCCCTTTCT
CCGTGTGTCTTTTTTCATTTTGTAGGAATAGGGGACAGGGTCTTGGACAGGGGCGTATAC
TTATATCGCCTGTAAAATTGTTTCTTTT-------TTTTTGTT-CGCATATTTGGGATTG
AAATGACGGATGTATC---TTTTTTTTTTTTGCATTTTTACTGCTCTTCCTTTCCAGAGG
AACGCGCGCAAGCATTTATTTACATGCAAATGTGTTTTTG-------ACACCTCTTCAGT
CTGCGTTTTTTAAT----TATTGCGGAATTTGTTTCTCCATGCCCTTTTTAAAGTGTTGA
GCTCATTTCTCTATTGCC---ACATTTTTTTTTTTTTCCTTGTGCCTCTTTGCTTGCCTC
AATGTCCCATGAAAAGTGGGCGTGCCGTGACTGCATTGACGTTGCCCTTG---TTTTTTT
TTTTTTAG--TCTCCTTCCCCCTCATTAAAGAGCGTTACAGAGCATT-
>IGR_2848_(TcI_SylvioX10)
------------------------------------------------------------
------------------------------------------------------------
------------------------------------------------------------
------------------------------------------------------------
------------------------------------------------------------
------------------------------------------------------------
------------------------------------------------------------
------------------------------------------------------------
------------------------------------------------------------
------------------------------------------------------------
-------------------------------------------GGAGGAAAAAGAGGCAG
GTGGAAGGTGAGGATGAAATGAAAGGTGTTGTGGGCGCGATGTCTTCTGTCCCG------
--------------TTCCTTTTACTTGAGG------------------------------
-------CTTTTTTTTTTCTGCCGTCCCAT---------CCACAACCACCACCTTCTCTG
TTGCCCTCCACGCTGAGG--GGAAGTGCAACGGCTGCGGGCCCTTAAACAAAAAAAAAGA
CT-CCACCTTGTGAGTTTATAAGGAGCCCGGCTGCCATAACTTTCATGCATTCATTTGTT
CACGGGTGTGTGAGTGTTGGATGAATTTACTTCGTATTGTGT-GGGGTGTTGGGCCAAAC
T-GCCACTCCCCGTT-GTGT------------CGCACACGCACAACCTCTCTCCCTTTCT
CCGTGTGTCTTTTTTCATTTTGTAGGAATAGCGGACAGGGTCTTGGACAGGGGCGTATAC
TTATATCGCCTGTAAAATTGTTTCTTTT-------TTTTTGTT-CGCATATTTGGGATTG
AAATGACGGATGTATC---TTTTTTTTTTTTGCATTTTTACTGCTCTTCCTTTCCAGAGG
AACGCGCGCAAGCATTTATTTACATGCAAATGTGTTTTTG-------ACACCTCTTCAGT
CTGCGTTTTTTAAT----TATTGCGGAATTTGTTTCTCCATGCCCTTTTTAAAGTGTTGA
GCTCATTTCTCTATTGCC----ACATTTTTTTTTTTTTCTTGTGCCTCTTTGCTTGCCTC
AATGTCCCATGAAAAGTGGACGTGCCGTGACTGCATTGACGTTGCCCTTG---TTTTTTT
TTTTTTAG---CTCCTTCCCCCTCATTAAAGAGCGTTACAGAGCATT-
>IGR_2854_(TcIII-like)
ATTTAAGTTTTTACTTATCAACGTTTGTTTTCCTTTTTCATTTTTCCTTTTCTTTTCGTT
TTTTTTTTTTTTTACTTTTCGGTAAAAAAAAAATATATATATTTTCCCCTTTTGACTTGT
TCATTTGGACAAGGCAATCGTGTGTTTCTTTCTTAAAAACTTCCCCCCCCCCCCCCGCGT
GGTGTGGGCAGAGCATCGGACGCGGAGTGCGCAGCTGAGGAACAGAACAGAAAAAGGGTA
TGAAGGACGCATGTTTTTTTCGTGTTCCTTCTTTCTCCCCTTCTCCGTTGGCTGTGCGTT
TGTGTGTTTGGGGTTCCATACGTGGATTTCCCTGTCTGTGTCCGTATCTGTGCTTTCGAA
ACACTTTTTTTTCCTTTTTTT-----------------------------TTTTGCGCCT
TCTCACTTTTTGAACAGATTTTATTATTATTATT--------------------------
------------------------------------TTTGTTTGGGAGCATGTGGGGGGA
ACTTCGCTCACGAGATGTTGTAACCAAAATATCTTTTTGCGGTTCGACGTGGGGGCCCGC
GGAGGGTGTGTGCGACCGGAA----TGTGTGTGGGGTGGGGAAGGAGGAAAAAGAGGCAG
GTGGAAGGTGAGGATGAAATGAAGGGTGTTGTGGGCGCGATGTCTTCTGTCCCG------
--------------CTCCTTTTACTTGAGG------------------------------
--------CTTTTTTTTCCTGCCGTCCCAT---------CCACAACCACCACCTTCTCTG
TTGCCCTCCACGCTGAGGGAGGGAGTGCAACGGCTGCGGGCCCTT----AAAAAAAAAGA
CT-CCACCTTGTGAGTTTATAAGGAGCCCGGCTGCCATAACTTTTATGCATTCATTTGTT
CACGGGTGTGTGAGTGTTGGATGAATTTACTTCTTAGTGTGT-GGGGTGTTGGGTCAAAC
T-GCCACTCCCCGTT-GTGT------------CACACACACACAACCTCTCTCCCTTTCT
CCGTGTGTCTTTTTTCTTTTTGTAGGAATAGGGGACAGGGTCTTGGACAGGAGCGTATAC
TTATATCGCCTGTAAAATCGTTTC-----------TTTCCGGT-TGC-TGTACAGAAAGG
AATTGAGGAGTA-ACCGCGTGGGTTTGTTTCTCA--------------------CGCAGA
AGCACTCG-AGGAATTCACT-----------------------------ACCCTGTC-GT
CTCCAAGGGGGAAGGGCACACCACGGACATTG------CGCGCCGCATATATACGTATCA
GCTT-TGTTCCTGTCGC--------TCGTTTTTTTTTTTTTACGTTAATTTGAGTCTTT-
-----------------------------------TTGGCG-----------------TT
TTTTGCCG----------------------------------GTATTG
>IGR_2854_(TcII-like)
ATTTAAGTTTTTACTTATCAACGTTTGTTTTCATTTTCCTTTTTCC----TTTTCTTTTC
GTTTTCTCTTTTACTTTTCGGTAAAAAAAAATATATATATATTTTCCCCTTTTGACTTGT
TTATTTGCACAAGGCAATTGTGTGTTTCTTTCTTCTCAAA--AACTTCCCCCCCCCGCGT
GGTGTGGGCAGAGTATCGGACGCGGAGTGCGCAGCTGAGGAACAGAACAGAAAAAGGGTA
TAAAGGACGCATGTTTTTTT-GTGTTCCTTCTTTCTCCCCTTCTCCGTTGGCTGTGCATG
TGTGTGTTTGGGGTTCCATACGTGGATTTCCCTGTCTGTGTCCGTATCTGTGCTTTCGAC
ACACTTTTTTTTTCTTCTTTTTTATTTTATTTATTTATTTATTTATTTAATTTTGCGCCT
TCTCACTTTTTGAACAGATTTTATTATTATTATTATTATTATTATTATTATTATTATTAT
TATTATTTTTTGCGGTTTGTTTGTGCGATTTTTTTGTTTGTTTGGGAGCATGTGGGGAGA
ACTTCGCTCACGAGATGTTGTAACCAAAATGTCTTTTTACGGTTCGACGGGGGGGCCTGC
GGAGGGTGTGTGCGACCAGAAAGTGTGTGTGTGGGGTGGGGAAGGAGGAAAAAGAGGCAG
GTGGAAGATGAGGATGAAATGAAAGTTGTTGTGGGCGCGATGTCTTCTGCCCG-------
--------------TTCCTTTTACTTGAGG------------------------------
--------CTTTTTTTTTCTGCCGTCCCAC---------CCACAACCACCACCTTCTCTG
TTGCCCTCCACGCTGAGG--GGGAGTCCAACGGCTGCGGGCCCTT----TTAAAAAAAGA
CTCCCACCTTGTGAGTTTACAAGGAGCCCGACTGCCATAACTTTCATGCATTCATTTGTT
CACGGGTGCGTGAGTGTTGGATGAATTTACTTCGTAGTGTGT-GGGGTGTTGGGCCAAAC
T-GCCACTCCCCGTT-GAGTCACACACACACACACACGCACACAACCTCTCTCCCTTTCT
CCGCGTGTCTTT-----TTTTGTAGGAATAGGGGACAGGGTCTTGGAAAGGGGCGTGTAT
ATCAAT---------------TCCTGTTGGGTTTCTTTCCGGT-TGC-TGTATAGAGAGG
AATTGAGGAGTA-ACCGTGTGGGTTTTTTTCTCA--------------------CGCAGG
AGTACTCG-AGGAATTCACT-----------------------------ACCCCGTT-GT
CTCCAAGGGGGAAGGGCACACCACGGACATTG------CACGCCGCATATATATTTATCA
GCTT-TGTTTCTGTCGCC---CGTTTTTTTTTTTTTTTTTTGCGTTACTTTGATTCTTT-
-----------------------------------TTGGCG--------------TTTTT
TTTTGCGG----------------------------------GTATTG
>IGR_2854_(TcII)
------------------------------------------------------------
------------------------------------------------------------
------------------------------------------------------------
------------------------------------------------------------
------------------------------------------------------------
------------------------------------------------------------
------------------------------------------------------------
------------------------------------------------------------
------------------------------------------------------------
------------------------------------------------------------
------------------------------------------------------------
------------------------------------------------------------
------------------------------------------------------------
------------------------------------------------------------
------------------------------------------------------------
-----ACCTTGTGAG-TTACAAGGAGCCCGACTGCCATAACTTTCATGCATTCTATTGTT
CAC-GGTGTGTGAGTGTTGGATGAATTTACTTCGTAGTGTGT-GGGTGGTTGGGCCAAAC
TAGCCACTCCCCGTTCGAGT--GACACACACACACACACACACAACCTCTCTCCCTTTCT
CCGCGTGTCTTT-----TTTTGTAGGAATAGGGGACAGGGTCTTGGACAGGGGCGTGTAT
ATCAAT---------------TCCTGTTGGGTTTCTTTCCGGT-TGC-TGTATAGAGAGG
AATTGAGGAGTA-ACCGTGTGGGTTTGTTTCTCA--------------------CGCAGG
AGTACTCG-AGGAATTCACT-----------------------------ACCCCGTC-GT
CTCCAAGGGGGAAGGGCACACCACGGACATTG------CACGCCGCATATATATTTATCA
GCTT-TGTTTCTGTCGCC-----------CGTTTTTTTTTTGCGTTACTTTGATTCTTT-
-----------------------------------TTGGCG--------------TTTTT
TTTTGCGG----------------------------------GTATTG
