# Supplementary material for: A Genome-Wide Analysis of Genetic Diversity in Trypanosoma cruzi Intergenic Regions
Source: PLoS Negl Trop Dis. 2014 May 1;8(5):e2839. doi: 10.1371/journal.pntd.0002839 (PMC4006747; doi:10.1371/journal.pntd.0002839)
Supplement: Dataset S1 — Intergenic regions from unrelated loci that share blocks of significant sequence similarity. The file contains i) a spreadsheet summarizing listing the non-allelic, non-homologous IGR regions that share significant blocks of sequence similarity; ii) multiple sequence alignments where these unrelated IGRs were aligned to highlight the portion of the IGR that is shared; and iii) a figure in PDF format that shows the alignment in context. The alignments are provided in CLUSTAL format (.clw) and as colored renderings in PNG format, as produced by Jalview (purine/pyrimidine color scheme, only applied to regions of the alignment with 90% identity). The IGR IDs listed in each alignment correspond to those in Table S3. (ZIP) [file pntd.0002839.s010.zip › Dataset S1/sequences/entire-IGR/IGR_Group_14.fa]

>IGR_4012_(TcIII-like)
---------AGGAAAGGATCTACGAAA---AAAAAACAAAAAAAACAAGGGAGGGGTGAA
AGGTAAAGCGTA----GAGAAGAAACCGTCATGGCTTTTTTTTCTTTTTTTAATTTATTT
TTACGTGCCCGCATGCTGGGGAAGT----TGTTGATGGGACGGAAGATGACGACCCTTGC
TGTGACACTCGTATTTATGCCGTCCCACTCGTAACTGCAATGAAAGTACGGGTA------
--CTTTTTTTTTTTTTGTGTGTGTGTGCCA----------CAGGGATGGGG-TGAAGACC
GTGGATGGGGGGGAGTGATGAGAAGCAAGAAGATATTCACACACACACACATATATATAT
ATA-----------------TATATGTGTCTATTGTGTTGGGACCTTGTGAAACTACTGT
TTTTGAGAGGGCTGGCTACCTAATTTAATTAATGTATGATTATAAGAAGAAGAAAACGAA
GATATTTATTTACGATTTCTTCGCATCTTATGAATCTTTGGAAGACCGCAATGGGAGGAG
CCAATGAACCGATAACGTCAAGACGAAGC-------ATTTTTTTTTTCTTTTTTTCTTTT
TTTTGGAGGGGCAGGGGGTTTGTTTTGGTGTTTTATTTTTGCCGTCACACTCGGCACTTT
TTTCTGATTA-CCCCCCACCTTGAGGCGGTGTCTTGTGGCTG------------------
------------------------------------------------------------
------------------------------------------------------------
------------------------------------------------------------
------------------------------------------------------------
------------------------------------------------------------
------------------------------------------------------------
------------------------------------------------------------
------------------------------------------------------------
------------------------------------------------------------
------------------------------------------------------------
------------------------------------------------------------
------------------------------------------------------------
------------------------------------------------------------
------------------------------------------------------------
------------------------------------------------------------
------------------------------------------------------------
------------------------------------------------------------
------------------------------------------------------------
------------------------------------------------------------
------------------------------------------------------------
------------------------------------------------------------
------------------------------------------------------------
------------------------------------------------------------
------------------------------------------------------------
------------------------------------------------------------
------------------------------------------------------------
------------------------------------------------------------
------------------------------------------------------------
------------------------------------------------------------
-------------------------------GAGGATCCCAAAGTTTTCTACCTCGTAGG
TA--ATATATATATATATGTG------TAGATGTGTACACTTACCTGGTGTTAAACCTCG
AGGATATGGTGAATCCCCACTCTTTTTCCATTTATCCCTTTCCTATTCCTATCGGGTTTG
TTTTCTCC---TATTGATAAACTCAGGATTTGGCCAGCGGCCCAGAGGATTATTC-----
-AGTGTTGTATTGGAGGGGGGAATTTGCTCTCTTTCTCTCTTTCGAACAGATGTATATTC
ATATGCGACTTTGGCCTTTTAAATAAGTTTTTCCTTGATGCAATGCTGCATATGTGTATA
TGTTTTTTTATGGTAAGGTAGAGTCTCAGAATTGTTTTCTCTTGTAGAACGA--GACGCT
ACGGAT--------GAA
>IGR_4012_(TcII-like)
---------AGGAAAGGATCTACGAAAACCAAAAAAAAAAAAAAACAAGGGAGGGGTAAA
AGGTAAAGCATA----GAGAAGAAACCGTCATGACTTTTTTTTT---------GTTATTT
TTACGCGCCTGCATGCTGGGGAAGT----TGTTGATGGGACGGAAGATGACGACCCTTGC
TGTGACACTTGTATTCATGCCGCCCCACTCGTAACTGCAATGAAAGTACGGGTATGTTGT
TGTTGTTTTTTTTTTTGTGTGTGTGTGCCA----------CAGGGATTGGG-TGAAGACC
GTGGATGAGGGAGAGCGGCGAGAAGCAAGAAGATATTCATATATATATATATATATATAT
ATATATATATATATATATATTATATATGTCTATTGTGTTGGGAGCTTGTGAAACTACTGT
TTGTGAGAGGGCTGGCTAACTAATTTAATTAATGTATGATTATAAGAAGAAGAAAACGAA
GATATTTATTTACGATTCCTTCGCATCTTATGAATCTTTGGAAGACCGCAATGGGAGGAG
CCAATGAACCGATAACGTCAAGACGAAGCAATTTTTTTTTTTTTTTTTTTTTTTTTTT--
----------GGAGGGGGTTTGTTTGTTTGTTTTATTTTCGCCGTCCCACTCGGCATTTT
TTTCTGATTA-CCCCCCACCTTGAGACGGTGTCTTGCGGCTGGACGAACCCAAATTTTAC
CAATTCGTAAGTAATATAAACATCTCCAATCCGAATAGAGCGCAACATGCCAAGATAGCG
GTTATCAGAA------------ATATATATATATATATATATTGCATACTTGAAGCAAGC
ATGGAGGATATGGCGAGGCCACCGCCTCTTCTTTACCCCCCTTTTTATCAGCCTGTTTAA
TTTATAAGTTCTGTATTTGGCGAGCAGCCCAGGCAAATATTTTTTTTTTTTTCTTTTATG
TTTATTTATTGGGAGGGTGGGGTGGAAA-TTTTTTTCAAGAAGGTTCGTTTGTTCTGCGT
GGGCGTTCTTCCCGTCATTCTTCTTCGTGCGTGGGGGGCGGATGACGGTTGTTTTCATGC
ACTGGTGGTACCGAGGAAATCCTCACAGAAGAAACCAACCAGCGGGGGGAGAGGTGGCGC
GAAGATGCCCAAAGAAGGGGCATCGGACGACGTCACATGTCACACAACCGGGGTGGGGGA
ACTCGTTTTCACAGTTGGTCAAGCACGTGAAGGTGATGGTGCTGGTGGAACAAAAGTGGA
TAAAAGAGAGGAACCAAAATAAAAAGATAAAAATGCCGTTGAACCAAGAAGGTGAGGGGG
GTGGAAAAATAAGAGGGAAATATTGGGCTTCTTTTTCTGCCCGCTCATTTATTTTTCTTT
ACTGTTTTTTTCCGTGCTTTGGATGGCAGTTTTTTCCCCCTTCTCAATATCCCTCCTGTC
ATTGTTACTGTGAGTAGTGTAATGTTTTTTT-TTGTTTTTTTTTTTTTCTCAAGAGGGTT
TGCCCCAGCAATTCACAGCTGGTCCGAGCGCTGGTCGATGCCGTCAGCCCTGCGCCAAAA
ACAATGACCCCGTTAGGGAAACATGGCTCTTGGCTTTTCCACCTCGGATAATACGGGGCA
ATTGGCCCTGACGCCACGCTGAGGCGGCCGGCATTGCCAGGGGAGCGGTCTCCAGTTGGG
CTCTTTGCTTTTTGCTGGGGGCTTGGGTCGTGTGTCACCCGGTCCGCCCACACGACTGGG
GTGAGGAGATGTCCGGCTGCGGCGCCCCTTTTCCGACGAGCCTGGCAATAGACTGTGATA
CGCGCATTGCCAACTTCCGCATTTATTCATCGCCGCTGTCTCCGGGTCAGGTGCTTTG-C
CCTGCAGGAATGCCGCTGGCATTGTGGGGCACACGACCATGCGTTGGCAGCACGGCAGCG
ACCACATCATGGCGCCTTACAGGCTGACATCCAGAACACTCCACTGCAGGATGGTTGACT
TTTGGCTTCCCGAAGAATTGCACCCGTGTCTCTCGGTGATAGGCTCTGGCACTACGGTGA
TGTAGTCAACCATGAAGACACCGGTTTTTTTTCGTTCTGGTTGTTGTCGTTTTTTTTTTT
TTTTTTTTTTATGCCGGTGTGTTTTCATTTATCCCGATTACACTTTCAATCCGATGGGTA
GAGAGAGAAAAAAGGGGAAAAACTGCTGTTAGATTGCATATAATTTCTACTCTAACGGAT
ATTATTATTATAGGAGCTTGTGAAGAGAATGATTGCGGGAGAGCTGGTTAACTTAATTAA
TGTATATTTATTTATTTATATTTATATTTATATCCTGATAAACGCATGCACTCCTTTATG
AAACTTTTCCTGTCTTATGAATTTTGGGAAGGCCACGACCTTAAGGACATCAGGGAACCG
ATAGAGGCCAGATAATTTTTTATTTTTATTTTCACCCTCTCACCCACACCCTCTTTTTCA
TTCCCCACCACGCGGCGGAGTCTTGTGGCTGGAGGACCTCAAAGTTTGCTACCTCGTAAG
TAATATATATATATATATGTATGTATTTAGATG--TACACTTACTTGGTTTTAAACTTCG
AGGATATGGTGAATCCCCACTCTTATTCCATTCATCTCTTTCCTATTCCTATCGGGTTTG
TTTTCTCCTATTATTGATAAACTCAGGATTTGGCCAGCGGCCCAGAAGATTATTC-----
-AGTGTTGTATTGGAGGGGGGAATTTGCTCTCTTTCTCTCTTTCGAATAGATTTATATTT
ATATGCGACTTTGGCCTTTTAAATAAGTTTTTCCTTGATGCAATGCTGCATATGTGTATA
TGGTTTTTTATAGTAAGGTAGAGTCTCAGAATTGTTTTCTCTTGTAGAACAA--AACGCT
ACGGAT--------GAA
>IGR_4012_(TcII)
---------AGGAAAGGATCTACGAAAACCAAAAAAAACACAAGACAAGGGAGGGGTAAA
AGGTAAAGCATA----GAGAAGAAACCGTCATGACTTTTTTTT-----------GTATTT
TTACGCGCCTGCATGCTGGGGAAGT----TGTTGATGGGACGGAAGATGACGACCCTTGC
TGTGACACTTGTATTCATGCCGCCCCACTCGTAACTGCAATGAAAGTACGGGTATGTTGT
TGTTGTTTTTTTTT---TGTGTGTGTGCCA----------CAGGGATTGGG-TGAAGACC
GTGGATGAGGGAGAGCGGCGAGAAGCAAGAAGATATTCACACATATATATATATATA---
--------------------TATATATGTCTATTGTGTTGGGAGCTTGTGAAACTACTGT
TTGTGAGAGGGCTGGCTAACTAATTTAATTAATGTATGATTATAAGAAGAAGAAAACGAA
GATATTTATTTACGATTCCTTCGCATCTTATGAATCTTTGGAAGACCGCAATGGGAGGAG
CCAATGAACCGATAACGTCAAGACGAAGC---------TTAAATTTTTTTTTTTTTTT--
----------GGAGGGGGTTTGTTTGTTTGTTTTATTTTCGCCGTCCCACTCGGCATTTT
TTTCTGATTACCCCCCCACCTTGAGACGGTGTCTTGCGGCTGGACGAACCCAAATTTTAC
CAATTCGTAAGTAATATAAACATCTCCAATCCGAATAGAGCGCAACATGCCAAGATAGCG
GTTATCAGAAATATATATATATATATATATATATATATATATTGCATACTTGAAGCAAGC
ATGGAGTATGTGGCGAGGCCACCGCCTCTTCTTTACCCCCCTTTTTATCAGCCTGTTTAA
TTTATAAGTTCTGTATTTGGCGAGCAGCCCAGGCAAATTATTTTTTTTTTTTCTTTTATG
TTTATTTATTGGGAGGGTGGGGTGGAAATTTTTTTTCAAGAAGGTTCGTTTGTTCTGCGT
GGGCGTTCTTCCCGTCATTCTTCTTCGTGCGTGGGGGGCGGATGACGGTTGTTTTCATGC
ACTGGTGGTACCGAGGAAATCCTCACAGAAGAAACCAACCAGCGGGGGGAGAGGTGGCGC
GAAGATGCCCAAAGAAGGGGCATCGGACGACGTCACATGTCACACAACCGGGGTGGGGGA
ACTCGTTTTCACAGTTGGTCAAGCACGTGAAGGTGATGGTGCTGGTGGAACAAAAGTGGA
TAAAAGAGAGGAACCAAAATAAAAAGATAAAAATGCCGTTGAACCAAGAAGGTGAGGGGG
GTGGAAAAATAAGAGGGAAATATTGGGCTTTTTTTCCTGTCCGCTCATTTATTTTTCTTT
ACTGTTTTTTTCCGTGCTTTGGATGGCAGTTTTTTCCCCCTTCTCAATATCCCTCCTGTC
ATTGTTACTGTGAGTAGTGTAATGTTTTTTTGTTGTTTTTTTTTTTTTCTCAAGAGGGTT
TGCCCCAGCAATTCACAGCTGGTCCGAGCGCTGGTCGATGCCGTCAGCCCTGCGCCAAAA
ACAATGACCCCGTTAGGGAAACATGGCTCTTGGCTTTTCCCCCTCGGATAATACGGGGCA
ATTGACCCTGACGCCACGCTGAGGCGGCCGGCATTGCCAGGGGAGCGGTCTCCAGTTGGG
CTCTTTGCTTTTTGCTGGGGGCTTGGGTCGTGTGTCACCCGGTCCGCCCGCACGACTGGG
GTGAGGAGATGTCCGGCTGCGGCGCCCCTTTTCCGACGAGTCTGGCAATAGACTGTGATA
CGCGCATTGCCAACTTCCGCATTTATTCTTCGCCGCTGTCTCCGGGTCAGGTGCTTTGCC
CCTGCAGGAATGCCGCTGGCATTGTGGGGCACACGACCATGCGTTGGCAGCACGGCAGCG
ACCACATCATGGCGCCTTACAGGCTGACATCCAGAACACTCCACTGCAGGATGGTTGACT
TTTGGCTTCCCGAAGAATTGCACCCGTGTCTCTCGGTGATAGGCTCTGGCACTACGGTAA
TGTAGTCTACAATGAAGACACCGG--TTTTTTCGTTCTGGTTGTTGTCG--------TTT
TTTGTTTTTTATGCCGGTGTGTTTTCATTTATCCCGATTACACTTTTAATCCGATGGATA
GAGAGAGAACAAAGGGGAAAAACTGCTGTTAGATTGCATATAATTTCCACTCTAACGGAT
ATTATTATTATAGGAGCTTGTGAA------------------------------------
------------------------------------------------------------
------------------------------------------------------------
------------------------------------------------------------
-------------------------------GAGGACCTCAAAGTTTGCTACCTCGTAAG
TAATATATATATATATATATATG----TAGATG--TACACTTACTTGGTTTTAAACTTCG
AGGATATGGTGAATCCCCACTCTTATTCCATTTAACTCTTTCCTATTCCTATCGGGTTTG
TTTTCTCCTATTATTGATAAACTCAGGATTCGGCCAGCGGCCCAGAAGATTATTC-----
-AGTGTTGTATTGGAGGGGGGAATTTGCTCTCTTTCTCTCTTTCGAATAGATTTATATTT
ATATGCGACTTTGGCCTTTTAAATAAGTTTTTCCTTGATGCAATGCTGCATATGTGTATA
TGGTTTTTTATAGTAAGGTAGAGTCTCAGAATTGTTTTCTCTTGTAGAACAA--AACGCT
ACGGAT--------GAA
>IGR_4036_(TcII-like)
GATGTGTAGTCAAAGGGATGTGAGGAGGGAAAAAGGGAGAAGGAACAA--AAAGGGTGTG
GGGAAACGAATAATACGAGAGG--------------------------------------
-----------------GAGGAGGTCCACTGGCGTTGTACCGGTAGCTGTC--------C
CATGGCA--TGAATTGATGACCTCC-----------GGAAGGGAATTGC-----------
---------CTTATATACCCATTAGAACCAAAGAAGCGTCCAAGGCTTGGCTTGAAGACA
GAAGACGA-----ATTGACAAAAAGAAGGAAA----------------------------
---------------------------------TGTGTTGGA-----GCAAAAT------
-------------------------------ATGAGTGATTATGA------------GAA
AAGGTTTAACCA------------------------------------------------
-----------------------------------------TTTTTACTTTTTATTTT--
---------------------------------------------CCCAC----------
-----------CCACCCACTTTGTGA--GATTCTTGTGGCTG------------------
------------------------------------------------------------
------------------------------------------------------------
------------------------------------------------------------
------------------------------------------------------------
------------------------------------------------------------
------------------------------------------------------------
------------------------------------------------------------
------------------------------------------------------------
------------------------------------------------------------
------------------------------------------------------------
------------------------------------------------------------
------------------------------------------------------------
------------------------------------------------------------
------------------------------------------------------------
------------------------------------------------------------
------------------------------------------------------------
------------------------------------------------------------
------------------------------------------------------------
------------------------------------------------------------
------------------------------------------------------------
------------------------------------------------------------
------------------------------------------------------------
------------------------------------------------------------
------------------------------------------------------------
------------------------------------------------------------
------------------------------------------------------------
------------------------------------------------------------
------------------------------------------------------------
------------------------------------------------------------
-------------------------------GAGGACCCCAAAGTTTGCTACCTCGTAAG
TA----ATATATATATATATG------TAGATG--TACACTTACCTGGTTTTAAACTTCG
AGGATATGGTGAATCCCCACTCTTATTTCATTTATCTCTTTCCTATTCCTATCGGGTTTG
TTTTCTCCTATTATTGATGAACTCAGGATTTGGCCAGCGGCCCAGAAGATTATTCTTTTT
AGTTGCTGTCCT-----------CTTCTTTCCTCTCTCTCTCTC-------TCTATATAT
ATATA---------------------------------------------TATATATATA
TGCTTTTTT------------------AAAATTGTTTTCT-GCGAAGAGGAACTAAGGCT
TTAGACCACATCCAAAA
>IGR_4036_(TcIII-like)
GATGTGTAATCAAAGGGATGTGAGGAGGGAAAAAGGGAGAAGGAACAA--AAAGGGTGTG
GGGAAACGAATAATACGAGAGG--------------------------------------
-----------------GAGGAAGTCCACTGGCATTGTACCGGTAGCTGTC--------C
CATGACA--TGAATTGATGACCTCC-----------GGAAGGGAGATGC-----------
---------CTTCTATACCCATTAGAACCAAAGAAGCGTCCAAGGCTTGGATTGAGGACA
GAAGACGA-----ATTGACAAAAAGAAGGAAA----------------------------
---------------------------------TGTGTTGGA-----GCAAAAT------
-------------------------------ACGAGTGATTATGGGAAGA-------GAA
AAGGTTTAACCA------------------------------------------------
-----------------------------------------TTTTTACTTTTTATCTT--
---------------------------------------------TCCAC----------
-----------CCACCCACTTTGTGG--GGTTCTTGTGGCTG------------------
------------------------------------------------------------
------------------------------------------------------------
------------------------------------------------------------
------------------------------------------------------------
------------------------------------------------------------
------------------------------------------------------------
------------------------------------------------------------
------------------------------------------------------------
------------------------------------------------------------
------------------------------------------------------------
------------------------------------------------------------
------------------------------------------------------------
------------------------------------------------------------
------------------------------------------------------------
------------------------------------------------------------
------------------------------------------------------------
------------------------------------------------------------
------------------------------------------------------------
------------------------------------------------------------
------------------------------------------------------------
------------------------------------------------------------
------------------------------------------------------------
------------------------------------------------------------
------------------------------------------------------------
------------------------------------------------------------
------------------------------------------------------------
------------------------------------------------------------
------------------------------------------------------------
------------------------------------------------------------
-------------------------------GAGGATCCCAAAGTTTTCTACCTCGTAGG
TA----ATATATATATATGTG------TAGATGTGTACACTTACCTGGTGTTAAACCTCG
AGGATATGGTGAATCCCCACTCTTTTTCCATTTATCCCTTTCCTATTCCTATCGGGTTTG
TTTTCTCC---TATTGATAAACTCAGGATTCGGCCAGCGGCCCAGAGGATTATTCTTTTT
AGTTGCTGTCTT-----------CTTCCTC-CTCTCTCTCTCTC-------TCTATATAT
ATATATA---------------------------------------TATATATATATATA
TGCTTTTTT------------------AAAATTGTTTTCT-GCGAAGAGGAACTAAGGCT
TTAGGTCACACCCCAAA
>IGR_4036_(TcI_JRcl4)
GATGCGTAATCAAAGGGATGTGAGGAGGGAAAAAGGGAGAAGGAACAA--AAAGGGTGTG
GGGAAACGAATAATACGAGAGG--------------------------------------
-----------------GAGGAGGTCCACTGGCGTTGTACCGGTAGCTGTC--------C
CATGACA--TGAATTGATGACCTCC-----------GGAAGGGAGATGC-----------
---------CTTCTATACCCATTAGAGCCAAAGAAGCGTCCAAGGCTTGGATTGAAGACA
GAAGACGA-----ATTGACAAAAAGAAGGAAA----------------------------
---------------------------------TGTGTTGGA-----GCAAAAT------
-------------------------------ACGAGTGATTATGGGAAGA-------GAA
AAGGTTTAACCA------------------------------------------------
-----------------------------------------TTTTTACTTTTTATCTT--
-----------------------------------------CCCACCCAC----------
-----------CCACCCACTTTGCGA--GGTTCTTGTGACTG------------------
------------------------------------------------------------
------------------------------------------------------------
------------------------------------------------------------
------------------------------------------------------------
------------------------------------------------------------
------------------------------------------------------------
------------------------------------------------------------
------------------------------------------------------------
------------------------------------------------------------
------------------------------------------------------------
------------------------------------------------------------
------------------------------------------------------------
------------------------------------------------------------
------------------------------------------------------------
------------------------------------------------------------
------------------------------------------------------------
------------------------------------------------------------
------------------------------------------------------------
------------------------------------------------------------
------------------------------------------------------------
------------------------------------------------------------
------------------------------------------------------------
------------------------------------------------------------
------------------------------------------------------------
------------------------------------------------------------
------------------------------------------------------------
------------------------------------------------------------
------------------------------------------------------------
------------------------------------------------------------
-------------------------------GAGGATCCCAAAGTTTGCTACCTCGTAGG
TAATATATATATATATGTGTG------TAGATGTATACACTTACCTGGTGTTAAACTTTG
AGGACATGGTGAATCCCCACTCGTATTCCGTTTATCCCTTCCCTATTCCTATCGGGTTTG
TTTTCTCCTATTATTGATGAACTCAGGACTTGGCCAGCGGCCCAGAGGATTATTCTTTTT
AGTTGCTGTCCT-----------CTTCCTCCCTCCCTCTCTCTC-------TCTCTCTAT
ATATA---------------------------------------------------TATA
TATTTT----------------------AAATTGTTTTCT-GCGAAGAGGAACCAAGGCT
TTAGATCACACCCCAAA
>IGR_4036_(TcI_SylvioX10)
GATGCGTAATCAAAGGGATGTGAGGAGGGAAAAAGGGAGAAGGAACAA--AAAGGGTGTG
GGGAAACGAATAATACGAGAGG--------------------------------------
-----------------GAGGAGGTCCACTGGCGTTGTAACGGTAGCTGTC--------C
CATGACA--TGAATTGATGACCTCC-----------GGAAGGGAGATGC-----------
---------CTTCTATACCCATTAGAGCCAAAGAAGCGTCCAAGGCTTGGATTGAAGACA
GAAGACGA-----ATTGACAAAAAGAAGGAAA----------------------------
---------------------------------TGTGTTGGA-----GCAAAAT------
-------------------------------ACGAGTGATTATGGGAAGA-------GAA
AAGGTTTAACCA------------------------------------------------
-----------------------------------------TTTTTACTTTTTATCTT--
-----------------------------------------CCCACCCAC----------
-----------CCACCCACTTTGCGA--GGTTCTTGTGACTG------------------
------------------------------------------------------------
------------------------------------------------------------
------------------------------------------------------------
------------------------------------------------------------
------------------------------------------------------------
------------------------------------------------------------
------------------------------------------------------------
------------------------------------------------------------
------------------------------------------------------------
------------------------------------------------------------
------------------------------------------------------------
------------------------------------------------------------
------------------------------------------------------------
------------------------------------------------------------
------------------------------------------------------------
------------------------------------------------------------
------------------------------------------------------------
------------------------------------------------------------
------------------------------------------------------------
------------------------------------------------------------
------------------------------------------------------------
------------------------------------------------------------
------------------------------------------------------------
------------------------------------------------------------
------------------------------------------------------------
------------------------------------------------------------
------------------------------------------------------------
------------------------------------------------------------
------------------------------------------------------------
-------------------------------GAGGATCCCAAAGTTTGCTACCTCGTAGG
TA--ATATATATATATGTGTG------TAGATGTATACACTTACCTGGTGTTAAACTTTG
AGGACATGGTGAATCCCCACTCGTATTCCGTTTATCCCTTCCCTATTCCTATCGGGTTTG
TTTTCTCCTATTATTGATGAACTCAGGACTTGGCCAGCGGCCCAGAGGATTATTCTTTTT
AGTTGCTGTCCT-----------CTTCCTCCCTCCCTTTCTCTC-------TCTCTCTAT
ATATA---------------------------------------------------TATA
TATTT----------------------AAAATTGTTTTCT-GCGAAGAGGAACTAAGGCT
TTAGATCACACCCCAAA
