# Supplementary material for: A Genome-Wide Analysis of Genetic Diversity in Trypanosoma cruzi Intergenic Regions
Source: PLoS Negl Trop Dis. 2014 May 1;8(5):e2839. doi: 10.1371/journal.pntd.0002839 (PMC4006747; doi:10.1371/journal.pntd.0002839)
Supplement: Dataset S1 — Intergenic regions from unrelated loci that share blocks of significant sequence similarity. The file contains i) a spreadsheet summarizing listing the non-allelic, non-homologous IGR regions that share significant blocks of sequence similarity; ii) multiple sequence alignments where these unrelated IGRs were aligned to highlight the portion of the IGR that is shared; and iii) a figure in PDF format that shows the alignment in context. The alignments are provided in CLUSTAL format (.clw) and as colored renderings in PNG format, as produced by Jalview (purine/pyrimidine color scheme, only applied to regions of the alignment with 90% identity). The IGR IDs listed in each alignment correspond to those in Table S3. (ZIP) [file pntd.0002839.s010.zip › Dataset S1/sequences/entire-IGR/IGR_Group_17.fa]

>IGR_6492_(TcII-like)
TTTTACACGCCAAAAGAAAAACGGGAATAGGAGGAAGGGATAGGAACACCATGAGCAACG
CATTGGAGATGGTTGCCAAGGAGGGAGTGACATCACTTATTTATTTATTTTATTTCATCT
TATCTTTTCCTCTTAACGTTTTTTTTTTTTGTTTTTTTTTTTTGCATGGTGTTTTGAAAA
TGAGAGCGAAAAGAAAAAGAACAAAAAAAAAAGAAAAAAAAATACGTGGAGCGCGGAGGA
GAACAATGGCTGTGATCACGAGAAAAAAAGACACCTCCTCCATCCGAGGTGTTTAAGGGG
CGAATGGGACAGGGAAGGCAAAAATAAAAAATAAAAAAAGGGAGGGAGGGAGGAGAGGGG
AGACCCTACGGGGCTGTTTTGGTTCGTGTGTGTGTGTGTGTGAAAGGGAAAGGGAAAGAG
AGTTTGTTTTTTTGCGGTTTTTGGGGATTGTGATTTTGTTTTATTTGACGATTTTTAAAT
TTTTATTTTATTTTATGTTCCATATTTCTGGTTGTTGTTTTTTTTTTTTTTTTTTTTTTT
TTTCGGTAAATGGGAGTTGCTGTTGTACGACTGTCTTTTGTGCTGCTCTCATCGCATGCG
TTTTTGTTTTGTTTTGTTTTGTTTTCTGTCAACGCAATTCCGCTTCTATTCTTTGGTTTT
TTGTGTTCTCCGTCTTGGCACATCGCTGTTTCTTTAAAATGTGCCCCTCCTCCCCGTACT
TCTGTGTTTTTTCCTCTCCATCTCTCTCTACCTCTCTGTCTGTGTGAGTGTGTTTTGTTT
TGTTTTGTATTGCTTCGGTATAATGAGGGAGGGGGAGAAAATAACAACCAAAAAGAAGAA
AAAACGTCTATTTATATATTTAAATAAAAACTGAGCTTGCATATATATATATAGGCTTAA
AAATATTATATGCACACACTTCACTCTCTCTCTCTCTCTATATATATATATATATATGCA
TGTATTTGAGGGTCTCTGAGTGTATGTATGCACATTATATATAAGCGGCTATAATAAACG
CCCATGCAAGCAAAGAGAAAGCCATATATATATATATATATATATCGTTGTACATGTGTG
CGCGATTCTTCTGCATGAAACCGAACACCCACACATTTCTTTTCTTCTTCTTCTTTGTTG
TTGTTGTTGTGTGCGTGCTAGCAGCAAATTTATGCATGGATTTTTGTTTGTTTGTTGTTT
CGCCGTTGGGTGCCCAAGCAGGAGCCCTGAGCATTCCGTACTGTGGTTGTTTCCACAGCA
CTGTCTTGCAATATTTTTTTTTTCTTGTTTTTTTTTTTTTTTGCGACTTCTTGCATCGTA
GAATAATTTTGTTGTTTTTTTTTTTTTTTGGCGCATCCCCTTTGTTTAACGTTGTGTGTC
TGTGTGTGCTTTTGTCATCTACTTTTCGGTCATGCTGCTCCAAATTCCACGCGTTCTGCC
GGGACTATTGCCCGGTTATTTGCTTCCGCCTGCATCCTGCCCATTCTGCTGTTTTTCTTC
CTTTTGCCACGGCTTTGTTCTTCAACAAGGGTGGCTGCAAAGAGGAAAAGGGGAGGGGTT
GGAGAGAAGGAGGATGCCTGGTGCTTGTTTGGGAAACAGATGAGTAATGCGTGCGTCGCG
TTTTGTTCTGCGTGCTGCTGTTGCTACTGCTGGAAAAGTGAAGCGGTGGAGGGCAGAAAT
TAAGAACGGTGGAAGCGGCACTGTGATTGATTTATTTCTCTTTTGGTTCTCTGTCTTTCT
GCGCCATTAATTTTTTTCATTCATTTTTTTATGGGCTTTGGGGAGCGAGGGACGAAAGAG
ATAGCCATGCATGCATGCATACAAAAATGACAAATATATTTATTTATTTATTTTCTTTTC
CAGGTGTCTCTGGTAGAGAAGAGGGTGGAGAAATTGTCAAAAAGACATGAACTTTTTATT
TTATTGTTTGTTTGGAAGGAGGGATTATTATTATCATTTTTTTTTTTAGCGGCGTCGACA
CAGTGTTGTCTCGTTTCATGTTGGTTTTTCCCCCTTTATTTCATCTTTGTGGTTCGTGCC
TCTCCATGCAACATGTGCACCATGCATATATCTGTTCGTATATATATATACATATACACA
GGTGTGTATGTATGGAGGCATTCACTCATTATTTTTTTTTTTTTGAACGGCGCAGTTGGG
CGGAAAGTTTGGATTTTTTGTTTTTCTGCTTTTTTTGAATTTTTGGTTGTTGAAACGCAC
ACACCCACACGTGTCTTTATGTGTGGTATTCATATTTATGTGTGTGTGTGTGTGTTTGTG
GGGGGGCGTGGTGTTGTGATGAAAGTTTGGCGTTGCTACCGCACCGTGCATGCACCCGAC
ACACTTTCATGGGTGTGTGGGATGGGGCTCAGTATTATTCGCGGCGGTGTGGGCGGCTGC
AACAGACTGTCGATGAAGAGGGAGGGAAAAAAAAACCAGATGCACCGGCGACTCACGACT
GAAGCCCGCGGGTCGGAGTGAACCGGAACGAAGGGAGGGATTGCATACGACACAACTGAC
GACATCTGCGTCAACGCACGGACATTATGTGCATAAGTTTATTGAACAAAGCGGAAGCAA
GACAATGGATTCTTTTAGAGGCCGGTTTCTTAGTTTTGTTGCTTTCTCTGCCTCCATTTT
TCTCTACGACATTTTATGAAGATGGGGGAAAGAAAAAAAATGACAAAATATCCTGTCGGC
GAGGGTGGCGAACAGCAGACCTTTCTCCCGTTTACTCACTCAGTGAAGTATTAATGCGGA
GATCTTAATTGAGCCTCTATTCTTGACGTGAATGACGGCAAGACAAGGAGACCTCTCCCC
CCTCATCCTCTGAAAGTAACGAAGAGAATGTGAACAGGTGCAAGGCAACAGGAACGCAGA
AATGACAAGGAGCAAACAAAGGAGGATTGGTGGTGCAGATCCATATTTATGGATGCCATA
TTATATGATTATTACTATTATTATTAATATTATTATGATATATACTTTTAAAGGCAACTG
GTAGAAAGAATACGCGGAATTGCGGGGTGCTCGGTAGATGATCGTGGGTGTCTCGTTTAT
CTGCTCCGTTTCCCCGCGAATTGATTTGGCGTTAAACGATAATGTTTGAAGGCAGCGAGT
GAAGTACATTTTTCTGTTATTTTTGTTGTGTTTTTTTTCCGCCTACTTTACTGCCCTTCA
CACGGAGGGGTTCGGCGGCTGTGGAGCCCCAATCAATACCGCTTTGTCAGTTCCCAGTGA
GCCCGGTAGTTATGCGTATGCCTTTTGGAATTGTTTGTTTACTGGTGTTTTGGTGTTCGA
TGGTTCTTGTCTAAAGCGGCGGGATATTGGGTGCGTTGAGCCAAAATGTAACTTGCCACG
GCGTTGTTTTTTTTTCTCTCTGCAGGAAGAAAGAGG-AAAAGGACTCATCCGGGCACATA
TTCTGTTTATATTAAGCGTAAAATAAAATAAAGATATGAGTAAATTAACAGAAAGAAAGG
AATTGTTGTTGGCGTGGGGGAGGGGGTATGAGGTATGAGGAAGCTTATGGAAATTGGAGA
AAACAGAAAGCACACGGCGGCAGCGAGGAGTGGGGTTAAAAAAAAAAAAAAAATCTTCCG
GGTTTATTTGAAAGAAAGTGAAGCGGATTACATTAGGAAGCGAAATGCTTTTTGCACCAA
ATGGAGTGTTTTAATTTGGACTCTAAAGAAGTGCGCTTTTTTTTCTTTGTTTTTTACGTT
TGTTTGTATTTCAGTAGTGTACCCCTGTTTCTTTTTTTTTTTTTATATAATGTCCCTTCA
CCTTTTTTTTTATTTTGACGTTAGTCGTTGTTCTCGGCCTACGGTTTTCTTTTTTTTTTT
TACCAGCCTTATTTATTTATCTTTCAGCCTTTTTTTTCTTTCTTTATTTTTTATTTGCGT
ATCCTCCTTTTCTAGTCTCACCGGGTATTCGTGTGTTTATGGGTGCGTGCATGTGTGTAT
ACATACATACATACATATATATCTTTGCGTGTGTGTGTGCTTTTGTGGCGGGAAAGGTGG
ATACTGTGGCTTCCCTGTATTCCCCGTAACTTTTTCCATGCTTGTATTGTGTATTGCCTA
AGATAGCGGTGGGGGGGGGGGAGGGGAGGAGCACAGCCGTGTAGCAATGCGTGCCGGCTC
CTCAGCGGTGGCCACCGTGACGCCGGCGGAGAACGCGCTGCTTTCACCCGGCGTACCATT
TGCTATCACCAAAAAGATTGCCACTCCGCAGCAGGATCTTGTAGCAGCGGCGGGAACGAT
CAGTAGTTTTGTTTCTGTCAACGCAATTCCGCTTCTATTCTTTGGTTTTTGTGTTCTCCG
TCTTAGCCCATCGCTGTTTCTTTAAAATGCGCTCCTCCTCCCCGTACTTCTGTGTTTTTC
CCTCTCCCTCTCTCTCTACCTGTCTGTCTGTCCGTCTGTCTGTGTGAGTGTGTTTTGTTT
TCTTTTGTGTCGCTTCGGTATAATGAGGGAGGGGGAGAAAATAACAACCAAAAAAACAAA
ACAAAAAAAAAAAACGTATATTTATATATTTAAATAAAAACTGAGCTTGCATATATATAT
ATATATATATATATATATATATATATATATATATATATATATATATATATATATATATAT
ATAGGCTTAAAAATATTATATGCACACACTTCACTCTCTATATATATGCATGTATTTGTG
GCTCTCTGAGTGTATGTATGCACATTATATATAAGCGGCTATAATAAGCGCGCATGCAAG
CAAAGAGAAAGCCATATATATATATATATATATCGTTGTACATGTGTGCATGATTCTTCT
GCATGAAACCGAACACCCACACATTTCTCTTCTTCTTCTTTGTTATTGTTGTTGTTGTTG
TTGTTGTGTGCGTGCTAGCAGCAAATTTATGCATGGATTTTTGTTTGTTTGTTGTTTCGC
CGTTGGGTGCCCAAGCTGGAGCCCTGAGCATTCCGTACTGTGGTTGTTTCCACGGCACTG
TCTTGCAATAATGTTTTTTTTTCTTGTTTTTTTTTTTTTTTTTTTTTGCGACTTCTTGCA
TCGTAGAATACTTTTGTTGATTTCTTGGCGCATCCCCTTTGTTCAAAGTTGTGTGTGTCT
GTGTGTGCTTTTGTCATCTACTTTTCGGTCATGCTGCTCCAAATTCCACGCGTTCTGCCG
GGACTATTGCCCGGTTATTTGCTTCCACCTGCATCCTGCCCATTCTGCTGTTTTTCTTTC
TTTTGCCACGACCTTGTTCTTCAACAAGGGTGGCTGCAAAGAGGAAAAGGGGAGGGGTTG
GAGAGAAGGAGGATGCCTGGTGCTTGTTTGGGAAACAGATGAGTAATGCGTGCGTCGCGT
TTTGTTCTGTGTGCTGCTGCTGCTACTGCTGGAAAAGTGAAGCGGAGGAGGGAAGAAATT
AAGAACGGTGGAAACGGCACTGTGATTGATATATTTCTCTTTTGGTTCTCTGTTTTTCTG
CGCCATTAATTATTTTCATTCATTTTTTTATGGGCTTTGGGGGGCGAGGGACGAAAGAGA
CAGCCATGCATGCATGCACACAAAAATGACAAGTATACATATATATTTTCTCTTCCAGGT
GTCTCTGGCAGAGAAGAGGGTGGAGAAATTGTCCAAAAGACATGAACTTTTTTTTTACTT
TATTGTTTGTTTGGAAGGAGGGATTTCTTTTTTTTTTTTTTTTTTTTTTTTTTTTAGCGG
CGTCGACACAGTGTTTTCTCGTTTCATGTTGGTTTTTCCTCCTTTATTCCATCTTTGTGG
TTCGCACCTCTCCATGCAACACGTGCACCATGCATATATCTGTTCATATATACATATATA
TACAGGTGTGTGTATGTCTGGAGGCATTCACTCATTTTTTTTTTTTTTTTTTTGAACGGC
GCAGTTGGACGGAAAGTTTGGATTTTTTGTTTTTCCGCTTTTTTTAAATTTTTGGTTGTT
GAAACGCACTCACCCACACGTGTCTTTATGTGTGGTATTCATATTTATGTGTGTGTGTGT
GTGTGTGTGTGTTTGTGGGGGGCGTGGTGTAGTGATGAAAGTTTGGCGTTGCTACCGCAC
CGTGCATGCACCCGACACACTTTCATGGGTGTGTGGGATGGGGCTCGGTATTATTCGCGG
CGGTGTGGGCGGCTGCAAACAGACTGTCGATGAAGAGGGAGGGAGACAAAAACCAGAAGC
ACCGGCGACTCACGACTGAAGACTGCGAGTCGGAGTGAACCGGAACGAAGGGAGGGATTG
CATACGACACAACTGACGACATCTGCGTCAACGCACGGAAATCATGTGCATAAGTTTATT
GAACAAAGCGGAAGCAAGACAATGGATCCTTTTAGAGGCCGGTTTTTTAGTTTCGTTGCT
TTCTCTGCCTCTATTTTTCTCTACGACATTTTATGAAGATGGGGGAAGAAAAAAAATTGA
CAAAATATCCTGTCGGTGAAGGTGGCGAACAGCACACCTTTTTCCCATTTACTCACTCAG
TGAAGTATTAATGCGGAGATCTTAATTGAGCCTCTATTCTTGACGTGAATGACGGCAAGA
CAAGGAGACCTCTCCCCCCTCACCCTCTGAAAGTAACGAAGAGAAAGTGAACAGGTGCAA
GGCAAAAGGGATGCAGAAATAAGAAGGAGCAAACAAAGGAGGATTGTTAGTGCAAATCCA
TATTTATGGATGCCATATTTTTATGATTATTACTATTATTATTACTATTATTATGATATA
TACTTTTAAAGGCAACTGGTGGAAAGAATACGCGGAATTGCGGGGTGCTCGGTAGATGAT
CGTGGGTGTCTCGTTTATCTGCTCCGTTTCCCCGTGAATTGATTTGGCGTTAAACGATAG
TGTTTGAAGGCAGCGAGTGAAGTACATTTTTCTGTTATTTTTGTTGTGTTTTTTTCCGCC
TACTTTACTGTCCTTCAAACGGAGGGTTTCGGCGGCTGTGGAGCCCCAATCAATACCGCT
TTGTCAGTTCCCAGTGAGCCCGGTAGTTATGCGTATGCCTTTTGGAATTGTTTGTTTACT
ACTGTTTTGGTGTTCGATGGTTCTTGTCTAAAGTGGGGGGATATTGGGTGCGTTGAGCCA
AAATGTAACTTGCCACGGCGTTGTTTTTTCTCTCTCTGCAGGAAGAAAGAGGAAAAGGAC
TCATCCGGGCACATATTCTGTTTATATTAAAAGTAAAATAAAGATATGAGTAAATTAACA
GAAAGAAAGGAATTGTTGTTGGCGTGGGGGAGGGGATATGAGGTATGAGGAAGCTTATGG
AAATTGGAGAAAACAGAAAGCACACGGCGGCAACGAGGAGTGGGGTTAAAAAAAAAAAAA
AAATCTTCCGGGTTTATTTGAAAGAAAGTGAAGAGGATTACATTAGGAAGCGAAATGCTT
TTTGCACCAAATGGAGTGTTTTTATTTGGACTCTGACGAAGTGCGCTTTTTTTTTTTCTT
TGTTTTTTCCGTTTGTTCGTATTTCAGTAGTGTACCCCTGTTTCTTTTTTTTTTTTTTTT
TATTTGCGTATCCTCCTTTTCTAGTCTCACCGGGTATTCGTGTGTTTATGGGTGCGTGCA
TGTGTGTATATATACATACATACATACATATATACCTATGCGTGTGTGTGTGTGTGTGTT
TGTGTGGCGGGAAAAGTGGATACTGTAGTTTCCCTGTATTCCCTGTAACTTTTTCCATGC
TTTTATTGTGTATTGCCTAAGATAGCGGTGGGGGGGAGGGGAGGAGCACAGCCGTGTAGC
A
>IGR_6483_(TcII-like)
------------------------GAATAGGAGT--------------------------
-------GATATTCACTAAGGA--------------------------------------
------------------------------------------------------------
------------------------------------------------------------
------------------------------------------------------------
------------------------------------------------------------
------------------------------------------------------------
------------------------------------------------------------
-----------------------------------------TTTTTTTTTTTTTTTTTTT
TTTTGGT-----------------------------------------------------
------------------------------------------------------------
------------------------------------------------------------
------------------------------------------------------------
------------------------------------------------------------
------------------------------------------------------------
------------------------------------------------------------
------------------------------------------------------------
------------------------------------------------------------
------------------------------------------------------------
------------------------------------TGGAT-------------------
------------------------------------------------------------
------------------------------------------------------------
------------------------------------------------------------
------------------------------------------------------------
------------------------------------------------------------
------------------------------------------------------------
------------------------------------------------------------
------------------------------------------------------------
------------------------------------------------------------
------------------------------------------------------------
------------------------------------------------------------
-------------------------------------------GATGTGAATTTTCTAAT
TTATTCT-----------------------------------------------------
------------------------------------------------------------
---------AAGATGCGCATC---------------------------------------
------------------------------------------------------------
------------------------------------------------------------
------------------------------------------------------------
------------------------------------------------------------
------------------------------------------------------------
------------------------------------------------------------
------------------------------------------------------------
------------------------------------------------------------
------------------------------------------------------------
------------------------------------------------------------
------------------------------------------------------------
------------------------------------------------------------
------------------------------------------------------------
------------------------------------------------------------
-------------------------------------------AATTTGAAAAGTAACTA
TTGGAAAGAATACGCGGAATTGCGGGGTGCTCGGTAGATGATCGTGGGTGTCTCGTTTAT
CTGCTCCGTTCCCCCGTGAATTGATTTGGCGTTAAACGATAGTGTTTGAAGGCAGCGAGT
GAAGTACATTTTTCTGTTATTTTTGTTGTG-TTTTTTTCCGCCTACTTTACTGTCCTTCA
AACGGAGGGGTTCGGCGGCTGTGGAGCCCCAATCAATACCGCTTTGTCAGTTCCCAGTGA
GCCCGGTAGTTATGCGTATGCCTTTTGGAATTGTTTGTTTACTACTGTTTTGGTGTTCGA
TGGTTCTTGTCTAAAGTGGGGGGATATTGGGTGCGTTGAGCCAAAATGTAACTTGTCACG
GCGTTG-TTTTTTCTCTCTCTGCAGGAAGAAAGAGGAAAAAGGACTCATCCGGGCACAT-
------------------------------------------------------------
------------------------------------------------------------
------------------------------------------------------------
------------------------------------------------------------
------------------------------------------------------------
------------------------------------------------------------
---------------------------------------TATTATTATTATTATTATTAT
TATTATTATTA-------------------------------------------------
------------------------------------------------------------
------------------------------------------------------------
------------------------------------------------------------
------------------------------------------------------------
------------------------------------------------------------
------------------------------------------------------------
------------------------------------------------------------
------------------------------------------------------------
------------------------------------------------------------
------------------------------------------------------------
------------------------------------------------------------
------------------------------------------------------------
------------------------------------------------------------
------------------------------------------------------------
------------------------------------------------------------
---------------------------------------TTATTATTATTATTATTATTA
TTATTATTCGCAT-----TAGCATATTTA-------------------------------
------------------------------------------------------------
------------------------------------------------------------
------------------------------------------------------------
----------TTGTTATTTATT--------------------------------------
--ATTGTTGCCCG-----------------------------------------------
------------------------------------------------------------
------------------------------------------------------------
------------------------------------------------------------
-------------------------------TATTT------------------------
---------TTACCTTAAATCTTTTATTTGTGAAATTT---------------------A
CGGC--------------------------------------------------------
------------------------------------------------------------
---------------------AATTCCTTTTTTTTTTTTTTTCTTTTTTTTTTTTTG---
------------------------------------------------------------
------------------------------------------------------------
------------------------------------------------------------
------------------------------------------------------------
------------------------------------------------------------
------------------------------------------------------------
------------------------------------------------------------
-----------------------------------------------AAAAAC-------
------------------------------------------------------------
------------------------------------------------------------
------------------------------------------------------------
-----------------TCTCCATGA-ATTTCATGAAAAT--------------------
------------------------------------------------------------
------------------------------------TTATTGGCATG-------------
------------------------------------------------------------
------------------------------------------------------------
------------------------------------------------------------
------------------------------------------------------------
------------------------------------------------------------
------------------------------------------------------------
------------------------------------------------------------
------------------------------------------------------------
------------------------------------------------------------
--------CTT-------------------------------------------------
------------------------------------------------------------
-------------------------------------------------GAAGCTTA---
------------------------------------------------------------
---------------ATCTGAAAGA-----------------------------------
------------------------------------------------------------
------------------------------------------------------------
--------------------------------------CGTG-------GGGT-------
------------------------------------------------------------
------------------------------------------------------------
------------------------------------------------------------
-
>IGR_6483_(TcII)
------------------------GAATAGGAGT--------------------------
-------GATATTCACTAAGG---------------------------------------
------------------------------------------------------------
------------------------------------------------------------
------------------------------------------------------------
------------------------------------------------------------
------------------------------------------------------------
------------------------------------------------------------
-------------------------------------------------TTATTTTTTTT
TTTTGGT-----------------------------------------------------
------------------------------------------------------------
------------------------------------------------------------
------------------------------------------------------------
------------------------------------------------------------
------------------------------------------------------------
------------------------------------------------------------
------------------------------------------------------------
------------------------------------------------------------
------------------------------------------------------------
------------------------------------TGGAT-------------------
------------------------------------------------------------
------------------------------------------------------------
------------------------------------------------------------
------------------------------------------------------------
------------------------------------------------------------
------------------------------------------------------------
------------------------------------------------------------
------------------------------------------------------------
------------------------------------------------------------
------------------------------------------------------------
------------------------------------------------------------
-------------------------------------------GATGTGAATTTTCTAAT
TTATTCT-----------------------------------------------------
------------------------------------------------------------
---------AAGATGCGCATC---------------------------------------
------------------------------------------------------------
------------------------------------------------------------
------------------------------------------------------------
------------------------------------------------------------
------------------------------------------------------------
------------------------------------------------------------
------------------------------------------------------------
------------------------------------------------------------
------------------------------------------------------------
------------------------------------------------------------
------------------------------------------------------------
------------------------------------------------------------
------------------------------------------------------------
------------------------------------------------------------
-------------------------------------------AATTTGAAAAGTAACTG
GTGGAAAGAATACGCGGAATTGCGGGGTGCTCGGTAGATGATCGTGGGTGTCTCGTTTAT
CTGCTCCGTTTCCCCGTGAATTGATTTGGCGTTAAACGATAGTGTTTGAAGGCAGCGAGT
GAAGTGCATTTTTCTGTTATTTTTGTTGTG-TTTTTTTCCGCCTACTTTACTGTCCTTCA
AACGGAGGGGTTCGGCGGCTGTGGAGCCCCAATCAATACCGCTTTGTCAGTTCCCAGTGA
GCCCGGTAGTTATGCGTATGCCTTTTGGAATTGTTTGTTTACTACTGTTTTGGTGTTCGA
TGGTTCTTGTCTAAAGTGGGGGGATATTGGGTGCGTTGAGCCAAAATGTAACTTGTCACG
GCGTTG-TTTTTTCTCTCTCTGCAGGAAGAAAGAGG-AAAAAGACTCATCCGGGCACAT-
------------------------------------------------------------
------------------------------------------------------------
------------------------------------------------------------
------------------------------------------------------------
------------------------------------------------------------
------------------------------------------------------------
------------------------------------------------------------
------------------------------------------------------------
------------------------------------------------------------
------------------------------------------------------------
------------------------------------------------------------
------------------------------------------------------------
------------------------------------------------------------
------------------------------------------------------------
------------------------------------------------------------
------------------------------------------------------------
------------------------------------------------------------
------------------------------------------------------------
------------------------------------------------------------
------------------------------------------------------------
------------------------------------------------------------
------------------------------------------------------------
------------------------------------------------------------
-------------------------------------------TATTATTATTATTATTA
TTATTATTCGCAT-----TAGCATATTTA-------------------------------
------------------------------------------------------------
------------------------------------------------------------
------------------------------------------------------------
----------TTGTTATTTATT--------------------------------------
--ATTGTTGCCCG-----------------------------------------------
------------------------------------------------------------
------------------------------------------------------------
------------------------------------------------------------
-------------------------------TATTT------------------------
---------TTACCTTAAATCTTTTATTTGTGAAATTT---------------------A
CGGC--------------------------------------------------------
------------------------------------------------------------
---------------------AATTCCTTTTTTCTTCTTTTCCTTTTTTG----------
------------------------------------------------------------
------------------------------------------------------------
------------------------------------------------------------
------------------------------------------------------------
------------------------------------------------------------
------------------------------------------------------------
------------------------------------------------------------
-----------------------------------------------AAAAAC-------
------------------------------------------------------------
------------------------------------------------------------
------------------------------------------------------------
-----------------TCTCCATGA-ATTTCATGAAAAT--------------------
------------------------------------------------------------
------------------------------------TTCTTGGCATG-------------
------------------------------------------------------------
------------------------------------------------------------
------------------------------------------------------------
------------------------------------------------------------
------------------------------------------------------------
------------------------------------------------------------
------------------------------------------------------------
------------------------------------------------------------
------------------------------------------------------------
--------CTT-------------------------------------------------
------------------------------------------------------------
-------------------------------------------------GAAGCTTA---
------------------------------------------------------------
---------------ACCTGAAAGA-----------------------------------
------------------------------------------------------------
------------------------------------------------------------
--------------------------------------CGTG-------GGGT-------
------------------------------------------------------------
------------------------------------------------------------
------------------------------------------------------------
-
