# Supplementary material for: A Genome-Wide Analysis of Genetic Diversity in Trypanosoma cruzi Intergenic Regions
Source: PLoS Negl Trop Dis. 2014 May 1;8(5):e2839. doi: 10.1371/journal.pntd.0002839 (PMC4006747; doi:10.1371/journal.pntd.0002839)
Supplement: Dataset S1 — Intergenic regions from unrelated loci that share blocks of significant sequence similarity. The file contains i) a spreadsheet summarizing listing the non-allelic, non-homologous IGR regions that share significant blocks of sequence similarity; ii) multiple sequence alignments where these unrelated IGRs were aligned to highlight the portion of the IGR that is shared; and iii) a figure in PDF format that shows the alignment in context. The alignments are provided in CLUSTAL format (.clw) and as colored renderings in PNG format, as produced by Jalview (purine/pyrimidine color scheme, only applied to regions of the alignment with 90% identity). The IGR IDs listed in each alignment correspond to those in Table S3. (ZIP) [file pntd.0002839.s010.zip › Dataset S1/sequences/entire-IGR/IGR_Group_4.fa]

>IGR_1869_(TcIII-like)
----------------------------GGCAATGTGTCTAA----------GATTACGA
CCG--------------------------------------------------------G
AAGGGAAAAGAGGAAAAAATAAATGCGT----------------ATTCT-----------
----------------------------------------------AAGGAACAACTCGA
AGA---------------------------------------------------------
-----------AGATGGTAACCG-----------------GGCTAGTAACAAGGTTGCGG
GCCCCAAAAGTG--------GGA-----------GCAGAGACGAGTTAAAAAGGAAAAGG
AGACAAAGAAGATGAA-------------------------ATTCATATT---ATTGTTT
GGGATAAACTTAAAAAAAAAAAAAAAAAAAAAACAAGCTAAATAAAAAA---------CA
ACAAGAGAAAAGTAATGT------TTTTATTTTAATTTGAGGCGTGTGAATAGCACGTGC
ATCTATACAGGACCAAATAAAAGGGCAGGGGTATTCATCGATCCAACCTGTTTGTTTACA
ATTTGATGATTGGATTGGTTACCAAAGACACCGCGTTGGAGGATGGCGAGGAGTAGTTGT
CTCGTCCATCTCGCTCAGCCCCCGACGACGACTACTCTCCACGCAGAGGAAAGTCCGACG
GTTGTGGGACCCCGGGAAAAACCTGCTGCTTTGCGGGGTTACGGCGAGCCCGGCTATCAT
GGATTGCTTTGTGACCCAAACTGCCCACCGTTGATGTATGCATGTGGACTCAACCCCTTC
TGAAGTGGGAAATGTTGAGCCCATCAAAATGAATTTTGATCTTCTT----TTGTTGTTGT
TGTTGTTGTTCCGTGTCTTTTTGTAGGAATAGGAGGAAAATTTCTCAGTCAGACGCATAT
TGTGATTTATTGTCCTGTTTTCTTTTCCCATTTCTCTATTTTGGCCCTTTTCAAACAAAT
TCTCTTGAGGAGTCGTTGTGTTTCACATTTCTCGGTGGGAGTTGCTGACGAGATTATA--
----------TGGGTATATGGGTATGTTTTTTTGTGT---GGGGGGGAAACTAGGGCGGA
TGATTCGGTCGGCATTGTGTGGGGTTGCTGGGTTTCTCTTTT-----TGTGTGTGTGTGT
GTTTGTAGACGAGCGTTTTCTTTGGGATGTGAACGCGGGTGGGTGGACGGGCGGGTCTTT
GGCGTGCTATTTTTAGGGGAATAAGAACCATTGGTCAGATGCCGAAGCTTGCATAACGGT
CTTTGCTCTTTTCTTGGCTTTGCTTTGTTT---CCGTGTCATTTTGTCATTATTATGCCT
TTC-TTTTATTCTCTCGTGCTCCTGCTTT-TATTCCGCCCCCTCTTTTTCTTTTTTCTTT
TTTCTCTCTACTGCCACCCGCAGTCTCAAAGGCTTCCGC---------------------
------------------------------------------------------------
------------------------------------------------------------
------------------------------------------------------------
------------------------------------------------------------
------------------------------------------------------------
------------------------------------------------------------
------------------------------------------------------------
------------------------------------------------------------
------------------------------------------------------------
------------------------------------------------------------
------------------------------------------------------------
------------------------------------------------------------
------------------------------------------------------------
------------------------------------------------------------
------------------------------------------------------------
------------------------------------------------------------
------------------------------------------------------------
------------------------------------------------------------
------------------------------------------------------------
------------------------------------------------------------
------------------------------------------------------------
------------------------------------------------------------
------------------------------------------------------------
------------------------------------------------------------
------------------------------------------------------------
------------------------------------------------------------
------------------------------------------------------------
------------------------------------------------------------
------------------------------------------------------------
------------------------------------------------------------
------------------------------------------------------------
------------------------------------------------------------
------------------------------------------------------------
------------------------------------------------------------
------------------------------------------------------------
------------------------------------------------------------
------------------------------------------------------------
------------------------------------------------------------
------------------------------------------------------------
------------------------------------------------------------
------------------------------------------------------------
------------------------------------------------------------
------------------------------------------------------------
------------------------------------------------------------
------------------------------------------------------------
------------------------------------------------------------
------------------------------------------------------------
------------------------------------------------------------
------------------------------------------------------------
------------------------------------------------------------
------------------------------------------------------------
------------------------------------------------------------
--------------------------------------
>IGR_1869_(TcI_SylvioX10)
----------------------------GGCAATGTGTCTAG----------GATTACGA
CCG--------------------------------------------------------G
AAGGGAAAAGAGGAAAAAATAAATGCGC----------------ATTCT-----------
----------------------------------------------AAGGAACAACTCGA
AGA---------------------------------------------------------
-----------AGATGGTAACCG-----------------GGCTAGTAACAAGGTTGCGG
GCCCTAAAAGTG--------GGA-----------GCAGAGGCGAGTTAAAAAGGAAAAGG
AGACAAAGAAGATGAA-------------------------ATTCATATT---ATTGTTT
GGGATAAACT------------------AAAAAAAAGCTAAATAAAAAA---------CA
ACAAGAGAAAAGTAATGT------TTTTATATTAATTTGAAGCGTGCGAATAGCATTTGC
ATCTATACAGGACCAAATAAAAGGGCAGGGTTCTTCATCGATCCAACCTGTTTGTTTACA
ATTTGATGATTGAATTGGTTACCAAAGACACCGCGTTGGAGGATAGCGAGGAGTAGTTGT
CTCGTCCATCTCACTCAG-CCCCGACGACGACTACTCTCCACGCAGAGGAAAGTCCGACG
GTTGTGGGACCCCGGGAAAAACCCGCTGCTTTGCGGGGTTACGGCGAGCCCGGCCATCAT
GGATTGCTTTGTGACCCAAACTGCCCACCGTTGATGTATGCATGTGGACTCAACCCCTTC
TGAAGTGGGAAATGTTGAGCCCATCAAAATAAACCGTGATCTTCTT-------TTGTTGT
TGTTGTTGTTCCGTGTCTTTTTGTAGGAATAGGAGGAAAATTTCTCAACCAGACGCATAT
TGTGTTTTCTTGTCCTGTTTCCTTTTCCCACTTCTCTACTTTGGCCCTTTTCAAACACAT
TCTCTTGAGGAGTCGTTGTGTTTCACATTTCTCGGTGGGAGTTGCTGACAAGATTATATA
TAGATATATGTATATATATGGGCATGTTTTTTTGTGTGGAGGGGGGGAAACAAGGGCGGA
TGATTCGGTCGGCATTGTGTGGGGTTGCTGGGTTTCTCTTTTGTGTGTGTGTGTGTGTGT
GTTTGTAGACGAGCGTTTTCTTTGGGGTTTGAATGCGGATGGGTGGACGGGCAGGTCTTT
GGCGTGCTATTTTTAAGGGAATAAGAACTATTGGTCAGATGCCGAAGCTGGCATAACGGT
CTTTGCTCTTTTCTTGGCTTTGCTTTGTTT---CCGTGTCATTTTGTCATTATTATGCCT
TTCTTTTTATTCTCTTGTGCTCCTGCTTT-TATTCCGCCCCCTCTTTTTCTTTT---TTT
TCT--CTCTACTGCCACCCGCAGTCTCAAAGACTTCCGCATGGCCAGCATCAAGTGTGGA
AGCCGTCGCAAGGCCCGCCGCGCCCACTTTCAGGCGCCGAGTCATGTGCGCCGCATCCTC
ATGAGTGCCCCTCTCTCGAAGGAGCTCCGCGCAAAGTACAACGTGCGTGCTATGCCCGTC
CGTAAGGACGATGAAGTGCGCGTGAAGCGTGGCGCGTACAAGGGCCGTGAGGGCAAGGTC
ACGGCGTGCTACCGCCTCCGTTGGGTGATTCACATCGACAAGGTGAACCGTGAGAAGGCG
AACGGCACCACCGTCCCCGTTGGGGTGCATCCCTCCAATGTGGAAATCACGAAGCTGAAG
CTCAACCACAACCGCAAGGCGATCCTTGAGCGCAAGGACCGCAGCACAAAGAGCGACAAG
GGAAAGGGCAAGGTGACTGCCGCCGAGAAGGCCATGCAGCAGATGGACTAGAGAGTAACA
CGAAAGAGGGAGAAAAATTGGTGGGGAGGGGCAATGAGGCATAATTTCTTTGTTGTTCTT
TTACTGATTTTTTTTTATGATTCTTTTTCACTTTGTTCAAACCAATTTAATTTTCTCTTC
AGTGAGGGGAAGCATCCCTGTGTCACTTTTAGGGCAGTTTGCCTTATGTCAGACGGTGCG
GCAATGAAGTTGCGTGATGATCTCCTCTCTTTGTTTGTTTGTTCTTCTTTCCTTTTAATT
GCCAACGAAAGGTACTGCTGCCCCTGTCGCTGCTGTTTGCAGAGGCAGAGAGAATGAATT
GCGTTGCGGACATATCTTACATGGGAATATCACGTGCTAATGGAATGGACAAATGGTTGA
TGTAAGCTTCTTCCATTGACGCTTGGTGAAAATGGAATGCTGCGGCAGCGGGTTGTTTTC
AGGCCACAGAAAGCTCTGGTCCCACAGGCCATCGGAACCCCTCGGAGAGAGTGAGAAAAA
ATATATATGGAGGCAAAAGGGAAATTCTCGTGAGGCAACGGTGGAAGAAATGCGGTTGAC
ACGGTGATCCAATGCCGTGGCTCCCATAGTGTAGCGGTTATCACCTCGGACTCTGAATCC
GATAACCCTGGTTTGAGTCCAGGTGGGAGCAATTTTTTCTCTTATTTATTGGCGTGACTT
GTAGATCTCCGTGGATTGTGTCAATTTGGCGCGGCCAGTTGTTGGAGGTTGATATTTTTA
CGTATTTTTTTTTTTGTTTTTTGTTTTTATTATTGTTTGTTATTGTTTGCCTCATCGTTG
TTATGATTTCTCCCTTTACTTTCCTTGTTTTTTTTTTTTGTCTGTTTGTTTGTTTTTGTT
CTTGACCGGCCTTCACATGAACGGTGCGTGCTGCAGTCATTTCTGGAGCAAAAGATGCTG
CGTGCTAGTCGACTGTGGAAGAACATCAGGGCGGCTGACATTGAGGCAAAGATCAGAGCC
AGCTATATACTTCAGCCGTTGCAGGACGTCAAGGTAGTCGACGCCAGTGGAGGATGTGGG
AGTTTCTTCAACATCACAGTGGTGTCGCATGCATTTCGTGATAAACCGTTGGTGCAACAG
CATCGCTTGGTGAACGAGGCGCTTAAGGGTGAAATTCCACTGATTCACGGCTTTTCCCTC
ACCACTAAAGCGGAGTAGAAATAATTATTTGTGGATGGATTATATTGCACGGCCTCTCGT
CACACGTTACTTCTTCCATTATTATTATTTTTTTTTCTTTGCGTGTGTGCGTGGGGGAAA
GTCTTTTGTTATTTTTTGTTCTTGTTGTTGTGTTTATCCGGTAACAGAAAAGAAAAGGGA
AAAGGGAGGAGGAGCGATGAGGATGTTATTTACTTTTATTTTTATTATTGTTATTTGCCC
TGAAGCCATCCCTTTTCTTTTTGTTTTTGTTCCTTTTCTCTCTTCGCTGTGAAGCGCACA
AAAAGGGCTTAAGAGGGTCACGCGAGGATTATTCCCTCACATCCACACGCTGGCATTGTC
AGGATGAAACAAGAACATGAAGAAATGGACCCGGTCGCCACCGCCGCGATGTTGCCTGAG
GCAGACGATGTTGATGGTACCTCACCCGCGGAGGGGGCGGAGGGCGAAAACGACGATGAT
TGGGGGCCCGCATTCTTTGAGGAGGAAGATGAGTGTGTGTCGCTTCTTGTGCGTTTGCAG
GAGGCCTTGCAGCTGCAGGACGACCGTGACGCCACTCTTCCTACTGTCGCTGAAGATCCA
AATGGTGTGGCGGCAGCGTTATATCGTCTTGATCGTATCATCGCCCGCTATCAGGAGTCC
CCGCATCTGCTGCACGGGTACTTGGAGGTGCTGCTTGGGCCACTTGTGGCGACGCTGCAA
GACCTTCTCCCTGCTGCCACGGATATATGGCGCATGGAAGATGGAATTGAGAGACCAGAA
GGCGATAATGCGGTGTCGGCTCAGGAGGAACCTGATTACACGCTGGGTGCAAACTATGAT
GAGTACGATGTGGATGCAGCGAAGACGGCGATTCACCACGTTAGCCGTGCCATTTATGTC
ATTGTGAAAACCGCGGGTGAAAAGTGTTGTACGTCATATTTCTCCAACGATGTGAAACTC
TATGAAGATGTGTTTTATGCCCTGCGTTTGTGGCAGCGTAGTGCCAAATACCGCCGTGAA
TGGGAAGTCCGCTATTGTCTGCTTCTATGGCTCTCAAACCTCGTACTTGTACCGTTTTCA
CTTAGTATCATTGACTCCACAGATCGTGGCGGATCCCTCTCCGACGCCGTACTTGAGACG
GCAATGGCGTTTTTGAGTGACACTTCCAAGTGTCGTGAAGGGGCGGCTCTTCTTGTTGCT
CGGCTCCTTACAAGGCCGGACGGAGAGGCGCATCGTAGGCGTTTCTTTGCGTACGCCAGA
GAAGTGATTACAGACATCTCCAAGAGCAGTTTCCCGTTACACGGTGTGCTTCTGGCCCTT
GCAAAGACGCTAAAATGTGGGCAACGCCGTGAATTGGCGCCCTACGCTCCGGGGCTTATC
CCAATCGTCGCTGGTGTGCTGGAATCCCGCAGTAGTGATGCGTTGGTGTGCAAAGCAGCC
GTAAAGGTGGAACAGCGGCTGGCACTCGTCTTGTTGAGGGGCCGTTCTGCCCCGTGGAAG
TACCAAAGACATGTGTCTTCTCTCGACAAAAATTTGGCTGTCTCTACGCCTTTAGACGTT
GCTGCGGATGTGACTTCCTCAATTGGGGCCCATCGGAC
>IGR_1861_(TcIII-like)
TAGTTGGTGTCATCTGCGCCACTAAAAAAGAAATGCTTCCAGTTTTGTTTTCGATTGTGG
TCGTTTTGT-----------------TGTTGTTGTTTTTTGGAGTGAACATGGCTTGTTG
AGGGAAAGATTGGGAGGGTTGAATGCTTGCCTATATTTTTCACAATTTT-----TGTTGT
TGGTGTTTTCTGGAGGTTATACTGTGGGGCTCATGCGAAAGGTTGGGGGAGGTGAGTAGA
AGAATGAGGTGTTTTTGTGTGTTTGATTTTCGTTTCTCCCTTGTTTCTTGGCAGCACTTT
TACTCCCCTGCAGATCCCAGCCGTTGGCGAGGGCTTCCGCAGCTGGAGACTCGGGAGGGG
TCCCAAGGAATGTCCCGTTTGGAATGCCGAGCCCGAATGGATGTAATGGAACGGTGAGGG
AAGCCATTGGAAGGGATTTTGACTCCGCGTGTTCCACTTGCACTCTTATTCCCATTGGTG
GGTCTG----------------------AGAGCCCGGCGATCTCAATGCTTGCACTCTCA
GCTTGTGTGCGTGCATGTGTTTTGTTTTGTTT--TTTTGAATTTTGTTGAGGG-ATGTGC
ATCTATACAGGAACAAATAAAAGGGCAGGGGTATTCATCGATCCAACCTGTTTGTTTACA
ATTTGATGATTGGATTGGTTACCAAAGACACCGCGTTGGAGGATGGCGAGGAGTAGTTGT
CTCGTCCATCTCGCTCAGCCCCCGACGACGACTACTCTCCACGCAGAGGAAAGTCCGACG
GTTGTGGGACCCCGGGAAAAACCTGCTGCTTTGCGGGGTTACGGCGAGCCCGGCTATCAT
GGATTGCTTTGTGACCCAAACTGCCCACCGTTGATGTATGCATGTGGACTCAACCCCTTC
TGAAGTGGGAAATGTTGAGCCCATCAAAATGAATTGTGATCTTCTT----TTGTTGTTGT
TGTTGTTGTTCCGTGTCTTTTTGTAGGAATAGGAGGAAAATTTCTCAGTCAGACGCATAT
TGTGTTTTCTTG------------------------------------------------
-----------------------------CCTCGCCGAAAG-------------------
---------------ACATGGGAGTTTC--------------------------------
-----------GCA--GTGTGC---------CTCTCTCTCTC-----TGTGTGTGTATGT
GT----------------------------------------------------------
------------------------------------------------------------
-----CATTTTTCTCTTTTTTTTCCTGTCTGCACCATTCCCTTTTGTC------------
-TC-------TCTCTTGCTCGCCCGCCCTGTGTTTTCCCTCATTTATTTCTCTTCCCTTT
TCT---TGTGATG-------------CAAATGCATACGTGT-------------------
------------------------------------------------------------
------------------------------------------------------------
------------------------------------------------------------
------------------------------------------------------------
------------------------------------------------------------
------------------------------------------------------------
------------------------------------------------------------
------------------------------------------------------------
------------------------------------------------------------
------------------------------------------------------------
------------------------------------------------------------
------------------------------------------------------------
------------------------------------------------------------
------------------------------------------------------------
------------------------------------------------------------
------------------------------------------------------------
------------------------------------------------------------
------------------------------------------------------------
-----------------------------------------------TTTGATGTTT---
------------------------------------------------------------
------------------------------------------------------------
------------------------------------------------------------
------------------------------------------------------------
---------------CCGGCGCAGG-----------------------------------
------------------------------------------------------------
------------------------------------------------------------
------------------------------------------------------------
------------------------------------------------------------
------------------------------------------------------------
------------------------------------------------------------
------------------------------------------------------------
------------------------------AATTCCTCAGATATTCA-------------
------------------------------------------------------------
------------------------------------------------------------
------------------------------------------------------------
------------------------------------------------------------
------------------------------------------------------------
------------------------------------------------------------
------------------------------------------------------------
------------------------------------------------------------
------------------------------------------------------------
------------------------------------------------------------
------------------------------------------------------------
------------------------------------------------------------
------------------------------------------------------------
------------------------------------------------------------
------------------------------------------------------------
------------------------------------------------------------
------------------------------------------------------------
------------------------------------------------------------
------------------------------------------------------------
------------------------------------------------------------
--------------------------------------
>IGR_1861_(TcI_SylvioX10)
TAGTTGGTGTCATCTGCGCCACTAAAA-AAAAGTGCTTCCAGTTTTGTTTTTGATTGTGG
TTGTTTTGT--TGTTGTTGTTGTTGTTGTTGTTGTTTTTTGGAGTGAACATGGCTTGTTG
AGGGAAAGATTGGGAGGGTTGAACGCTTGCCTACATTTTTCACAATTTT-----TGTTGT
TGTTGTTTTCTGGAGGTGATGCTGTGGGGCTCATGCGAGAGTTTGGGGGAGGTGAGTAGA
AGATTGAGGTGTTTTTGTGTGTTTGCTTTTCTTTTTTCCCTTGTTTCCTGGCAGCACTTT
TACTCCTCTGCAGATCCCAGCTGTTGGCGAGGGCTTCCGCAGCTGGAGACGCGGGACGGG
TCCCAAGGAATGTCCCGTTTGGAATGCCGAGCCCGAATGGATGTAATGGAAGGGTGAGGG
AAGCCATTGGAAGGGATTTTGACTCCACGTGTTCCACTTGCACTCATATTCCCATTGGTG
GGTCTG----------------------AGAGCCCGGCGATCTCAACGCTTGCACTCTCA
GCTTGTGTGTGTGCATGTGTTTTGTTTTGTTTTGTTTTGAATTTTGTGGAGGG-ATGTGC
ATCTATACAGGACCAAATAAAAGGGCAGGGGTCTTCATCGTTCCAACCTGTTTGTTTACA
ATTTGATGATTGAATTGGTTACCAAAGACACCGCGTTGGAGGATAGCGAGGAGTAGTTGT
CTCGTCCATCTCACTCAG-CCCCGACGACGACTACTCTCCACGCAGAGGAAAGTCCGACG
GTTGTGGGACCCCGGGAAAAACCCGCTGCTTTGCGGGGTTACGGCGAGCCCGGCCATCAT
GGATTGCTTTGTGACCCAAACTGCCCACCGTTGATGTATGCATGTGGACTCAACCCCTTC
TGAAGTGGGAAATGTTGAGCCCATGAAAATAAACCGTGATCTTCTT-------TTGTTGT
TGTTGTTGTTCCGTGTCTTTTTGTAGGAATAGGAGGAAAATTTCTCAACCAGACGCATAT
TGTGTTTTCTTG------------------------------------------------
-----------------------------CTTCGCCGAAAG-------------------
---------------ATATGGGAGTTTC--------------------------------
-----------GCA--GTGTGC---------CTCTCTCTCTC-----TCTGTTTGTGTGT
ATTTGT------------------------------------------------------
------------------------------------------------------------
-----CTTTTTTCTC-TTTTTTTCTTGTTTGCACCATTCCCTTTTGTC------------
-TC-------ACTCTTGCTCGCCCGCCCTGTGTTGTCCATCATTTATTTCTTTTCCCTTT
TCT---TGTGATG-------------CAAATGCATACGTGT-------------------
------------------------------------------------------------
------------------------------------------------------------
------------------------------------------------------------
------------------------------------------------------------
------------------------------------------------------------
------------------------------------------------------------
------------------------------------------------------------
------------------------------------------------------------
------------------------------------------------------------
------------------------------------------------------------
------------------------------------------------------------
------------------------------------------------------------
------------------------------------------------------------
------------------------------------------------------------
------------------------------------------------------------
------------------------------------------------------------
------------------------------------------------------------
------------------------------------------------------------
-----------------------------------------------GTTG---------
------------------------------------------------------------
------------------------------------------------------------
------------------------------------------------------------
------------------------------------------------------------
------------------------------------------------------------
------------------------------------------------------------
------------------------------------------------------------
------------------------------------------------------------
------------------------------------------------------------
------------------------------------------------------------
------------------------------------------------------------
------------------------------------------------------------
------------------------------------------------------------
------------------------------------------------------------
------------------------------------------------------------
------------------------------------------------------------
------------------------------------------------------------
------------------------------------------------------------
------------------------------------------------------------
------------------------------------------------------------
------------------------------------------------------------
------------------------------------------------------------
------------------------------------------------------------
------------------------------------------------------------
------------------------------------------------------------
------------------------------------------------------------
------------------------------------------------------------
------------------------------------------------------------
------------------------------------------------------------
------------------------------------------------------------
------------------------------------------------------------
------------------------------------------------------------
------------------------------------------------------------
--------------------------------------
>IGR_1861_(TcII-like)
TAGTTGGTGCCATCTGCGCCACTAAA--AAAAATGCTTCCAGTTTTGTTTTTGATTGTGG
TCGTTTTTT----------TTGTTGTTGTTGTTGTTTTTTGGAGTGAACATGGCTGGTTG
AGGGAAAGATTGGGAGGGTTGAACGCTTGCCCATATTTTTCACAATTTTTTTTCTGTTGT
TGTTGTTTTCTGGAGGTGATGCTGTGGGGTTCATGCGAGAGGTTGGGGGAGGTGAGTAGA
AGATTGAGGTGTTTTTTTGTGTTTGATTTTCGTTTTTCCCTTTTTTCTTGGCAGCACTTT
TACTCCCCTGCAGATCCCAGCTGTTGGCGAGGGCTTCCGCAGCTGGAGACGCGGGAGGGG
TCCCAAGGAATGTCCCGTTTGGAATGCCGAGCCCGAATGGATGTAATGGAACGGTGAGGG
AAGCCATTGGAAGGGATTTTGGCTCCACGTGTTCCACTTGCACTCATATTCCCATTGGTG
GGTCTG----------------------AGAGCCCGGCGATCTCAAGGCTTGCACTCTCA
GCTTGTGTGTGTGGATGTGTTTTGTTTTGTTT--TTTTGAATTTTGTGGAGGG-ATGTGC
ATCTATACAGGACCAAATAAAAGGGCAGGGGCCTTCATCGATCCATCCTGTTTGTTTACA
ATTTGATGACTGAATTGGTTACCAAAGACACCGCGTTGCAGGATAGCGAGGAGTAGTTGT
CTCGTCCATCTCACTCAGCCCCCGACGACGACTACTCTCCACGCAGAGGAAAGTCCGACG
GTTGTGGGACCCCGGGAAAAACCTGCCACTTTGCGGGGTTACGGCGAGCCCGGCTATCAT
GGATTGCTTTGTGACCCAAACTGCCCACCGTTGATGTATGCATGTGGACTCAACCCCTTC
TGAAGTGGGAAATGTTGAGCCCATCAAAATAAACTGTGATTTTCTTTTTTTTGTTGTTGT
TGTTGTTGTTCCGTGTCTCTTTGTAGGAATAGGAGG-AAATGTCTCAGCCAGACGCATAT
TGTGTTTTCTTG------------------------------------------------
-----------------------------CTTCGCCGAAAG-------------------
---------------ACATGGGAGTTTT--------------------------------
-----------GCA--GTGTGC---------CTCTCTCTCTC-----TCTGTGTGTGTGT
GT----------------------------------------------------------
------------------------------------------------------------
-----CTTTTTTCTC-TTTTTTCCTTGTTTGCCCCATTCCCTTTTGTC------------
-TC-------TCTCTTGCTTGCCTGCCCTGTGTTGTCCCTCATTTATTTCTCTTCCCTTT
TCT---TGTGATG-------------CAAATGCATACGTGT-------------------
------------------------------------------------------------
------------------------------------------------------------
------------------------------------------------------------
------------------------------------------------------------
------------------------------------------------------------
------------------------------------------------------------
------------------------------------------------------------
------------------------------------------------------------
------------------------------------------------------------
------------------------------------------------------------
------------------------------------------------------------
------------------------------------------------------------
------------------------------------------------------------
------------------------------------------------------------
------------------------------------------------------------
------------------------------------------------------------
------------------------------------------------------------
------------------------------------------------------------
-----------------------------------------------GTTGATGCTT---
------------------------------------------------------------
------------------------------------------------------------
------------------------------------------------------------
------------------------------------------------------------
---------------CCGGCGCAGGA----------------------------------
------------------------------------------------------------
------------------------------------------------------------
------------------------------------------------------------
------------------------------------------------------------
------------------------------------------------------------
------------------------------------------------------------
------------------------------------------------------------
------------------------------ATTTCCTCAGATATTTA-------------
------------------------------------------------------------
------------------------------------------------------------
------------------------------------------------------------
------------------------------------------------------------
------------------------------------------------------------
------------------------------------------------------------
------------------------------------------------------------
------------------------------------------------------------
------------------------------------------------------------
------------------------------------------------------------
------------------------------------------------------------
------------------------------------------------------------
------------------------------------------------------------
------------------------------------------------------------
------------------------------------------------------------
------------------------------------------------------------
------------------------------------------------------------
------------------------------------------------------------
------------------------------------------------------------
------------------------------------------------------------
--------------------------------------
>IGR_1861_(TcII)
TAGTTGGTGCCATCTGCGCCACTAA---AAAAATGCTTCCAGTTTTGTTTTTGATTGTGG
TCGTTTTTTTGTGTTGTTGTTGTTGTTGTTGTTGTTGTTTGGAGTGAACATGGCTGGTTG
AGGGAAAGATTGGGAGGGTTGAACGCTTGCCTATATTTTTCACAATTTTTGT--TGTTGT
TGTTGTTTCCTGGAGGTGATGCTGTGGGGTTCATGCGAGAGGTTGGGGGAGGTGAGTAGA
AGATTGAGGTGTTTTT-TGTGTTTGATTTTCGTTTTTCCCTTTTTTCTTGGCAGCACTTT
TACTCCCCTGCAGATCCCAGCTGTTGGCGAGGGCTTCCGCAGCTGGAGACGCGGGAGGGG
TCCCAAGGAATGTCCCGTTTGGAATGCCGAGCCCGAATGGATGTAATGGAACGGTGAGGG
AAGCCATTGGAAGGGATTTTGACTCCACGTGTTCCACTTGCACTCATATTCCCATTGGTG
GGTCTG----------------------AGAGCCCGGCGATCTCAAGGCTTGCACTCTCA
GCTTGTGTGTGTGCATGTGTTTTGTTTTGTTT--TTTTGAATTTTGTGGAGGG-ATGTGC
ATCTATACAGGACCAAATAAAAGGGCAGGGGCCTTCATCGATCCATCCTGTTTGTTTACA
ATTTGATGACTGAATTGGTTACCAAAGACACCGCGTTGCAGGATAGCGAGGAGTAGTTGT
CTCGTCCATCTCACTCAGCCCCCGACGACGACTACTCTCCACGCAGAGGAAAGTCCGACG
GTTGTGGGACCCCGGGAAAAACCTGCCACTTTGCGGGGTTACGGCGAGCCCGGCTATCAT
GGATTTCTTTGTGACCCAAACTGCCCACCGTTGATGTATGCATGTGGACTCAACCCCTTC
TGAAGTGGGAAATGTTGAGCCCATCAAAATAAACTGTGATTTTCTTTTTGTTGTTGTTGT
TGTTTTTGTTCCGTGTCTCTTTGTAGGAATAGGAGG-AAATGTCTCAGCCAGATGCATAT
TGTGTTTTCTTG------------------------------------------------
-----------------------------CTTCGCCGAAAG-------------------
---------------ACATGGGAGTTTT--------------------------------
-----------GCA--GTGTGCTCTCTCTCTCTCTCTCTCTC-----TCTGTGTGTGTGT
GTGTGT------------------------------------------------------
------------------------------------------------------------
-----CTTTTTTCTC-TTTTTTCCTTGTTTGCCCCATTCCCTTTTGTC------------
-TC-------TCTCTTGCTCGCATGCCCTGTGTTGTCCCTCATTTATTTCTCTTCCCTTT
TCT---TGTGATG-------------CAAATGCATACGTGT-------------------
------------------------------------------------------------
------------------------------------------------------------
------------------------------------------------------------
------------------------------------------------------------
------------------------------------------------------------
------------------------------------------------------------
------------------------------------------------------------
------------------------------------------------------------
------------------------------------------------------------
------------------------------------------------------------
------------------------------------------------------------
------------------------------------------------------------
------------------------------------------------------------
------------------------------------------------------------
------------------------------------------------------------
------------------------------------------------------------
------------------------------------------------------------
------------------------------------------------------------
-----------------------------------------------GTTGATGTTT---
------------------------------------------------------------
------------------------------------------------------------
------------------------------------------------------------
------------------------------------------------------------
---------------CCGGCGCAGGA----------------------------------
------------------------------------------------------------
------------------------------------------------------------
------------------------------------------------------------
------------------------------------------------------------
------------------------------------------------------------
------------------------------------------------------------
------------------------------------------------------------
------------------------------ATTTCCTCAGATATTCA-------------
------------------------------------------------------------
------------------------------------------------------------
------------------------------------------------------------
------------------------------------------------------------
------------------------------------------------------------
------------------------------------------------------------
------------------------------------------------------------
------------------------------------------------------------
------------------------------------------------------------
------------------------------------------------------------
------------------------------------------------------------
------------------------------------------------------------
------------------------------------------------------------
------------------------------------------------------------
------------------------------------------------------------
------------------------------------------------------------
------------------------------------------------------------
------------------------------------------------------------
------------------------------------------------------------
------------------------------------------------------------
--------------------------------------
