# Supplementary material for: A Genome-Wide Analysis of Genetic Diversity in Trypanosoma cruzi Intergenic Regions
Source: PLoS Negl Trop Dis. 2014 May 1;8(5):e2839. doi: 10.1371/journal.pntd.0002839 (PMC4006747; doi:10.1371/journal.pntd.0002839)
Supplement: Dataset S1 — Intergenic regions from unrelated loci that share blocks of significant sequence similarity. The file contains i) a spreadsheet summarizing listing the non-allelic, non-homologous IGR regions that share significant blocks of sequence similarity; ii) multiple sequence alignments where these unrelated IGRs were aligned to highlight the portion of the IGR that is shared; and iii) a figure in PDF format that shows the alignment in context. The alignments are provided in CLUSTAL format (.clw) and as colored renderings in PNG format, as produced by Jalview (purine/pyrimidine color scheme, only applied to regions of the alignment with 90% identity). The IGR IDs listed in each alignment correspond to those in Table S3. (ZIP) [file pntd.0002839.s010.zip › Dataset S1/sequences/entire-IGR/IGR_Group_9.fa]

>IGR_1208_(TcIII-like)
CAAATGTTTCTTAAGAAAAACGCCACACACACAAAAAAAAAAAAAAAAAAAAAAGGAGAA
AATGAGCTGAGGAAGAAAAGATTGGATTGATGATCACAAAGAAGTTGGATTGCTCATATA
AAGGGGAGCTGGTCTATCGGATATGCTTTCACTTGCAAAAGGGGGGTGGAGTGGTGTTAG
ACCGAAAAATCTTTTTTTTTTTTTCTGTGTGTGTGTGCGTGTGTTTCATTGCGTGTACGT
TTTTATTGTGTGTATATATTTGTATGTGTTTGTATGTGTTTTTTTCGGCTGTCGATATGC
TGTGATTACGCAGCGGTGAAGGGAGGGCCAGTCCGCGTCGCAAGTACAGAGTACAATGAG
ATGAGACGGAGCTCCAGAATGCAAGGCTCAAAGAAGCTACGGGTGGGAAACGTATTATGT
TGCAATAACAACAACAAAAAACCCAAAATAAATGTGAGTGCTAATAGGATGTGTATTCTG
ACAGACCTTATTTGTGTCTGTGAGTATGACGTCCTCTATGAAGAATAAATATGCGCAAGA
AGGGAGGGGAATGCGTCCAGCGGGCCCAGGGCGCACCACCAGGAAAGGACCACAAATGGG
TAAAGAAATGGAGGAGGTGTGGGCGAGGAATACAGAGGAGGCGGAAGGGTCATGAAAAAC
AAACAAAAAATAAACCCCGAGAAGAGAGAGAGAGAGGCGGGGAAGAAAAAAAAAAAAAAC
AAAAACAAATAATTTTTTTTTTCTTTTGTTTTGTTTTGTTTTGTTTTGTTCGGTGACTTT
TTTTTTTTTTCCTTCTTCTTTTTTTTGTTGTTGATTTTCTTTTCTTTTCTTTTTTTTTTT
TCCTAAAAAAAGGTATTTTTTTTTTCTTTTTTTTTCTTTTCTTTCGTTATATCACCCACT
CTTTGAATTTCAGTTTCCCCTTTTTTTTTTTTTTCTTCTTTTTTTCTCTTTTCTTTTTTT
TGCGTTTTTTTTTTTTTTTTTTTTTCTGGCAGGTGCCTCTTAAATAAACGCCTACGCATT
TATACATGCATGCATGCGTGTATAAATGAAAATATAAATAAATATGTATGCACAGAGACA
GAGGGACAGAGAGAAGTGTGATATTATGTGAGTATTTACATCCACAGGGAGGGGAGGAGG
GGGAAAAAAAAAGGAGAAAACAAAAAGAAGAAGAAGAAGAAGAAGAAGAAAAAAAAAAAA
AAAAAAAAAAGAGTGGCGCGGGCAACATGTCACGAGAACTCCACATATGCCCGGAAGAGA
AATTTTTATATATTTATTTAATACCTTCCCTTTTTTCTTTCTTTTTTTTTTTTTTTTTTT
TTTTTTTCTTTTGCATTTGGGGGAACTTAAACCGATAAAATATACATACATGCATACATA
TACATATATATTTATATATTTATTTATTTATATGATTATATGTATTCTTGTCCGCCCATC
CAACACTCAGGAACCAAAAAGATTAGAGAGAAGTATGAAGAGAAAGAGAGAGATCAACGC
ACCCTCGAATTGCGGTGCATACAAACGCACACATCCGCATTAAGAAGGAAATAATGAGAA
GAAACAAATCAAAACAAATAAAAAACAACAAAAGGAAGTCGGAGAGGGAGGTGAAGGGTA
TGTGTGCGTGTGTGTGTGTGTGTGGGAATTGCGAGGGCATGCTGGCTGAAGCAATTCCCC
CATCCCCCTCCACCCCTTTTAGAAAAAAGAGGAGGTGAGAGCATGCGAAGATGTCCAATA
CATACATACATATATACTAATATTATATTATACGATAATATATCTATATTGCTAAGCGTG
ATGGATGGGGTGTTGCGCATCCGTGTGTGTGTGTGTGTGTGTGTGTGTGTGCAAGCGAGG
CGTCTGTTGAAGGGGGGGGGGGGGAAAAAGCGAGAGGGTTCTCTGAGTTTTTGTCTGGTG
AATGGCGGTTTTGATTTTGTGTTTTCAGCACAATTTCCTTTTCTTTTGGTTTCTTTTTTT
ATTATGCAATTTTTTTTTCTTTTTTCTTTTCTTTTCTTTTCTTTTCTCTCAATTGTCGAT
TTATTCATCTTTTTTTTTTTTTTAAATTTAAATTTTAATTTTTTTTTATTTTTCATGCGA
CTTCCCCCTTTTTTTTTTTTTTTTCTTTTGTCCTCGTCCAACGTGTATTTCCCTTCCGTT
TTTATTCTTTTCTTTTCTCTCATTGTTCTTTTCTCCCCCCCACCACCCCCTCTTTTTTCC
AATTTTTTTTTTTTTTTAGTGTTTTTTTTTTGTTTTTTTTTTTTTGTGTGGCTCCTTCTC
GTCGGTGCGGCTGTTTTTTTTTTTCTTTTTTTTTTTTTAACAAAAAAATAATAAAAATAA
AAAATACGCCGTGCATCCGCAATACGTCTGTCTGTCTGTCTGTCTGTCTGTACGTAAGGC
CGAAGGGGGAAGGGAGGGGAGGGGAGGGGTTTGCGGTCCACGTGTACATGCGTACACCTC
TACGTACACGTGTACACATTAAAATATAAAATATAAAATATTAAATGTATACATACATGT
ATGTTTTTTTTTTTTTTTTTTTTGTTGTTTGTTTGTTTGTTTTTATTTTATATTTATATT
TTGTGCATGTCTTCCATGGGGAGATGAAGTTATTGCTTGTATATATCTACCTCCCTACCT
CCCTACCTCCCTGACTCTCTCTCACTGTATATATTTATATATATTTATATATGTTTATAT
GTAAAATGCACGTTACTGCGTGTTGGGAACCGCGTTGCGGATATTAATTTAATTTAATTT
AATTTTATTTTTGTTTGTTTGTGTGGAGGGGAAAACAAACCCCCTTCTCCTCAGGAGAAA
AAAAAAAAAAAAAAGAAAAAGAGGGCCTGAGCCGTCATCCCTCGCCCCCATGCGCATAGA
GACACACACGCAGCCCGCATGTGGCCGTGATAGATGAGTGAAGGCATGAAAGAGAGGGAG
GGGGAAGGGAACCAAAAGAGCGGCAGAAAAAAAGGAAAAATCAAACAAACAAACGAGAAA
CTGGAGGCCTTTGATTGGCGGAGGGACGGTGCTGCATTGCGGCATGTCGTCACCTGCGAA
AGAGAAAGGAAGAAGAAACAAAATCTGTCTTCTTTTCTTTTCTTTTTTTTTTCTTGTTTT
TTTTGTTATTTGCCATCGGTTGCGTTTAGACAGTAATTAATTTACGTGAGGTGTGTGGAG
GGATTGTGCGGCCCAATTTGAAGGGGGTCGGAGGATAATAGCACTTAGTGGTTAACTCCT
CTGCTTTTTTTTTTTTTTTTTTGT--TCCCA--CCCCCCTGATGACGACTGCCCTCCACG
CGGCGAGGGGTTTGCCGGCTGCGGGGCCTTCTTTTAAAGGACTGCCACTTTTGTGCGTTC
ACAGCGGCCCCGGCCATCGTCACATTTGTGTGTGTGAGTGAGTGAGGATGTTGGGTGCAA
TGAACCAAACTGCCATCTCTTTCTTTTTTTCTTTTTCTCTCTCTCTCTTTCTCTTTTTTT
TTTTTTTGGTTTGTTTCTTGTTTTTTTATTTATTTATTTATTTTCATTGATTATTAGTCA
CCGAGACCCCGTCCACATGAGGACGGCCGCAAAAGCAATAACAGAAGGAAATAACAAAAC
AAAAGAAGAAAAAAAAAACAAAACTCGTATTCTCTTTGAGTGTGCATTGCATGAACCGTT
ATGTGTGGCTTTTTTTTTTTTTTTTGGTACCGTCATAAGTAACAATCGTCTTCTTTTTTG
TTTGCATCCGTAACGCCTTTGCCCCCTCTTCTTCTATATCCTTTTATTCTTCTGTACGGG
AGACAAAAGAGAGCGGGAGCGAGTGGTAAAAAGCGTGAGGAGGATGAATAAATAAATAAA
AAATATAAATGAGGTGAAGGAATGCCGCGGTCCTGCTCGAGTTTTGTGTTTGTTTTGATT
GTTTGCTTTTTTTTTTTTTTTTTTTTCTTGTGGAAAAGAGAGTGGAGGGAAGTTTAAAGA
CATCCGCAGCAGCAGCAGCAGTGGGCGGGCAGCAAAAAGTGAGGAGAGAAAAAAAAAAAG
GAAAAGA--AAAGAGAAAAAAAAAAACAAAAAACGATGCGCGTTATTGTTGGGTGCGGGG
TATGCGTGTGCGGGCCTCTTTCTCTCTCTCTCCTTTTATGTGTCTGTCTGGTCTCTGTGT
GTGTGCTCTTGATTTTGTTGTCTCTCTCTCTTGGAGGAAGTTGTTGTGCGGGTTGTGGGA
ATATTTCCATCCCCCCCTTTTTTTTTTTTTACTGCTGCTGCTGCTGCTGCCGTTGTTGGT
TTTGTTGTTATTTCCCCTTCACTCCTCCACCCCATCCCCCTTCACTGTAACTAATCCTAA
ATAACCCTCTCTTTTTTCTTCTTTTTTTCTTTTCTTTCCCACCCATTACGCCCTCTCTTC
ATTTATTGATAGTGATTTTTTTTTTTTTTCCCTTTATTATTATAATTGTTACTTTAATTC
CTTGTGTTTGTTGGTTTCTGACATCTTTTGATGTTTTTTTTCTTTTTTTTTTTTGGTTTT
TGGTTTTTGGTTTTTTTTTTCTGCGTGTGTCTTTTCTTCTTTTTTTTTTTTTTTTTTTAA
GATGTATGCATCTGTGCTTTTTTTTTTTTTCTTTTCTTTTTTTTTTTTTTCCCGGTTTGG
TCTGGTGTCTCTTGAAATATTTATCGGAAAACAACAAAACGAAAAAAAACGAACAAACAA
AAAAGTAATGGATTTTTTATTTTTACCGTTTTTTTTTTTTTTTTTTTTTTTTTTTTTGCC
GTGTATTTTGGTTGCGTGTGCATCTTCGACTGAAGGAGGTGATGGAGTGTGTGGGTGGGT
GTGTGGGTGGGGGTTTTCTGTTTGGATGTTATGTATTTTTCTGGGTAAAGTGAAGAAGAA
GGCGAAAAGCTCTGCACACATACGCGTATATGTTTATCAGTTATGCGTCCCGTTACCGTT
ACATGCACACACACACACACACACGCATATAAATATTTATATAAAGGTCCTCACTGTAAG
TGTGTGGCTCTACACTTATAATTCAACGTGTTGTGTTTATTCATTCATTCATTTTTTTTT
TTCTTTTTCTTTTCCTCCCTGGCGGGTTGAGTGGTTTTTGTTTGTGTTTGTGTTTGTGGG
TGTGGGGGCGGGCGCTTGTTTTTGTTTTTTGTTTTGCGTACACGTAATGAGTGCTCACAC
GAGGGGTGCTATGAATGGGGGGAGAGGGGGAGAGGAGTGGGATAAAAAAATATATTTGTT
TTTTTCGTATTTAATCGCGCGTGACGGTTGTGTGAAGTGTGTGTGAGGGCTGCAACGTTG
TTTTTTCTGCCGTGTGTTGCTTCTTTTTTTTTTTTTTTCTTTTTTTCCCCTCCACCCCCA
CCCCCTTTCACCCCATTCTTTTCCTTCTTTTCACTGTAATCTTTTCCGTCTGCTTTTTTC
TTTTCTTTTCCCTGTTTGTTTGTTTGTTTCCTTTATGTGCATTCATCCCCACAGCCCTCA
CAGCGAGGCAGCACACCGCCCCAAAATGTGTTCCCACCCACCATGGTTTTGATGCACGGA
CATCCACATTGCAGTTTTTTTTTCTTTTTTTTTTATTGTCTTTGGTCCTTTTTTTTTTTT
TTTTGGCTGCCTTTTTGTTGGGGGGCCCCTTCTCCTTCTCCCCCTCGTGGCGCGGCTCCA
CAAAAAAGAAAAAAAAAAACAATTTTAGGCGATC-----CAACGTCCATAAGAGCGATTG
CGTTTGTTTGTGTTTGTAGAGGGGCAGGGGGGGAACGGGGGGAGTGTTGGGCGGCGCCAC
GGCTGAATTTATTCAAAATAATAAAAATAATAATAATAAAAAAAAAAAAGGGCAATGAAG
AAAGAAAAGAAAAAAAAAAAGTATTCGCATATCTAAACACAACACCAAGAGTGGATAACT
AATAAAAGTCAAGTGGTGTAAATATAAATGTGTGTGTTTATGTGTGTATGTATCTATGTA
TCTATGTATTTGTATCTATGTATCCCTGTATGTATGTACACGTATGTATTCGGTTTTGTT
GATTAGGAATTTCTGTGGTGCCTGGGACGGTTGTTTATAATAATGTAATTACAGAGGGCT
GCATCTATCTTGTTTTTTTTTTTTTTTTTAAATTTCAAAACGATATTTGTGTTCTTACAT
TACAGAGACAAGTACCACCACTAATGAATGCATGAATGAATGAATTATTATTATTGTATG
CTTGCATGTAATTAACATTCCATCAACGGTAACAATGTATCGATTGCGTTGTATCTGTTG
TCTTCTTTTTTCTTTTTTTCTTTTCTTTTTTGGTTTTTCAGTAATGCTTGTATTAAATAT
AAATATTTATAAATATATATATATATCGTGCGATCATTTTTTTTTCTTTTCTTTTTATTT
TGTGTTTCTTTTCTTGTCATGTGTGCCTCGCAGTGTTGTAATTTCTTTTTTTTTTATTTT
TTTTAAAATTTTTCAGTTGTTTGATTTCCACCTCGTGTGTGCGTGCTCGGGGAGGGAGGA
GGGGAGGAGGATGCCGTCGTTTGTTTCTCAACGTTTGTTTTGTTTGCATGCAACTCACCC
GAAATGTTTGGCGGCTGCACGTTTCCCCCCCCCCCCCCTTTTTTTTTTTTTTTTTTTCCC
CCTTCTCATCACCGACGACACCGCCACGTGGACTTTTTTTTTCGTATTTTTTTTTTTTTA
ACTACACTTTTGTTT-TGTGGTGTTTTTTATGTTTGTTTCTGCCGGACGGGCGTGCGGGG
GGAGGAGGGGAGGAGGCATGTGGGCTGCGATCCACAAGGGGGAGAAGGGCGGCGCCTACT
TTTTTTTTTTTTTTTTCATTTCTTCTCCTCGTGGCTGTCTTCCTGCAGGCGTCAAGGCAC
ATCCCTCCACCTCCCTGCCTTCTTTCTTTCTTTCTTTTATTTATTTATTTTTTTATTTAT
TTTTTGTTTTTGTTTGTATGCGTCCACCGGACGCCTCGGGGCGTAATGGACCAGCGGGGA
GGGTTGGGAGGAGGAGTGTCATAATGAAGTTGAAGAGAACGATAAGGAGTCATCTGCGGA
TGTGACGTGGGAGCACACTGTTTTGTATTGTATTGCGTGTGCATGGTTAAATAATTTCAG
TTGTTTCCTTCATGTATTTCACACTCTCCCTCCCATCTCTATTCCCCAACCGTAATTCCC
CCAGTCCAATCTATTTTTTTTGTTTTGTTTTGTTTTGTTTTGTGTGTGTGTGTGTGGGAG
GGAAATTTCACTCTATTTTTGTTACCGCTGGAGCAAAAATAAATAAGAAGAAAAAAAAAA
GTATAAAATAAATAAATAAATAAATATTTTATTAATGATTTTTTCTTCTTCTTATGGGTT
TTCCATTTTGGTGTGGGGCGATGCAACCCCTCCTTCTTTCTTTCCTTTTTTTTTTTTCTT
TTTTTTTAAAATTTTTTTTTTTTAATTTTTTTCTGTTGTCTGTTGGCGCTCTTGTGTGCA
TGGATGGTGACTTCTATTTACCGTAACTCTCTTTTCTTTTCTTTTCTTGTCTTCTCTTGC
CGTTTGTGTGTGTGGCGGTGTTGCTTGGGTCGAAACGTGTACGGTCGGTTTTGGATGCGT
CGTTCTTTTTGTAAGATACTCATTTTTTTGGGGAAGTGAACAACGACGTACACACATCAG
AAACGGGG
>IGR_1211_(TcII-like)
------------AAG-----------ACACGCAAAAAATCAA------------------
------------------------------------------------------------
------------TTTAGCGAGT-------------------GAGGGTAGCGTAA------
------------------------------------------------------------
------------------------------------------------------------
------------------------------------------------------------
------------------------------------------------------------
------------------------------------------AGTAGGCTGC--------
------------------------------------------------------------
----------------------------GGGCACATCGT---------------------
-------------------TGGGC------------------------------------
------------------------------------------------------------
------------------------------------------------------------
------------------------------------------------------------
------------------------------------------------------------
------------------------------------------------------------
------------------------------------------------------------
-------------------------------ATATGATTACTCACGTATGCA--------
------------------------------------------------------------
------------------------------------------------------------
-----------------------------------------------------------A
CATTTT------------------------------------------------------
------------------------------GCTGGCAAAATATACA--------------
-------------ACATTTTTACTTAT---------------------------------
------------------------------------------------------------
------------------GTACAAATGCAC------------------------------
------------------------------------------------------------
-----------------GTGGATGG-------------ATGCTG----------------
------------------------------GGAGGTG-----------------------
------------------------------------------------------------
------------------------------------------------------------
------------------------------------------------------------
------------------------------------------------------------
------------------------------------------------------------
------------------------------------------------------------
------------------------------------------------------------
------------------------------------------------------------
------------------------------------------------------------
---------------------------------------------------------TAA
AAGA--------------------------------------------------------
------------------------------------------------------------
------------------------------------------------------------
------------------------------------------------------------
------------------------------------------------------------
---------------------TTACTGCATTCA---------------------------
------------------------------------------------------------
------------------------------------------------------------
------------------------------------------------------------
------------------------------------------------------------
---------AACCAAA--------------------------------------------
------------------------------------------------------------
------------------------------------------------------------
----------TGCAATTAATTAATTGTAGACAGTAATTAATTTACGTGAGGTGTGTGGAG
GGATTGTGCGGCCCAATTTGAAGGGGGTCGGAGGATAATAGCACTTATTGGTTAACTCCT
CTGCTTTTTTTTTTTTCTTTCTTTCGTCCCACCCCCCCCCGATGACGACTGCCCTCCACG
CGGCGAGGGGTTTGGCGGCTGTGGGGCCTTCTTTTAAAGGACTGCCACTTTTCTGCGTTC
ACAGCGACCCCGGCCATCGTCACATTTGTGTGTGT------GTGGGGATGTTGGGTGCAA
TGAACCAAACTGCCATCTCTCCCTTT-----------------------------TTTTT
T-------GTGTGTGTGCGGTATTTTT---------------------------------
------------------------------------------------------------
---------------------AACTTGTG------CGAAGTGTGCA--------------
------------------------------------------------------------
------------------------------------------------------------
---------------------------GAGAAACATGGGGAAGA----------------
------------------------------------------------------------
------------------------------------------------------------
---------------------------------------------AGGGAAAAAAAGACG
GAGGAGAACATATATATATATATATCTATATATATATGTACACTGAT------------G
TATGCATGTG-----------------------------GGGTCTGCCT-----------
--------------------------------------AGTTG------AGGCGGTG---
------------------------------------------------------------
------------------------------------------------------------
------------------------------------------------------------
------------------------------------------------------------
------------------------------------------------------------
------------------------------------------------------------
------------------------------------------------------------
----------------------------------------------------------AA
AAGAATAA----------------------------------------------------
-----------------------CGTCG-CCGAAGGGGA---------------------
------------------------------------------------------------
------------------------------------------------------ACCGCT
TGATG-----------------------------------------------AGTGCAAG
------------------------------------------------------------
-------------CCGCGCAGGTGAGTTGA------------------------------
-------------------------------------------------CATGTTCACAC
GCG-----------GCGGGGGGTA------------------------------------
----------TCAACGGCACGT--------------------------------------
----------------TTGTCAAAATTTTTTTTTTCTGCCTTTTTGC-------------
-------------------------------------------TTTTGTGTGCCCTTCTT
TATT--------TATTTATTTATTTATTGCCTCAATA-----------------------
----GAACCAAC--------------TGTGT-----------------------------
------------------------------------------------------------
------------------------------------------------------GCGCCA
AAAA------------AAACA-----GAGCAGCCGTTAGCAGCGGCAATAGGAGCATTTG
ACATC------------------ACACAAGAGACACGCAGGCAACATCGTTCAG------
GACTG-ATTTTCACGAAACAACA--------AACA----AAAAAAAAGCGGAAACCAAAA
AAACAAAACAAAAAAACAAA-----------------------AACAAAAACAAAAA---
------------------------------------------------------------
------------------------------------------------------------
------------------------------------------------------------
------------------------------------------------------------
------------------------------------------------------------
-------------------CCAACAACAACAACAA-------------------------
------------------------------------------------------AAAGGC
AA----------------------------------------------------------
------------------------------------------------------------
-----------------------------------------------CAGAGA-AAAAAA
AAAAAGAAGGG-------------------------------------------------
------------------------------------------------------------
------------------------------------------------------------
---ATATTTTTGTTTCTCTGGTGT------------------------------------
---GAAGTGGCTGAGGCAG-----------------------------------------
-----------------ATTTCT---------------------------GTCGGGGACC
TACCC-------------------------------------------------------
-----------------AGGTGTTGGACGGA------------GAACAAAACACTACGAA
--------------AAAATTACGACGAAGTCG--GAGAAGGAAAACAAA-----------
------------------------------------------------------------
----------------------------------------------CAACAGCAA-----
------------------------------------------------------------
-----------------------------GAAGCAAGCATAGGAAACAACAACAACAACA
ACAACAAAAAAGGAGAGA------------------------------------------
------------------------------------------------------------
------------------------------------------------------------
------------------------------------------------------------
-----GTGTTTGTGGGG-------------------------------------------
------------------------TTTGCAGAGAAACAAACCACA---------------
--------
>IGR_1211_(TcIII-like)
------------AAG-----------ACACGCAAAAAATCAA------------------
------------------------------------------------------------
------------TTTAGCGATT-------------------GGGGGTAGCGTAG------
------------------------------------------------------------
------------------------------------------------------------
------------------------------------------------------------
------------------------------------------------------------
------------------------------------------AGTAGGATGC--------
------------------------------------------------------------
----------------------------GGGCACATCGT---------------------
-------------------TGGGC------------------------------------
------------------------------------------------------------
------------------------------------------------------------
------------------------------------------------------------
------------------------------------------------------------
------------------------------------------------------------
------------------------------------------------------------
-------------------------------ATATGATTACTCACGTATGCA--------
------------------------------------------------------------
------------------------------------------------------------
-----------------------------------------------------------G
AATTTT------------------------------------------------------
------------------------------GTTGGCAAAATATACA--------------
-------------ACATTTTTACTTAT---------------------------------
------------------------------------------------------------
------------------GTACAAATGGAC------------------------------
------------------------------------------------------------
-----------------GTGGGTGG-------------ATGCTG----------------
------------------------------GGAGGTG-----------------------
------------------------------------------------------------
------------------------------------------------------------
------------------------------------------------------------
------------------------------------------------------------
------------------------------------------------------------
------------------------------------------------------------
------------------------------------------------------------
------------------------------------------------------------
------------------------------------------------------------
---------------------------------------------------------TAA
AAGA--------------------------------------------------------
------------------------------------------------------------
------------------------------------------------------------
------------------------------------------------------------
------------------------------------------------------------
---------------------CCACTGCATTCA---------------------------
------------------------------------------------------------
------------------------------------------------------------
------------------------------------------------------------
------------------------------------------------------------
---------AACCAAA--------------------------------------------
------------------------------------------------------------
------------------------------------------------------------
----------TGCAATTAATTAATTTTAGACAGTAATTAATTTACGTGAGGTGTGTGGAG
GGATTGTGCGGCCCAATTTGAAGGGGGTCGGAGGATAATAGCAATTAGTGGTTAACTCCT
CTGCTTTTTTTTTTTTTTTTTTGT--TCCCA--CCCCCCTGATGACGACTGCCCTCCACG
CGGCGAGGGGTTTGCCGGCTGCGGGGCCTTCTTTTAAAGGACTGCCACTTTTGTGCGTTC
ACAGCGGCCCCGGCCATCGTCACATTTGTGTGTGTGAGTGAGTGAGGATGTTGGGTGCAA
TGAACCAAACTGCCATCTCTTTCTTTTTTTCTTTTTCTCTCTCTCTCTTTTTTTTTTTTT
TTTTGTGTGTGTGTGTGCGGTATTTTT---------------------------------
------------------------------------------------------------
---------------------AACTTGTG------CGAAGTGTGCA--------------
------------------------------------------------------------
------------------------------------------------------------
---------------------------GAGAAACATGAGGAGGA----------------
------------------------------------------------------------
------------------------------------------------------------
-------------------------------------------GGGGGAAAAAAAAGACG
GAGGAGA--------------------ACATATATATGTACACTGATGT----------G
TATGCATGTG-----------------------------GGGTCTGCCT-----------
--------------------------------------AGTTG------AGGCGGTGGG-
------------------------------------------------------------
------------------------------------------------------------
------------------------------------------------------------
------TGGCAGTG----------------------------------------------
------------------------------------------------------------
------------------------------------------------------------
------------------------------------------------------------
----------------------------------------------------------AA
AAGAATAA----------------------------------------------------
-----------------------CGTCG-CCGAGGGGGG---------------------
------------------------------------------------------------
------------------------------------------------------ACCGCT
TGATG-----------------------------------------------AGTGCAAG
------------------------------------------------------------
-------------CCGCGCAGGTGAGTTGA------------------------------
-------------------------------------------------CATGCTCACAC
GCG-----------ACGGGGGGTA------------------------------------
----------TCAACGGCACGT--------------------------------------
----------------TTGCCAACA--TTTTTTTTCTGCTTCTTTGC-------------
-------------------------------------------TTTTGTGTGCTCTTCTT
TT------------TTTATTTATTTATTGCCTCAATA-----------------------
----GAAGCAAC--------------TGTGT-----------------------------
------------------------------------------------------------
------------------------------------------------------GCGCCA
AAAAAAAAAAAAAAA-AAACA-----GAGCAGCCGTTAGCAGCGGCAATAGGAGCATTTG
ACATC------------------ACACAAGAGACACGCCGGCAACATTGTTCAG------
GACTG-ATTTTCACGAAACAACA--------AACAAAC-GAAAAAAAGCGGGAACCAAAA
AAACCAA--AAAAAAACAAA-----------------------ACCAAAAACAAACAAAC
AAACA-------------------------------------------------------
------------------------------------------------------------
------------------------------------------------------------
------------------------------------------------------------
------------------------------------------------------------
---------AACAAACAAGCAAACAACACCGACAA-------------------------
------------------------------------------------------AAAAGC
AA----------------------------------------------------------
------------------------------------------------------------
-----------------------------------------------CAGAGA--AAAAA
AAGAAGAAGCA-------------------------------------------------
------------------------------------------------------------
------------------------------------------------------------
---ATACTTTTGTTTCCCTGGTGT------------------------------------
---AAAGTGGCTGAGGTAG-----------------------------------------
-----------------ATTTCT---------------------------GTCGGGGAAC
TACCC-------------------------------------------------------
-----------------AGGTGTTGGACGGA------------GAACGAAACACTACGAA
--------------AAAATTACGACGAAGTCG--GAGAAGGAAAACAAA-----------
------------------------------------------------------------
----------------------------------------------CAACAGCAA-----
------------------------------------------------------------
-----------------------------GAAGCAAGCATAGGAAACAACAACAACAACA
A----AAGGAGAGAGAGAG-----------------------------------------
------------------------------------------------------------
------------------------------------------------------------
------------------------------------------------------------
----TGTGTGTGTGGAG-------------------------------------------
------------------------TTTGCAGAGAAACAAACCACA---------------
--------
>IGR_1211_(TcI_SylvioX10)
------------AAG-----------ACACGCAAAAAATTAA------------------
------------------------------------------------------------
------------TTTAGCGAGT-------------------GGGGGTAGCGTAG------
------------------------------------------------------------
------------------------------------------------------------
------------------------------------------------------------
------------------------------------------------------------
------------------------------------------AGTAGGATGC--------
------------------------------------------------------------
----------------------------GGGCACATCGT---------------------
-------------------TGGGC------------------------------------
------------------------------------------------------------
------------------------------------------------------------
------------------------------------------------------------
------------------------------------------------------------
------------------------------------------------------------
------------------------------------------------------------
-------------------------------ATATGATTACTTACGTATGCA--------
------------------------------------------------------------
------------------------------------------------------------
-----------------------------------------------------------A
CATTTT------------------------------------------------------
------------------------------GTTGGCAAAATATACA--------------
-------------AAATTTTTACTTAT---------------------------------
------------------------------------------------------------
------------------GTACACGTGCAC------------------------------
------------------------------------------------------------
-----------------GTGGATGG-------------ATGCTG----------------
------------------------------GGAGGTG-----------------------
------------------------------------------------------------
------------------------------------------------------------
------------------------------------------------------------
------------------------------------------------------------
------------------------------------------------------------
------------------------------------------------------------
------------------------------------------------------------
------------------------------------------------------------
------------------------------------------------------------
---------------------------------------------------------TAA
AAGA--------------------------------------------------------
------------------------------------------------------------
------------------------------------------------------------
------------------------------------------------------------
------------------------------------------------------------
---------------------ACACTGCATTCA---------------------------
------------------------------------------------------------
------------------------------------------------------------
------------------------------------------------------------
------------------------------------------------------------
---------AACCAAA--------------------------------------------
------------------------------------------------------------
------------------------------------------------------------
----------TGCAATTAATTAATTGTAGAAAGTAATTAATTTACGTGAGGTGTGTGGAG
GAATTGTGCGGCCCAATTTGAAGGGGATCGGAGGATAATAGCACTTATTGGTTAACTCCT
CTGCTTTTGTTTG-------------TCCCA---CCCCCTGATGACGACTGCCCTCCACG
CGGCGAGGGGTTTGCCGGCTGCGGGGCCTTCTTTTAAAGGACTGCCGCTTTTGTGCGTTC
ACAGCGGCCCCGGCCATCGTCACATTTGTGTGTGTGTGTGTGTGTGGATGTTGGGTGCAA
TGAACCAAACTGCCATCTCTCACTTT-----------------------------TTTTT
TTTTGTGTGTTTGTGTGCGTTATTTTT---------------------------------
------------------------------------------------------------
---------------------AAATTGTG------CGATGTGTGCA--------------
------------------------------------------------------------
------------------------------------------------------------
---------------------------GAGAAACATGAGGAAGA----------------
------------------------------------------------------------
------------------------------------------------------------
-------------------------------------------GGGAAAAAAAAAAGACG
GACGAGA-----------AAAATATATATATATATATGTACACTGATGT----------G
TATGCATGTG-----------------------------GGGTCTGCCT-----------
--------------------------------------AGTTG------AGGCGGTGGG-
------------------------------------------------------------
------------------------------------------------------------
------------------------------------------------------------
------TGGCGGTG----------------------------------------------
------------------------------------------------------------
------------------------------------------------------------
------------------------------------------------------------
----------------------------------------------------------AA
AAGAATAA----------------------------------------------------
-----------------------CTTCG-CCGAAGAGGA---------------------
------------------------------------------------------------
------------------------------------------------------ACCACT
TGATG-----------------------------------------------AGTGCAAG
------------------------------------------------------------
-------------CCGTGCAGGTGAGTTGA------------------------------
-------------------------------------------------CATGCTCACAC
GCG-----------ACGGAGGGTA------------------------------------
----------TCAACGGCACGT--------------------------------------
----------------TTGCCAACAATTTTTTTTTCTGCTTCTTTGC-------------
-------------------------------------------TTTTGTGTGCTTTTCC-
--------------TTTTTTTATTTATTGCCTCAATA-----------------------
----GAAACAAC--------------TGTGT-----------------------------
------------------------------------------------------------
------------------------------------------------------GCGCCA
AAAAAAAAAAGAAAACAAACA-----GGGCAGCCGTTAGCAGCGGCAATAGGAGCATTTG
ACATC------------------ACACAAGAGATACGCAGGCAACATTGTTCAG------
GACCG-ATTTTCACGAAACAACA--------AACAAACAAAAAAAAAGCGGAAACCAAAA
AAACCAA--AAAAAAAGAAA-----------------------AGAAAAA----------
------------------------------------------------------------
------------------------------------------------------------
------------------------------------------------------------
------------------------------------------------------------
------------------------------------------------------------
-------------------CAAACAACAGCAACAA-------------------------
------------------------------------------------------AAAAGC
AA----------------------------------------------------------
------------------------------------------------------------
-----------------------------------------------CAGAGAGAAAAAA
AAAGAGAAGCG-------------------------------------------------
------------------------------------------------------------
------------------------------------------------------------
---ATACTTTTGTTTCCCTGGTGT------------------------------------
---AAAGTGGCTGAGGCAG-----------------------------------------
-----------------ATTTCT---------------------------GTCAGGGACC
TACCC-------------------------------------------------------
-----------------AGGTGTTGGACGGA------------GAACAAAACACTACGAA
--------------AAAATTACGAAGAAGTCG--GAGAAGGAAAAACAA-----------
------------------------------------------------------------
----------------------------------------------CAACAGCAA-----
------------------------------------------------------------
-----------------------------GAAGCAGGCATAGGAAACAACAACAAAAACA
A----AAGGAGAGAGAAA------------------------------------------
------------------------------------------------------------
------------------------------------------------------------
------------------------------------------------------------
-----GTGTGTGTGGAG-------------------------------------------
------------------------TTTGCAGAGAAACAAACCACA---------------
--------
