# Supplementary material for: A Genome-Wide Analysis of Genetic Diversity in Trypanosoma cruzi Intergenic Regions
Source: PLoS Negl Trop Dis. 2014 May 1;8(5):e2839. doi: 10.1371/journal.pntd.0002839 (PMC4006747; doi:10.1371/journal.pntd.0002839)
Supplement: Dataset S1 — Intergenic regions from unrelated loci that share blocks of significant sequence similarity. The file contains i) a spreadsheet summarizing listing the non-allelic, non-homologous IGR regions that share significant blocks of sequence similarity; ii) multiple sequence alignments where these unrelated IGRs were aligned to highlight the portion of the IGR that is shared; and iii) a figure in PDF format that shows the alignment in context. The alignments are provided in CLUSTAL format (.clw) and as colored renderings in PNG format, as produced by Jalview (purine/pyrimidine color scheme, only applied to regions of the alignment with 90% identity). The IGR IDs listed in each alignment correspond to those in Table S3. (ZIP) [file pntd.0002839.s010.zip › Dataset S1/sequences/entire-IGR/IGR_Group_6.fa]

>IGR_176_(TcII-like)
-------GCAGGTGAGAG------------------ACACCATCACATCTCCCCTGCCTT
CACTTTGTACCTTTCTTTTTTTTTTTTTTTTTTTTTTTCGCCTTCTCCTTCCAGCAGTTG
TCCACCTCATCTTCTCCGTGCAGTGA--CATCACGACCACTGCTTCAGCGAGCAGCAAAT
ACATTAAGGCAGATGTCGGGAAACAATGC----ATGAACTACACGTACGCACTTG-TATA
TGTATGTATATACAAAG--------------TTGAATAAGTGACTCCAT-----------
----------------TCAGCGGGGGAGGGGAGGGGAGGGGAAAGG--AGGTAAAGAAAT
TAGTACGACTGACGAGATGAAAAGAACAAAACAAACAAACAAACAAACAAAAAACAATGA
-------------------------------AAAGGAATAAA---------GAAAAATGG
CACTCTCC---TGCGTCACATCTATACTTACGTGCATGAGGGCGATGAAGCG--------
------------------------------------------------------------
----------------------------AGAGGAGAGATCAAC-----AAAAATGGA---
-------------------------GCGTGTGTCT-------------------------
------------------------------------------------------------
------------------------------------------------------------
------------------------------------------------------------
-------------------------------CTGTAGGAAGTGCCGGAGATGTGTGTGGA
GGGGG------------------------------------------AAGAAGGT-----
-------------------------GGGCTTTTTTTCTTTCTTTTG--------------
------------------------------------------------------------
------------------------------------------------------------
------------------------------------------------------------
------------------------------------------------------------
-----------------------------------------------------TCTTCTT
TACTTTTGGTGT-------CAACATGCAGTCATTTGTTGCCGGTTTGTTCTTCCCTTTCT
CCTCCTTTA------------------------------------TGCTGATCTTACTCC
GCCAAAT--------ACAGGGTGCA-----------------------------------
------------------------------------------------------------
-----------------------------------------------------------T
ATATATATATA--------------------------TG---------------------
-----------------------------------------------------CAGACAT
CTTGTAATTATT------------------------------------------------
------------TAGTTTTATT-------CCTCTTTTTTTTTCAGCT-------------
-----------------------------------------------------GTAAGTT
TGTGCGAAG---------------GGATGTGCGA--CCCAATGGAGC-----CAAGCGGG
TGTTGGTTTGGCTTGTTTAGCCGCCCTGCTTCCTTTTATTATTGACTTTTATTTCCCATC
GATACCACGCCGGGGAGGCAGCGAGTGCCGTTTCTTTTATTTTGTTGCCTCTCCCTGCTG
CCGTCCTCCCTCACCACGTGGGAGGGGGAGGCTGGCGGTTGCGGG--TTTTTTTTCAAAG
ACTGCCGCACCGTGACTTTGCAACGAGAGATCCCGGCTGCTGGTGGCGTGTGCCTTTTGC
ATGCGTGCGTTTTAATGGTAGTGTATGCATGCGCGGTGAATCCTCTCTGAGGTGTGTGTT
TTGTAGGGGATGTTG--------------------------------------TCTCTTC
TTTTTCTTTTTTCTTTTTCCTTCCCCCTTCTGTAAGAATAGGGGGAGTGGGCGGAGGAGG
CCGCAGCCAAGTGACTGTTCTTTTACATTTTTACGTATATGTGAAATGATTTGACCCGAA
AAAGC-TTTTTGTTATATGTGCATTTGGATAGTAGAATACATGTGTGTGTGTGTGTGTGT
GTGTATGTATGCACGACTGCCTTTTCTTTTATACTTTGCGGCGTGACTCTTCTTCATTCT
CTGCTCTTTCTTTTTTTTTCTTTTTTCTTCTTCTTTGTCTTGTGTATGTAACGAC-----
------------------------------------------------GATATATACTTA
TATATATATATTTTTTTTCTTTTTTTTTCTTTAGG-------------------------
-------------------------------------CTTTTCTTTTTTTTTTTTTTTTC
TT----------------------------------------------------------
------------------------------------------------------------
-CCCTTCTTTT-------------------------------------------------
------------------------------------------------------------
----------------------------------------------------------CT
GTTATTTATTTAT-----------------------------------------------
------------------------------------------------------------
-----------TTATTTTTTCTTT------------------------------------
------------------------------------TTCTTTTTCTTTGTGTGTGTGTGT
GTGTGTGTGTAGCACCAACGTGTTGCTGCTGCTGCTGCTGCTGTTTTGTACACGCCGTCA
GACGCACGCGCACACGCAGGAAGAAGTACGGAGACGGCGGCAGGGACGACAAGGGAGAAG
GAGGAGGCATAAAAAAGG-GGGCCTGCCCGGAGTGCAGGGTGAGGGTGGGGCTCGTGGGT
GGTGGCGGTGGTGGTGGGGTAGGGCGCATCAAAGGAGTGC--------------------
---GCCGACAAAAGAGAGAGAGAGACAG-----------------------GGGGAGGGG
CGGGGGAAAGAAAAAAGAAAGGAACATAAAAACAACAAGCACGAAGAGAGGGAGGAAATA
AAAAGGCTTTCAGG---GGACTGACAGACACAAGAAGAGAAATATATAAATATATAC---
------------------------------------------------------------
----------CCCACCCCAGGCCAAGTGTATAGTATTGCACGTGTACATATTAATATTAA
TATATTAATATATATATAGAACCC------------------------------------
-----------------------------------------------AAAGGAAAAGAAA
TAAAGACACACGCATATAAACAC-------------------------------------
-----------------------------------------------------------A
AAGAAAAAAAGGTATAACACATCAACACCAAAATCATCAACACCAAAA------------
----------------------------------------------------TCATCATC
ATCAACAACAACAACAACAAA--------AGGGAAGTAATAACGGA--------------
--AAAAGTAGTCAATTGCATTGTTTTTGAGCGATTTGCATTTTAGTGTTTGTCTTTTTGC
GAGTGAGTTTGGGTCTATTTTT--------------------------------------
----------------------------------------------------
>IGR_176_(TcI_JRcl4)
-------GCAGGTGAGAG------------------ACGCCATCACTTCTCCCCTGCCTT
CACTTTGTCCC--------------TTTTTTTTTTTTCCGCCTTCTCCTTCCAGCAGTTG
TCCACCTCATCTTCTCCGTGCAGTGA--CATCACGACCACTGCTTCAGCGAGCAGCAGCT
ACATTAAGGCAGATGCCGGGAAACAATGC----ATGAACTACACGTACGCACTTG-TATA
TGTATGTATA-ATATATACAAAG--------GTGAATAAGTGACTCCAT-----------
---------------------TCAGCGGGGTAGGGGAGGGGAAAGG--AGGTAAAGAAAT
TAATACGACTGACGAGATGAAAAGA-----ACAAACAAGCAAAC-------AAACAATGA
-------------------------------AAAGGAATAAA---------GAAAAATGG
CACTCTCC---TGCGTCACATCTATAATTACGTGCATGAGGGCGATGAAGGG--------
------------------------------------------------------------
----------------------------AGAGGAGTGATCAAC-----AACAATGAA---
-------------------------GTGTGTGTCT-------------------------
------------------------------------------------------------
------------------------------------------------------------
------------------------------------------------------------
-------------------------------CTGTAGGAAGTGCCGGAGATGTGTGTGGA
GGGGG------------------------------------------AAGAAGGT-----
-------------------------GGGCTTTTTTTTTCTTTCTTT--------------
------------------------------------------------------------
------------------------------------------------------------
------------------------------------------------------------
------------------------------------------------------------
---------------------------------------------------TGTTTTTTT
TACTTTTGGTGT-------CAACATGCAGTCATTTGTTGCCGGTTTGTTCTTTCCTTTCT
CCTTCTTTA------------------------------------TGCTGATCTTACTCC
GCCAAAT--------ACAGGGTGCA-----------------------------------
------------------------------------------------------------
---------------------------------------------------------TAT
ATATATGTATA--------------------------TG---------------------
-------------------------------------------------TATGCAGACAT
CTTGTAATTAT-------------------------------------------------
------------TAGTTTTACT-------CCTCTTTTTTTTTCAGCT-------------
-----------------------------------------------------GTAAGAT
TGTGCGAAG---------------GGATGTGCGA--GCCAATGGAGC-----CAAGTGGG
TGTTGGTGTGGCTTGTTTAGCCGCCCTGCTTCCTTTTATTATTGACTTTTATTTCCCATC
GATACCACGCCGGGGAGGCAGCGGGTGCCGTTCCTTTTATTTCGTTGCC---CCCTGCCG
CCGTTCTCCCTCACCACGTGGGAGGGGGAGGCTGGCGGTTGCGGG--TCTTTTTTCAAAG
ACTGCCACCCCGTGACTTTGCAACGAGGGATCCCGGCTGCTGGTGGCGTATGCCTTTTGC
ATGCGTGCGTTTTAGTGGTGGTGTATGCATGCGCGGTGAATCCCCTCTGAGGTGTGTGTT
TTGTAGGGGGTGTTG--------------------------------------CCGCTTC
TTTTTCTTTTTT-----TTCTT-CCCCTTCTGTAAGAATAGGGGGAGTGGGCGGAGGAGG
CCGCAGCCACGTGACTGTTCTTTTACATTTTTACGTATATGTGAAATGATTTGACCCGAA
AAAGCCTTTTTGTTATATGCGCCTGTGGATAGCGGAATACA------------TGTGTGT
GTACATGTATGCACGACTGCCTTTTCTTTTATGCTGTACGGCGTGACTCTTCTTTATTTT
---TTTCTGCTCCTTCTTCCTTTTTTTTTCTTTTA-------------------------
------------------------------------------------------------
------------------------------------------------------------
--------------------------------------------GGTCTTTTTTTTTTCT
TT----------------------------------------------------------
------------------------------------------------------------
-CCCTTCTTTT-------------------------------------------------
------------------------------------------------------------
----------------------------------------------------------CT
GTTATTTATTTAT-----------------------------------------------
------------------------------------------------------------
-----------TTTTCTTTTTCTT------------------------------------
---------------------------------------------------TGTGTGTGT
GTGTGTGTGTAGCACCAACGTGT---------TGCTGCTGCTGTTTTGTACACGCCGTCA
GACGCACGCACACACGCAGGGAGAAGTAAGGAGACGGCGGCAGGGACGACAAGGGAGAAG
GAGGAGGCATAAAAAAAGGGGGCCTGCCCGGAGTGCAGGGTGAGGGTGGGGCTGGTGGGT
GGTGGCGGTGGTGGTGTA---GGGCGCATCAAAGGAGTGC--------------------
---GCCGACAAAAGAGAGAGGGAGAGGGAGAAAGGGGGGAGGGGGGAGGGGGGGGGGCGG
GGGGAAATAAAAAAAAGAAAGGAACATAAAAACAACAAGCACGAAGAGAGGGAGGAAATA
AAAAGGCTTTCAGGGGAGGACTGAAAGACACAAGAAGAGAAAAAAATATATA--------
------------------------------------------------------------
------------------------------------------------------------
--TTTATATAAATATATAGAACCC------------------------------------
----------------------------------------------AAAAGGAGAAGAAA
TAAAGACACACGCATATACACAC-------------------------------------
-----------------------------------------------------------A
AAGGAAAAAAAGCATAAAACATCAAAAACA------------------------------
-------------------------------------------------TCATCATCATC
ATCATCAACAACAACAACAAC--------AGGGAAGTAATAACGGC--------------
--AAAAGTAGTCAATTGCATTGTTTTTGAGCGATTTACACCTTAGTGTCTGTCTTTTTGC
GAGTGAGGTTGGGTCTATTTTT--------------------------------------
----------------------------------------------------
>IGR_176_(TcIII-like)
-------GCAGGTGAGAG------------------ACGCCATCACTTCTCCCCTGCCTT
CACTTTGTCCC--TCTTTTTTTTTTTTTTTTTTTTTTTCGCCTTCTCCTTCCAGCAGTTG
TCCACCTCATCTTCTCCGTGCAGTGA--CATCACGACCACTGCTTCAGCGAGCAGCAACT
ACATTAAGGCAGATGTCGGGAAACAATGC----ATGAACTACACGTACGCACTTG-TATA
TGTATGTATATATGTATACAAAG--------GTGAATAAGTGACTCCAT-----------
---------------------TCAGCGGGGGAGGGGAGGGGAAAGG--AGGTAAAGAAAT
TAATACGACTGACGAGATGAAAAGAACAAACAAAACAAACAAAC-----------AATGA
-------------------------------AAAGGAATAAA---------GAAAAATGG
CATTCTCC---TGCGTCACATCTATACTTACGTGCATGAGGGCGATGAAGGG--------
------------------------------------------------------------
----------------------------AGAGGAGTGGTCAAC-----AACAATGAA---
-------------------------GTGTGTGTCT-------------------------
------------------------------------------------------------
------------------------------------------------------------
------------------------------------------------------------
-------------------------------CTGTAGGAAGTGCCGGAGATGTGTGTGGA
GGGGG------------------------------------------AAGAAGGT-----
-------------------------GGGCTTTTTTTCTTTCTTTTG--------------
------------------------------------------------------------
------------------------------------------------------------
------------------------------------------------------------
------------------------------------------------------------
-----------------------------------------------------TCTTCTT
TACTTTTTGTGT-------CAACATGCAGTCATTTGTTGCCGGTTTGTTCTTTCCTTTCT
CCTTCTTTA------------------------------------TGCTGATCTTACTCC
GCCAAAT--------ACAGGGTGCA-----------------------------------
------------------------------------------------------------
---------------------------------------------------------TAT
ATATGTATATA--------------------------CA---------------------
-------------------------------------------------TATGCAGACAT
CTTGTAATTAT-------------------------------------------------
------------TAGTTTTACT-------CCTCTTTTTTTTTCAGCT-------------
-----------------------------------------------------GTAAGAT
TGTGCGAAG---------------GGATGTGCGACCCCCAATGGAGC-----CAAGTGGG
TGTTGGTGTGGCTTGTTTAGCCGCCCTGCTTCCTTTTATTATTGACTTTTATTTCCCATC
GATACCACGCCGGGGAGGCAGCGAGTGCCGTTGCTTTTACTTCGTTGCC---CCCTGCTG
CCGTCCTCCCTCACCACGTGGGAGGGGGAGGCTGGCGGTTGCGGG-TTTTTTTTTCAAAG
ACTGCCACCCCGTGACTTTGCAACGAGAGCTCCCGGCTGCTGGTGGCGTATGCCTTTTGC
ATGCGTGCGTTTTAGTGGTGGTGTATGCATGCGCGGTGAATCCCCTCTGAGGTGTGTGTT
TTGTATGGGATGTTG--------------------------------------TCTCTTC
TTTTTTCTTTTTTTTCCCCCTT-CCCCTTCTGTAAGAATAGGGGGAGTGGGCGGAGGAGG
CCGCAGCCACGTGACTGTTCTTTTACATTTTTACGTATATGTGCAATGATTTGACCCGAA
AAAGTTTTTTT-TTATATGCGCATGTGGATAGTAGAATACA------------TGTGTGT
GTATATGTATGCACGACTGCCTTTTCTTTTATACTGTGCGGCGTGACTCTTCTTTA---T
---TCTCTGCTCCTTCTTTCTTTTTTTTTTTTTTTTTTCTTGTGTATGTAACGAC-----
------------------------------------------------GATATATATATA
TATATATTTCTTTTTTTTCTTT--------------------------------------
--------------------------------------------AGGCTTTTTTTTTTTC
TT----------------------------------------------------------
------------------------------------------------------------
-CCCTTCTTTT-------------------------------------------------
------------------------------------------------------------
----------------------------------------------------------CT
GTTATTTATTTAT-----------------------------------------------
------------------------------------------------------------
-----------TTATTTTTTCTTT------------------------------------
-------------------------------------------TTTCTTTTTGTGTGTGT
GTGTGCGTGTAGCACCAACGTGT---------TGCTGCTGCTGTTTTGTACACGCCGTCA
GACGCACGCACACACGCAGGGAGAAGTAAGGAGACGGCGGCAGGGACGACAAGAGAGAAG
GAGGAGGCATAAAAAA-GTGGGCCTGCCCGGAGTGCAGGGTGGGGCTG---------GTG
GGTGGTGGCGGTGGTGGGGTAGGGCGCATCAAAGGAGTGC--------------------
---ACCGACAAAAGAGAGAGAGGGAGACAGGGGGAGGGGGA----------GGGGGGGGC
GGGGGGAAAGAAAAAAGAAAGGAACATAAAAACAACAAGCACGAAGAGAGGGAGGAAATA
AAAAGGCTTTCAGG---GGACTGAAAGACACAAGAAGAGAAATATATATATATATATATA
TCCATAC-----------------------------------------------------
----------CCCACCCCAGGCCAAGTGTATAGTATTGCACGTGTACATATTAATATTAA
--TATATATATATATATAGAACCC------------------------------------
----------------------------------------------AAAAGGAAAAGAAA
TAAAGACACACGCATATACACAC-------------------------------------
------------------------------------------------------------
-AAAGAAAAAAGTATAAAACATCAA-----------------------------------
-----------------------------------------------------CATCAAA
ATCATCATCAACAACAACAAA--------AAGGAAGTAATAACGGC--------------
--AAAAGTAGTCAATTGCATTGTTTTTGAGCGATTTACATCTTAGTGTCTGTCTTTTTGC
GAGTGAGGTTGGGTCTATTTTT--------------------------------------
----------------------------------------------------
>IGR_149_(TcI_JRcl4)
GCGTGGACCCTTTGACAG-----------------------------CTT----------
------------------------------------------------------------
--------------------AAATAAGCAAACGCACACAC--------------------
ACACACACACAAACATTGAAGAGGATAAT----ATTATATACATATATGTACATAATATA
TGTA-TGATATATAA----------------GAGATAAGGAATCGTCGA-----------
-----------------------AGAATGAACGAGGAAGGGGATGG--------------
------------------------------------------------------------
---------------------------------AGGAATAAT---------GGAAGGGGG
-----------TGCCACATAAC---------------GAGTGGCATGAAA----------
------------------------------------------------------------
----------------------GTATCCAGAGGA--------------ACGGATAAA---
------------------------ATTCTACTCCC-------------------------
------------------------------------------------------------
------------------------------------------------------------
------------------------------------------------------------
-------------------------------------------------TCCCGCTTTAA
ATTGACTCA------------------ATTACTGTGCTCTTT---------TGCT-----
-------------------------GAGTTTTTCCTCTTTTTCCCT--------------
------------------------------------------------------------
--------------------------------------------------TCAATAAACA
GGCAAAAAAAAAA-------------AAGGAATTTGAA------CGTGGTAACCGAGTGT
CCAAGCG-----------------------------------------------------
---------TTTCTATTAATACA----------------------------TTTGTGTGC
GTGTGTGTGTGT-------GTGTGCTTTGAATTTTTATTATTATTTATTTTGGCGTTTTT
TTTTGTTTT----------------------------------------GATTTTGTTGA
GA-------------AAATCGTGGAAC---------------------------------
------------------------------------------------------------
------------------------------------------------------------
------------------------------------------------------------
------------------------------------------------------------
------------------------------------------------------------
------------------------------------------------------------
------------------------------------------------------------
------------------------GTTTGTGCGA--CCCAATGGAGC-----CAAGTGGG
TGTTGGTGTGGCTTGTTTAGCCGCCCTGCTT-CTTTTATTATTGACTTTTATTTCCCATC
GATACCACGCCGGGGAGGCAGCGAGTGCCGTTCCTTTTATTTCGTTGCC---CCCTGCTG
CCGTCCTCCCTCACCACGTGGGAGGGGGAGGCTGGCGGTTGCGGG--TCTTTTTTCAAAG
ACTGCCACCCCGTGACTTTGCAACGAGAGATCCCGGCTGCTGGTGGCGTATGCCTTTTGC
ATGCGTGCGTTTTAGTGGTGGTGTATGCATGCGCGGTGAATCCCCTCCGAGGTGTGTGTT
TTGTAGGGGATGTTGGGTGCGGTGAACTCAGACGGTGGTCCCTCACTGTTGTCTCTCTTT
TTTTTGTTT--------------------CTGTAGGAATAGGG---------AGATGGGG
CTGCAGTCATGCGTGCATTTTTT-------------------------------------
------TTTTTGGTATAATTCCACGAATGTG----------------------CGTTTAG
ATATATATAAATATATATTTGTTTTTT-------------------TCTTTTGTCTTTTT
---TTTTTGTTTTGTGTGTGTGTGTGCATCTGTCTGTTTGGGTGCATGTGTATAT-----
---------CATATTATATATGTTTGTGTGTGTTTGGTTTGCAGAATTGAGGGAAATTAA
TATGAAATCATTGGAAGTCAACAAACACCACCACGGAAGAAGAAGAAAAAGGAA------
--------AGAAGAAGGGGGGGGGGGAAAGGAGTTGCCATTGCTGTCGTTTTTTTTTTAT
GT--TATGTTATGTTATCTGCTGCGGTGGGTGTGAGAGGAGCCAATAGAAATTACAGGAG
CGCAGGGGGAGGGGGGGGTTAAATCGCAGTGAAATTTGATGGGAGAAGAAGGGGAAATAT
ATTTTTTATTT-----------------------TTGTAGTGCACGTTTTTGCGCCCAAT
GACTTGGGGAACATCATTTTTTACATGCGAGATACTTGCATCCATGGCTGCTTGCATCTT
--------------------------------------TTTTTATCTCTCCCCCCCCCTG
TTTATTTATTTAT-----------------------------------------------
-----------------------------------TAGGGTTGGGGTGCTTGTAAGTTTG
TATACATCTGTTTTTTTGTTTTTT------------------------------------
---------------------------------------GTTTTGCGTGTGTGTGTGTGT
GTGTGTGTGTGGGATGCGGGAAT-------------------------------------
----------------GAAAGACAGAGGGAGAGGGAGAGAGGGAGGGAGCAATGGCTCAT
GATTACGTCTTTACACCG-AACGCCGGTCAATGAGTTGTTTTATTATATAAATCT-----
------------AATACGCATGCATGCATGTAATATGTACGGTGGAGTCATGATGTTGTT
TTTGTTTAAAACAAACAAACAAACAAAAAAAAGGATGATGATGATGATGATGATGATGAG
GAGGAGGAGGG---------GGGGCTTAACTGTAATATTTTGTATTGAAAAGAGGCAATG
TCGATGCGGGCAAAAATAATATT-----TAAAAAAGTCAATGGCTATGTATGTACGCATG
TGTGTAAACAAGAAGATA------------------------------------CCTCTA
TATCTGCATGCACGCAGGCAGAGAGGGGGAGAATGAGAAGGACTGACAGACGGAGATGTG
CGTGTGTGTATTTATGTATGTTTTGGGGGCAAATAGGGACGTTGGGTGAAGGGAGGAAGG
GGGGGGGGGGAAATGAATGAAAGAAAGGAAACAGTAAGCTGTTTATTAAGAGGAAGGAAT
GGAATATCAATACATGTGTGCATGTGCGTGTCTATGGAGGGGAGTAAAGAGTCCAGAGAG
GGAGAGTGAGTGAGTGGAAAAGGAGAAGGAGAAGA------------------------A
AAAAGATAAGTGTTAAAAATATTAAATGTGGAGAGGAGGCAGACGTTAAAACAAAAGGGG
TGGCGTGCCTCTCTCTCTCTCTCTCTCTCTGTG-------GGAGGGGATGTCACCTTCCA
CGCATCC-------CGACGGATTTTGTTTTTGGAAGCGGAGATGACTTTTTCCCCCCGCG
TGAAAATTAACTTTTTTCTTTATTTTT---TTTTTTGTGTGTGCGCTGTTGTTTTATCCA
AACACTAAGAGGGAAT--TTAAAACCGCAGTTAAAAGGGAGAGAAGGAAGACAAACAAAC
--------------AACAAGAACAGCGAGGCAAATAAA--------------
>IGR_149_(TcII-like)
GCGTGGACCCTTTGACAG-----------------------------CCT----------
------------------------------------------------------------
--------------------AAATAAGCAAACGCACACAC--------------------
----ACACACAAACATTGAAGAGGATAAT----ATTATATACATATATGTATACAATATA
TGTA-TGATATATAA----------------GGGATAAGGAATCATCGA-----------
-----------------------AGAATGAACAAGGAAGGGGATGA--------------
------------------------------------------------------------
---------------------------------AGGAATAAT---------GGAAGGGGG
-----------TGCCACATAAC---------------GAGTGGCATGAAA----------
------------------------------------------------------------
----------------------GTATCCGGAGGA--------------ACGGATAAA---
-------------------------GTCTACCCCC-------------------------
------------------------------------------------------------
------------------------------------------------------------
------------------------------------------------------------
-------------------------------------------------TCCCACTTTAA
ATTGACTCA------------------ATTACTGTGCTTTCT---------TGCT-----
-------------------------GAGTTTTTCCTCTTTTTCCCT--------------
------------------------------------------------------------
--------------------------------------------------TCAATAAACG
GGCAAAAAAAAAA----------AAGGGGGAATTTGAA------CGTGGTAACCGAGTGT
CCAAGCG-----------------------------------------------------
---------TTTTCATTAATATATATATATATATATATATATATATATATTTGTGTGTGT
GTGTGTGTGTAT-------GTGTGCTTTGAATTATTAT---TATTTATTTTGGCGTTTTT
TTTTGTTTT----------------------------------------GATTTTGTTGA
GA-------------AAATTGTGGAAC---------------------------------
------------------------------------------------------------
------------------------------------------------------------
------------------------------------------------------------
------------------------------------------------------------
------------------------------------------------------------
------------------------------------------------------------
------------------------------------------------------------
------------------------GTTTGTGTGA--CCCAATGGAGC-----CAAGCGGG
TGTTGGTTTGGCTTGTTTAGCCGCTCTGCTTCCTTTTATTATTGACTTTTATTTCCCATC
GATACCACGCCGGGGAGGCAGCGAGTGCCGTTCCTTTTATTTCGTTGCCTCTCCCTGCTG
CCGTCCTCCCTCACCACGTGGGAGGGGGAGGCTGGCGGTTGCGGGTTTTTTTTTTCAAAG
ACTGCCACCCCGTGACTTTGCAACGAGAGATCCCGGCTGCTGGTGGCGTATGCCTTTTGC
ATGCGTGCGTTTTAATGGTAGTGTATGCATGCGCGGTGAATCCTCTCTGAGGTGTGTGTT
TTGTAGGGGATGTTG--------------------------------------TCTCTTT
TTTTTTTTTTTT--------TT-TTTTTTCTGTAGGAATAGGGG--------GGTCAGGG
CCGCAGTCATGCGTGCAT------------------------------------------
------TTTTTGGTATAATTCCACGAATGTG----------------------CGTTTAG
ATATATATATATATATTTGTTTTTTTTT------------------TTTCTTTCTTTCTT
---TCTTTTGCTTTTGTTTTTGCGTGCATCTGTCTGTTTGGGTGCGTGTATATATACATA
TATACATGTATATGTCTGTGTGTGTGTGTGTGTTTGATATGCAGAATTGAGGGAAATTAA
TATGAAATCATT-GAAGTCAACCACAACAACCACGGAAGAAAAAAAAAAAAAAA------
----------------GAAGGGGAAAAAAGGAGTTTTCATTGCTGTTGGTTTTTTTTTTC
TC----------------------------------------------------------
------------------------------------------------------------
-TTTTCTCTTT-------------------------------------------------
------------------------------------------------------------
--------------------------------------TCTTTATATATCTTTATATCTA
TTTATTTATTTAT-----------------------------------------------
--------------------------------TAGTTGTATTTGTGTGCCTTTGCGTACG
CATAACATATTTTTTTTTTTTTTTACATGGACTTTTTTGTGTGTGTAATTTTTGTTGTAT
TTTATTAGGAAAAGAAAAGAAAAAAGAAGTTTTTTTGTGTGTTTGTGTGTTTGTGTGTTT
GTGTACGTGTGGGATGCGGGAAT-------------------GAAATAAAAAAACAATGA
GA--------------AAGAGAGGGAAAGAGAGGGAGGGAGGGAGGGAGCAATGGCTCAC
GATTACTTCTTTACACCG-AACACCGGTAAATGAGATGTTTTATCATA------------
------------CATGTGCATACATGC-------ATGTACGATGGAGCCATGTTGTTGTT
GTTGTTTTAAAAAAAGAAAAGAAAAAAAAAAAG------------------GAGGAGGAG
GAGGAGGAGGA---------GGGGCTTTCCTGTAATATTTTGCATTGAAAAGAGGC-ATG
TTGATGCGGGGAAACATAATATT-------TAAAAGTAAATGGCTATGTATGTACGCATG
TGTATATATATTATATTATATACAAGGAGACATGTATA------CATATGTATATACATG
TACATGCATGCACACAGACAGAGAGGAGGAGAATGAGAAGGACTGACAGACGGAGATGTG
CGTGTGTGTATTTATGTATGTTTG-----------GGGCAATAGGGACGTTGGGTGAAGG
AAAAGGAAGGAAAAAAGAGGGAAAAAGAAAACAGTAAGTTGTTTATTAAAAGGAAGGAAT
GGAATATTAATACATGTGTGCATGTGTGTGTCTATGGAGGGGAGTAAACAGTCCAGAGAG
TAGAGAGAGTGGAAAAAGAAGAA------------------------------------A
AAAAAAGATAAGTGTTAAATATTAAATTTGGAGAGGAGACAAACGTTAAAACAAAAGGGG
TGGCGTGTCTCTCT----------------GTGGGAGGGGGGAGGGGATGTCACCTTCCA
CGCATCC-------CGACGGTTTTTGTTTTTGGAAGCGGAGATGACTTTTTCTCCCCGCG
TGAAAATAATTTTTTTTCTTTTTTTTT-----TCTTTTTTGTGTGCTGTTGTTTTATCCA
AGCACCGGGAGGGAAT--TTAGGACCGCAGTTAAAAGGGAGAGAAGGAAGACAAACAAAC
AAACAAGAAAAAACAACAACAACAACGAGGCAAATAAA--------------
>IGR_149_(TcIII-like)
GCGTGGACCCTTTGACAG-----------------------------CTT----------
------------------------------------------------------------
--------------------AAACAAGCAAACACACACAC--------------------
--------ACAAACATTGAAGAGGATAAT----ATTATATACATATATGTATATAATATA
TGTA-TGATATATAA----------------GAGATAAGGAATCATCGA-----------
-----------------------AGAATGAAGGAGGAAGGGGATAG--------------
------------------------------------------------------------
---------------------------------AGGAATAAT---------GGAAGGGGG
-----------TGCCACATAAC---------------GAGTGGCATGAAA----------
------------------------------------------------------------
----------------------GTATCCGGAGGA--------------ACGGATAAA---
-------------------------ATCTACTCCC-------------------------
------------------------------------------------------------
------------------------------------------------------------
------------------------------------------------------------
-------------------------------------------------TCCCACTTTAA
ATTGACTCA------------------ATTACTGTGCTCTCT---------TGCT-----
-------------------------GAGTTTTTCCACTTTTCCCCT--------------
------------------------------------------------------------
--------------------------------------------------TCAATAAACA
GTCAAAAAAAAAAA---------AAAAGGGAATTTGAA------CGTGGTAACCGAGTGT
CCAAGCG-----------------------------------------------------
---------TTTCTATTAATA--------------------------------TATTTGT
GTGTGTGTGTGT-------GTATGCTTTGAATTATTATTACTATTTATTTTGGCGTTTTT
TTTTTGTTT---------------------------------------TGATTTTGTTGA
GA-------------AAATCGTGGAAC---------------------------------
------------------------------------------------------------
------------------------------------------------------------
------------------------------------------------------------
------------------------------------------------------------
------------------------------------------------------------
------------------------------------------------------------
------------------------------------------------------------
------------------------GTTTGTGTGA--CCCAATGGAGC-----CAAGTGGG
TGTTGGTGTGGCTTGTTTAGCCGCCCTGCTTCCTTTTATTATTGACTTTTATTTCCCATC
GATACCACGCCGGGGAGGCAGGGAGTGCCGTTCCTTTTACTTCGTTGCC---CCCTGCTG
CCGTCCTCCCTCACCACGTGGGAGGGGGAGGCTGGCGGTTGCGGT-TTTTTTTTTCAAAG
ACTGCCACCCCGTGACTTTGCAACGAGAGATCCCGGCTGCTGGTGGCGTATGCCTTTTGC
ATGCGTGCGTTTTAGTGGTGGTGTATGCATGCGCGGTGAATCCCCTCTGAGGTGTGTGTT
TTGTAGGGGATGTTGGGTGCGGTGAACTCAGACGGTGGTCCCTCACTGTTGTCTCTCTTT
TTTTTTTTTTTT--------TT-TTGTTTCTGTAGGAATAGGG---------GGTTAGGG
CCACAGTCATGCGTGCATTTT---------------------------------------
------TTTTGGGTATAATTCCACGAATGTG----------------------CGTTTAG
ATATATATTTATATAAATATTTGT----------------------TTTTTTTTCTTTTT
---TCTTTTGCTTTTGTTTTTGCGTGCATCTGTCTGTTTGGGTGCGTGTATATGT--GTA
CACA--------------TATGTTTGTGTGTGTTTGGTTTGCAGAATTGAGGGAAATTAA
TATGAAATCATT-GAAGTCAACCCCCCCCCCCCCGGAAGAAGAAAAAGAAAAAAGAAAAA
GGAAGAAGAAGAAGGGGGGGGGGGGGGAAGGAGTTGCCATTGCTGTCGTTTTTTTTTTTT
TTTTTTTTTAATGTTATCTGCTGCGGTGGGTGTGAGAGGAGCCAATAGAAATTGCAGGAG
CGCA--------GGGGGGTTAAATCGCAGTGAAATTTGATGGGAGAAGAAGGGGAAATAT
GTTTTTTTTTTTTTTTATATTATTTTTATTTTTATTTTTATTGCACGTTTTTCTTACAAT
GACTTGTGGCAACATTATTTTTCCCTACAACATACGTGCATCCCTGGCTGTTTGCATCTA
TTTATATCTCTCTCTCTCTCTCTCTCTCTCTCTCTCTCTCTCTCTCTCTCCCCCTATCTA
TTTATTTATTTATTTATTGGTGTGCTTGTATGTTTGTATACATCTGTTTTTATTTTGGTT
TTTCTTTTCTCTCTGTTCTTTATATAAATATATATTTATATTTGTGTGCCTTTGCGTACG
CATAACAAAATTTTTTTTTTTTTTCT----TCTTTTACATGTAATTTTTGTGTGTGTTGT
ATTTTATTAGGAAAAAAGAGAAGAAAAAAAAGAAGTTTTTGTTTGTTTTTTTGTTTGTTT
GTTTGTGTGTGGGGTGCGGGAAT-------------------GAAAAGAAAAAAGAATGG
AAGAGAGAGAGAGGGAGGGAGGGAGGGAGGGAGGGAGGGAGGGAGGGAGCAATGGCTCAT
GATTACGTCTTTACACCG-AACACCGGTAAATGAGATGTTTTATTATATCTATCTCTATC
TCTATATATCTCTATATGCATGCGTGC-------ATGTACGATGGAGTCATGTTGTTGTT
TTCGTTTAAAAAAACAAAAATAGGAGGAGGAG-------------------GAGGAGGAG
GAGGAGGAGGAG--------GGGGCTTTACTGTAATATTTTGTATTGAAAAGAGGC-ATG
TTGATGCGGGCAAGTATAATATTAAAAAAAAAAAAGTAAATGGCTATGTATGTACGCATG
TGTATATATATATATAGAGACAAGGAGACATGCCCCTATATACCTCTATATACCTCTATT
GATATGCGTGCACGCAGGCAGAAAGGAGGAGAATGAGAAGGACTGACAGACGGAGATGTG
CGTGTGTGTATTTATGTATGTTTTGGGG--CAAATAGGGACGTTGGGTGAAGGGGAAAAA
AAAAAAAAAAAAATGAAAGAATGGAAGAAAACAGTAAGTTGTTTATTAAAAGGAAGGAAT
GGAATATTAATACATGTGTGCATGTGTGTGTCTGTGGAGGGGAGTAAAGAGTCCAGAGAG
AGAGAGAGAGAGAGAGAGAGAGAGAGAGAGAGAGAGAGAGAGTGGTAAAGAAGAAGAAGA
AAAAAAGATAAGTGTTAAATATTAAATGTGGAGAGGAGGCAAACGTTAAAACAAAAGGGG
TGGCGTGCCTCTCTCTCTCTCTCTCTCTCTGTGGGAGGGGGGAGGGGATGTCACCTTCCA
CGCATCC-------CGACGGATTTTGTTTTTGGAAGCGGAGATGACTTTTTCTCCCCGCG
TTAAAATAACTTTTTTTTTTTTTTTTTTTTGTGTGTGTGTGTCTGCTGTTGTTTTATCCA
AGCACCGGGAGGGAAT--TTAAAACCGCAGTTAAAAGGGAGAGAAGGAAGACAAACAAAA
-----------------AACAACAACGAGGCAAATAAA--------------
>IGR_175_(TcII-like)
----GAGGCAAAGAAGGGGCCCTGACGGTGATGGAGACGCCACCGAGTCC----------
------------------------------------------------------------
--------------------TGATAAGTAATCAAAGCCAC--------------------
--------------------------GCC----ATCGGTGATAATTGTGGTGGTGGTAGT
AGTA-GTATTGGTGGCTGCGGCGGGTGTAGCATGAAAGGAAAATGACGC-----------
--------------------CACAGGGCAAGTAGGAAAGAATGAGTTTTGGCGATGAATT
TATATTCTGTATATATATATATATATACATGCATACATGTGCATTTACGTTTGTTTGTGT
-------------------------------CTGTGGATATATACATCATGTGACGATAG
CTGCTGCTCTTTGCCGTCTCTTTCCAAT---------GGGTTGCGTGACACATCTACCGC
TGCTGCAACCAATACCACCACCACCACCACCACCATCACCGCCGCTGTCGCCGCCTGGGT
TTCCCTTGCCACCGGTGGAAAAATAGTCAAAAACAAGCTAAACAAGGAGTAGATAAAGAA
GGAGAAAAATGATGGGGTAAGGGTAGAATATGTTA-------------------------
------------------------------------------------------------
------------------------------------------------------------
------------------------------------------------------------
--------------------TGTGAAGAAGTGTAGTAGTGGACATCGTAATCGGCATCAA
TGAAA-------------------------------------CGGGCGGGATATT-----
-------------------------GAGATTTGTGTGTGTGTGTGT--------------
----------------------------------GT------------------------
---GTGTGTGTGGGGTGTGGGGGAAAAGCAGATTTCTGAAAAGCAAACAAACAAAAAACA
AACAAAAACCAAAATTAAATTGCAGAAGGCATTTAGCATCATTGTGATATTTCAGGAAAA
CCAACCGACATACGCAGGAGGAAACGAGGGAGAGAAAAAACGCAAAAAAAAAAAAAGAAG
ACTTGTCCCTTGCGAAAAACGAAGGAAAGAAAAAAACATCAGAAAGCTGCATTTGGCGCC
TCTTAAAAGTGGAAAAGAAGATTCTGTGGAAGAGTGGTGCCTTTTTTT--------TTTT
TGTTTGTTT----GA---------------------TGCATTTTTGACCGCGTTGTTGGT
GGTGAACCTACTGGTGAATGGAGGCATCACGCATGAATGCGTAGGGGGGCATTTTGC---
------------------------------------------------------------
---------------------------------------GTTGGTGTTGTTGGGATTTTT
TTTTTTTTTTT--------------------------TG---------------------
-------------------------------------------------TATGAAGAGGT
GACGCAACATTTTTCCCTTGTCATCTCTCTATTTAACACTTGGTCTGTTTGGTGTGAAC-
-TTCTTCCTTTCTTTTCTTTAT-------TCTTTTTTTTTCCTTTCT-------------
-----------------------------------------------------AGTAAGC
TGCGTGAAG---------------GGATGTGCGA--CCCAATGGAGC-----CAAGCGGG
TGTTGGTTTGGCTTGTTTAGCCGCTCTGCTTCCTTTTATTATTGACTTTTATTTCCCATC
GATACCACGCCGGGGAAGCAGCGAGTGCCGTTCCTTTTATTTCGTTGCCTCTCCCTGCTG
CCGTCCTCCCTCACCACGTGGGAGGAGGAGGCTGGCGGTTGCGGG--TTTTTTTTCAAGG
ACTGCCACCCCGTGACTTTGCAACGAGAGATCCCGGCTGCTGGTGGCGTATGCCTTTTGC
ATGCGTGCGTTTTAATGGTAGTGTATGCATGCGCGGTGAATCCTCTCTGAGGTGTGTGTT
TTGTAGGGG---------------------------------------------------
------------------------------------------------------------
------------------------------------------------------------
------------------------------------------------------------
------------------------------------------------------------
------------------------------------------------------------
------------------------------------------------------------
------------------------------------------------------------
------------------------------------------------------------
------------------------------------------------------------
------------------------------------------------------------
------------------------------------------------------------
------------------------------------------------------------
------------------------------------------------------------
------------------------------------------------------------
------------------------------------------------------------
------------------------------------------------------------
------------------------------------------------------------
------------------------------------------------------------
------------------------------------------------------------
------------------------------------------------------------
------------------------------------------------------------
------------------------------------------------------------
------------------------------------------------------------
------------------------------------------------------------
------------------------------------------------------------
------------------------------------------------------------
------------------------------------------------------------
------------------------------------------------------------
------------------------------------------------------------
------------------------------------------------------------
------------------------------------------------------------
------------------------------------------------------------
------------------------------------------------------------
------------------------------------------------------------
------------------------------------------------------------
----------------------------------------------------
>IGR_175_(TcIII-like)
----GAGGCTGAGAAGGGGCCCTGGCGGTGATGGAGACGCCACCGAGTCC----------
------------------------------------------------------------
--------------------TGATAAGTAATCAAAGCCAT-GTC----------------
---------------------------------ATCGGTGATAATTGTGGTGGTGGTAGT
AGTA-GTGTTGGTGGCTGCGGCGGGTGTAGCATGAAAGGAAAATGACGC-----------
--------------------CACAGGGCAAGTAGGAAAGAATGAGTTTTGGCGATGAATT
TATATTCTGT----ATATACATATATACATGCATACATGTGCATTTACGTTTGTTTGTGT
-------------------------------CTGTGGATATATACATCATGTGACGATAG
CTGCTGCTCTTTGCCGTCTCTTTCCAAT---------GGGTTGCGTGACACATCTACCGC
TGCTGCAATCAAT---ACCACCACCACCACCACCATCACCGCCGCTGTCGCCGTCTGGGA
TTCCCTTGCCACCGGTGGAAAAATAGTCAAAAACAAGCTAAACAAGGAGTAGATAAAGAA
GGAGAAAAATGATGGGGTAAGGATAGAATATGTTT-------------------------
------------------------------------------------------------
------------------------------------------------------------
------------------------------------------------------------
--------------------TGTGAAGAAGTGTAGTAGTGGACATCGTAATCGGCATCAA
TGAAA-------------------------------------CGGGCGGGATATT-----
-------------------------GAGATTTTTGTGTGTGTGGGG--------------
------------------------------------------------------------
---------------TGTGGGGGAAAAGCAGATTTCTGAAAGGCAAACAAACAAAAAACA
AACACAAACCAAAATTAAATTGCAGAAGGCATTTAGCATCATTGTGATATTTCAGGAAAA
CCAAGCGACATACGCAGGAAGAAACGAGGGAGAGAAAAAACGCAAAAAAAAA-----AAG
ACTTGTCCATTGCGAAAAATGAAGGAAAGAAAAAACAT-CAGAAAGCTGCATTTGGCGCC
TCTTAAAAGTGGAAAAGAGGATTCTGTGGAAGAGTGGTGCCTTTTTTTTT------TTTT
TTTTTGTTT----GA---------------------TGCATTTTTGACCGCGTTGTTGGT
GGTGAACCTAATGGTGAATGGAGGCATCACGCATGAATGCGTAGGGGGGCATTTTGC---
------------------------------------------------------------
---------------------------------------GTTGGTGTTGTTGGGA-TTTT
TTTTTTTTTTT--------------------------TG---------------------
-------------------------------------------------TATGAAGA-GT
GACGCCACATTTTTCCCTTGCCATTTCTCTATTTACCACTTGGTCTGTTTGGTGTGAAC-
-TTTTTCC----TTCCTCTTCT-------TTATTTCTTTTTTTTTCT-------------
-----------------------------------------------------AGTAAGC
TGCGTGAAG---------------GGATGTGCGA--CCCAATGGAGC-----CAAGTGGG
TGTTGGTGTGGCTTGTTTAGCCGCCCTGCTTCCTTTTATTATTGACTTTTATTTCCCATC
GATACCACGCCGGGGAGGCAGCGAGTGCCGTTCCTTTTACTTCGTTGCC---CCCTGCTG
CCGTCCTCCCTCACCACGTGGGAGGGGGAGGCTGGCGGTTGCGGG-TTTTTTTTTCAAAG
ACTGCCACCCCGTGACTTTGCAACGAGAGATCCCGGCTGCTGGTGGCGTATGCCTTTTGC
ATGCGTGCGTTTTAGTGGTGGTGTATGCATGCGCGGTGAATCCCCTCTGAGGTGTGTGTT
TTGTATGGG---------------------------------------------------
------------------------------------------------------------
------------------------------------------------------------
------------------------------------------------------------
------------------------------------------------------------
------------------------------------------------------------
------------------------------------------------------------
------------------------------------------------------------
------------------------------------------------------------
------------------------------------------------------------
------------------------------------------------------------
------------------------------------------------------------
------------------------------------------------------------
------------------------------------------------------------
------------------------------------------------------------
------------------------------------------------------------
------------------------------------------------------------
------------------------------------------------------------
------------------------------------------------------------
------------------------------------------------------------
------------------------------------------------------------
------------------------------------------------------------
------------------------------------------------------------
------------------------------------------------------------
------------------------------------------------------------
------------------------------------------------------------
------------------------------------------------------------
------------------------------------------------------------
------------------------------------------------------------
------------------------------------------------------------
------------------------------------------------------------
------------------------------------------------------------
------------------------------------------------------------
------------------------------------------------------------
------------------------------------------------------------
------------------------------------------------------------
----------------------------------------------------
>IGR_156_(TcII-like)
---------GGATGACGG------------------------GATATTAT----------
------------------------------------------------------------
--------------------CAGCAA--AACAACAACAAC--------------------
-----------AACAACAAAAAAAA-AAC----AACAAAAACAAATGAGCCCA-------
-------------------------------CTCAAAAGGAAAGACTGA-----------
----------------------------------AAAAGGGACAGA--------------
------------------------------------------------------------
---------------------------------GTGAGT------------GGACGAGGA
TAATTGGAC--TGCCCC--AGTGGAAATTTGG-----GAGCTGAGTGAGAGA--------
------------------------------------------------------------
----------------------------AGAGAAGTGAGAGAG-----ATGCATGAA---
----------------------------TATGTCT-------------------------
------------------------------------------------------------
------------------------------------------------------------
------------------------------------------------------------
-----------------------------------------------------ATTTCAA
ATACT-------------------------------------------------------
-------------------------CCGTTTTTTTTTTCCTTCGCA--------------
------------------------------------------------------------
------------------------------------------------------------
------------------------------------------------------------
------------------------------------------------------------
------------------------------------------------------------
--------------------------------------------TTATTTTTTTCCTTTC
T-----------------------------------------------------------
------------------------------------------------------------
------------------------------------------------------------
------------------------------------------------------------
------------------------------------------------------------
------------------------------------------------------------
------------------------------------------------------------
------------------------------------------------------------
-----------------------------------------------------AGTAAGC
TGCGTGAAG---------------GGATGTGTGA--CCCAATGGAGC-----CAAGCGGG
TGTTGGTTTGGCTTGTTTAGCCGCCCTGCTTCCTTTTATTATTGACTTTTATTTCCCATC
GATACCACGCCGGGGAGGCAGCGAGTGCCGTTCCTTTTATTTTGTTGCCTCTCCCTGCTG
CCGTCCTCCCTCACCACGTGGGAGGAGGAGGCTGGCGGTTGCGGG--TTTTTTTTCAAAG
ACTGCCGCACCGTGACTTTGCAACGAGAGATCCCGGCTGCTGGTGGCGTGTGCCTTTTGC
ATGCGTGCGTTTTAATGGTAGTGTATGCATGCGCGGTGAATCCCCTCTGAGGTGTGTGCT
TTGTAGGGGATGTTG--------------------------------------TCTCTTC
TTTTTTTTTTTT-----TCCTT-CCCCTTCTGTAAGAATAGGGGGAGTGGGCGGAGGAGG
CCGCAGCCACGTGACTGTTCT-----------------------------TGTTTTGGTT
GCTGCTTCCTTGGTTTTATTTCGGCTG--------------------------CTTTTTT
GTTGTCATCTGTGCGCCTTC--------------------------TTCCTTTTGTCCTG
---TTTTTTTTTTTTGTTCGTTTCCTTTTTTTCCCCTTAACGC-----------------
------------------------------------------------------------
------------------------------------------------------------
------------------------------------------------TTTTCCTTTGCC
GC----------------------------------------------------------
------------------------------------------------------------
-CTCTGCCTAT-------------------------------------------------
------------------------------------------------------------
------------------------------------------------------------
------------------------------------------------------------
------------------------------------------------------------
--------------TTGTTTTTTT------------------------------------
-------------------------------------------GGTGGAAGTGTGTGCGT
GTGCGTGTATTTCTGAGGGTCGT-------------------------------------
------------------------------------------------------------
------------------------------------------------------------
----------------------------------------------------TCTTTCTG
TCTGTTGAGG--------------------------------------------------
--------------------GGTGCT---------------------------GGCTATA
GAGCTGCC----------------------------------------------------
------------------------------------------------------------
------------------------------------------------------------
------------------------------------------------------------
------------------------------------------------------------
------TACATACGTACGCACACG------------------------------------
------------------------------------------------------------
------------------------------------------------------------
------------------------------------------------------------
------------------------------------------------------------
------------------------------------------------TTGACATTACTG
ATAGTCGGGTGGGG----------------------------------------------
----------------------------------------------------
>IGR_156_(TcIII-like)
---------GGATGACGG------------------------GATATTAT----------
------------------------------------------------------------
--------------------CAGCAA--AACAACAACAAC--------------------
--------------------------AAC----AACAACAAAACAAATGAGCCCA-----
-------------------------------CTCAAAAGGAAAGACCGA-----------
----------------------------------AAAAGGGAAAGG--------------
------------------------------------------------------------
---------------------------------GTGAAT------------GGACGAGGA
TGATTGGGC--TGCCAC--AGTGGAAATTTGG-----GAGCTGAGTGAGAGA--------
------------------------------------------------------------
----------------------------AGAGAAGTGAGAGAG-----ATGTATGAA---
----------------------------TATGTCT-------------------------
------------------------------------------------------------
------------------------------------------------------------
------------------------------------------------------------
-----------------------------------------------------ATTTCAA
ATA---------------------------------------------------------
-------------------------CTCCGTTTTTTTTTTTTCGCA--------------
------------------------------------------------------------
------------------------------------------------------------
------------------------------------------------------------
------------------------------------------------------------
------------------------------------------------------------
--------------------------------------------TTATTTTTTTCCTTTC
T-----------------------------------------------------------
------------------------------------------------------------
------------------------------------------------------------
------------------------------------------------------------
------------------------------------------------------------
------------------------------------------------------------
------------------------------------------------------------
------------------------------------------------------------
-----------------------------------------------------AGGAGGC
TGCGTGAAG---------------GGATGTGCGA--CCCAATGGAGC-----CAAGTGGG
TGTTGGTGTGGCTTGTTTAGCCGCCCTGCTTCCTTTTATTATTGACTTTTATTTCCCATC
GACACCACGCCGGGGAGGCAGCGAGTGCCGTTGCTTTTACTTCGTTGCC---CCCTGCTG
CCGTCCTCCCTCACCACGTGGGAGGGGGAGGCTGGCGGTTGCGGG-TTTCTTTTTCAAAG
ACTGCCACCCCGTGACTTTGCAACGAGAGCTCCCGGCTGCTGGTGGCGTATGCCTTTTGC
ATGCGTGCGTTTTAGTGGTGGTGTATGCATGCGCGGTGAATCCCCTCTGAGGTGTGTGTT
TTGTATGGGATGTTG--------------------------------------TCTCTTC
TTTTTTCTTTTTTTTTCCCCTT-CCCCTTCTGTAAGAATAGGGGGAGTGGGCGGAGGAGG
CCGCAGCCACGTGACTGTTAT-----------------------------TGTTGTGGTT
GCTGCTTTCTTGGTGTTATTTTGGCTG---------------------------------
----------------------------------------------CTTTTTTGTTGTCA
---TCTTTGCGCCTTCTTCCTTTTGTCCTTTTTTTCCCTTAACGC---------------
------------------------------------------------------------
------------------------------------------------------------
------------------------------------------------TTTTCCTTTGCC
GC----------------------------------------------------------
------------------------------------------------------------
-CTCTGCCTAT-------------------------------------------------
------------------------------------------------------------
------------------------------------------------------------
------------------------------------------------------------
------------------------------------------------------------
-----------TTCTCTTTGTTTT------------------------------------
-----------------------------------------TTTGTGGAACTGTGTGCGT
GTGCGCGTATTTCTGAGGGTCGT-------------------------------------
------------------------------------------------------------
------------------------------------------------------------
----------------------------------------------------TCTTTCTT
TCTGTTGAGG--------------------------------------------------
--------------------GGTGCT---------------------------GGCTATA
GAACTGCC----------------------------------------------------
------------------------------------------------------------
------------------------------------------------------------
------------------------------------------------------------
------------------------------------------------------------
------TAAATACGTACGCACACG------------------------------------
------------------------------------------------------------
------------------------------------------------------------
------------------------------------------------------------
------------------------------------------------------------
------------------------------------------------TTGACATTACTG
ATAGTCGGGTGGGG----------------------------------------------
----------------------------------------------------
>IGR_189_(TcII-like)
----GAAACTATCGACAG-----GATGGATCAAAAGAAATAAAAAAATAT----------
------------------------------------------------------------
--------------------CAATGA--AATGACAGCCAT-------GCGGAAGGAGGAA
GCACGTACAAAAAAAAAAAAAGAAAAAATAAAAATAAATAAGAAAAGGGGCTAAAACAAC
GGCA-ATATGTGAAGCGCCAACA--------ATCAAAGGACGAAGTCAAGGATGGGGGAG
GATTACAACTGCACTTGCAGCAGAGGGGGTGTAGAGAAGGGAAAGA---------TGATG
TTTACTGAAAGCCAATAGGAAGGAATGCCTGCAGTCATGCACGTTTGTGTATGTTATGGT
CTTTCTTTCTCTCTCTCTCCCTCTCTCTCGCATGTGAGTATGCATCC----AGGCTAGAG
CGCTTTGA---TGCCATTGAGCCATAATTTGATGTGCAGTCTAAATGAAACA--------
------------------------------------GTCCAGAACCGCTGCTGCTGCTGT
TACTCATGCATGCGGGC-AATGACGTCCAGCAACGTGGCCGAC-----GTTCATGAGTTT
AATTAAAACCATTTCATTCATATTTATTTATTTTTATTTTTATTTTTATTTTTATTTTTA
ATTTTTCTATCGGGCCTATGTCTTATTACTTCTATTTATTTATTTATTTTATTTTATTTT
ATTTTATTTTTATTTTATTTTTTGCGATGATAACATAAACATATGGGTTTTCTTCTTTTT
ATCTCTCTTTTTTTTTTTCTTAAAGACGCTTTATGTTGAA--------------------
---------TTCAACTCTTTTATTATATTTATTATTATTGGTACTTTTGTTTCCTTTCAA
ATATATATT------------------GTCGCCGTGCAATTTCGTATGTATATATGTATA
TATATCTATATATTTTTTTCTGCACGGGCTTTTTTTTTTTTTTTTG--------------
----------------------------------GATATTATTATTATTATTATTATTAT
TTTGAGCACCTCCCTTCGTGGGTTGAAGTGAAGTTATGCCGTGGGGAGCGGCAAGAGAGA
GACAGAGAATAGAGGTTAGGAGGAGGACGTGGTTGAAA------CATGAAAACAAAAA--
CAAAAAGACATGCACACCGATGAGGTGATTACATGCATGCGGACACATAA----------
-----------------AATGCATACAACTGTGCGCCT------CTCTCCCTCTCTGTCC
CTCTCTTTGTGT-------GCGTGTGTGGCATTGTGGTGTTACTTTCTTTTTTCCCTTTT
TTTT------------GGGAGTGTACGAGTCTCAGATGCCTTTGCGGCTGGGCTTGTGAA
GG-GCGTGTCCGCAAGAAGGGCGGGACTATCTATGTTCATATATATATATATATTTATCT
ATATTTATATCTATATCCCTGATAAGATGATTATATATATATTTATATATTTATATATAT
CATGTATATATATATGTTATGTTATGTATATATATATTATATTATATTGCTGTACTATAT
ATATATGTATATCTCTCTGTATATATATATGTTTTTTTTTTTTCTTCTTCTATCTTTAGT
AATATTTGGCTGACTGCGATAGAAGTGAGTCAAAAGAACCGATCGTGGCGAGACGAATGT
TTTTTATTTATTTATTTTAT--GTTTTTTGTTTTACCACCGTTTTATTTTATTTTATTTT
ATTTTTTTTTGATTGATTCTCCCCACCTTTCTTTTTTTATTTTTTTCTTTTCTTTCTTAT
TCCCATCCTATTTTGTTTACATAGAGAAATCCAGGGTCCGGCCAGCAGCAGAAGGGAATA
TTTCTGGAA---------------ATATATGTGAGGCCAGATGATGCTACAATAAATAAG
CGTATTT-----TTGTTTAGCCGCCCTGCTTCCTTTTATTATTGACTTTTATTTCCCATC
GATACCACGCCGGGGAGGCAGCGAGTGCCGTTCCTTTTATTTCGTTGCCTCTCCCTGCTG
CCGTCCTCCCTCACCACGTGGGAGGGGGAGGCTGGCGGTTGCGGG--TTTTTTTTCAAAG
ACTGCCACCCCGTGACTTTGCAACGAGAGATCCCGGCTGCTGGTGGCGTATGCCTTTTGC
ATGCGTGCGTTTTAATGGTAGTGTATGCATGCGCGGTGAATCCTCTCTGAGGTGTGTGTT
TTGTAGGGGATGTTG--------------------------------------TCTCTTC
TTTTTCTTTTTT---------------TTCTGTAGGAATGGG----------GGTCAGGG
CCGCAGTCATGCGCTTTTATTTTTTATTGTT-----------------GTTGTTGTAGTT
GCTGCCTTCTTGTGTTTATTTCTAATGGACATTGCA-----------------TATATAT
ATATATATATATATATATGTTTTTGGCGC-----------------ACTCTTCTGCTTTT
---TCTTTACTTTTGCCTTTTTTTTTTTTTTTCCCCTTTCTACGCACAGACGCAC-----
-------------------------------------------ACATACAGGTAGAGTGA
GACCGATTATCTCTATGTCTTC--TGCCTTCCAATGGTGTAGGATGTAATGAAA------
--------------------------------------------GGCATTTTCTTTTTAC
AT----------------------------------------------------------
----------------------------------------------------------GT
TTTTTTCTTTT-------------------------------------------------
------------------------------------------------------------
------------------------------------------------------------
----TTTATTAGA-----------------------------------------------
-------------------------------------GGACAGCTGCGCAAGCTGTAACA
AATAATAAAAAGAGTTTTTTCCTC------------------------------------
-------------------------AAAGGTGTCATGCGTGCCTACAGGCATGCGTGCAG
GTTTTTGCGCC-CCCTCTCCCGC-------------------GAGCTGGGC-CGGCATAA
ATCCTGGCGCCC------------------GAGAGAGTGCAGACGGATGCGAGGACGCCT
TATTGTTCCCATAAGGTGCGGCGCCGTTAAATGAG-------------------------
------------GGTTTGCCTGCTTAC-----TGTTGCGCCCT---------TTTTTTTT
TTTGCCGCCA--------------------------------------------------
--------------------AGTGCCCGCTGCCAATTGTCCTGTTTGACGTGAGGG-GTT
GGGACGCTGTGAAAAACGAAACGGCGGAACACGGGATACGCGCAATTGCGTCAAC-CACG
TCTGTGT-------------------------------------TTTTTCTTCCCCTCTT
TTTCTGTTACCTTGCGGCGGCCCAGAGTCGTAACAGCATGAGGGGAGAACAACACATTCT
C-TTTTTATTTTTGTATAATATTT------------------------------------
------------------------------------------------------------
---GCATCTACCTGTGTGCGCATGGTGTTTTTT---------------------------
------------------------------------------------------------
-----------------------------------------------------------T
TTTCTTTTTTTTTTTTCTCCCCATGCATACGTGTTTATGTCTATAT-ATTTTTCCTTTAG
TCTGTCCACATGAACGGCGCATCGCGCCATTGGACGCTGTTGTGCCACGTTCT-------
----------TTTTTTCTTTTCTTTTTGCTGTTGTTGTTGCCTCTTATTTCGTGCGATTT
GGTGCTGTTTGGGTGTAGTGAGGGGAAAAGAGG-AAGGGGGTGAGAGCGTGCGAGTGAAT
TGTGGGTGCTAACGCGTGGAATTTTAGAGAAGGAGAGGGTGTGTGTAGAAGG
>IGR_189_(TcIII-like)
----GAAACCATCGACAG-----GATGGATCAAAAGAGATAAAAAAATAT----------
------------------------------------------------------------
--------------------CAATGA--AATGACAGCCAT-------GCGGAAGGAGTAA
GCACGTACAAAACCAAACAAAAAAA-GAA----AATAAATAAAAAAGTGGCTAAAACAGC
GGCA-ATATGTGAAGCGCCAACA--------ATCAAAGGACGAAGTCAAGGATGGGGGAG
GATTACAACTGCATTTGCAGCTGAGGGGGTGTAGAGAAGGGAAAGA---------TGATG
TTTACTAAAAGCCAATAGGAAGGAATGCCTGCAGTTATGCACGCTTGTGTAATGTTATGT
-TCTTTCTCTCTCTCTCTCCCTCTCTCTCGCATGTGAGTATGCATCC----GGGCTAGAG
CGCTTTGA---TGCCATTGAGCCATAATTTGATGTGCAGTCTAAATGAAACA--------
------------------------------GTCCAGAACCGCTGCTGCTGCTGCTGCTGT
TACTCATGCATGTGGGC-AATGACGTCCAGCAACGTGGCCGAC-----GTTCATGAGTTT
ACTTAAAACCATTTCATTCATAT--TTTTATTTTT---------AATTTTTTTATTT---
-------TATCGGGCATATGTCTTATTACTTCTATTTATTTA------------------
--------CTTATTTTATTTTTTGCGATGATAACATAAACATATAGGTTTTCTTCTTTCT
ATCCCTCTTTTTTTTTTTCCCTAAAGGCGCTTTATGTTTGAA------------------
---------TTTAACTCTTTTATTATATTTATTATTATTGGTACTTTTGTTTCCTTTCAA
ATATATATT------------------GTCGCCGTGCAATTTCGTATGTATTTTTTTATT
TTTATTTTTATTTTTTCTTCTGCACGGGCTTTTTTCTTTTCTTTTTCTTTTGGATATTAT
TATATTTATTATATTTATTACCACGATGCCGTTGATTATTATTATTATTATTATTATTAT
TTTGAGCACCTCCCTTATTGGGTTGAAGTGAAGTTATGCCGTGGGGAGCGGCAAGAGAGA
GACAGAG-ATAGAGGTTAGGAGGAGGACGTGGTTGAAA------CATGAAACCAAAAA--
CAAAAAGACATGCACACCGATGAGGTGATTACATGCATGCGGACACATAA----------
-----------------AATGCATACAACTGTGCGTCTCTCTCCCTCTCCCTCTCCCTCT
CTTTGTGTGTGT-------GTGTGTGTGGCATTGTGGTGTTACTTTCTTTTTTTCCCTTT
TTTTTTTTT----TTTGGGAGTGTATGAGTCTCAGATGCCTTTGCGGCTGGGTTTGTGAA
GG-GCGTGTCCGCAAGAAGGGCGGGACTATCTATGTTCATTTATATTTATATCTATG--T
ATCCCTG-------------------------------------------------ATTG
GATGATTATTTATATATCATGTTATGTATATATTTATTATATTATATTGCTGTACTGTAT
ATATATATATA--------------------------TATTTTCTTCTTCTATCTTTAGT
AATATTTGGCTGACTGCGATAGAAGTGAGTCAAAAGAACCGATCGTGGCGAGACGAATGT
TTT-TCTTTATTTATTTTATTTTATTTTTTGTTTTACCACCGCTTTATTTTATTTTATT-
-TTTTTGATTGATTGATTCTCC-------TCTCTCTTTTTTTTTTTTTTTTCTTTCTTAT
TCCCATCCTATTTTGTTTACATAGAGAAATCCAGGGTCCGGCCAGCAGCAGGAGGGAATA
TTTCTGGAA---------------ATATATGTGAGGCCAGATGATGCTACAATAAATAAG
CGTATTT-----TTGTTTAGCCACCCTGCTTCCTTTTATTATTGACTTTTATTTCCCATC
GATACCACGCCGGGGAGGCAGCGAGTGCCGTTCCTTTTACTTCGTTGCC---CCCTGCTG
CCGTCCTCCCTCACCACGTGGGAGGGGGAGGCTGGCGGTTGCGGG-TTTCTTTTTCAAAG
ACTGCCACCCCGTGACTTTGCAACGAGAGATCCCGGCTGCTGGTGGCGTATGCCTTTTGC
ATGCGTGCGTTTTAGTGGTGGTGTATGCATGCGCGGTGAATCCCCTCTGAGGTGTGTGTT
TTGTATGGGATGTTG--------------------------------------TCTCTTC
TTTTTTCTTTTT-----------------TTTTAGGAATAAA----------GGACAGGG
CCGCAGTCATGCGCTTTTTGTTTTTATTTTTG--------------TTGTTGTTGTAGTT
GCTGCCTTCTTGTATTTATTTCTAATGGACATTG-------------------CATATAT
ATATATATATATATACATGTTTTTGTTGT-----------------ACTCTTCTGCTTTT
---TTTTTACTATTGCCTTTTTTTT-CTTTTTCCTTTCTACGCACAGACACACAC-----
---------------------------------------------ATACAGGTAGAGTGA
GACCGATTATCTTTATGTCTTC--CGCCTTCCAATGGTGTGGGATGTAATGAAA------
--------------------------------------------GGCATTTTCTTTTTAC
AT----------------------------------------------------------
------------------------------------------------------------
-----GCTTTT-------------------------------------------------
------------------------------------------------------------
----------------------------------------------------------TA
TTTATTTATTTGA-----------------------------------------------
-------------------------------------GGAAAGCTGCGCAAGCTGTAACA
AATAAAAAAAAGAGTTTTTTCTTC------------------------------------
-------------------------AACGGTGTCATGCGCGTCTACAGAAATGCGTGCAG
GTTTTTGCGCCCCCCTCTCCCGC-------------------GAGCTGGGCCAGGCATAA
ATCCTGGCGTCC------------------GCGAGAGTGCAGACGGATACGAGGATGCCT
TAGTGTTCCCATAAGGTGCGGCGCCGTTAAATGAG-------------------------
------------GGTTCGCCTGCTTAC--------TGTTGCACCCTGTTTTTTTTCTTTT
TTTGCCCCCA--------------------------------------------------
--------------------AGTGCCCGCTGCCAATTTTCCTGTTTGACGTGAGGG-GTT
GGGACGCTGTGAAAAGCGAAACGGCGGAACACGGGATACGCGCAATTGCGTCAAC-CACG
TCTGTGT-------------------------------------TTTTTCTTCCCCTCTT
TTTCTGTTACCTTGCGGCGGCCCAGAGTCGTAACAGCATGAGGGGAGAACAACACATTCT
C-TTTTTATTTTTGTATAATATTT------------------------------------
------------------------------------------------------------
---GAATCTACCTGTGTGTGCATGGTGTTTTTT---------------------------
------------------------------------------------------------
------------------------------------------------------------
TTTTCTTTTTTTTTCTCTCCCCATGCATACGGGTTTATATATATATATTTTTTTCTTCAG
TCTGTCCAAATGAACGGCGCATCGCGCCACTGGACGCTGTTGTGCCACGTTCTTTT----
------TTTCTTTTTTCTTTTCTTTTTGTTGTTATTGTTGCCTCTTATTTATTGCGATTT
GGTGCTGTTTGGGTGTAGTGAGGGGAAAAGAGG-AGGAGGGTGAGAGCGTGTGAGTGAAT
TGTGGGTGCTAACGCGTGGAATTTTAGAGAAGGAGAGGGTGTGCGTAGAAGG
>IGR_189_(TcI_SylvioX10)
----GAAACCATCGACAG-----GATGGGTCAAAAGAAATAAAAAAATAT----------
------------------------------------------------------------
--------------------CAATGA--AATGACAGCCAT-------GCGGAAGGAGGAA
GCACGTACACACACACAAAAAAGAA-GAA----AATAAATAAAAAAGTGGCTAAAACAGC
GGCA-ATATGTGAAGCGCCAACA--------ATCAAAGGACGAAGTCAAGGATACGGGAG
GATTACAACTGCACTTGCAGCTGAGGTGGTGTAGAGAAGGGAAAGA---------TGATG
TTTACTAAAAGTCAATAGGAAGGAATGCCTGCGGTTATGCACGCTTGTGT-ATGTTATGT
---------TCTTTCTCTTTCTCTCTCTCGCATGTGAGTATGCATCC----GGGCTAGAG
CGATTTTGA--TGCCATTGAGCCATAATTTGATGTGCAGTCTAAATGAAACA--------
---------------------------------GTCCAGAACCGCTGCTGCTGCTGCTGT
TACTCATGCATGTGGGCAAATGACGTCCAGCAAAGTGGCCGAC-----GTTCATGAGTTT
ACTTAAAACCATTTCATTCATTATTTTTTATTTTTATTATTATTTTTTTTATTATTT---
-------TATCGGGCCTATGTCTTATTACTTCTTAT------------------------
--------TTTTTTTTTTTTATTGCGATGATAACATAAACATATAGGTTTTTCTTCTTTC
TATCCCTCTTGTTTTTCTTCTTTTTCTTCTTTTCTTCTTAAAGGCGCTTTACGTTTTTGA
ATTTAACTCTTTTTTTTTTATATTATATTTATTATTGTTGGTACTTTTGTTTCCTTTCAA
ATATATTTATGTGTGTGTGTGTGTGTGGTCGCCGTGCAATTTCGTATGTATTTTT-----
--------TATTTTTTCTTCTGCACGGGCTTTTTTTTCTTTTTGTT--------------
-------------------------------------TTGGATATTATTATTATTATTAT
TTTGAGCACCGCCCTTATTGGGTTGAAGTGAAGTTATGCCGTGGGGAGCGGCAAGAGAGA
CAGAGAG-AGAGAGGTTAGGAGGAGGACGTGGTTGAAA------CATGAAAACAAAAGAC
AAAAAAGACATGCACACCGATGAGGTGATTACATGCATGCGGACACATAA----------
-----------------AATGCATGCAACTGTGCGTCT------CTCGCCCTCTCCCTCT
TTGTGTGTGTGT-------GTGTGTGTGGCATTGTGGTGTTACTTTCTTTTTTTCCCTTT
TTTTTGTTTTGGGGAGGGGAGTGTATGAGTCTCAGATGCCTTTGCGGCTGGGTTTGT---
---------------GAAGGGCGGGGCCATCTATGTTCATGTATATTTATTTATATAAAT
ATCCCCG-------------------------------------------------ATTA
GATGATTATATTTATA-------------------------TTATCATGTTCTGTTATGT
ATATATTTATA--------------------------TT-------------------AA
TATATTTGCCTGACCGCGATAGAATTGAGTCAAAAGAACCGATCGTGGCGAGACGAATTT
TTTATTTATTTTATATATATAATTTTTTTTATTTT------------------------T
ATTTTTTTTTGATTGATTGATTGATTGATTCTCCTCTCCTTTCTTTT-------------
--------------GTTTACATAGAGAAATCCAGGGTCCGGCCAGCAGCAGGAGGGAATA
TTTCTGGAAATATAATATATATATATATATATGAGGCCAGATGATGCTACAATAAATAAG
CGTATTT-----TTGTTTAGCCGCCCTGCTTCCTTTTATTATTGACTTTTATTTCCCATC
GATACCACGCCGGGGAGGCAGCGAGTGCCGTTCCTTTTATTTCGTTGCC---CCCTGCTG
CCGTCCTCCCTCACCACGTGGGAGGGGGAGGCTGGCGGTTGCGGG--TCTTTTTTCAAAG
ATTGCCACCCCGTGACTTTGCAACGAGGGATCCCGGCTGCTGGTGGCGTATGCCTTTTGC
ATGCGTGCGTTTTAGTGGTGGTGTATGCATGCGCGGTGAATCCCCTCTGAGGTGTGTGTT
TTGTAGGGGATGTTG--------------------------------------TCTCTTT
TTGTTTTT-----------------------GTAGGAATAAA----------GGACAGGA
CCGCAGTCATGCGCTTTTTGTTTTTATTGTTGTTGTTGTTG-----TTGTTGTTGTAGTT
GCTGCCTTCTTGTATTTATTTCTAGTGGACA-----------------------TTGCGT
ATATATATATATATACATGTTTTTGGTGC-----------------ACTCTTCTGCTTTT
---GTTTTACAATTGTCCTTTTTTTTTTTTTTCCCTTCTACGCACAGACACACAC-----
---------------------------------------------ATACAGGTAGAGTGA
GACCGATTATCTTCATGTCTTCTCTGCCTTCCAATGGTGTAGGATGTAATGAAA------
--------------------------------------------GGCATTTTCTTTTTAC
AT----------------------------------------------------------
------------------------------------------------------------
GTCTTTTTTTT-------------------------------------------------
------------------------------------------------------------
----------------------------------------------------------TT
TAAATTTATTAGA-----------------------------------------------
-------------------------------------GGAAAGCTGCGCAAGCTGTAACA
AATAAAAAAAAGTGTTTTTTCTTC------------------------------------
-------------------------AACGGTGTCATGCGCGTCTACAGACATGCGTGCAG
GTTTTTGCGCCCCCCTCTCCCGC-------------------GAGCTGGGC-CGGCATAA
ATCCTGGCGTCC------------------GCGAGAGTGCAGACGGATGCGAGGATGCCT
TACTGTACCCATAAGGTGCGTCGCCGTTAAATGAG-------------------------
------------GGTTCGCCTGCTTAC-----TGTTGCACCCTGTTTTTTTTTTTCCTTT
TTTGCCCCCA--------------------------------------------------
--------------------AGTGCCCGCTGCCAATTTTCCTGCTTGACGTGAGGG-GTT
GGGACGCTGTGAAAAGCGAAACGGCGGAACACGGGATACGCGCAATTGCGTCAAC-CACG
TCTGTGT-------------------------------------TTTTTATTCCCCTCTT
TTTCTGTTACCTTGCGGCGGCCCAGAGTCGTAACAGCATGAGGGGAGAACAACACATTCT
C-TTTTTATTTTTTTATAATATTT------------------------------------
------------------------------------------------------------
---GCATCTACCCGTGTGTGCATGTTTTTTTTT---------------------------
------------------------------------------------------------
------------------------------------------------------------
-----TTTTTGTTTCTCTCCCCATGCATACGTGTTTATATCTATAT-TTTTTTTCTTCAG
TCTGTCCACATGAACGGCGCATCGCGCCACTGGACGCTGTTGTGCCACGTTCT-------
----------TTTTTTCGTTTCTTTTTGCTGTTGTTGTTGCCTCTTATTTGGTGCGATTT
GGTGCTGTTTGGGTGTAGTGAGGGGAAAAGGGGAAGGGGGGTGAGAGCGTGTGAGTGAAT
TGTGGGTACTAACGCGTGGAATTTTAGAGAAGGAGAGGGTGTGCGTAGAAGG
