# Supplementary material for: A Genome-Wide Analysis of Genetic Diversity in Trypanosoma cruzi Intergenic Regions
Source: PLoS Negl Trop Dis. 2014 May 1;8(5):e2839. doi: 10.1371/journal.pntd.0002839 (PMC4006747; doi:10.1371/journal.pntd.0002839)
Supplement: Dataset S1 — Intergenic regions from unrelated loci that share blocks of significant sequence similarity. The file contains i) a spreadsheet summarizing listing the non-allelic, non-homologous IGR regions that share significant blocks of sequence similarity; ii) multiple sequence alignments where these unrelated IGRs were aligned to highlight the portion of the IGR that is shared; and iii) a figure in PDF format that shows the alignment in context. The alignments are provided in CLUSTAL format (.clw) and as colored renderings in PNG format, as produced by Jalview (purine/pyrimidine color scheme, only applied to regions of the alignment with 90% identity). The IGR IDs listed in each alignment correspond to those in Table S3. (ZIP) [file pntd.0002839.s010.zip › Dataset S1/sequences/motifs-only/Motif_19.fa]

>JRcl4_IGR_8824/1-1341
ATGACACCGCGTTGGAAGATGCTGCTTTTTCCACTCCTCCCACCCACTCCTTCCCGCTGCTGCCGCTGCTGC
CCTCCATGCGGTGGACAGGGGAAGGGTTAGGGGGATTGCGGGCCCCTTTCAAAGCCTGTCCTCTCGCGACTT
CACAACAGGCCGGACTGTTGCGTAATGCCTCTTGTATGAATTTGGCTCTTTAACGGGTGTGTGGCTGTTGGA
TGAATCTCAAACGGATTGTGGGATGCCAGGCACACGGAACCAAGCTTTAATCTTCGCTTTTTTTCTTCCTTC
TTTCTCCTTGCGGGAAGCAGAGCGACTAGGCATCGGCCAGACACGCATTTGTTTTTTGTTGTGTTTTTTCTT
TCTTGTTTTTTT
>Non_Esm_like_IGR_8824/1-1301
ATGATACCGCGTTGGAAGATGCTGCTTTTTCCACTCCTCCCACCCACTCCTTCCCGCTGCTGCCGCTGCTGC
CCTCCATGCGGTGGACAGGGGAAGAGTTAGGGGGATTGCGGGGCCCTTTCAAAGCCTGTCCTCTCGCGACTT
CACAACAGGCCGGACTGTTGCGTAATGCCTCTTGTATGAATTTGGCTCTTTAACGGGTGTGTGGCTGTTGGA
TGAATCTCAAACGGATTGTGGGATGCCAGGCACACGGAACCAAGCTTTAATCTTCGCTTTT-TCCTTCCTTC
TTTCTCCTTGCGGGAAGCAGAGCGACTAGGCATCGGCCAGACACGCATTTGTTTTTTGTTGTGTTTTTTCTT
TCTTGTATTTTT
>Esm_like_IGR_3827/1-1373
ATGATACCGCGTTGGAAGATGCTGCTTTTTCCACTCCTCCCACCCACTCCTTCCCGCTGCTGCCGCTGCTGC
CCTCCATGCGGTGGACAGGGGAAGGGTTAGGGGGATTGCGGGGCCCTTTCAAAGCCTGTCCTCTCGTGACTT
CACAACAGGCCGGACTGTTGCGTAATGTCTCTTGTATGAATTTGGCTCTTTAACGGGTGTGTGGCTGTTGGA
TGAATCTCAAGCGGACTGCAGGATGCCAGGCACACGGAACCAAGCTTTAATCTTCGCTTTT-TTCTTCCTTC
TTTCTCCTTGCGGGAAGCAGAGCGACTAGGCATCGGCCAGACACGCATTTGTTTTTTGTTGTATTTTTTCTT
TATTGTATTTTT
>Non_Esm_like_IGR_3827/1-1283
ATGACACCGCGTTGGAAGATGCTGCTTTTTCCACTCCTCCCACCCACTCCTTCCCGCTGCTGCCGCTGCTGC
CCTCCATGCGGTGGACAGGGGAAGAGTTAGGGGGATTGCGGGGCCCTTTCAAAGCCTGTCCTCTCGCGACTT
CACAACAGGCCGGACTGTTGCGTAATGCCTCTTGTATGAATTTGGCTCTTTAACGGGTGTGTGGCTGTTGGA
TGAATCTCAAACGGATTGTGGGATGCCAGGCACACGGAACCAAGCTTTAATCTTCGCTTTT-TCCTTCCTTC
TTTCTCCTTGCGGGAAGCAGAGCGACTAGGCATCGGCCAGACACGCATTTGTTTTTTGTTGTGTTTTTTCTT
TCTTGTATTTTT
