# Supplementary material for: A Genome-Wide Analysis of Genetic Diversity in Trypanosoma cruzi Intergenic Regions
Source: PLoS Negl Trop Dis. 2014 May 1;8(5):e2839. doi: 10.1371/journal.pntd.0002839 (PMC4006747; doi:10.1371/journal.pntd.0002839)
Supplement: Dataset S1 — Intergenic regions from unrelated loci that share blocks of significant sequence similarity. The file contains i) a spreadsheet summarizing listing the non-allelic, non-homologous IGR regions that share significant blocks of sequence similarity; ii) multiple sequence alignments where these unrelated IGRs were aligned to highlight the portion of the IGR that is shared; and iii) a figure in PDF format that shows the alignment in context. The alignments are provided in CLUSTAL format (.clw) and as colored renderings in PNG format, as produced by Jalview (purine/pyrimidine color scheme, only applied to regions of the alignment with 90% identity). The IGR IDs listed in each alignment correspond to those in Table S3. (ZIP) [file pntd.0002839.s010.zip › Dataset S1/sequences/motifs-only/Motif_1.fa]

>Non_Esm_like_IGR_237/1-540
GGGTGTGAGTTCTTTGTCCATCCCATTACCAACAACAATA----ATAATAATAATAATAATAATACTGCAAT
TGCCCTCTGCACAGGGGAGTCCGGCGGTTGTGGGGCGCGAAAGGATGCCAATTTGTGATATTGCGGCATGCC
CGGTTATCGCAGCAGGTGTGTTTTGCATCTGTTTGTTGATGGGCGTATTGAGTGTTGTCTGAATCCCCTCCG
AGTTGTGGGGGATGTCGGGTGCATTGAACCAACTTGTGGTCTTCTTTGTGTTTTGTCTCTTTGTAGGAATAG
GAGGGGAGCTGGGCCTCATTCAGGTGAATATTCGCGTTGTTGTTATGTGTCC-TCTGTTGTTATT
>Esm_like_IGR_237/1-538
GGGTGTGAGTTCTTTGTCCACCCACTACCAATAAATA--A----TAATTAATAATAATAATAATACTGCAAT
TGCCCTCTGCACAGGGAAGTCCGGCGGTTGTGGGGCACGAAAGGATGCCAATTCGTGATATTGCGGCATGCC
CGGTTATCGCAGCAGGTGTGTTTTGCACCTATTTGTTGATGGGCGTATTGAGTGTTGTCTGAATCCCCTCCG
AGTTGTGGGGGATGTCGGGTGCATTGAAACAACTTGTGGTCTTCTTTGTGTTTTGTCTCTTTTTGAGAATAG
GAGGGGAGCTAGGCCTCATTCAGGTGAATATTTGCGTTGTTGTTATTTGTCC-TCTGTTGTTATT
>Esm_like_IGR_4788/1-550
GGGTGTGAGTTCTTTGTCCACCCACTACCAATAAATAATAATAATAAATAATAATAATAATAATACCGCAAT
TGCCCTCTGCACAGGGGAGTCCGGCGGTTGTGGGGCGCGAAAGGATGCCAATTCGTGATATTGCGGCATGCC
CGGTTATCGCAGCAGGTGTGTTTTGCACCTATTTGTTGATGGGCGTATTGAGTGTTGTCTGAATCCCCTCCG
AGTTGTGGGGGATGTCGGGTGCATTGAAACAACTTGTGGTCTTCTTTGTGTTTTGTCTCTTTTTGGGAATAG
GAGGGGAGCTAGGCCTCATTCAGGTGAATATTTGCGTTGTTTACCATGTTATTTGTATAAATGTT
>Esm_like_IGR_246/1-542
GGGTGTGAGTTCTTTGTCCACCCACTACCAATAAATA--A----TAATAATAAATAATAATAATACTGCAAT
TGCCCTCTGCACAGGGAAGTCCGGTGGTTGTGGGGCGCGAAAGGATGCCAATTCGTGGTATTGCGGCATTCC
CGGTTATCGCAGCAGGTGTGTTTTGCACCTATTTGTTGATGTGCGTATTGAGTGTTGTCTGAATCCCCTCCG
AGTTGTGGGGGATGTCGGGTGCATTGAAACAACTTGTGGTCTTCTTTGTGTTTTTC-TTTTTTTGAGAATAG
GAGGGGAGCTAGGCCTCATTCAGGTGAATATTTGCGTTGTTGTTA-TTTGTCCTCTGTTGTTATT
>Esmeraldo_IGR_246/1-544
GGGTGTGAGTTCTTTGTCCACCCACTACTAATAAATA--A----TAATTAATAATAATAATAATACTGCAAT
TGCCCTCTGCACAGGGGAGTCCGGCGGTTGTGGGGCGCGAAAGGATGCCAATTCGTGATATTGCGGCATGCC
CGGTTATCGCAGCAGGTGTGTTTTGCACCTATTTGTTGATGGGCGTATTGAGTGTTGTCTGAATCCCCTCCG
AGTTGTGGGGGATGTCGGGTGCATTGAAACAACTTGTGGTCTTCTTTGTGTTTTTC-TCTTTTTGAGAATAG
GAGGGGAGCTAGGCCTCATTCAGGTGAATATTTGCGTTGTTGTTA-TTTGTCCTCTGTTGTTATT
>JRcl4_IGR_246/1-540
GGGTGTGAGTTCTTTGTCCACCCACTA--CC-AATAA--T----TAATTAATAATAATAATAATACTGCAAT
TGCCCTCTGCACAGGGGAGTCCGGCGGTTGTGGGGCGCGAAAGGATGCCAATTCGTGATATTGCGGCATGCC
CGGTTATCGCAGCAGGTGTATTTTGCATCTATTTGTTGATGGGCGTATTGAGTGTTGCCTGAATCCCCTCCG
AGTTGTGGGGGATGTCGGGTGCATTGAACCAACTTGTGGTCTTCTTTGTGTTTTGTCTCTTTGTAGGAATAG
GAGGGGAGCTAGGCCTCATTCAGGTGAATATTCGCGTTGTTGTTA-TGTGTACTCTGTTGTTATT
>Non_Esm_like_IGR_246/1-543
GGGTGTGAGTTCTTTGTCCATCCCATTACCA-ATAAT--A----ATAATAATAATAACAATAATACTGCAAT
TGCCCTCTGCACAGGGGAGTCCGGCGGTTGTGGGGCGCGAAAGGATGCCAATTTGTGATATTGCGGCATGCC
CGGTTATCGCGGCAGGTGTGTTTTGCATCTGTTTGTTGATGGGCGTATTGAGTGTTGTCTGAATCCCCTCCG
AGTTGTGGGGGATGTCGGGTGCATTGAACCAACTTGTGGTCTTCTTTGTGTTTTGTCTCTTTGTAGGAATAG
GAGGGGAGCTGGGCCTCATTCAGGTGAATATTCGCGTTGTTGTTGTTGTGTCCTCTGTTGTTATT
