# Supplementary material for: A Genome-Wide Analysis of Genetic Diversity in Trypanosoma cruzi Intergenic Regions
Source: PLoS Negl Trop Dis. 2014 May 1;8(5):e2839. doi: 10.1371/journal.pntd.0002839 (PMC4006747; doi:10.1371/journal.pntd.0002839)
Supplement: Dataset S1 — Intergenic regions from unrelated loci that share blocks of significant sequence similarity. The file contains i) a spreadsheet summarizing listing the non-allelic, non-homologous IGR regions that share significant blocks of sequence similarity; ii) multiple sequence alignments where these unrelated IGRs were aligned to highlight the portion of the IGR that is shared; and iii) a figure in PDF format that shows the alignment in context. The alignments are provided in CLUSTAL format (.clw) and as colored renderings in PNG format, as produced by Jalview (purine/pyrimidine color scheme, only applied to regions of the alignment with 90% identity). The IGR IDs listed in each alignment correspond to those in Table S3. (ZIP) [file pntd.0002839.s010.zip › Dataset S1/sequences/motifs-only/Motif_4.fa]

>Non_Esm_like_IGR_1869/1-1196
ACGTGCATCTATACAGGACCAAATAAAAGGGCAGGGGTATTCATCGATCCAACCTGTTTGTTTACAATTTGA
TGATTGGATTGGTTACCAAAGACACCGCGTTGGAGGATGGCGAGGAGTAGTTGTCTCGTCCATCTCGCTCAG
CCCCCGACGACGACTACTCTCCACGCAGAGGAAAGTCCGACGGTTGTGGGACCCCGGGAAAAACCTGCTGCT
TTGCGGGGTTACGGCGAGCCCGGCTATCATGGATTGCTTTGTGACCCAAACTGCCCACCGTTGATGTATGCA
TGTGGACTCAACCCCTTCTGAAGTGGGAAATGTTGAGCCCATCAAAATGAATTTTGATCTTCTT----TTGT
TGTTGTTGTTGTTGTTCCGTGTCTTTTTGTAGGAATAGGAGGAAAATTTCTCAGTCAGACGCATATTGTGAT
TTATTG
>Sylvio_X10_IGR_1869/1-1190
ATTTGCATCTATACAGGACCAAATAAAAGGGCAGGGTTCTTCATCGATCCAACCTGTTTGTTTACAATTTGA
TGATTGAATTGGTTACCAAAGACACCGCGTTGGAGGATAGCGAGGAGTAGTTGTCTCGTCCATCTCACTCAG
-CCCCGACGACGACTACTCTCCACGCAGAGGAAAGTCCGACGGTTGTGGGACCCCGGGAAAAACCCGCTGCT
TTGCGGGGTTACGGCGAGCCCGGCCATCATGGATTGCTTTGTGACCCAAACTGCCCACCGTTGATGTATGCA
TGTGGACTCAACCCCTTCTGAAGTGGGAAATGTTGAGCCCATCAAAATAAACCGTGATCTTCTT-------T
TGTTGTTGTTGTTGTTCCGTGTCTTTTTGTAGGAATAGGAGGAAAATTTCTCAACCAGACGCATATTGTGTT
TTCTTG
>Non_Esm_like_IGR_1861/1-1131
ATGTGCATCTATACAGGAACAAATAAAAGGGCAGGGGTATTCATCGATCCAACCTGTTTGTTTACAATTTGA
TGATTGGATTGGTTACCAAAGACACCGCGTTGGAGGATGGCGAGGAGTAGTTGTCTCGTCCATCTCGCTCAG
CCCCCGACGACGACTACTCTCCACGCAGAGGAAAGTCCGACGGTTGTGGGACCCCGGGAAAAACCTGCTGCT
TTGCGGGGTTACGGCGAGCCCGGCTATCATGGATTGCTTTGTGACCCAAACTGCCCACCGTTGATGTATGCA
TGTGGACTCAACCCCTTCTGAAGTGGGAAATGTTGAGCCCATCAAAATGAATTGTGATCTTCTT----TTGT
TGTTGTTGTTGTTGTTCCGTGTCTTTTTGTAGGAATAGGAGGAAAATTTCTCAGTCAGACGCATATTGTGTT
TTCTTG
>Sylvio_X10_IGR_1861/1-1147
ATGTGCATCTATACAGGACCAAATAAAAGGGCAGGGGTCTTCATCGTTCCAACCTGTTTGTTTACAATTTGA
TGATTGAATTGGTTACCAAAGACACCGCGTTGGAGGATAGCGAGGAGTAGTTGTCTCGTCCATCTCACTCAG
-CCCCGACGACGACTACTCTCCACGCAGAGGAAAGTCCGACGGTTGTGGGACCCCGGGAAAAACCCGCTGCT
TTGCGGGGTTACGGCGAGCCCGGCCATCATGGATTGCTTTGTGACCCAAACTGCCCACCGTTGATGTATGCA
TGTGGACTCAACCCCTTCTGAAGTGGGAAATGTTGAGCCCATGAAAATAAACCGTGATCTTCTT-------T
TGTTGTTGTTGTTGTTCCGTGTCTTTTTGTAGGAATAGGAGGAAAATTTCTCAACCAGACGCATATTGTGTT
TTCTTG
>Esm_like_IGR_1861/1-1145
ATGTGCATCTATACAGGACCAAATAAAAGGGCAGGGGCCTTCATCGATCCATCCTGTTTGTTTACAATTTGA
TGACTGAATTGGTTACCAAAGACACCGCGTTGCAGGATAGCGAGGAGTAGTTGTCTCGTCCATCTCACTCAG
CCCCCGACGACGACTACTCTCCACGCAGAGGAAAGTCCGACGGTTGTGGGACCCCGGGAAAAACCTGCCACT
TTGCGGGGTTACGGCGAGCCCGGCTATCATGGATTGCTTTGTGACCCAAACTGCCCACCGTTGATGTATGCA
TGTGGACTCAACCCCTTCTGAAGTGGGAAATGTTGAGCCCATCAAAATAAACTGTGATTTTCTTTTTTTTGT
TGTTGTTGTTGTTGTTCCGTGTCTCTTTGTAGGAATAGGAGG-AAATGTCTCAGCCAGACGCATATTGTGTT
TTCTTG
>Esmeraldo_IGR_1861/1-1165
ATGTGCATCTATACAGGACCAAATAAAAGGGCAGGGGCCTTCATCGATCCATCCTGTTTGTTTACAATTTGA
TGACTGAATTGGTTACCAAAGACACCGCGTTGCAGGATAGCGAGGAGTAGTTGTCTCGTCCATCTCACTCAG
CCCCCGACGACGACTACTCTCCACGCAGAGGAAAGTCCGACGGTTGTGGGACCCCGGGAAAAACCTGCCACT
TTGCGGGGTTACGGCGAGCCCGGCTATCATGGATTTCTTTGTGACCCAAACTGCCCACCGTTGATGTATGCA
TGTGGACTCAACCCCTTCTGAAGTGGGAAATGTTGAGCCCATCAAAATAAACTGTGATTTTCTTTTTGTTGT
TGTTGTTGTTTTTGTTCCGTGTCTCTTTGTAGGAATAGGAGG-AAATGTCTCAGCCAGATGCATATTGTGTT
TTCTTG
