# Supplementary material for: A Genome-Wide Analysis of Genetic Diversity in Trypanosoma cruzi Intergenic Regions
Source: PLoS Negl Trop Dis. 2014 May 1;8(5):e2839. doi: 10.1371/journal.pntd.0002839 (PMC4006747; doi:10.1371/journal.pntd.0002839)
Supplement: Dataset S1 — Intergenic regions from unrelated loci that share blocks of significant sequence similarity. The file contains i) a spreadsheet summarizing listing the non-allelic, non-homologous IGR regions that share significant blocks of sequence similarity; ii) multiple sequence alignments where these unrelated IGRs were aligned to highlight the portion of the IGR that is shared; and iii) a figure in PDF format that shows the alignment in context. The alignments are provided in CLUSTAL format (.clw) and as colored renderings in PNG format, as produced by Jalview (purine/pyrimidine color scheme, only applied to regions of the alignment with 90% identity). The IGR IDs listed in each alignment correspond to those in Table S3. (ZIP) [file pntd.0002839.s010.zip › Dataset S1/sequences/motifs-only/Motif_10.fa]

>Non_Esm_like_IGR_1292/1-1237
TTTTTTTGAGCTTGCGGGAGGAATATGTGACCAGATGGGGCCGAACCGATGATAACGCGTCTCGGATGCATT
CCTTGGCTTTTTATTGAAAGCCTGATGTTTGTTGTTAACGGTATCGCGTTGGAGGGTGGCAAGTGCAGCTTT
TGTTTCATCTGTTGTCCCAGTCACCTCCTCGGTGACTCTTCACGCGGAGATGAGTCCGGCAGCTGCGGGGGC
ACTTGTAATGACTGCCACTTCGTGAGCTCACAACGAGCCTGGCTGTCATGGATGAACTTGGGAACCGTTTGG
TTTACTGGTGTGCGTGTATGTGTTTGTGTGCGTTGGGTGAATTTTCTTTGAATTATGGGGGATGTTGGGTAC
AGTGAACCAAGCTGTTGCCTCCCACTGTGCTTTGCCCTTTCTTCTTTCTGGGGGCATGTGACGAGGCCTCAC
CCAGGCACAATATTTGACTTTGTTTATT
>Esm_like_IGR_1292/1-1227
TTTTTTTGAGCCTGCGGGAGGAATTTGTGACCAGATGGGGCCGAACCGATGATAACGCGTCTCGGATGCATT
CCTTGGCTTTTTACTGAAATCCTGATGTTTGTTGTTAACGGTATCGCGTTGGAGGGTGGCGAGTGCAGCTTT
TGTTCCATCTGTTGTTCCAGCCACCTCCTCCGTGGCTCTTCACGCGGAGAGGAGTCCGGCAGCTGCGGAGGC
ACTTGTAATGACTGCCGCTTCGTGAGCTCACAACGAGCCTGGCTGTCATGGATGAACTTGGGACCCGTTTGG
TTTACTGGTGTTTG------------TGTGTGCTGGGTGAATTTCCTTTGAATTATGGGGGATGTTGGGTAC
AGTGAACCAAGCTGTGGCCTCCCACTGTGTTTTGCCCTTTCTTTTTTCTGGGGGGCATGTGACGAGGCCTCA
CCCAGGCGCATATTTGACTTTGTTTATT
>Esmeraldo_IGR_1292/1-1216
TTTTTTTGAGCTTGCGGGAGGAATGTGTGACCAGATGGGGCCGAACCGATGATAACGCGTCTCGGATGCATT
CCTTGGCTTTTTATTGAAATCCTGATGTTTGTTGTTAACGGTATCGCGTTGGAGGGTGGCGAGTGCAGCTTT
TGTTCCATCTGTTGTTCCAGCCACCTCCTCCGTGACTCTTCACGCGGAGAGGAGTCCGGCAGCTGCGGGGGC
ACTTGTAATGACTGCCGCTTCGTGAGCTCACAACGAGCCTGGCTGTCATGGATGAACTTGGGAACCGTTTGG
TTTACTGGTGTGCG------------TGGGTGTTGGGTGAATTTCCTTTGAATTATGGGGGATGTTGGGTAC
AGTGAACCAAGCTGTGGCCTCCCACTGTGCTTTGCCCTTTCTTTTTTCTGGGGGGCATGTGACGAGGCCTCA
CCCAGGCGCATATTTGACTTTGTTTATT
>JRcl4_IGR_1305/1-1326
TTACTTCGAGCA----CGAGGAATGTGTGACCAGATGGGGCCGAATCGATGATAACGCGTCTCGAATGCATT
CCTTGGCTTTTTATTGAAAGCCTAATGTTTGTTGTTAACGGTATCGCGTTGGAGGGTGGCAAGTGCAGCTTT
TGCTCCATCTGTTTTCCTAGCCACCTCCTCGGTGACTCTTCACGCGGAGATGAGTCCGGCAGCTGCGGGGGC
ATCTGTAATGACTGCCACTTCGTGAGCTCACAACGAGCCTGGCTGTCATGGATGAACTTGGGAACCGTTTGG
TTTACTAGTGTGAGTGTGTGTGTTTGTGTGTGTTGGGTGAATTTCCTTTGAATTATGGGGGATGTTGGGTAC
AGTGAACCAAGCTGTTGCCTCCCACTGTGCTTTGCCCTTTCTTCTTTCTG-GGGGCATGTGACGAGGCCTCA
CCCAGGCGCATATTTGACTTTGGTTATT
>Esm_like_IGR_1305/1-1317
TTACTTCGAGCTTGCGGGAGGAATTTGTGACCAGATGGGGCCGAACCGATGATAACGCGTCTCGGATGCATT
CCTTGGCTTTTTATTGAAATCCTGATGTTTGTTGTTAACGGTATCGCGTTGGAGGGTGGCGAGTGCAGCTTT
TGTTCCATCTGTTGTCCCAGCCACCTCCTCCGTGACTCTTCACGCGGAGAGGAGTCCGGCAGCTGCGGGGGC
ACTTGTAATGACTGCCACTTCGTGAGCTCACAACGAGCCTGGCTGTCATGGATGAACTTGGGACCCGTTTGG
TTTACTGGTGTGCGT------------GGGTGTTGGGTGAATTTCCTTTGAATTATGGGGGATGTTGGGTAC
AGTGAACCAAGCTGTGGCCTCCCACTGTGTTTTGCCCTTTCTTTTTTCTGGGGGGCATGTGACGAGGCCTCA
CCCAGGCGCATATTTGACTTTGTTTATT
>Esmeraldo_IGR_1305/1-1302
TTACTTCGAGCTTGCGGGAGGAATGTGTGACCAGATGGGGCCGAACCGATGATAACGCGTCTCGGATGCATT
CCTTGGCTTTTTATTGAAATCCTGATGTTTGTTGTTAACGGTATCGCGTTGGAGGGTGGCGAGTGCAGCTTT
TGTTCCATCTGTTGTTCCAGCCACCTCCTCCGTGGCTCTTCACGCGGAGAGGAGTCCGGCAGCTGCGGGGGC
ACTTGTAATGACTGCCACTTCGTGAGCTCACAACGAGCCTGGCTGTCATGGATGAACTTGGGAACCGTTTGG
TTTACTGGTGTGCGT------------GTGTGTTGGGCGAATTTCCTTTGAATTATGGGGGATGTTGGGTAC
AGTGAACCAAGCTGTGGCCTCCCACTGTGTTTTGCCCTTTCTTTTTTCTGGGGGGCATGTGACGAGGCCTCA
CCCCGGCGCATATTTGACTTTGTTTATT
