# Supplementary material for: A Genome-Wide Analysis of Genetic Diversity in Trypanosoma cruzi Intergenic Regions
Source: PLoS Negl Trop Dis. 2014 May 1;8(5):e2839. doi: 10.1371/journal.pntd.0002839 (PMC4006747; doi:10.1371/journal.pntd.0002839)
Supplement: Dataset S1 — Intergenic regions from unrelated loci that share blocks of significant sequence similarity. The file contains i) a spreadsheet summarizing listing the non-allelic, non-homologous IGR regions that share significant blocks of sequence similarity; ii) multiple sequence alignments where these unrelated IGRs were aligned to highlight the portion of the IGR that is shared; and iii) a figure in PDF format that shows the alignment in context. The alignments are provided in CLUSTAL format (.clw) and as colored renderings in PNG format, as produced by Jalview (purine/pyrimidine color scheme, only applied to regions of the alignment with 90% identity). The IGR IDs listed in each alignment correspond to those in Table S3. (ZIP) [file pntd.0002839.s010.zip › Dataset S1/sequences/motifs-only/Motif_5.fa]

>Non_Esm_like_IGR_2865/1-830
ATCCACAGCCACCACCTTCTCTGTTGCCCTCCACGCTGAGGGGGAGT--GCAACGGCTGCGGGCCCTTAAAA
-----AAAAGACTCCACCTTGTGAGTTTATAAGGAGCCCGGCTGCCATAACTTTCATGCATTCATTTGTTCA
CGGGTGTGTGAGTGTTGGATGAATTTACTTCTTAGTGTGTGG-GGTGTTGGGCCAAACTGCCACTCCCCGTT
GTGTCACACACACACAACCTCTCTCCCTTTCTCCGTGTG-------TCTTTTTTCTTTTTGTAGGAATAGGG
GACAGGGTCTTGGACAGGAGCGTATTCTT
>JRcl4_IGR_2865/1-812
ATCCACAACCACCACCTTCTCTGTTGCCCTCCACGCTGAGGGGAAGT--GCAACGGCTGCGGGCCCTTAAAA
AAAAAAAAAGACTCCACCTTGTGAGTTTATAAGGAGCCCGGCTGCCATAACTTTCATGCATTCATTTGTTCA
CGGGTGTGTGAGTGTTGGATGAATTTACTTCGTATTGTGTGGGGGTGTTGGGCCAAACTGCCACTCCCCGTT
GTGTCACACACGCACAACCTCTCTCCCTTTCTCCGTGTG-------TCTTTTTTCATTTTGTAGGAATAGGG
GACAGGGTCTTGGACAGGGGCGTGTATAT
>Sylvio_X10_IGR_2865/1-817
ATCCACAACCACCACCTTCTCCGTTGCCCTCCACGCTGAGGGGAAGT--GCAACGGCTGCGGGCCCTTAAAA
AA---AAAAGACTCCACCTTGTGAGTTTATAAGGAGCCCGGCTGCCATAACTTTCATGCATTCATTTGTTCA
CGGGTGTGTGAGTGTTGGATGAATTTACTTCGTATTGTGTGGGGGTGTTGGGCCAAACTGCCACTCCCCGTT
GTGTCGCACACGCACAACCTCTCTCCCCTTCTCCGTGTG-------TCTTTTTTCGTTTTGTAGGAATAGGG
GACAGGGTCTTGGACAGGGGCGTGTATAT
>Esm_like_IGR_2848/1-810
CACCACAACCACCACCTTCTCTGTTGCCCTCCACGCTGAGGGGGAGTC--CAACGGCTGCGGGCCCT---TT
TAAAAAAAGACTCCCACCTTGTGAGTTTACAAGGAACCCGACTGCCATAACTTTCATGCATTTATTTGTTCA
CGGGTGTGTGAGTGTTGGATGAATTTACTTCGTAGTGTGTGGG-GTGTTGGGCCAAACTGCCACTCCCCGTT
GTGTCACACACACACACACACACACACAACCTCTCTCCCTTTCTCCGCGTGTCTTTTTTTGTAGGAATAGGG
GACAGGGTCTTGGACAGGGGCGTATACTT
>Non_Esm_like_IGR_2848/1-803
ATCCACAACCACCACCTTCTCTGTTGCCCTCCACGCTGAGGGAGGGAGTGCAACGGCTGCGGGCCC----TT
AAAAAAAAAGACTCCACCTTGTGAGTTTATAAGGAGCCCGGCTGCCATAACTTTTATGCATTCATTTGTTCA
CGGGTGTGTGAGTGTTGGATGAATTTACTTCTTAGTGTGTGGG-GTGTTGGGTCAAACTGCCACTCCCCTTT
GTGTCACACACACACAACCTCTCTCCCTTTCTCCG-------TGTGTCTTTTTTCTTTTTGTAGGAATAGGG
GACAGGGTCTTGGACAGGAGCGTATTCTT
>JRcl4_IGR_2848/1-790
ATCCACAACCACCACCTTCTCTGTTGCCCTCCACGCTGAGGGGAAGTG--CAACGGCTGCGGGCCCTTAAAA
AA-AAAAAGAACTCCACCTTGTGAGTTTATAAGGGGCCCGGCTGCCATAACTTTCATGCATTCATTTGTTCA
CGGGTGTGTGAGTGTTGGATGAATTTACTTCGTATTGTGTGGGGGTGTTGGGCCAAACTGCCACTCCCCGTT
GTGTCACACACGCACAACCCCTCTCCCTTTCTCCG-------TGTGTCTTTTTTCATTTTGTAGGAATAGGG
GACAGGGTCTTGGACAGGGGCGTATACTT
>Sylvio_X10_IGR_2848/1-788
ATCCACAACCACCACCTTCTCTGTTGCCCTCCACGCTGAGGGGAAGTG--CAACGGCTGCGGGCCCTTAAAC
AAAAAAAAAGACTCCACCTTGTGAGTTTATAAGGAGCCCGGCTGCCATAACTTTCATGCATTCATTTGTTCA
CGGGTGTGTGAGTGTTGGATGAATTTACTTCGTATTGTGTGGG-GTGTTGGGCCAAACTGCCACTCCCCGTT
GTGTCGCACACGCACAACCTCTCTCCCTTTCTCCG-------TGTGTCTTTTTTCATTTTGTAGGAATAGCG
GACAGGGTCTTGGACAGGGGCGTATACTT
>Non_Esm_like_IGR_2854/1-1199
-TCCACAACCACCACCTTCTCTGTTGCCCTCCACGCTGAGGGAGGGAGTGCAACGGCTGCGGGCCCT----T
AAAAAAAAAGACTCCACCTTGTGAGTTTATAAGGAGCCCGGCTGCCATAACTTTTATGCATTCATTTGTTCA
CGGGTGTGTGAGTGTTGGATGAATTTACTTCTTAGTGTGTGGG-GTGTTGGGTCAAACTGCCACTCCCCGTT
GTGTCACACACACACAACCTCTCTCCCTTTCTCCGTGTG-------TCTTTTTTCTTTTTGTAGGAATAGGG
GACAGGGTCTTGGACAGGAGCGTATACTT
>Esm_like_IGR_2854/1-1296
-CCCACAACCACCACCTTCTCTGTTGCCCTCCACGCTGAGGGGGAGT--CCAACGGCTGCGGGCCCT---TT
TAAAAAAAGACTCCCACCTTGTGAGTTTACAAGGAGCCCGACTGCCATAACTTTCATGCATTCATTTGTTCA
CGGGTGCGTGAGTGTTGGATGAATTTACTTCGTAGTGTGTGGG-GTGTTGGGCCAAACTGCCACTCCCCGTT
GAGTCACACACACACACACACGCACACAACCTCTCTCCCTTTCTCCGCGTGTCTTTTTTTGTAGGAATAGGG
GACAGGGTCTTGGAAAGGGGCGTGTATAT
>Esmeraldo_IGR_2854/1-462
------------------------------------------------------------------------
----------------ACCTTGTGAGTTACAAGGAGCCCGACTGCCATAACTTTCATGCATTCTATTGTTCA
-CGGTGTGTGAGTGTTGGATGAATTTACTTCGTAGTGTGTGGG-TGGTTGGGCCAAACTAGCCACTCCCCGT
TCGAGTGACACACACACACACACACACAACCTCTCTCCCTTTCTCCGCGTGTCTTTTTTTGTAGGAATAGGG
GACAGGGTCTTGGACAGGGGCGTGTATAT
