# Supplementary material for: A Genome-Wide Analysis of Genetic Diversity in Trypanosoma cruzi Intergenic Regions
Source: PLoS Negl Trop Dis. 2014 May 1;8(5):e2839. doi: 10.1371/journal.pntd.0002839 (PMC4006747; doi:10.1371/journal.pntd.0002839)
Supplement: Dataset S1 — Intergenic regions from unrelated loci that share blocks of significant sequence similarity. The file contains i) a spreadsheet summarizing listing the non-allelic, non-homologous IGR regions that share significant blocks of sequence similarity; ii) multiple sequence alignments where these unrelated IGRs were aligned to highlight the portion of the IGR that is shared; and iii) a figure in PDF format that shows the alignment in context. The alignments are provided in CLUSTAL format (.clw) and as colored renderings in PNG format, as produced by Jalview (purine/pyrimidine color scheme, only applied to regions of the alignment with 90% identity). The IGR IDs listed in each alignment correspond to those in Table S3. (ZIP) [file pntd.0002839.s010.zip › Dataset S1/sequences/motifs-only/Motif_3.fa]

>Non_Esm_like_IGR_892/1-2111
CCTCTGGCTGGCCACAGTTTTTGGCGAGTCATCTCTCACCACGCATAAACACGGCGAGGGCAATTGGACGGA
TGCGGGACATGTTGGCCGCTGAAAATCTGAATTCTCAGCGCGACAATGCCCAGGCCATCGGGGATCAACAGC
ATCTTTGCGCTCTCTCTTCAATGCACAGCTTGTGGCCTAGGAGAAGAGGGACTCCG----TGTGATCCTCGC
GGAAGAGCTCTCCGCGAGAAGTGCAGGACTTTTGGGAAAAGGAGACGCGACCGTTGACGAGGAAGAGGCTTG
GAGAAGCCAGCGCTGCCCGAGTTCACCCCCCAACCGCGTGGTGTCAACTCCCTGGCGTCCAAGCGTCGCCTT
GTCCCGTGGGAAACTCCTAGCATCCTCTTTTTTGCAACGGCGGCGGGGACGATGGTGGTGGCCGTGAGCCCC
CCGAATGCATGCGTTCCTCCACTTGCCCAGGGCTCCGCCAACGACGTGCCGAGCCGGGAATTCTCGGGGGAT
GGGGGGAAGCCCCGGGTTCCTCATTCACGACGCGGCTAAATGGGTCTCTCGTTCCCAGAGTGGGGCTTGCAG
GCTCTGGAGCTGCTGCTGCGCAGGAGCCCGGCGACTGGGGATAGGAATCCACACATGTTCAGGAGGCGCTCG
CGAGTCCCATGGGATGGATCGGGATGGGCGGTGATCTTGGTGCGCCGTCGTCGGTGGTGTTGAATTTCAGCG
ACGCCCTGCGCACGACGACTTTTGGGTGACATGCCCCAGCATTTTCATGATGGTGCCGCGTTCATGTTTGCA
CAGGACTATGGACGAGGCGGGCGCGTTGGCAAATTCTACCCAGCCGCTGACCGTGAAGGAGCAGCGAGCACG
ATCTTCTCGTGGCCGGCTGTATGGGTTATTTGGGCAATAAGCATCTTGGGGCTTCTTGGCGGTAGTGGATGC
TCACGGGGCATCCCCCTGATTGGATCTGCGCGCAGCCTTTTTTGACTGAGCGCACCCAGTG
>Esmeraldo_IGR_1408/1-1988
CTCTGGCTGGCCACGGTTCGTGGGCGAGCCATCTCTCACCACGCATGAACGCGGCGGGGGCGATTGGACGGG
GGCAGGGCATGCTAACCACCAAAAATCTGAATTTTCGGCACGACTATGCCCAGGCCGCCGGGGACCACCAGC
ATCTTTGCGCTCTCTTCAATGCGC--AACTGGCGGCTCAGGAGAAGAGCGACGCCGGCTTTCCAAACGCGCC
TGAGGGCCCTTCCGCGAGAAGTGCAGGACTTTTGGGAAAAGGAGACGCGACCGTTGACGAGGGAGAGGCTTG
GAGAAGCCAGCGCCGCCCGAGTTCACCTCCCAACCGCGGGGTGGCAACTCCCTGGTGTCCAAGCGTCGCCTT
GTCCCGTGGGAAACTCCTAGCATCCTCGTTTTTGCGACGGCGGCGGGGAAGATGGTGGTGGCCGTGAGCT-C
CCGAATGCATGCGTTCCTCCACTTGCCCGGGGCTCCGCCAACGACGTGCCGAGCCGGGAATTGTCGGGGGAT
GGGGGGAAGCCCCGGGTTCCGCATTCACGACGCGGCTGAATGGGTCTCTCGTTCCCAGAGTGGGGCTTGCAG
GCTCTGGAGGTGCTGCTGCGCAGGAGCCCGGCGACTGGGGATAGGAATCCACACATGTTCAGGAGGCGCTCG
CGAGCCCCATGGGATGGGTCGGGATGGGCGGTGATCTTGATGCGCCGTCGTCGGTGGTGTTGAATTTCAGCG
ACGCCCTGCGCACGATGACTTTTGGGCGGCGCGCCCCAGCATTTTCATGATGGGGCCGCGTTCATTTTTGCA
CAGGACTATGTACGAGACGGGCGCGTTGGCAAATTCTACCCAGCCGCTGACCGGGAAGGAGCAGCGAGCACG
ATCTTCTCGTGGCCGGCTGTGCGGGTTATTTGGGCAATAAGCGTCTTGGGGCTTCTTGGCGGCAGTGGATGT
GCTGCTGCGTAGCCTCGCGGGATGTTTGCCGCAAGGCGTGTGGGTTTTTGTGTGCGCCGTG
>Esm_like_IGR_6694/1-2167
CTCCGAGCTGGCCACAGTTTTTGGCGAGTCATCTCTCATCACCCATGAAAGCGGCGAGGGCAATTGGATGGA
GGCGGGGCATGTTGGCCGCTGAAAATCTGAATTTTCGGCACGACTATTCTCAGGCCACCGGGGAGCACCATC
ATCTTTGCGCTCTCTCTCATTGCGC-AGCTGGCGGCCCAGGAGAAGAGGGACTCC-----GTGCGACCCTCG
CGAAGGGCCTTCCGCGAGAAGTGCAGGACTTTTGGGAAAAGGAGACGCGACCGTTGACGAGGGAGAGGCTTG
GAGAAGCCAGCGCCGCCCGACTTCACCTCCCAACCGCGGGGTGGCAACTCCCTGGTGTCCAAGCGTCGCCTT
GTCCCGTGGGAAACTCCTAGCATCCTCGTTTTTGCGACGGCGGCGGGGAAGATGGTGGTGGCCGTGAGCT-C
CCGAATGCATGCGTTCCTCCACTCGCCCAGGGCTCCGCCAACGACGTGCCGAGCCGGGAATTGTCGGGGGAT
GGGGGGAAGCCCCGGGTTCCGCATTCACGACGCGGCTAAATGGGTCTCTCGTTCTCAGAGTGGGGCTTGCAG
GCTCTGGAGCTGCTGCTGCGCAGGAGCCCGGCGACTGGGGATAGGAATCCACACATGTTCAGGAGGCGCTCG
CGAGCCCCATGGGATGGGTCGGGATGGGCGGTGATCTTGGTGCGCCGTCGTCGGTGGTGTTGAATTTCAGCG
ACGCCCTACGCACGATGACTTTTGGGCGGCGCGCCCCAGCATTTTCATGATGGGACCGCGTTCATGTTTTCA
CAGGACTATGTACGAGGCGGGCGCGTTGGCAAATTCTACCCAGCCGCTGACCGGGAAGGAGCAGCGAGCACG
ATTTTTTCGTGGCCGGCTGTGCGGGTTATTTGGGCAAGAAGCGTCTTGGGGCTTCTTGGCGGCAGTGGATGC
TCACGGGGCATCCCCCTGATTGGATTTGCGCGCTGCCGTTTTTGACTGAGCGCACCCAGTG
>Esmeraldo_IGR_6694/1-2155
CCCCGTGCTGGCCACAGTATTTGGCTGGCCA--TCTCATCACCCATGAAAGCGGCGAGGGCGATTGGATGAG
GACAGGGCATGTTGGCCGCTGAAAATCTGAATTTTTGGCACGACTATTCTCACACCACCGGGGAGCACCAGC
ATCTTTGCGCTCTCTTC-AATGCGC-AGCTGGCGGCTCAGGAGAAGAGGGACTCC-----GTGCGACCCTCG
CGGAGGGCCTTCCGCGAGAAGTGCAGGACTTTTGGGAAAAGGAGACGCGACCGTTGACGAGGGAGAGGCTTG
GAGAAGCCAGCGCCGCCCGAGTTCACCTCCCAACCGCGGGGTGGCAACTCCCTGGTGTCCAAGCGTCGCCTT
GTCCCGTGGGAAACTCCTAGCATCCTCGTTTTTGCGACGGCGGCGGGGAAGATGGTGGTGGCCGTGAGCT-C
CCGAATGCATGCGTTCCTCCACTCGCCCAGGGCTCCGCCAACGACGTGCCGAGCCGGGAATTGTCGGGGGAT
GGGGGGAAGCCCCGGGTTCCGCATTCACGACGCGGCTAAATGGGTCTCTCGTTCTCAGAGTGGGGCTTGCAG
GCTCTGGAGCTGCTGCTGCGCAGGAGCCCGGCGACTGGGGATAGGAATCCACACATGTTCAGGAGGCGCTCG
CGAGCCCCATGGGATGGGTCGGGATGGGCGGCGATCTTGGTGCGCCGTCGTCGGTGGTGTTGAATTTCAGCG
ACGCCCTACGCACGATGACTTTTGGGCGGCGCGCCCCAGCATTTTCATGATGGGACCGCGTTCATGTTTTCA
CAGGACTATGTACGAGGCGGGCGCGTTGGCAAATTCTACCCAGCCGCTGACCGGGAGGGAGCAGCGAGCACG
ATTTTTTCGTGGCCGGCTGTGCGGGTTATTTGGGCAAGAAGCGTCTTGGGGCTTCTTGGCGGCAGTGGATGC
TCACGGGGCATCCCCCTGATTGGATTTGCGCGCTGCCGTTTTTGACTGAGCGCACCCAGTG
