# Supplementary material for: A Genome-Wide Analysis of Genetic Diversity in Trypanosoma cruzi Intergenic Regions
Source: PLoS Negl Trop Dis. 2014 May 1;8(5):e2839. doi: 10.1371/journal.pntd.0002839 (PMC4006747; doi:10.1371/journal.pntd.0002839)
Supplement: Dataset S1 — Intergenic regions from unrelated loci that share blocks of significant sequence similarity. The file contains i) a spreadsheet summarizing listing the non-allelic, non-homologous IGR regions that share significant blocks of sequence similarity; ii) multiple sequence alignments where these unrelated IGRs were aligned to highlight the portion of the IGR that is shared; and iii) a figure in PDF format that shows the alignment in context. The alignments are provided in CLUSTAL format (.clw) and as colored renderings in PNG format, as produced by Jalview (purine/pyrimidine color scheme, only applied to regions of the alignment with 90% identity). The IGR IDs listed in each alignment correspond to those in Table S3. (ZIP) [file pntd.0002839.s010.zip › Dataset S1/sequences/motifs-only/Motif_6.fa]

>Esm_like_IGR_176/1-734
TTGTTTAGCCGCCCTGCTTCCTTTTATTATTGACTTTTATTTCCCATCGATACCACGCCGGGGAGGCAGCGA
GTGCCGTTTCTTTTATTTTGTTGCCTCTCCCTGCTGCCGTCCTCCCTCACCACGTGGGAGGGGGAGGCTGGC
GGTTGCGGGTT--TTTTTTCAAAGACTGCCGCACCGTGACTTTGCAACGAGAGATCCCGGCTGCTGGTGGCG
TGTGCCTTTTGCATGCGTGCGTTTTAATGGTAGTGTATGCATGCGCGGTGAATCCTCTCTGAGGTGTGTGTT
TTGTAGGGG
>JRcl4_IGR_176/1-726
TTGTTTAGCCGCCCTGCTTCCTTTTATTATTGACTTTTATTTCCCATCGATACCACGCCGGGGAGGCAGCGG
GTGCCGTTCCTTTTATTTCGTTGCCCC---CTGCCGCCGTTCTCCCTCACCACGTGGGAGGGGGAGGCTGGC
GGTTGCGGG-TC-TTTTTTCAAAGACTGCCACCCCGTGACTTTGCAACGAGGGATCCCGGCTGCTGGTGGCG
TATGCCTTTTGCATGCGTGCGTTTTAGTGGTGGTGTATGCATGCGCGGTGAATCCCCTCTGAGGTGTGTGTT
TTGTAGGGG
>Non_Esm_like_IGR_176/1-728
TTGTTTAGCCGCCCTGCTTCCTTTTATTATTGACTTTTATTTCCCATCGATACCACGCCGGGGAGGCAGCGA
GTGCCGTTGCTTTTACTTCGTTGCCCC---CTGCTGCCGTCCTCCCTCACCACGTGGGAGGGGGAGGCTGGC
GGTTGCGGGTTT-TTTTTTCAAAGACTGCCACCCCGTGACTTTGCAACGAGAGCTCCCGGCTGCTGGTGGCG
TATGCCTTTTGCATGCGTGCGTTTTAGTGGTGGTGTATGCATGCGCGGTGAATCCCCTCTGAGGTGTGTGTT
TTGTATGGG
>JRcl4_IGR_149/1-777
TTGTTTAGCCGCCCTGCTTC-TTTTATTATTGACTTTTATTTCCCATCGATACCACGCCGGGGAGGCAGCGA
GTGCCGTTCCTTTTATTTCGTTGCCCCC---TGCTGCCGTCCTCCCTCACCACGTGGGAGGGGGAGGCTGGC
GGTTGCGGGTC--TTTTTTCAAAGACTGCCACCCCGTGACTTTGCAACGAGAGATCCCGGCTGCTGGTGGCG
TATGCCTTTTGCATGCGTGCGTTTTAGTGGTGGTGTATGCATGCGCGGTGAATCCCCTCCGAGGTGTGTGTT
TTGTAGGGG
>Esm_like_IGR_149/1-806
TTGTTTAGCCGCTCTGCTTCCTTTTATTATTGACTTTTATTTCCCATCGATACCACGCCGGGGAGGCAGCGA
GTGCCGTTCCTTTTATTTCGTTGCCTCTCCCTGCTGCCGTCCTCCCTCACCACGTGGGAGGGGGAGGCTGGC
GGTTGCGGGTTTTTTTTTTCAAAGACTGCCACCCCGTGACTTTGCAACGAGAGATCCCGGCTGCTGGTGGCG
TATGCCTTTTGCATGCGTGCGTTTTAATGGTAGTGTATGCATGCGCGGTGAATCCTCTCTGAGGTGTGTGTT
TTGTAGGGG
>Non_Esm_like_IGR_149/1-771
TTGTTTAGCCGCCCTGCTTCCTTTTATTATTGACTTTTATTTCCCATCGATACCACGCCGGGGAGGCAGGGA
GTGCCGTTCCTTTTACTTCGTTGCC---CCCTGCTGCCGTCCTCCCTCACCACGTGGGAGGGGGAGGCTGGC
GGTTGCGGTTTT-TTTTTTCAAAGACTGCCACCCCGTGACTTTGCAACGAGAGATCCCGGCTGCTGGTGGCG
TATGCCTTTTGCATGCGTGCGTTTTAGTGGTGGTGTATGCATGCGCGGTGAATCCCCTCTGAGGTGTGTGTT
TTGTAGGGG
>Esm_like_IGR_175/1-842
TTGTTTAGCCGCTCTGCTTCCTTTTATTATTGACTTTTATTTCCCATCGATACCACGCCGGGGAAGCAGCGA
GTGCCGTTCCTTTTATTTCGTTGCCTCTCCCTGCTGCCGTCCTCCCTCACCACGTGGGAGGAGGAGGCTGGC
GGTTGCGGGT-T-TTTTTTCAAGGACTGCCACCCCGTGACTTTGCAACGAGAGATCCCGGCTGCTGGTGGCG
TATGCCTTTTGCATGCGTGCGTTTTAATGGTAGTGTATGCATGCGCGGTGAATCCTCTCTGAGGTGTGTGTT
TTGTAGGGG
>Non_Esm_like_IGR_175/1-830
TTGTTTAGCCGCCCTGCTTCCTTTTATTATTGACTTTTATTTCCCATCGATACCACGCCGGGGAGGCAGCGA
GTGCCGTTCCTTTTACTTCGTTGCCCCC---TGCTGCCGTCCTCCCTCACCACGTGGGAGGGGGAGGCTGGC
GGTTGCGGGTTT-TTTTTTCAAAGACTGCCACCCCGTGACTTTGCAACGAGAGATCCCGGCTGCTGGTGGCG
TATGCCTTTTGCATGCGTGCGTTTTAGTGGTGGTGTATGCATGCGCGGTGAATCCCCTCTGAGGTGTGTGTT
TTGTATGGG
>Esm_like_IGR_156/1-593
TTGTTTAGCCGCCCTGCTTCCTTTTATTATTGACTTTTATTTCCCATCGATACCACGCCGGGGAGGCAGCGA
GTGCCGTTCCTTTTATTTTGTTGCCTCTCCCTGCTGCCGTCCTCCCTCACCACGTGGGAGGAGGAGGCTGGC
GGTTGCGGGT-T-TTTTTTCAAAGACTGCCGCACCGTGACTTTGCAACGAGAGATCCCGGCTGCTGGTGGCG
TGTGCCTTTTGCATGCGTGCGTTTTAATGGTAGTGTATGCATGCGCGGTGAATCCCCTCTGAGGTGTGTGCT
TTGTAGGGG
>Non_Esm_like_IGR_156/1-577
TTGTTTAGCCGCCCTGCTTCCTTTTATTATTGACTTTTATTTCCCATCGACACCACGCCGGGGAGGCAGCGA
GTGCCGTTGCTTTTACTTCGTTGCCCC---CTGCTGCCGTCCTCCCTCACCACGTGGGAGGGGGAGGCTGGC
GGTTGCGGGTTT-CTTTTTCAAAGACTGCCACCCCGTGACTTTGCAACGAGAGCTCCCGGCTGCTGGTGGCG
TATGCCTTTTGCATGCGTGCGTTTTAGTGGTGGTGTATGCATGCGCGGTGAATCCCCTCTGAGGTGTGTGTT
TTGTATGGG
>Esm_like_IGR_189/1-839
TTGTTTAGCCGCCCTGCTTCCTTTTATTATTGACTTTTATTTCCCATCGATACCACGCCGGGGAGGCAGCGA
GTGCCGTTCCTTTTATTTCGTTGCCTCTCCCTGCTGCCGTCCTCCCTCACCACGTGGGAGGGGGAGGCTGGC
GGTTGCGGGT-T-TTTTTTCAAAGACTGCCACCCCGTGACTTTGCAACGAGAGATCCCGGCTGCTGGTGGCG
TATGCCTTTTGCATGCGTGCGTTTTAATGGTAGTGTATGCATGCGCGGTGAATCCTCTCTGAGGTGTGTGTT
TTGTAGGGG
>Non_Esm_like_IGR_189/1-752
TTGTTTAGCCACCCTGCTTCCTTTTATTATTGACTTTTATTTCCCATCGATACCACGCCGGGGAGGCAGCGA
GTGCCGTTCCTTTTACTTCGTTGCCCCC---TGCTGCCGTCCTCCCTCACCACGTGGGAGGGGGAGGCTGGC
GGTTGCGGGTTT-CTTTTTCAAAGACTGCCACCCCGTGACTTTGCAACGAGAGATCCCGGCTGCTGGTGGCG
TATGCCTTTTGCATGCGTGCGTTTTAGTGGTGGTGTATGCATGCGCGGTGAATCCCCTCTGAGGTGTGTGTT
TTGTATGGG
>Sylvio_X10_IGR_189/1-666
TTGTTTAGCCGCCCTGCTTCCTTTTATTATTGACTTTTATTTCCCATCGATACCACGCCGGGGAGGCAGCGA
GTGCCGTTCCTTTTATTTCGTTGCCCCC---TGCTGCCGTCCTCCCTCACCACGTGGGAGGGGGAGGCTGGC
GGTTGCGGGT-C-TTTTTTCAAAGATTGCCACCCCGTGACTTTGCAACGAGGGATCCCGGCTGCTGGTGGCG
TATGCCTTTTGCATGCGTGCGTTTTAGTGGTGGTGTATGCATGCGCGGTGAATCCCCTCTGAGGTGTGTGTT
TTGTAGGGG
