# Supplementary material for: A Genome-Wide Analysis of Genetic Diversity in Trypanosoma cruzi Intergenic Regions
Source: PLoS Negl Trop Dis. 2014 May 1;8(5):e2839. doi: 10.1371/journal.pntd.0002839 (PMC4006747; doi:10.1371/journal.pntd.0002839)
Supplement: Dataset S1 — Intergenic regions from unrelated loci that share blocks of significant sequence similarity. The file contains i) a spreadsheet summarizing listing the non-allelic, non-homologous IGR regions that share significant blocks of sequence similarity; ii) multiple sequence alignments where these unrelated IGRs were aligned to highlight the portion of the IGR that is shared; and iii) a figure in PDF format that shows the alignment in context. The alignments are provided in CLUSTAL format (.clw) and as colored renderings in PNG format, as produced by Jalview (purine/pyrimidine color scheme, only applied to regions of the alignment with 90% identity). The IGR IDs listed in each alignment correspond to those in Table S3. (ZIP) [file pntd.0002839.s010.zip › Dataset S1/alignments/entire-IGR/IGR_Group_8.clw]

CLUSTAL W (1.81) multiple sequence alignment

IGR_933_(TcII-like)       CCTCTGGAAGTGCGCGTGTGTGTTTGTGTGCGTGTGGGCGATGATGGATGGGAGTTGTCA
IGR_949_(TcIII-like)      ------------------------------------------------------------
IGR_949_(TcII-like)       ------------------------------------------------------------
IGR_949_(TcII)            ------------------------------------------------------------
                                                                                      

IGR_933_(TcII-like)       CCACCACGTGCGGCTGATTACTGCCCCATCGATTGCATACGTGAACCACAGCGCCGTTTC
IGR_949_(TcIII-like)      ----------------------------------ACAAATGAAACCAACAACAACA----
IGR_949_(TcII-like)       ----------------------------------ACAAATGAAACCAACAGCAACA----
IGR_949_(TcII)            ----------------------------------ACAAATGAAACCAACAGCAACA----
                                                             ** * *  * * *** *  *     

IGR_933_(TcII-like)       TCTGTGTATCATTACAAAACAATAACA--AAAAAAAAAAAAAAAAAAGGGCTTTCGTAGA
IGR_949_(TcIII-like)      -------ATAAAGAAGGCACAATAAT---AAGAATAATAATAATAATAGAGATGAATTGA
IGR_949_(TcII-like)       -------ATAAAGAAAGCAAAAAAGCAAAAAAAAAAAAAAAAAGAATAGAGATGAATTGA
IGR_949_(TcII)            -------ATAAAGAAAGCA----------AGAAAGCAAAAAAAGGATAGAGATGAATTGA
                                 ** *  *    *          *  **  * ** **  *  *   *   * **

IGR_933_(TcII-like)       GAAAACGTGCGGCCACACGGGGCCAAATAAAAATAAA--TAAATAAATGAAAGTGTGTTT
IGR_949_(TcIII-like)      GCAAACA-ACAAGCCAAAAGAGCAGAGAAGGAATATATGTATATATATATATATACATTT
IGR_949_(TcII-like)       GCAAACA-ACAAGCAAAAAGGGCAGAAAAGGAA------CAAATAAATATATATGCATTT
IGR_949_(TcII)            GCAAACA-ACAAGCAAAAAGGGCAGAAAAGGAA------CAAATAAATATATATGCATTT
                          * ****   *   *  *  * **  *  *  **       * *** **  *  *   ***

IGR_933_(TcII-like)       TTTTTTGTTGGTCGTAGGCGTTTTTTTCCTTCTTTTTTTTACGTGTGGATTGGGTTGTTT
IGR_949_(TcIII-like)      TCCTTT----------------------TTTTTTTCTTTTCCGCGTGGATTGGGTTGTTT
IGR_949_(TcII-like)       TTTTTT------------------------TTCTTCTTTTACGTGTGGATTGGGTTGTTT
IGR_949_(TcII)            TTTTTC---------------------------TTCTTTTACGTGTGGATTGGGTTGTTT
                          *  **                            ** **** ** ****************

IGR_933_(TcII-like)       CTTAAGATGCCGCGAGGGAAGGCAGGAAGTGGAGGTCTTTTTTCCTTTTGTTCCACTCTC
IGR_949_(TcIII-like)      CTTAAGATGCCGCGAGGGAAGGCAGGAAGTGGAGGTCTTTTTTCCTTTTGTTCCACTCTC
IGR_949_(TcII-like)       CTTAAGATGCCGCGAGGGAAGGCAGGAAGTGGAGGTCTTTTTTCCTTTTGTTCCACTCTC
IGR_949_(TcII)            CTTAAGATGCCGCGAGGGAAGGCAGGAAGTGGAGGTC-TTTTTCCTTTTGTTCCACTCTC
                          ************************************* **********************

IGR_933_(TcII-like)       TTTCTACTGCTGCTCTCCACGAGGGGAGGTTGGGAGGTGGCGGGGCCTCTTGATGAATGC
IGR_949_(TcIII-like)      TTTCTACTGCTGCTCTCCACGAGGGGAGGTTGGGAGGCGGCGGGGCCTCTTGATGAATGC
IGR_949_(TcII-like)       TTTCTACTGCTGATCTCCACGAGGGGAGGTTGGGAGGTGGCGGGGCCTCTTTATGAATGC
IGR_949_(TcII)            TTTCTACTGCTGATCTCCACGAGGGGAGGTTGGGAGGTGGCGGGGCCTCTTGATGAATGC
                          ************ ************************ ************* ********

IGR_933_(TcII-like)       CACGTTGTCCTTTTCACAAAGAGGCCCGGTGATCATTGCGGTTTTTATTTATGAACACAT
IGR_949_(TcIII-like)      CACGTTGTCCTTTTCACAAAGAGGCCCGGTGATCATTGCGGTTTTTATTTATGAACACAT
IGR_949_(TcII-like)       CACGTTGTCCTTTTCACAAAGAGGCCCGGTGATCATTGCGGTTTTTATTTATGAACACAT
IGR_949_(TcII)            CACGTTGTCCTTTTCACAAAGAGGCCCGGTGATCATTGCGGTTTTTATTGATGAACACAT
                          ************************************************* **********

IGR_933_(TcII-like)       CCTTCTACGTTTGCGCATGCGTGTTTGAATGGGTCTCAGTCGGAGTGTGGGGGATGTTGG
IGR_949_(TcIII-like)      CCTTCTACGTTTGTGCATGCGTGTTTGAATGGGTCTCAGTCGGAGTGTGGGGGATGTTGG
IGR_949_(TcII-like)       CCTTCTACGTTTGTGCATGCGTGTTTGAATGGGTCTCAGTCGGAGTGTGGGGGATGTTGG
IGR_949_(TcII)            CCTTCTACGTTTGTGCATGCGTGTTTGAATGGGTCTCAGTCGGAGTGTGGGGGATGTTGG
                          ************* **********************************************

IGR_933_(TcII-like)       GCGCATGGAACCAAACGGTCAT---CTCCGCCCGTTGTGTCGTCCGCTCCGTCTTTGTGG
IGR_949_(TcIII-like)      GCGCATGGAACCAAACGGTCATCTCCTCCGCCCGTTGTTTCGTCCGCTCCGTCTTTGTGG
IGR_949_(TcII-like)       GCGCATGGAACCAAACGGTCAT---CTCCGCCCGTTGTGTCGTCCGCTCCGTCTTTGTGG
IGR_949_(TcII)            GCGCATGGAACCAAACGGTCAT---CTCCGCCCGTTGTGTCGTCCGCTCCGTCTTTGTGG
                          **********************   ************* *********************

IGR_933_(TcII-like)       GCACGCGGGCCTCAGCTAAGCGCAC---ATGTCTACACT---------------------
IGR_949_(TcIII-like)      GCACGCGGACCTCAGCTAAGCGCAC---ATTTATTTATCTTTTATTATTTACTTTATTTT
IGR_949_(TcII-like)       GCACGCGGGCCTCAGCTAAGCGCAC---ATTTTTTTAAT-----TTATTTACTTTATTTT
IGR_949_(TcII)            GCACGCGGGCCTCAGCTAAGCGCACTATTTTTTTTTACT-------------TTTATTTT
                          ******** ****************    * * *  *                       

IGR_933_(TcII-like)       ----CTTGATCGCTAGC---AGGTGTTG-GTACAAT-----ATT---TTTTTTTTCCTTG
IGR_949_(TcIII-like)      TTAAATTGACTGCTGCCTTTCTGTGTTGAGTATACTGAAGAGTTGGATACTTTTCCCACG
IGR_949_(TcII-like)       TTAAATTGACTGCTGCCTTTCTGTGTTGAGTATACTGAAGAGTTGGATACTTTTCCCACG
IGR_949_(TcII)            TTAAATTGACTGCTGCCTTTCTGTGTTGAGTATACTGAAGAGTTGGATACTTTTCCCACG
                               ****  ***  *     ****** *** * *      **   *  **** **  *

IGR_933_(TcII-like)       AACGACTACAT-----TTTTTTTTCTTTTCTT--------------------TTTTCCCT
IGR_949_(TcIII-like)      AGCGAATACAC----TTTTTTTTCTTTTTGGTGTATGTGTGTGTGTGAGTGATTTTTTT-
IGR_949_(TcII-like)       AGCGAATACACTCTTTTTTTTTTTTTTTTGGTGTATGTGTCTGTGTGAGTGATTTTTTTT
IGR_949_(TcII)            AGCGAATACAC-----TTCTTTTTTTTTTGGTGTATGTGTCTGTGTGAGTGATTTTTTT-
                          * *** ****      ** ****  ****  *                    ****    

IGR_933_(TcII-like)       CTTGCCCACCTTCTTTTATTGACGT-----------TTTAATTTGTCACTCAGCGTGTGC
IGR_949_(TcIII-like)      TGTGAGTAATTTCTTCCATTGCTTTTTTTTTAGTGTTTTTTTTTTTTAC--TG-------
IGR_949_(TcII-like)       TGTGAGTAATTGCTTCCATTGCCT------------TTTTTTTTTTTAC--TG-------
IGR_949_(TcII)            GTTGAGTAATTGCTTCCATTGCTTTTTTTGTG----TTTTTTTTTTTACTTTG-------
                            **   *  * ***  ****               ***  *** * **   *       

IGR_933_(TcII-like)       CGTCGCTTGAGTTTTGGATAACGCGGCACG------TTGTGAGTTGAAGTG---------
IGR_949_(TcIII-like)      CATCCCTCGAGTGCCTCATTGCGCGGCAAGAAAATTTTGTTGTTGAATATGTTTTTTTTT
IGR_949_(TcII-like)       CATCGCTCGAGTGCCTCTTTGCGCGGCAAGAAAATTTTGTTGGTGAATATGTTTTTTTTT
IGR_949_(TcII)            CATCGCTCGAGTGCCTCCTTGCGCGGCAAGAAAATTTTGTTGGTGAATATGTTTTTTTTC
                          * ** ** ****      *  ******* *      ****   *  *  **         

IGR_933_(TcII-like)       -------------------------ACGATCCGCGTTGCCTCCAATTGAAAC--------
IGR_949_(TcIII-like)      CTTTTTG--------CTCTTTTATTTCATTTCCCTTTCCTTTCTGTTTGGCTGCGTGTGT
IGR_949_(TcII-like)       TTTTTTCCCTTTTG-CTCTTTTATTTCATTTCCCTTTTCTTTCTGTTTGGCTGCGTGTCT
IGR_949_(TcII)            TTTTTTCCTTTTTGTCTCTTTTATTTCATTTCCCTTTTCTTTATGTTTGGCTGCGTGTCT
                                                    *  * * * ** * *    **             

IGR_933_(TcII-like)       -----------------------------------CGGGAGGGGGACAACACCAAAATAA
IGR_949_(TcIII-like)      CTGTCTCTCACTGTG--------------------TGTGTGTGTGTGTGTGCT----TTG
IGR_949_(TcII-like)       CTCTCTCTCTCTCTCTCTCTGTGTGTGTGTGTGTGTGTGTGTGTGTGTGTGCT----TTG
IGR_949_(TcII)            CTCTCTCTCTCTCTC--------------------TGTGTGTGTGTGTGTGCT----TTG
                                                              * * * * *      *     *  

IGR_933_(TcII-like)       AAGACGTCACGACAGAAGGAAGC
IGR_949_(TcIII-like)      GAGGGGTGACGGCATAAAA----
IGR_949_(TcII-like)       GAGGGGTGACGGCATAAAA----
IGR_949_(TcII)            GAGGGGTGACGGCATAAAA----
                           **  ** *** ** **      
