# Supplementary material for: A Genome-Wide Analysis of Genetic Diversity in Trypanosoma cruzi Intergenic Regions
Source: PLoS Negl Trop Dis. 2014 May 1;8(5):e2839. doi: 10.1371/journal.pntd.0002839 (PMC4006747; doi:10.1371/journal.pntd.0002839)
Supplement: Dataset S1 — Intergenic regions from unrelated loci that share blocks of significant sequence similarity. The file contains i) a spreadsheet summarizing listing the non-allelic, non-homologous IGR regions that share significant blocks of sequence similarity; ii) multiple sequence alignments where these unrelated IGRs were aligned to highlight the portion of the IGR that is shared; and iii) a figure in PDF format that shows the alignment in context. The alignments are provided in CLUSTAL format (.clw) and as colored renderings in PNG format, as produced by Jalview (purine/pyrimidine color scheme, only applied to regions of the alignment with 90% identity). The IGR IDs listed in each alignment correspond to those in Table S3. (ZIP) [file pntd.0002839.s010.zip › Dataset S1/alignments/entire-IGR/IGR_Group_20.clw]

CLUSTAL W (1.81) multiple sequence alignment

IGR_8880_(TcIII-like)         AGGAGAGCACGCAGCAGCGCACCGTTTTATTTTATCCCCACCACCGCCACCATCGCCGTC
IGR_8881_(TcIII-like)         --GAGAAAAACCGACGG-------------TTAGTACCAGTCATTGC-------------
IGR_8880_(TcI_SylvioX10)      --GAGAAAAACCGACGG-------------TTAGTACCAGTCATTGC-------------
                                ****  *  *  * *             **  * **   **  **             

IGR_8880_(TcIII-like)         GCACACACACACACACACACACACACACATACGAGGACTTCAATAAAGAGACGCCTTGCT
IGR_8881_(TcIII-like)         -----------------------CAGACGTCTGTTGGTTT-----AAGATTAGTTCTGCT
IGR_8880_(TcI_SylvioX10)      -----------------------CAAACGTCTGTTGGTTT-----AAGATTAGTTCTGCT
                                                     ** ** *  *  *  **     ****   *   ****

IGR_8880_(TcIII-like)         GTTAAGGAAGAGACAGGGGGATTGCAACAGAAACAAACGCAAACAAGACCCAGACGGAAT
IGR_8881_(TcIII-like)         GTT---------------------------------------------------------
IGR_8880_(TcI_SylvioX10)      GTT---------------------------------------------------------
                              ***                                                         

IGR_8880_(TcIII-like)         CAGGTATGAAAAGAGGAGAGGAAAGAAGAAAAGGCAAGAGGAAACGAAAAAGAAGAAGAA
IGR_8881_(TcIII-like)         --GGTGT-----------------------------------------------------
IGR_8880_(TcI_SylvioX10)      --GGTGT-----------------------------------------------------
                                *** *                                                     

IGR_8880_(TcIII-like)         AGAAACAACAACACGAAGAGTATATATATATATATATATATATACATTTTACGTGGGACG
IGR_8881_(TcIII-like)         --------------------------------------------CATCTTTC--------
IGR_8880_(TcI_SylvioX10)      --------------------------------------------CATCTTTC--------
                                                                          *** ** *        

IGR_8880_(TcIII-like)         GTGAAAAGGCACCTGCGTGCTTGCAATGTTAAGTGGGGATGGCGAGTGTGCGTCTGCACG
IGR_8881_(TcIII-like)         -TGA-------------TATTGATATCGTTAA----------CGATTTTATTTTTGGCTA
IGR_8880_(TcI_SylvioX10)      -TGA-------------TATTGATATCGTTAA----------CGATTTTATTTTTGGCTA
                               ***             *  *   *  *****          *** * *   * **    

IGR_8880_(TcIII-like)         T-TTTGCATCCCGCTTCGCTAAATGTGCCGCACAAAAATTGCCTCTTGTATCACAAGCAA
IGR_8881_(TcIII-like)         TCTTTTTTTCTCATTTCTT-------------------TTTTTTCTTTCTTCCTACCCCT
IGR_8880_(TcI_SylvioX10)      TCTTTTTTTCTCATTTCT--------------------TTTTTTCTTTCTTCCTACCCCT
                              * ***   ** *  ***                     **   ****   **  *  *  

IGR_8880_(TcIII-like)         CGTCCCACAAAAAATGTATCATCGCCACAGTCACGAAGTAGCTGATGGAAGGTACAAACA
IGR_8881_(TcIII-like)         TTCCCTGTAGCACAGTTTTCTTGGCAGTAAGC------------ATGAACGCAATGAATA
IGR_8880_(TcI_SylvioX10)      TTCCCTGTAGCACAGTTTTCCTGGCAGTAGGC------------ATGAACGCAATGAATA
                                 **   *  * *  * ** * **   *  *            *** * *  *  ** *

IGR_8880_(TcIII-like)         AACGAAGAGTACACTTTAAAAAAAGAAAAAAATGAGATTTTGTTTGCCTCCATCTTACAT
IGR_8881_(TcIII-like)         GTCGTGCCGTGTTCTACCGGTGAAGAAGGATCTGAGACTGCGGT----------------
IGR_8880_(TcI_SylvioX10)      TTCGTGCCGTGTTCTACCGGC---GAAGGAACTGAGACTGCGGT----------------
                                **    **   **         ***  *  ***** *  * *                

IGR_8880_(TcIII-like)         TAAATTTCAGTTAACGCCCTTCTTTCCATTTTATTTTTTCTCTTTAATCACTTATAAAGC
IGR_8881_(TcIII-like)         --------GGTTGATGCC------------------------------------------
IGR_8880_(TcI_SylvioX10)      --------GGTTGATGCC------------------------------------------
                                       *** * ***                                          

IGR_8880_(TcIII-like)         CCCTTTACATCATTCAGGTGAATAATAGACATTGGGCACTTTATTGCCCATTCCAGTCTG
IGR_8881_(TcIII-like)         -----------------------------------GCAC---------------------
IGR_8880_(TcI_SylvioX10)      -----------------------------------GCAC---------------------
                                                                 ****                     

IGR_8880_(TcIII-like)         GTAAAAACAACCACAAAAAAAAAGAAAAGAAACACGTCAAATAACTCAACGATGGACACG
IGR_8881_(TcIII-like)         -------------------GAATGCGGAATGCCATGCCCAACAG-------------GCG
IGR_8880_(TcI_SylvioX10)      -------------------GAATGCGGAATGCCATGTCCAACAG-------------GCG
                                                  ** *   *    ** * * ** *               **

IGR_8880_(TcIII-like)         AATTCATCATCTTCTGCCGTGATGAAGCAATGAGCCTCCGTGTCTGAAATTTTCATTGCA
IGR_8881_(TcIII-like)         GTTACATCCTGCTTTAGCGTGATGAAGCAATGAGCCTCCGTTTCTGAAATTTTCATTGCA
IGR_8880_(TcI_SylvioX10)      GTTACATCCTGCTTTAGCGTGATGAAGCAATGAGCCTCCGTGTCTGAAATTTTCATTGCA
                                * **** *  * *  ************************ ******************

IGR_8880_(TcIII-like)         GGCGATGAGCTTGACCGGAAACACAAATCACTCCACTCTGACAGCACACCCCACAATGAT
IGR_8881_(TcIII-like)         TGCGATGAGATTGACCGGAAACACAAATCACTCCACTCTGACAGCACACCCCACACTGCT
IGR_8880_(TcI_SylvioX10)      GGCGATGAGATTGACCGGAAAAACAAATCACTCCACTCTGACGATACACCCCACACTGAT
                               ******** *********** ********************   ********** ** *

IGR_8880_(TcIII-like)         CCCTGGCAACTGCGTGTTTGCGGCAAGGTGTGATGAGACACAAATGGATCGCTGACACTG
IGR_8881_(TcIII-like)         CCCTGGCAACTGCGTGTTTGCGGCAAGGTGTGATGAGACACAAATGGATCGCTGACACTG
IGR_8880_(TcI_SylvioX10)      CCCTGGCAACTGCGTGTTTGCGGCAAGGTGTGATGAGACACAAATGGATCGCTGACACTG
                              ************************************************************

IGR_8880_(TcIII-like)         AGCATTCCACTTGCATGAGAACACGTTTATTAAATTGACTCTCTGAAATGTACCCTCTCC
IGR_8881_(TcIII-like)         AGCATTCCACTTGCATGAGAACACGTTTATTAAATTGACTCTCTGAAATGTACCCTCTCC
IGR_8880_(TcI_SylvioX10)      AGCATTCCACCTGCATGAGAACACGTTTGTTAAATTGACTCTCTGAAATGTACCCTCTCC
                              ********** ***************** *******************************

IGR_8880_(TcIII-like)         TCCCTCCTTTTCCTCCCTACCTTTCTTTGCCACCAAACGGCATGCATTCATTCCCATGCA
IGR_8881_(TcIII-like)         TCCCTCCTTTTCCTCCCTACCTTTCTTTGCCACCAAACGGCGTGCATTCATTCCCATGCA
IGR_8880_(TcI_SylvioX10)      TCC--CCCTTTCCTCCCTGCCTTTCTTTGCCACCAAACGGCATGCATTCATTCCCATGCA
                              ***  ** ********** ********************** ******************

IGR_8880_(TcIII-like)         ATGATTACAAAAGCAATTCCATCATTATGCTGGCGAGAGGCGCTCTGTGACGAGAAGCTG
IGR_8881_(TcIII-like)         ATGATTACAAAAGCAATTCCATCATTATGCTGGCGAGAGGCGCTCTGTGACGAGAAGCTG
IGR_8880_(TcI_SylvioX10)      ATGATTACAAAAGCAATTCCATCATTATGCTGGCGAGAGGCGCT----------------
                              ********************************************                

IGR_8880_(TcIII-like)         ATTGACTACAAAACCAAGATCTGCAATGAGAGGAGCTGCGCTCCTGCAGCGACGCTGTAT
IGR_8881_(TcIII-like)         ATTGACTACAAAACCAAGATCTGCAATGAGAGGAGCTGCGCTCCTGCAGCGACGCTGTAT
IGR_8880_(TcI_SylvioX10)      ------------------------------------------------------------
                                                                                          

IGR_8880_(TcIII-like)         TTAATCCCGCCCCGACTGGCCACAACGTGCCCGAGGCGTTTCATGTGCAGCGGAGATCAG
IGR_8881_(TcIII-like)         TTAATCCCGCCCCGACTGGCCACAACGTGCCCGAGGCGTTTCATGTGCAGCGGAGATCAG
IGR_8880_(TcI_SylvioX10)      ------------------------------------------------------------
                                                                                          

IGR_8880_(TcIII-like)         CACCACCTTGTTTGTTTGTTTTGTTTGTTTGTTTTTGCAGGGCCTGGCAGCTCGTAAATT
IGR_8881_(TcIII-like)         CACCACCTTGTTTGTCTGTTTTTTGTTTTTTTTTTTGCAGGGCCTGACAGCTCGTAAATT
IGR_8880_(TcI_SylvioX10)      ------------------------------------------------------------
                                                                                          

IGR_8880_(TcIII-like)         ACGGGGTTTTTTTTTTCTCTCTTTTGGCTTTTGGTT------TTTGGCCTTCCTAATTTA
IGR_8881_(TcIII-like)         ACGAGGGTTTTTTCCTTTCTCTCTTGTTCTCCGTGTGAATTATTTTGTCTTCAT------
IGR_8880_(TcI_SylvioX10)      ------------------------------------------------------------
                                                                                          

IGR_8880_(TcIII-like)         TCTGGAGGGGCCCCATTGATTCTGTTAGCTGGAGGGGTGCCTGCAATTGTCAAAGGCACA
IGR_8881_(TcIII-like)         ------GGTGTTCCATT------------------------TGGATTGGGCAAAAG----
IGR_8880_(TcI_SylvioX10)      ------------------------------------------------------------
                                                                                          

IGR_8880_(TcIII-like)         ACGCGCTGTGCTTGGACGTGTTACACTGTGCGCAGAAGTGTTTTCTTTTCTCCCCTTTTA
IGR_8881_(TcIII-like)         -----------TTTTTTGTGTTTCACTGC---------TTTATTTTTATTTTTTCCTGTG
IGR_8880_(TcI_SylvioX10)      ------------------------------------------------------------
                                                                                          

IGR_8880_(TcIII-like)         GGACCTTTTATTATTATTTTTTTTCTGGCGCGGGGAATTGTTTTTGAATTTCTGGCGGGG
IGR_8881_(TcIII-like)         GGGATAGGTGTTCCCATTTTGGTGCCGACA-AGGCCGTTGGGATAGGCTGTGCGTAGAGA
IGR_8880_(TcI_SylvioX10)      ------------------------------------------------------------
                                                                                          

IGR_8880_(TcIII-like)         CCTTTTTAAGTTTCCAACAACA--------
IGR_8881_(TcIII-like)         ATTTTCTTCTTTTCCTGTGATTTCTCCAAA
IGR_8880_(TcI_SylvioX10)      ------------------------------
                                                            
