# Supplementary material for: A Genome-Wide Analysis of Genetic Diversity in Trypanosoma cruzi Intergenic Regions
Source: PLoS Negl Trop Dis. 2014 May 1;8(5):e2839. doi: 10.1371/journal.pntd.0002839 (PMC4006747; doi:10.1371/journal.pntd.0002839)
Supplement: Dataset S1 — Intergenic regions from unrelated loci that share blocks of significant sequence similarity. The file contains i) a spreadsheet summarizing listing the non-allelic, non-homologous IGR regions that share significant blocks of sequence similarity; ii) multiple sequence alignments where these unrelated IGRs were aligned to highlight the portion of the IGR that is shared; and iii) a figure in PDF format that shows the alignment in context. The alignments are provided in CLUSTAL format (.clw) and as colored renderings in PNG format, as produced by Jalview (purine/pyrimidine color scheme, only applied to regions of the alignment with 90% identity). The IGR IDs listed in each alignment correspond to those in Table S3. (ZIP) [file pntd.0002839.s010.zip › Dataset S1/alignments/entire-IGR/IGR_Group_1.clw]

CLUSTAL W (1.81) multiple sequence alignment

IGR_4788_(TcII-like)      ------------------------CCCGCGTCTTCTTGTATTATATATATATGTATATAT
IGR_246_(TcII-like)       ------------------------------------------------------------
IGR_246_(TcII)            ------------------------------------------------------------
IGR_246_(TcI_JRcl4)       ------------------------------------------------------------
IGR_246_(TcIII-like)      ------------------------------------------------------------
IGR_237_(TcIII-like)      ATTATGAAAAACAGCGAGTGTTACCCAGCACCTTCTTTT---------------------
IGR_237_(TcII-like)       ATTATGAAAAACAGCGAGTGTTACCCAGCATCTTCTTTT---------------------
                                                                                      

IGR_4788_(TcII-like)      AGAGAGAGAGAGACGTGAAAGAAACAGGCGGCCGGATGGGCTAAGAAAGGTGATATATTG
IGR_246_(TcII-like)       ------------------------------------------------------------
IGR_246_(TcII)            ------------------------------------------------------------
IGR_246_(TcI_JRcl4)       ------------------------------------------------------------
IGR_246_(TcIII-like)      ------------------------------------------------------------
IGR_237_(TcIII-like)      ------GGAACCATTTGGACAGAACGGGCGGTCGGATGGGCTAAGAAAGATGATATATTG
IGR_237_(TcII-like)       ------AGAACCATTTGGACAGAACGGGCGTCCGGATGGGCCAAGAAAGGTGATATATTG
                                                                                      

IGR_4788_(TcII-like)      CATTCTTGGTCCCCGCTGTTTCTTTACTGGGAAATTGAGTTGCTTCCGACGATACCGCAC
IGR_246_(TcII-like)       ------------------------------------------------------------
IGR_246_(TcII)            ------------------------------------------------------------
IGR_246_(TcI_JRcl4)       ------------------------------------------------------------
IGR_246_(TcIII-like)      ------------------------------------------------------------
IGR_237_(TcIII-like)      CATTTTTGGTCCCCGCTGTTTCTTTACTGGGAACTTGACTTGCTTCCGACGATACCGCAC
IGR_237_(TcII-like)       CATTCTTGGTCCCCGCTGTTTCTTTACTGGGAACTTGAGTTGCTTCCGACGATACCGCAC
                                                                                      

IGR_4788_(TcII-like)      GTTGGAAGGCAGCAGGGTGTGAGTTCTTTGTCCA-CCCACTACCAATAAATAATAATAAT
IGR_246_(TcII-like)       -------------GGGGTGTGAGTTCTTTGTCCA-CCCACTACC----AATAA--ATAAT
IGR_246_(TcII)            -------------GGGGTGTGAGTTCTTTGTCCA-CCCACTACT----AATAA--ATAAT
IGR_246_(TcI_JRcl4)       -------------GGGGTGTGAGTTCTTTGTCCA-CCCACTACC----AATAAT-----T
IGR_246_(TcIII-like)      -------------GGGGTGTGAGTTCTTTGTCCATCCCATTACC----AATAATAATAAT
IGR_237_(TcIII-like)      GTTGGAAGGTAGCAGGGTGTGAGTTCTTTGTCCATCCCATTACC----AACAACAATAAT
IGR_237_(TcII-like)       GTTGGAAGGCAGCAGGGTGTGAGTTCTTTGTCCA-CCCACTACC----AATAA--ATAAT
                                        ******************** **** ***     ** **      *

IGR_4788_(TcII-like)      AAATAATAATAATAATAATACCGCAATTGCCCTCTGCACAGGGGAGTCCGGCGGTTGTGG
IGR_246_(TcII-like)       AATAATAAATAATAATAATACTGCAATTGCCCTCTGCACAGGGAAGTCCGGTGGTTGTGG
IGR_246_(TcII)            AATTAATAATAATAATAATACTGCAATTGCCCTCTGCACAGGGGAGTCCGGCGGTTGTGG
IGR_246_(TcI_JRcl4)       AATTAATAATAATAATAATACTGCAATTGCCCTCTGCACAGGGGAGTCCGGCGGTTGTGG
IGR_246_(TcIII-like)      AAT----AATAACAATAATACTGCAATTGCCCTCTGCACAGGGGAGTCCGGCGGTTGTGG
IGR_237_(TcIII-like)      AAT-AATAATAATAATAATACTGCAATTGCCCTCTGCACAGGGGAGTCCGGCGGTTGTGG
IGR_237_(TcII-like)       AATTAATAATAATAATAATACTGCAATTGCCCTCTGCACAGGGAAGTCCGGCGGTTGTGG
                          **     ***** ******** ********************* ******* ********

IGR_4788_(TcII-like)      GGCGCGAAAGGATGCCAATTCGTGATATTGCGGCATGCCCGGTTATCGCAGCAGGTGTGT
IGR_246_(TcII-like)       GGCGCGAAAGGATGCCAATTCGTGGTATTGCGGCATTCCCGGTTATCGCAGCAGGTGTGT
IGR_246_(TcII)            GGCGCGAAAGGATGCCAATTCGTGATATTGCGGCATGCCCGGTTATCGCAGCAGGTGTGT
IGR_246_(TcI_JRcl4)       GGCGCGAAAGGATGCCAATTCGTGATATTGCGGCATGCCCGGTTATCGCAGCAGGTGTAT
IGR_246_(TcIII-like)      GGCGCGAAAGGATGCCAATTTGTGATATTGCGGCATGCCCGGTTATCGCGGCAGGTGTGT
IGR_237_(TcIII-like)      GGCGCGAAAGGATGCCAATTTGTGATATTGCGGCATGCCCGGTTATCGCAGCAGGTGTGT
IGR_237_(TcII-like)       GGCACGAAAGGATGCCAATTCGTGATATTGCGGCATGCCCGGTTATCGCAGCAGGTGTGT
                          *** **************** *** *********** ************ ******** *

IGR_4788_(TcII-like)      TTTGCACCTATTTGTTGATGGGCGTATTGAGTGTTGTCTGAATCCCCTCCGAGTTGTGGG
IGR_246_(TcII-like)       TTTGCACCTATTTGTTGATGTGCGTATTGAGTGTTGTCTGAATCCCCTCCGAGTTGTGGG
IGR_246_(TcII)            TTTGCACCTATTTGTTGATGGGCGTATTGAGTGTTGTCTGAATCCCCTCCGAGTTGTGGG
IGR_246_(TcI_JRcl4)       TTTGCATCTATTTGTTGATGGGCGTATTGAGTGTTGCCTGAATCCCCTCCGAGTTGTGGG
IGR_246_(TcIII-like)      TTTGCATCTGTTTGTTGATGGGCGTATTGAGTGTTGTCTGAATCCCCTCCGAGTTGTGGG
IGR_237_(TcIII-like)      TTTGCATCTGTTTGTTGATGGGCGTATTGAGTGTTGTCTGAATCCCCTCCGAGTTGTGGG
IGR_237_(TcII-like)       TTTGCACCTATTTGTTGATGGGCGTATTGAGTGTTGTCTGAATCCCCTCCGAGTTGTGGG
                          ****** ** ********** *************** ***********************

IGR_4788_(TcII-like)      GGATGTCGGGTGCATTGAAACAACTTGTGGTCTTCTTTGTGTTTTGTCTCTTTTTGGGAA
IGR_246_(TcII-like)       GGATGTCGGGTGCATTGAAACAACTTGTGGTCTTCTTTGTGTTTT-TCTTTTTTTGAGAA
IGR_246_(TcII)            GGATGTCGGGTGCATTGAAACAACTTGTGGTCTTCTTTGTGTTTT-TCTCTTTTTGAGAA
IGR_246_(TcI_JRcl4)       GGATGTCGGGTGCATTGAACCAACTTGTGGTCTTCTTTGTGTTTTGTCTCTTTGTAGGAA
IGR_246_(TcIII-like)      GGATGTCGGGTGCATTGAACCAACTTGTGGTCTTCTTTGTGTTTTGTCTCTTTGTAGGAA
IGR_237_(TcIII-like)      GGATGTCGGGTGCATTGAACCAACTTGTGGTCTTCTTTGTGTTTTGTCTCTTTGTAGGAA
IGR_237_(TcII-like)       GGATGTCGGGTGCATTGAAACAACTTGTGGTCTTCTTTGTGTTTTGTCTCTTTTTGAGAA
                          ******************* ************************* *** *** *  ***

IGR_4788_(TcII-like)      TAGGAGGGGAGCTAGGCCTCATTCAGGTGAATATTTGCGTTGTTTACCATGTTATT-TGT
IGR_246_(TcII-like)       TAGGAGGGGAGCTAGGCCTCATTCAGGTGAATATTTGCGTTGT------TGTTATT-TGT
IGR_246_(TcII)            TAGGAGGGGAGCTAGGCCTCATTCAGGTGAATATTTGCGTTGT------TGTTATT-TGT
IGR_246_(TcI_JRcl4)       TAGGAGGGGAGCTAGGCCTCATTCAGGTGAATATTCGCGTTGT------TGTTATG-TGT
IGR_246_(TcIII-like)      TAGGAGGGGAGCTGGGCCTCATTCAGGTGAATATTCGCGTTGT------TGTTGTTGTGT
IGR_237_(TcIII-like)      TAGGAGGGGAGCTGGGCCTCATTCAGGTGAATATTCGCGTTGT------TGTTATG-TGT
IGR_237_(TcII-like)       TAGGAGGGGAGCTAGGCCTCATTCAGGTGAATATTTGCGTTGT------TGTTATT-TGT
                          ************* ********************* *******      **** *  ***

IGR_4788_(TcII-like)      ATAAATGTTTTGATGAACTACGATGCATGCATGACTAACCAACCCCGCAGATCATATCAC
IGR_246_(TcII-like)       --------------------------------------------CCTCTGTTGTTATTGT
IGR_246_(TcII)            --------------------------------------------CCTCTGTTGTTATTGT
IGR_246_(TcI_JRcl4)       --------------------------------------------ACTCTGTTGTTATTGT
IGR_246_(TcIII-like)      --------------------------------------------CCTCTGTTGTTATTGT
IGR_237_(TcIII-like)      --------------------------------------------CCTCTGTTGTTATTTT
IGR_237_(TcII-like)       --------------------------------------------CCTCTGTTGTTATTTT
                                                                       * * * *  ***   

IGR_4788_(TcII-like)      ATGGATGCTGAGCTGTACATTTTTATTTTTTATTTATTTTTTGTTTTTGTTGTTGACTGT
IGR_246_(TcII-like)       -TG-----TTGTTGTTACGCATTTTTTTTT--GTCCAATTCTCCTTTTGCTCTT-ACCAT
IGR_246_(TcII)            -TG-----TTGTTGTTACGCATTTTTTTTTTCGTCCAATTCTCCTTTTGCTCTT-ACCAT
IGR_246_(TcI_JRcl4)       -TG-----TTGCTTTTACGCATGTTTTTTC--ATCCAATTCTCCTTTTGCTTTT-ACCAT
IGR_246_(TcIII-like)      -TG-----TTGTTTTTACGCATGTTTTTTC--GTCCAATTCTCCTTTTACTCTT-ACCAT
IGR_237_(TcIII-like)      CTG-----TGTTTTCCACCCCTTGTCTTTT-----AAAGCTTTCTCCCATTCTT-ATT-T
IGR_237_(TcII-like)       CTG-----CGTCTTCCACCCCTTGTGTTGT-----AAAGCTTTCTCCCACTCTT-ATT-T
                           **             **   *    **             *  *     * ** *   *

IGR_4788_(TcII-like)      TTCCTCTCT--------------------TTTTCACACTGTCTGTACATTGATTTTTAGT
IGR_246_(TcII-like)       GTCTTCTTT--------------------------------CTTTCCATT--CGCTCAGT
IGR_246_(TcII)            GCCTTCTTT--------------------------------CTTTCCATT--CGCTCAGT
IGR_246_(TcI_JRcl4)       CCCTTCTTT--------------------------------CTTTCCATT--CGCTCAGT
IGR_246_(TcIII-like)      GCCTTCTTT--------------------------------CTTTCCATT--CGCCCAGT
IGR_237_(TcIII-like)      GCTGTATTTGTGGGCCCATTTATAAAAGATTTATATATGGCCGTTTCCCT--TTTTGAAT
IGR_237_(TcII-like)       GCTGTATTTGTGGGCCCATTTATAAAAGATTTATATGTGGCCGTTTCCCT--TTTTGAAT
                              * * *                                *  * *  *       * *

IGR_4788_(TcII-like)      AGGCATGTGTGCGTGCATGCATCTCCTTCATTCTCTGTTTGTACGCCTATTTTTTTGTTT
IGR_246_(TcII-like)       ACGTG---------GTAAACGCAGCAGGCG----------------------------AT
IGR_246_(TcII)            ACGTG---------GTAAACGCAGCAGGCG----------------------------AT
IGR_246_(TcI_JRcl4)       ACGCG---------GTAAACGCAGCAGGCG----------------------------GT
IGR_246_(TcIII-like)      ACGCG---------GTAAACGCAGCAGGCG----------------------------GT
IGR_237_(TcIII-like)      ATGTAAATTTGCATGCATGCATGTCCTGTG----------------------------CT
IGR_237_(TcII-like)       ATGTAAATTTGCATGCATGCATTTCCTGTG----------------------------CT
                          * *           * *  *    *                                  *

IGR_4788_(TcII-like)      TAAAGGTTTTTGTTTCATGCGCCTGATGGACCTTCCGTTTCATGCCCATGCATCAGATTT
IGR_246_(TcII-like)       TAAAAATAACTAA----------GAATATA-------------------AAA-------C
IGR_246_(TcII)            TAAAAATAACTAA----------GAATAGA-------------------AAA-------C
IGR_246_(TcI_JRcl4)       TAAAAATAACTAA----------GAATAGA-------------------AAA-------C
IGR_246_(TcIII-like)      TAAACATAACTAA----------GAATAGA-------------------AAA-------C
IGR_237_(TcIII-like)      TATATACTATTGT----------TGCTATCCTTTCCCCTTCCTTCTCTTTAA-------C
IGR_237_(TcII-like)       TATATACTATTGT----------TGCTATCCTTTTCCCTTCCTTCTCTTGAA-------C
                          ** *      *               *                        *        

IGR_4788_(TcII-like)      TTTATCGATAAACGTTTGCATGCGATGTGGCCTCTTTAATTTTATTTGCCCATCTC----
IGR_246_(TcII-like)       ---------GAGAGAGAACACAAAAAGGGATATAATAAAGTGAAACGACAGAACCC----
IGR_246_(TcII)            ---------GAGAGAAAACACAAGAAGGGATATAATAAAGTGAAACGACAGAACCC----
IGR_246_(TcI_JRcl4)       ---------GAGAGGAAGCACAAGAAGGGATATAATAAAGTGAAACGACAGAACCC----
IGR_246_(TcIII-like)      ---------GAGAGGAAACACAAGAAGGGATATAATAAAGTGAAACGACAGAACCC----
IGR_237_(TcIII-like)      TTTTTGCGTTTGTGTTATTATT----------------TTTTACATCGTTGTGCGCACCT
IGR_237_(TcII-like)       TTTTTGTGTTTATGTTATTATTATTATTATTATTATTATTTTACATCATTGTGCGCACTT
                                       *     *                    *            * *    

IGR_4788_(TcII-like)      TATCTGTCTATATATATCTA--TATCTCTCATCCTCTCACTTTCTCCCTCTGT
IGR_246_(TcII-like)       ---------GCGAAGAAGAA--TATCATTTGATC-------------------
IGR_246_(TcII)            ---------GCGAAGAAGAA--TATCATTTGATC-------------------
IGR_246_(TcI_JRcl4)       ---------GCGAAGAGGAA--TATCATTTGATC-------------------
IGR_246_(TcIII-like)      ---------GCGAAGAAGAT--TATCATTTGATC-------------------
IGR_237_(TcIII-like)      GATTTGTTTGCAATGAATAAGTTGCCGTCCA--C-------------------
IGR_237_(TcII-like)       GATTTGTTTGCAATGAATAAGTTGCCGTCCG--C-------------------
                                         *      *  *       *                   
