# Supplementary material for: A Genome-Wide Analysis of Genetic Diversity in Trypanosoma cruzi Intergenic Regions
Source: PLoS Negl Trop Dis. 2014 May 1;8(5):e2839. doi: 10.1371/journal.pntd.0002839 (PMC4006747; doi:10.1371/journal.pntd.0002839)
Supplement: Dataset S1 — Intergenic regions from unrelated loci that share blocks of significant sequence similarity. The file contains i) a spreadsheet summarizing listing the non-allelic, non-homologous IGR regions that share significant blocks of sequence similarity; ii) multiple sequence alignments where these unrelated IGRs were aligned to highlight the portion of the IGR that is shared; and iii) a figure in PDF format that shows the alignment in context. The alignments are provided in CLUSTAL format (.clw) and as colored renderings in PNG format, as produced by Jalview (purine/pyrimidine color scheme, only applied to regions of the alignment with 90% identity). The IGR IDs listed in each alignment correspond to those in Table S3. (ZIP) [file pntd.0002839.s010.zip › Dataset S1/alignments/entire-IGR/IGR_Group_15.clw]

CLUSTAL W (1.81) multiple sequence alignment

IGR_6735_(TcII-like)       ------------------------------------------------------------
IGR_6735_(TcII)            ------------------------------------------------------------
IGR_4425_(TcII-like)       CGCGGCACATTTCTTTCTTTTTTTTTTTTTTTTTTTTTTCTTTTAAGGAAAGATGTCTGA
IGR_4425_(TcIII-like)      CGCGCCACATTTC-----------TTTTTTTTTTTTTTTCTTTTAAGGAAAGCTGTCTGA
                                                                                       

IGR_6735_(TcII-like)       ------------------------------------------------------------
IGR_6735_(TcII)            ------------------------------------------------------------
IGR_4425_(TcII-like)       TGCTGAATGCATTATTCCCGATAATCGTCTTATTTTCCCTTGCAAAAAAAGAGGGGGAAA
IGR_4425_(TcIII-like)      TGCTGAATGCATTATTCCCGATAATCGTCTTATTTTCCTTTGCAAAAAAA-AAGGGGAAA
                                                                                       

IGR_6735_(TcII-like)       ------------------------------------------------------------
IGR_6735_(TcII)            ------------------------------------------------------------
IGR_4425_(TcII-like)       AAAGAGAATTTTGAGAAGGAATAAATATATTTCTATTTATTCTTGAGAAGCTTAGGGATA
IGR_4425_(TcIII-like)      AAAGAGAATTTCGAGAAGGAATAAATATATTTCTATTTATTCTTGAGAAGCTTAGGGACA
                                                                                       

IGR_6735_(TcII-like)       ------GGT---------------------------------------------------
IGR_6735_(TcII)            ------GGT---------------------------------------------------
IGR_4425_(TcII-like)       TGCGTCAGTGAGAAGGGATAATGTGGAGCCCCCACCCCCTACCACCTGCCCCCTCTCTCC
IGR_4425_(TcIII-like)      TGCGTCGGTGAGAAGGAATAATGTGGAGCCCCCACCCCCTACCACCCGCCCCCTCTCTCC
                                  **                                                   

IGR_6735_(TcII-like)       -CTAACGAGAAGAAAACA------------------------------------------
IGR_6735_(TcII)            -CTAACGAGAAGAAAACA------------------------------------------
IGR_4425_(TcII-like)       CTTAACGGGGGGAGAACAGTGGTCCAAAACTGATTTCAAACAATCGCTTATGTTTATTTT
IGR_4425_(TcIII-like)      CTTAACGGGGGGAGAACAGTGGTTCAAAACTGATTTCAAACAATCGC------TTATTTT
                             ***** *  ** ****                                          

IGR_6735_(TcII-like)       ------------------------------------------------------------
IGR_6735_(TcII)            ------------------------------------------------------------
IGR_4425_(TcII-like)       GTGGATGGAGGGGAATAGGAGGAAATTGTTGCTGTCCTGCGCTTCCTTTCACTCTTATTT
IGR_4425_(TcIII-like)      GTGGATGGAGGAGAATAGGAGGGAATTGTTGCTGTCCTGCGCTTCCTTTCACTCTTATTT
                                                                                       

IGR_6735_(TcII-like)       -------------------------------------------------------TATTT
IGR_6735_(TcII)            -------------------------------------------------------TATTT
IGR_4425_(TcII-like)       TATTATTATTATTATTATTATTATTATTATTTTTGGTTTTGTTGTTTGTTTTTTTTTTTT
IGR_4425_(TcIII-like)      TATTATTGTTATTATTA---------------TTGGTTTTGTTG---------GTTTTTT
                                                                                  * ***

IGR_6735_(TcII-like)       GTACGAGTGTATGTGTGCAT----------------------------------------
IGR_6735_(TcII)            GTACGAGTGTGTGTGTGCAT----------------------------------------
IGR_4425_(TcII-like)       GTTTGTTTGTTTGTTTGCGTACTTACTCTCTCCGTTTTTTACTCTTCCTATGTGGGAAAT
IGR_4425_(TcIII-like)      GTTTGCTTGTTTGTTTGCCTACTTACTCTCTCCACTCTTTAATCTTCATATGTGGGAAAT
                           **  *  *** *** *** *                                        

IGR_6735_(TcII-like)       ------------------------------------------------------------
IGR_6735_(TcII)            ------------------------------------------------------------
IGR_4425_(TcII-like)       GATGTTCAGAAATTCTTAATTAGAGACATTGACTTCGATTGCCTTTTTA-TTTTCTTCTT
IGR_4425_(TcIII-like)      GATGTTCAGAAATTCTTAATTAGAGACATTGATTTCGATTACCCTTTTATTTTTTTTCTT
                                                                                       

IGR_6735_(TcII-like)       -----TTGTTGTCGATGCTTCTGGAAAGAATGTGCGGCCAGATGGGACTCGGGAAATGAT
IGR_6735_(TcII)            -----TTGTTGTCGATGCTTCTGGAAAGAATGTGCGGCCAGATGGGACTCGGGAAATGAT
IGR_4425_(TcII-like)       TTTTATTATTGTCGATGCTTCTGGAAAGAATGTGCGGCCAGTTGGGACTCGGGAAATGAT
IGR_4425_(TcIII-like)      TTTTATTATTGTCGATGCTTCTGGAAAGAATGTGCGGCCAGATGGGACTCGGGAAATGAT
                                ** ********************************* ******************

IGR_6735_(TcII-like)       AGTGCTGTTTGTTTAACTTCCCTTTCCTTTTTATATATCTGTCAACTGATTTGGGCTTTC
IGR_6735_(TcII)            AGTGCTGTTTGTTTAACTTCCCTTTCCTTTTTATATATCTGTCAACTGATTTGGGCTTTC
IGR_4425_(TcII-like)       AGTGCTGTTTGTTTAACTTCCCTTTCCTTTTTATATATCTGTCAACTGATTTGGGCTTTC
IGR_4425_(TcIII-like)      AGTGCTGTTTGTTTAACTCCCCTTTCCTTTTTATATATCTGTCAACTGATTTGGGCTTTC
                           ****************** *****************************************

IGR_6735_(TcII-like)       TAACTGTGCACG-TTGGAAGACAGCGAGTGGCGTTCTTTCATGTG--TGTGTGTCTGTGT
IGR_6735_(TcII)            TAACTGTGCACG-TTGGAAGACAGCGAGTGGCGTTCTTTCATGTG--TGTGTGTCTGTGT
IGR_4425_(TcII-like)       TAACTGTGCACG-TTGGAAGACAGCGAGTGGCGTTCTTTCATGTG----------TGTGT
IGR_4425_(TcIII-like)      TAACTGTGCACGTTTGGAAGGCAGCGAGTGGCGTTCTTTCTTGTGTGTGTGTGTCTGTGT
                           ************ ******* ******************* ****          *****

IGR_6735_(TcII-like)       GTTTGTGTGTTTTTGTGTATTTCCACCCCCTGCTGGCCTCCACGCGGAGAGGCATCCGGC
IGR_6735_(TcII)            GTTTGTGTGTTTTTGTGTATTTCCACCCCCTGCTGCCCTCCACGCGGAGAGGCATCCGGC
IGR_4425_(TcII-like)       GTCTGTGTGTTTTTGTGTATTTCCACCCCCTGCTGCCCTCCACGCGGAGAGGCATCCGGC
IGR_4425_(TcIII-like)      GTCTGTGTGTTTTTGTGTATTTCCACCCCCTGCTGCCCTCCACGCGGAGAGGCATCCGGC
                           ** ******************************** ************************

IGR_6735_(TcII-like)       GGCTGCGGGGCTTTATAAATGACTGCCACCTCGTGAGCTCACAGCGAACCCGGTTCTTAT
IGR_6735_(TcII)            GGCTGCGGGGCTTTATAAATGACTGCCACCTCGTGAGCTCACAGCGAGCCCGGTTCTTAT
IGR_4425_(TcII-like)       GGCTGCGGGGCTTTATAAATGACTGCCACCTCGTGAGCTCACAGCGAACCCGGTTCTTAT
IGR_4425_(TcIII-like)      GGCTGCGGGGCTTTTTAAAGGACTGCCACTTCTTGGGCTCACAGCGAGCCCGGTTCTCAT
                           ************** **** ********* ** ** *********** ********* **

IGR_6735_(TcII-like)       GACCACATGTTTTCTGAATCCATTTGTGTACTGATGTATGAGTGTTTGGTGAATCTTCTC
IGR_6735_(TcII)            GACCACATGTTTTCTGAATCCATTTGTGTACTGATGTATGAGTGTTTGGTGAATCTTCTC
IGR_4425_(TcII-like)       GACCACATGTTTTCTGAATCCATTTGTGTACTGATGTATGAGTGTTTGGTGAATCTTCTC
IGR_4425_(TcIII-like)      GACCACATGTTTTCTGAATCCATTTGTTTACTGATGTATGAGTGTTTGGTGAATCTTCTC
                           *************************** ********************************

IGR_6735_(TcII-like)       TGGATTGTGGGAAGATGCTGGGCGCAGTGAGCAAAAATGCCATCTCACATTGCGTCATTG
IGR_6735_(TcII)            TGGATTGTGGGAAGATGCTGGGCGCAGTGAGCAAAAATGCCATCTCACATTGCGTCATTG
IGR_4425_(TcII-like)       TGGATTGTGGGAAGATGCTGGGCGCAGTGAGCAAAAATGCCATCTCACATTGCGTCATTG
IGR_4425_(TcIII-like)      TGGATTGTGGGAAGATGCTGGGCGCAGTGAGCAAAAATGCCATCTCACATTGCGTCATTG
                           ************************************************************

IGR_6735_(TcII-like)       CCCTCCGTGGGCATAAAGAAAAGGGCCTCATCCACGCGCAGGTTTGCTGTTGCTCTTACG
IGR_6735_(TcII)            CCCTCCGTGGGCATAAAGAAAAGGGCCTCATCCACGCGCAGGTTTGCTTTTGCTCTTGCG
IGR_4425_(TcII-like)       CCCTCCGTGGGCATAAAGAAAAGGGCCTCATCCACACGCAGGTTTGCTTTTGCTCTTGCG
IGR_4425_(TcIII-like)      CCCTCCGTGGGCATAAAGAAAAGTGCCTCATCCACGCGCAGGTTTGCTGTTGCTCTTGCG
                           *********************** *********** ************ ******** **

IGR_6735_(TcII-like)       CGTCCGGGATGGGCGGCCAGA------GAACATGGAGG---GAACTGGCGAGTAAAGGAC
IGR_6735_(TcII)            CGTCCGGGGTGGGCGGCCAGA------GAACATGGAGG---GAACTGGCGAGTAAAGGAC
IGR_4425_(TcII-like)       CGTCCGGGGTGGGCAGCCAGAGAAGACGAATATGAAAGGATGAGCTTAAAGTTAAGGCTC
IGR_4425_(TcIII-like)      CGTCCGGGGTGGGCGGCCAGAGAAGACGAATATGAAAGGATGAGCTTGAAGTTAAAGCTC
                           ******** ***** ******      *** *** * *   ** **      *** *  *

IGR_6735_(TcII-like)       CTGTGAAG-------GACAGTGGAAATTATTTTGTTTTGCCTTGTTTATTGTCCTTTTTC
IGR_6735_(TcII)            CTGTGAAG-------GACAGTGGAAATTATTTTGTTTTGCCTTGTTTATTGTCCTTTTTC
IGR_4425_(TcII-like)       ATGCGGAGCCATTATAAAAATGAAGGAAGGAAGATTTGGCTTTTTTTCTTTTTCTTTTT-
IGR_4425_(TcIII-like)      ATGCGGAGCCTTTATAAAAGTGAAGGAAGGAAGATTTGGCTTT-----------TTTTT-
                            ** * **        * * ** *          *** ** **           ***** 

IGR_6735_(TcII-like)       TACTTTATTTGGAGCTTATACCTATTGGAGATGCCTTTTTCGATTCATGCATTCAATATC
IGR_6735_(TcII)            TACTTTATTTGGAGCTTATACCTATTGGAGATGCCTTTTTCGATTCATGCATTCAATATC
IGR_4425_(TcII-like)       ---------------------------------TCTTTGCCAA-------ATGTAAAATG
IGR_4425_(TcIII-like)      ---------------------------------TCTTTGCCAA-------ATGTAAAATG
                                                             ****  * *       **  ** ** 

IGR_6735_(TcII-like)       TTGGGTGCCGCTGTACATTTTCACAGTATAAATTTCTAGGGGAGAATATGCTTTT--ACG
IGR_6735_(TcII)            TTGGGTGCCGCTGTACATTTTCACAGTATAAATTTCTAGGGGAGAATATGCTTTT--ACG
IGR_4425_(TcII-like)       TCGGCCACAACTACTGTTTCTTACATCAC-------------------TTCTTTTGAATG
IGR_4425_(TcIII-like)      TCGGCCACAACTACTTTTCCTTACATCGC-------------------TTCTTTTGAATG
                           * **   *  **     *  * ***                       * *****  * *

IGR_6735_(TcII-like)       GTATTTTGACTTTCTGTATCTCTCATATTCATCTCTTACTTTTTAACTATTTG-------
IGR_6735_(TcII)            GTATTTTGACTTTCTGTATCTCTCATATTCATCTCTTACTTTTTAACTATTTG-------
IGR_4425_(TcII-like)       GTTTGGTGTCTGTTTGTGTTCTGCCAACGCTGCTTTTATTTTTTATTTGCTTATTTTATT
IGR_4425_(TcIII-like)      GTTTGGTGTCTGTTTGTGTTCTGCCAACGCTGCTTTTATTTTTTATTTGCTTA-------
                           ** *  ** ** * *** *    *  *  *  ** *** ******  *  **        

IGR_6735_(TcII-like)       --------------------TTGTTTTTTTTTATGTATTTGTTTGTTAATATGCATATTC
IGR_6735_(TcII)            ----------------------TTGTTTTTTTATGTATTTGTTTGTTAATATGCATATTC
IGR_4425_(TcII-like)       TTGTTATTTTTTCTTTTTTTTTTTTTTTTTTTTTTTGTGTGTGTGTTCTCGGATAAATTC
IGR_4425_(TcIII-like)      -----------------TTATTATTTTTTTTTTTGTGTGTGTGCGTTCTCGGATAAATTC
                                                  * ******* * * * ***  ***       * ****

IGR_6735_(TcII-like)       TTATCCTGTATTTTTGACGTTTTTTTCTTAATTTTCATTTGG-----AGAAAGAAAGTCG
IGR_6735_(TcII)            TTATCCTGTATTTTTGACGTTTTTTTCTTAATTTTCATTTGG-----AGAAAGAAAGTCG
IGR_4425_(TcII-like)       ----CTT-----TTTGA---TTTTCTCTCAGTCGGCCTGTGGCTTCCGGTGGAATTGGCG
IGR_4425_(TcIII-like)      ----CTTTTTCCTTTTA---TTTTTTCTCAGTCGGCCTGCGGCTTCCGGTGGAATTGGCG
                               * *     *** *   **** *** * *   * *  **      *    *  * **

IGR_6735_(TcII-like)       CACAGGCGTGACAAAAGTAGCATTTTTATTGCTGAC-----GCTCACCGTTAGTGGGAAA
IGR_6735_(TcII)            CACAGGCGTGACAAAAGTAGCATTTTTATTGCTGAC-----GTTCACCGTTAGTGGGAAA
IGR_4425_(TcII-like)       AGCACGC-TGCCTGCGTTTGCATCGGAACGGTGGGCAATTAGCACAGTGTGCGTGTGGAG
IGR_4425_(TcIII-like)      AGCACGC-TGCCTGCGTTTGCATCGGAACGGTGGGCAATTAGCACAGTGTGCGTGTGGAG
                             ** ** ** *     * ****    *  *  * *     *  **  **  *** * * 

IGR_6735_(TcII-like)       AGTCG-----GAAAAGCCACCAGGAAAAAGAAAGAAAAGAAAGAAAAAAAAGTGGTGTCA
IGR_6735_(TcII)            AGTCG-----GAAAAGCCACCAGGAAAAAGAAAGAAAAGAAAGAAAAAAAAGTGGTGTCA
IGR_4425_(TcII-like)       CGTGACGCACGCACAGACACACGGGTCAAGGGAGCAGGGGGGACGAGCCAA---------
IGR_4425_(TcIII-like)      CGTGACGCACGCACAGACACAAGGGTCAAGGGAGCAGAGGGGAAGAGCCAA---------
                            **       * * ** ***  **   ***  ** *  *      *   **         

IGR_6735_(TcII-like)       TCGATTTGTATTTGGCGACATCATTCTCCTTTTGAGTGCTATCGCACGCATACTGCATAT
IGR_6735_(TcII)            TCGATTTGTATTTGGCGACATCATTCTCCTTTTGAGTGTTATCGCACGCATACTGCATAT
IGR_4425_(TcII-like)       -----------------------------TATTGGGTGT----GCGCG------------
IGR_4425_(TcIII-like)      -----------------------------TATTGGGTGT----GCGCG------------
                                                        * *** ***     ** **            

IGR_6735_(TcII-like)       TTTTAGGTTTGGAACTGCATTCATAGCATCATTTTTTCGAAC
IGR_6735_(TcII)            TTTTAGGTTTGGAACTGCATTCATAGCATCATTTTTTCGAAC
IGR_4425_(TcII-like)       -----------------------GAGCA--------------
IGR_4425_(TcIII-like)      -----------------------GAGAA--------------
                                                   ** *              
