# Supplementary material for: A Genome-Wide Analysis of Genetic Diversity in Trypanosoma cruzi Intergenic Regions
Source: PLoS Negl Trop Dis. 2014 May 1;8(5):e2839. doi: 10.1371/journal.pntd.0002839 (PMC4006747; doi:10.1371/journal.pntd.0002839)
Supplement: Dataset S1 — Intergenic regions from unrelated loci that share blocks of significant sequence similarity. The file contains i) a spreadsheet summarizing listing the non-allelic, non-homologous IGR regions that share significant blocks of sequence similarity; ii) multiple sequence alignments where these unrelated IGRs were aligned to highlight the portion of the IGR that is shared; and iii) a figure in PDF format that shows the alignment in context. The alignments are provided in CLUSTAL format (.clw) and as colored renderings in PNG format, as produced by Jalview (purine/pyrimidine color scheme, only applied to regions of the alignment with 90% identity). The IGR IDs listed in each alignment correspond to those in Table S3. (ZIP) [file pntd.0002839.s010.zip › Dataset S1/alignments/entire-IGR/IGR_Group_16.clw]

CLUSTAL W (1.81) multiple sequence alignment

IGR_6481_(TcII-like)      TGCCATCGCTGG----AAAAA---------------------------AAATATATATTA
IGR_6481_(TcII)           TGCCATCGCTGGGCAAAAAAA---------------------------AAAAAATTATTA
IGR_6514_(TcII-like)      -------ATTGGGTTTAAGAAGCGGGAAGAGAAGTTACGTGACAAGGGAAATATTTGTGA
IGR_6514_(TcII)           -------ATTGGGTTTAAGAAGCAGGAAGAGAAATTACGTGACAAGGGAAATATTTGTGA
                                   ***    ** **                           *** *  * * *

IGR_6481_(TcII-like)      AACCTTTTTCTCTACGAAAAATAAAAGGGCGTTTTTATTATTTCTTCTTAATGCCGTTAT
IGR_6481_(TcII)           AATCCTTTTCTCTACGAAAA-TAAAAAGGCGTTTTTATTACTTCTTCTTAATGCCGTTAT
IGR_6514_(TcII-like)      AAC--------ATGTGAAAAAGAAATAAA----------------TTTAGGGGTCATT--
IGR_6514_(TcII)           AAC--------ATGTGAAAACGAAATAAA----------------TTTAAGGGTCATT--
                          **          *  *****  ***                    * *    * * **  

IGR_6481_(TcII-like)      GTGTGGCTCCGATTTTATTTTTTTCTCATGTTTTTGGATGTGTGCTGCAGTTCCCATATA
IGR_6481_(TcII)           GTGTGGCTCCGATTTTATTTTTCTCTCATGTTTTTGGATGTATACTGCAGTTCCCATATA
IGR_6514_(TcII-like)      ---TGGC---------------------CGTTTTTGCGCATAGAC----GTACCATTTCA
IGR_6514_(TcII)           ---TGGC---------------------CGTTCTTGCGCATAGAC----GTACCATTTCA
                             ****                      *** ***    *   *    ** **  *  *

IGR_6481_(TcII-like)      TGCGTGAAATTCCTTTTTTTTTTTTTTTTTTTTTCATATATATCT-----TATTTCTCCG
IGR_6481_(TcII)           TGCGGGAAAT--------------TCTTTTTTTTCATATATATCT-----TATTTCTCCG
IGR_6514_(TcII-like)      CGCAGAAAATGGGCCAAGTGTGACCAACTTTTTTCCTACCTCCCTGTGACTAGGGGTCAG
IGR_6514_(TcII)           CGCAGAAAATGGGCCAAGTGTGGCCAACTTTTTTCCTACCTCCCTGTGACTAAGGGTCAG
                           **   ****                  ******* **  *  **     **    ** *

IGR_6481_(TcII-like)      TCTAAGTTTATTGTGCCATAAGTAAAGGAGGAAAAAGAAAAGAACGCTGCTGGCGTGCAA
IGR_6481_(TcII)           TCTAAGTTTATTGTGCCATAAGTAAAGGAGGAAAAAGAAAAGAACGCTGCTGGCGTGCAA
IGR_6514_(TcII-like)      TCTGCGTTT------------------GAGGGAGACGA-------------GGTGTAT--
IGR_6514_(TcII)           TCTGCGTTT------------------GAGGGAGACGA-------------GGTGTAT--
                          ***  ****                  **** * * **             ** **    

IGR_6481_(TcII-like)      CTTCCGCCAATTCAAGCCTTTTTGCTCACATGTGTTGAGGCAACGGGAAATTTTCACCCG
IGR_6481_(TcII)           CTTCCGCCAATTCAAGCCTTTTTGCTCACATGTGTTGAGGCAACGGGAAATTTTCACCCG
IGR_6514_(TcII-like)      ----------------------------------TTGAGGGAA-----------------
IGR_6514_(TcII)           ----------------------------------TTGGGGAAA-----------------
                                                            *** ** **                 

IGR_6481_(TcII-like)      CCATTGCTATTGGGCACGCCACACGGAAACAAACAAGCAACGCAAGGTTACCAATGAAGC
IGR_6481_(TcII)           CCATTGCTATTGGGCACGCCACACGGAAACAAACAAGCAACGCAAGGTTACCAATGAAGC
IGR_6514_(TcII-like)      ----TACAATCGGTT--------CGGAAACAATCACGC-------GTTTCCGTATAAAAT
IGR_6514_(TcII)           ----TACAATCGGTC--------CGGAAACAATCACGC-------GTTTCCGGATAAAAT
                              * * ** **          ********* ** **       * ** *  ** **  

IGR_6481_(TcII-like)      CATTCGAGCCGGTGCTTCCACGGAGGAGTTATTGCCGAGAAAACGGGTTGCATCAACGAA
IGR_6481_(TcII)           CATTCGAGCCGGTGCTTCCACGGAGGAGTTATTGCCGAGAAAACGGGTTGCATCAACGAA
IGR_6514_(TcII-like)      GATGTGAG-------------------------GGCATGAAAA------ACAAAAACAAA
IGR_6514_(TcII)           GATGTAAA-------------------------GGCATGAAAA------ACAAAAACAAA
                           **   *                          * *  *****       **  *** **

IGR_6481_(TcII-like)      ATTGGGTAAATTACCCATGCTAAACCCGATTTTAACAAAAGCCGTACGGAGTTTACCCAA
IGR_6481_(TcII)           ATTGGGTAAATTACCCATGCTAAACCCGATTTTAACAAAAGCCGTACGGAGTTTACCCAA
IGR_6514_(TcII-like)      -------AAAAAATGCAAA--GAATACGGCGTCAAAAAACACGTGAAAAAG------CAA
IGR_6514_(TcII)           ACAAAATAAAAAATGCAAA--GAATACGGCGTCAAAAAACGCGTGAAAAAG------CAA
                                 ***  *  **     **  **   * ** ***  *   *   **      ***

IGR_6481_(TcII-like)      TTCGAAAACTGCCCTCACGTCGAGGGATTTAGTAGATGAAATTCCAAAGACTCTGCTGTG
IGR_6481_(TcII)           TTCGAAAACTGCCCTCACGTCGAGGGATTTAGTAGATGAAATTCCAAAGACTCTGCTGTG
IGR_6514_(TcII-like)      TTTG--------CTTTATATTAAGAGGGATCGATGTTGA-----CGGGGATTATTCTACA
IGR_6514_(TcII)           TTTG--------CTTTATATTAAGAGGGATCGATGTTGA-----CGGGGATTATTCTACA
                          ** *        * * *  *  ** *   * *  * ***     *   ** * * **   

IGR_6481_(TcII-like)      TGATAAAGATGTCTATGGGATTCGCATAGATGTGCCAATTCTTTCCCCCTTTCGGTAGAG
IGR_6481_(TcII)           TGATAAAGATGTCTATGGGATTCGCATAGATGTGCCAATTCTTTCCCCCTTTCGGTAGAG
IGR_6514_(TcII-like)      AGCAAAATGGGTCAAT---------ATATAT-----------------------------
IGR_6514_(TcII)           AGCAAAAGGGGTCAAT---------ATATATGTA--------------------------
                           *  ***   *** **         *** **                             

IGR_6481_(TcII-like)      GGGAGTTCTTTATTTACCCCATCATTGA---CATTTCGATTTTGTGAAAAGAATGATTGC
IGR_6481_(TcII)           GGGAGTTCTTTATTTACCCCATCATTGA---CATTTCGATTTTGTGAAAAGAATGATTGC
IGR_6514_(TcII-like)      -----------------------ATTGATTGTGTTGGGAGCTTGTGAAAAGAATGATTGC
IGR_6514_(TcII)           --------TATATATATATATTTGTTGATTGTGTTAGGAGCTTGTGAAAAGAATGATTGC
                                                  ****     **  **  *******************

IGR_6481_(TcII-like)      GAGAGGGCTGGCCACCCAATTTAATATGCACATCCTGATAAGACGAAAATATTTATTTAC
IGR_6481_(TcII)           GAGAGGGCTAGCCACCCAATTTAATATGCACATCCTGATAAGACGAAAATATTTATTTAC
IGR_6514_(TcII-like)      GAGAGGGCTGGCCACCCGATTTAATATGCACATCCTGATAAGACGAAAACATTTATTTAC
IGR_6514_(TcII)           GAGAGGGCTGGCCACCCAATTTAATATGCACATCCTGATAAGACGAAAATATTTATTTAC
                          ********* ******* ******************************* **********

IGR_6481_(TcII-like)      AATTATTTTCTCTCTTACGGTTCATTTGTAAGACTGCAATGGGAGGAGTCAATGAACCGA
IGR_6481_(TcII)           AATTATTTTCTCTCTTACGGTTCATTTGTAAGACCGCAATGGGAGGAGTCAATGAACCGA
IGR_6514_(TcII-like)      AATTATTTTCTCTCTTACGGTTCATTTGTAAGACCGCAATGGGAGGAGTCAATGAACCGA
IGR_6514_(TcII)           AATTATTTTCTCTCTTACGGTTCATTTGTAAGACCGCAATGGGAGGAGTCAATGAACCGA
                          ********************************** *************************

IGR_6481_(TcII-like)      TAAAGTCACGACGGATTTGTTT---GTTTTTATTTTTGTCGTTCCACTCGGCCCCTTTTG
IGR_6481_(TcII)           TAACATCAAGACGGATTTGTTTTTGTTTTTTATTTTTGTCGTTCCACTCGGCCCCTTTTG
IGR_6514_(TcII-like)      TAAAGTCACGACGGATTTGTTCT--TTTTTTATTTTTGTCGTTCCACTCGGCCCCTTTTG
IGR_6514_(TcII)           TAACGTCAAGACGGATTTGTTT---TTTTTTATTTTTGTCGTTCCACTCGGCCCCTTTTG
                          ***  *** ************     **********************************

IGR_6481_(TcII-like)      ATTCCCCCCACCTTGCGGCGGTGTCTTGTGGCAGGAGGACCTCAAATTCTACCAATTTTT
IGR_6481_(TcII)           ATTCCCCCCACCTTGCGGCGGTGTCTTGTGGCAGGAGGACCTCAAATTCTACCAATTTTT
IGR_6514_(TcII-like)      ATTCCTCCCACCTTGCGGCGGTGTCTTGTGGCAGGAGGACCTTAAATTCCACCAATTTTT
IGR_6514_(TcII)           ATTCCCCCCACCTTGCGGCGGTGTCTTGTGGCTGGAGGACCTCAAATTCTACCAATTTTT
                          ***** ************************** ********* ****** **********

IGR_6481_(TcII-like)      AACTAATATAAACATCCCCAATCCGAATAGAGCGCAACATGTCACGAGAGCGGCAATTTG
IGR_6481_(TcII)           AACTAATATAAACATCCCCAATCCGAATAGAGCGCAACATGTCACGAGAGCGGCAATTTG
IGR_6514_(TcII-like)      AACTAATATAAACATCCCCAATCCGAATAGAGCGCAACATGTCACGAGAGCGGCAATTTG
IGR_6514_(TcII)           AACTAATATAAACATCCCCAATCCGAATAGAGCGCAACATGTCACGAGAGCGGCAATTTG
                          ************************************************************

IGR_6481_(TcII-like)      AATAAATCTATCTATCTATATATATACTTGAAGCAAACATGGAGGATATGGCGAGGCCAC
IGR_6481_(TcII)           AATAAATCTATCTATCTATATATATACTTGAAGCAAACATGGAGGATATGGCGAGGCCAC
IGR_6514_(TcII-like)      AATAAATCTATCTATCTATATATATACTTGAAGCAAACATGGAGGATATGGCGAGGCCAC
IGR_6514_(TcII)           AATAAATCTATCTATCTATATATATACTTGAAGCAAACATGGAGGATATGGCGAGGCCAC
                          ************************************************************

IGR_6481_(TcII-like)      CGCCTCTCCTTTACCTTTTCTTTCTTGTCCTATTTTTATTTCTTTAGAGAGGTTCGGGAT
IGR_6481_(TcII)           CGCCTCTCCTTTACCTTTTCTTTCTTGTCCTATTTTTATTTCTTTAGAGAGGTTCGGGAT
IGR_6514_(TcII-like)      CGCCTCTCCTTTACCTTTTCTTTCTTGTCCTATTTTTATTTCTTTAGAGAGGTTCAGGAT
IGR_6514_(TcII)           CGCCTCTCCTTTACCTTTTCTTTCTTGTCCTATTTTTATTTCTTTAGAGAGGTTCGGGAT
                          ******************************************************* ****

IGR_6481_(TcII-like)      CTGGCTAGCAGCAGAGGTGAGTATTT--------------------CATTTCATGAAATT
IGR_6481_(TcII)           CTGGCTAGCAGCAGAGGTGAGTATTT--------------------CATTTCATGAAATT
IGR_6514_(TcII-like)      CTGGCTAGCAGCCCAGGCGGATGTTTTGCGTTTTTTATTATTGTTGCGTTTTCCGAAGTT
IGR_6514_(TcII)           CTGGCTAGCAGCCCAGGCGGATGTTTTGCGTTTTTTATTATTGTTGCGTTTTCCGAAGTT
                          ************  *** *  * ***                    * ***   *** **

IGR_6481_(TcII-like)      TCATTTTGGTGAATTTGTCTAGAGTAA---------------------------------
IGR_6481_(TcII)           TCATTTTGGTGAATTTGTCTAAAGTAA---------------------------------
IGR_6514_(TcII-like)      TTTTGCCTGTTTTTTCTCCTCAAATAAAATTTGCGCATATTTGGTAGGCGGGGGTGCTGA
IGR_6514_(TcII)           TTTTGCCTGTTTTTTCTCCTCAAATAAAATTTGCGCATATTTGGTAGGCCGGGGTGCTGA
                          *  *    **   **   **  * ***                                 

IGR_6481_(TcII-like)      ----TTCTTCA-AAT----CTTTAAACGTACCCTAA------------------------
IGR_6481_(TcII)           ----TTCTTCA-AAT----CTTTAAACGTACCCTAA------------------------
IGR_6514_(TcII-like)      GATGTTCTTCATGATGCCACTTTGTATGCAATCTCACTGCCACTCCTCCCTTCCCTGCCC
IGR_6514_(TcII)           GATGTTCTTCATGATGCCACTTTGTATGCAATCTCACTGCCACTCATTCCTTCCCTGCCC
                              *******  **    ****  * * *  ** *                        

IGR_6481_(TcII-like)      --------------------ATGGATCTTTCTACGCGAAGAGA--------ATTTCCGGT
IGR_6481_(TcII)           --------------------ATGGATCTTTCTACGCGAAGAGA--------ATTTCCGGT
IGR_6514_(TcII-like)      TTGTCTCTCCCTGTATTTGCACGTACTTGTCTTTGCGTTTGTGTGTGTTTTGTTTCCTGC
IGR_6514_(TcII)           TTGTCTCTCCCTGTATTTGCACGTACTTCTCTTTGCGCTTGTGTGTGTTTTGTTTCCTGC
                                              * * *  * ***  ***               ***** * 

IGR_6481_(TcII-like)      T---------TGTTTTTTATTC---ATTTATTTTTTCTTTATTGTGTTG-----------
IGR_6481_(TcII)           T---------TGTTTTTTATTC---ATTTATTTTTTCTTTATTGTGTTG-----------
IGR_6514_(TcII-like)      TCTGATTGTATGTTTTTCTCTC---------TTTTTTTTTTATGCGTTGCCGATTGGGAT
IGR_6514_(TcII)           TTTGATTGTATGTTTCTCTCTCTCTCTCTTTTTTTTTTTTCCTGCGTTGCCGATTGGGAT
                          *         ***** *   **         ***** ***  ** ****           

IGR_6481_(TcII-like)      -AGTCGAATTGATGGTGTTGTCATTT------------------------------AACG
IGR_6481_(TcII)           -AGTCGAATTGATGGTGTTGTCATTT------------------------------AACG
IGR_6514_(TcII-like)      CCGCCCAGTTGAAGGCAGAGTTCGCTGCGGAACCGCCCGGGGATAACAAGTAAGGAAAAG
IGR_6514_(TcII)           CCGCCCAGTTGAAGGCAGAGTTCGCTGCGGAACCGCCCGGGGACAACAAGTAAGGAAAAG
                            * * * **** **    **    *                              ** *

IGR_6481_(TcII-like)      GCTGTTCATGT-------------TGTTTTGCA------------------TGTGAATGC
IGR_6481_(TcII)           GCTGTTCATGT-------------TGTTTTGCA------------------TGTGAATGC
IGR_6514_(TcII-like)      GGTGGGAAGGTAAAAGGGGACCACTGACGCACAAAGAAAGAAGAAAAGAGGTGTGAGTGG
IGR_6514_(TcII)           GGTGGGAAGGTAAAAGGGGGCCACTGACGCACAAAAAAGGAAGAAAAGAGGTGTGAGTGG
                          * **   * **             **     **                  ***** ** 

IGR_6481_(TcII-like)      TAT----CGAATATTCTGAGA---ATACGTCGAGAAAAGTAGCTTGCTTATTCGTCTTTA
IGR_6481_(TcII)           TAT----CGAATATTCTGAGA---ATACGTCGAGAAAAGTAGCTTGCTTATTCGTCTTTA
IGR_6514_(TcII-like)      GAGAAGAAAAGCAGTCGGAGAGACAAACGCCGGAGCGAACAG--GACTTTCTCGCC--GG
IGR_6514_(TcII)           GAGACGAAAAGCAGTCGGAGAGACAAACGCCGGAGCGAACAG--GACTTTCTCGCC--GG
                           *       *  * ** ****   * *** **     *  **    ***  *** *    

IGR_6481_(TcII-like)      CATCTTTCTTACTTAGGGTCAATTGGCGC-----------------------TCTCTTTT
IGR_6481_(TcII)           CATCTTTCTTACTTAGGGTCAATTGGCGC-----------------------TCTCTTTT
IGR_6514_(TcII-like)      CACCGCCGCTACCAAAGTGGAAGCGAAGCAGAATAAGAGAAAAGGGAGAAGGTGTTGTTT
IGR_6514_(TcII)           CACCGCCGCTACCAAAGTGGAATCGAAGCAGAATAAGAGAAAAGGGAGAAGGTGTTGTTT
                          ** *     ***  * *   **  *  **                       * *  ***

IGR_6481_(TcII-like)      ---------------CTAGGGGAATAACCCGGGTTATAATACTAG
IGR_6481_(TcII)           ---------------CTAGGGGAATAACCCGGGTTATAATACTAG
IGR_6514_(TcII-like)      GCCTGCGACAGCCAACTAGAGGAACGCCACGGA----AAGAGAAA
IGR_6514_(TcII)           GCCTGCGACAGCCAACTAGAGGAACGCCACGGA----AAGAGAAA
                                         **** ****   * ***     ** *  * 
