# Supplementary material for: A Genome-Wide Analysis of Genetic Diversity in Trypanosoma cruzi Intergenic Regions
Source: PLoS Negl Trop Dis. 2014 May 1;8(5):e2839. doi: 10.1371/journal.pntd.0002839 (PMC4006747; doi:10.1371/journal.pntd.0002839)
Supplement: Dataset S1 — Intergenic regions from unrelated loci that share blocks of significant sequence similarity. The file contains i) a spreadsheet summarizing listing the non-allelic, non-homologous IGR regions that share significant blocks of sequence similarity; ii) multiple sequence alignments where these unrelated IGRs were aligned to highlight the portion of the IGR that is shared; and iii) a figure in PDF format that shows the alignment in context. The alignments are provided in CLUSTAL format (.clw) and as colored renderings in PNG format, as produced by Jalview (purine/pyrimidine color scheme, only applied to regions of the alignment with 90% identity). The IGR IDs listed in each alignment correspond to those in Table S3. (ZIP) [file pntd.0002839.s010.zip › Dataset S1/alignments/entire-IGR/IGR_Group_13.clw]

CLUSTAL W (1.81) multiple sequence alignment

IGR_8957_(TcIII-like)         ------------------------------------AAAAAAAAAAAAAAAGCAAAATAA
IGR_4004_(TcII-like)          AAGCTTTTTGTGCCATATTCTTTTCCACCCAGATGCAATAAAAATACAAAAACAAAGCAG
IGR_4004_(TcII)               AAGCTTT-TGTGCCATATTCTTTTCCACCCAGATGCAATAAAAATACAAAAACAAAGCAG
IGR_4004_(TcIII-like)         AAGCTCCCTGTGCCATATTCTTTTTCACCCAGATGCAATAAAAATATGAAAACAAGACAG
IGR_8957_(TcI_SylvioX10)      ------------------------------------AACGGTATTATAGAGGCAAGACCC
IGR_4004_(TcI_SylvioX10)      ------------------------------------AACGGTATTATAGAGGCAAGACCC
                                                                  **    *  *   *  ***     

IGR_8957_(TcIII-like)         --ATCGATAAATAAATTGATTTTGTTTGATCGCTAACTACACTTATATTACGTCCTTAAG
IGR_4004_(TcII-like)          GTATCTACAAATACTCCGTGTTG----------TAACAAAACTAACATTACTTT------
IGR_4004_(TcII)               GTATCTACAAATACTCCGTGTTG----------TAACAAAACTAACATTACTTT------
IGR_4004_(TcIII-like)         ATGTCTACAAATACTCCGTGATG----------TAACAAAACTAATATTACTTT------
IGR_8957_(TcI_SylvioX10)      ------------------------------------------------------------
IGR_4004_(TcI_SylvioX10)      ------------------------------------------------------------
                                                                                          

IGR_8957_(TcIII-like)         ATATTACTGTACAGGAAGAAAATATGATTTTTCTTTCTTTTGAAACACAGACATCTATTG
IGR_4004_(TcII-like)          ---TAGCCGTGCACGAAAAAAAAAAAAAAAAAGTGC------AGATAAAGAACATGAATG
IGR_4004_(TcII)               ---TAGCCGTGCACGAAAAAAAAAAAAACGTGC---------AGATAAAGAACATGAATG
IGR_4004_(TcIII-like)         ---TAGCCGTGCACAAAAAAAAAAAAAAAACTCTGC------GGATAAAGAAAATGAATG
IGR_8957_(TcI_SylvioX10)      ------------------------------------------------------------
IGR_4004_(TcI_SylvioX10)      ------------------------------------------------------------
                                                                                          

IGR_8957_(TcIII-like)         GTCCATTGCATTTTAACGGTATTTGTAGAGGCAAGACCTACACGAAA-------TACACA
IGR_4004_(TcII-like)          CATTAACACCTTTTTCTTTTATTTGTA------------ACTCAAAGGTATCAGTATAGA
IGR_4004_(TcII)               CATTAACACCTTTTTCTTTTATTTGTA------------ACTCAAAGGTATCAGTATAGA
IGR_4004_(TcIII-like)         CATTAACACTCTTTTCTTTTATTTGCA------------ACTCAAAAATATCAGTATGGA
IGR_8957_(TcI_SylvioX10)      ---------------------------------------ACACGAAA-------TACAAA
IGR_4004_(TcI_SylvioX10)      ---------------------------------------ACACGAAA-------TACAAA
                                                                     ** * **        **   *

IGR_8957_(TcIII-like)         AAGTACTACACAAAAGAATGTCTCCCACAGCTGTCAGGATGAACAACGCCTAAGAGGCGC
IGR_4004_(TcII-like)          AAGTACTACACAAAAGAATGTCTCCTACGGCTGCCAGGATGAACAACGCCTAAGAGGCGC
IGR_4004_(TcII)               AAGTACTACACAAAAGAATGTCTCCTACGGCTGCCAGGATGAACAACGCCTAAGAGGCGC
IGR_4004_(TcIII-like)         AAGTACTACACAAAAGAATGTCTCCCACAGCTGTCAGGATGAACAACGCCTAAGAGGCGC
IGR_8957_(TcI_SylvioX10)      AAGTACTACACAAAAGAATGTCTCCCACAGCTGTCAGGATGAACAACGCCTAAGAGGCGC
IGR_4004_(TcI_SylvioX10)      AAGTACTACACAAAAGAATGTCTCCCACAGCTGTCAGGATGAACAACGCCTAAGAGGCGC
                              ************************* ** **** **************************

IGR_8957_(TcIII-like)         AGCACGGGCTTGAGTAGCGTTGCGCGGAGAGCGCCCGGCTGATGGCCATTCACTTGGGCA
IGR_4004_(TcII-like)          AGCACGGGTTTGAGCGGTGTTGCGCGTAGAGCGCCCGGCTGATGGCCATTCACTTGGGCA
IGR_4004_(TcII)               AGCACGGGTTTGAGCGGTGTTGCGCGGAGAGCGCCCGGCTGATGGCCATTCACTTGGGCA
IGR_4004_(TcIII-like)         AGCACGGGGTTGAGTAGCGTTGCGCGGAGAGCGCCCGGCTGATGGCCATTCACTTGGGCA
IGR_8957_(TcI_SylvioX10)      AGCACGGGTTTGAGCAGCGTTGCGCGGAGAGCGCCCGGCTGATGGCCATTCACTTGGGCA
IGR_4004_(TcI_SylvioX10)      AGCACGGGTTTGAGCAGCGTTGCGCGGAGAGCGCCCGGCTGATGGCCATTCACTTGGGCA
                              ******** *****  * ******** *********************************

IGR_8957_(TcIII-like)         TGGTGCCCTCCAGTGCAACGGTGGACCAGCTGCGCATCGCGGTGCGCGGTGCGGCGGAGC
IGR_4004_(TcII-like)          TAGTGCCCTCCAGTGCAACGGTGGACCAGCTGCGCGTCGCCGTGCGCGGTGCGGCGGAGC
IGR_4004_(TcII)               TGGTGCCCTCCAGTGCAACGGTGGACTAGCTGCGCGTCGCCGTGCGCGGTGCGGCGGAGC
IGR_4004_(TcIII-like)         TGGTGCCCTCCAGTGCAACGGTGGACCAGCTGCGCATCGCGGTGCGCGGTGCAGCGGAGC
IGR_8957_(TcI_SylvioX10)      TGGTGCCCTCCAGTGCAACGGTGGACCAGCCGCGCCTCGCGGTGCGCGGTGCGGCGGAGC
IGR_4004_(TcI_SylvioX10)      TGGTGCCCTCCAGTGCAACGGTGGACCAGCCGCGCCTCGCGGTGCGCGGTGCGGCGGAGC
                              * ************************ *** **** **** *********** *******

IGR_8957_(TcIII-like)         CTGAATCGATCACCCCAGTGTCGCTGGTGGTGGACGACGGTGAGCTCTCCAACACCACAT
IGR_4004_(TcII-like)          TTGAACCGATCGCCCCAGTGTCGCTGGTGGTGGACGACGGTGTGCCCTCCAACACCACAT
IGR_4004_(TcII)               TTGAACCGATCGCCCCAGTGTCGCTGGTGGTGGACGACGGTGTGCCCTCCAACACCACAT
IGR_4004_(TcIII-like)         CTGAATCGATCACCCCAGTGTCGCTGGTGGTGGACGACGGTGTGCTCTCCAACACCACAT
IGR_8957_(TcI_SylvioX10)      TTGAATCGATCACCCCAGTGTCGCTGGTGGTGGACGACGGTGTGCTCTCCAGCACCACAT
IGR_4004_(TcI_SylvioX10)      TTGAATCGATCACCCCAGTGTCGCTGGTGGTGGACGACGGTGTGCTCTCCAGCACCACAT
                               **** ***** ****************************** ** ***** ********

IGR_8957_(TcIII-like)         TTGTCGGCGAGTTTCATGCAATCTCGGAGGATGCTGACGGCTTCCCCTACCCCGATTATA
IGR_4004_(TcII-like)          TTGTCGGCGAGTTTCATGCGCTCTCAGAGGATGCCGACGGCTTCCCCTACCTCGATTATA
IGR_4004_(TcII)               TTGTCGGCGAGTTTCATGCGCTCTCAGAGGATGCCGACGGCTTCCCCTACCTCGATTATA
IGR_4004_(TcIII-like)         TTGTCGGCGAGTTTCATGCAATCTCGGAGGATGCTGACGGCTTCCCCTACCCCGATTATA
IGR_8957_(TcI_SylvioX10)      TTGTCGGCGAGTTTCATGCAATCTCAGAGGATGCCGACGGCTTCCCCTACCTCGATTATA
IGR_4004_(TcI_SylvioX10)      TTGTCGGCGAGTTTCATGCAATCTCAGAGGATGCCGACGGCTTCCCCTACCTCGATTATA
                              *******************  **** ******** **************** ********

IGR_8957_(TcIII-like)         CTTTGGAGCGAAAGTTCTGTCTTTTCTCTTCATGCGTCTTCTGGTGGTCGTACTTAAGGA
IGR_4004_(TcII-like)          CTTTGGAGCGAAATTTCTGTCTTTTCTATTCATTCGACTTCTGGTGGTCGTACTTAAGGA
IGR_4004_(TcII)               CCTTGGAGCGAAATTTCTGTCTTTTCTATTCATTCGACTTCTGGTGGTCGTACTTAAGGA
IGR_4004_(TcIII-like)         CTTTGGAGCGAAAGTTCTGTCTTTTCTCTTCATGCGTCTTCTGGTGGTCGTACTTAAGGA
IGR_8957_(TcI_SylvioX10)      CTTTGGAGCGAAAGTTCTTTCTTTTCTCTTCATGCGTCTTCTGGTGGTCGTACTTAAGGA
IGR_4004_(TcI_SylvioX10)      CTTTGGAGCGAAAGTTCTTTCTTTTCTCTTCATGCGTCTTCTGGTGGTCGTACTTAAGGA
                              * *********** **** ******** ***** ** ***********************

IGR_8957_(TcIII-like)         TGATACATTGCTCGTTGAGTGGCCGGGAATGGATAGGATTGTTTTCTCTTTTGTTGTTGT
IGR_4004_(TcII-like)          TGATACATTGCTCGTTGAGTGGCCGGGAATGGATAGGATTGTTT--TTTTTTGTGTGTGT
IGR_4004_(TcII)               TGATACATTGCTCGTTGAGTGGCCGGGAGTGGATAGGATTGTTT--TTTTTTGTTGTT--
IGR_4004_(TcIII-like)         TGATACATTGCTCGTTGAGTGGCCGGGAATGGATAGGATTGTTTTCTCTTTTGTTGTTGT
IGR_8957_(TcI_SylvioX10)      TGATACATGGCTCGTTGAGTGCCCGGGAATGGATGGGATT------TTTTCTGTTGTTGT
IGR_4004_(TcI_SylvioX10)      TGATACATGGCTCGTTGAGTGCCCGGGAATGGATGGGATT------TTTTCTGTTGTTGT
                              ******** ************ ****** ***** *****      * ** ***   *  

IGR_8957_(TcIII-like)         TGTTGGTTGTTTATTTTG---------GATA--TCAGTCTATTT----------------
IGR_4004_(TcII-like)          T----GTTGTTTATTTTGCCAATTCTTTATA-TTCTATTTATTTTATTAAATTGGCTCAT
IGR_4004_(TcII)               -----GTTGTTTATTTTGCCAATTCTTTATA-TTCTATTTATTTTATTAAATTGGCTCAT
IGR_4004_(TcIII-like)         TGTTGGTTGTTTATTTTGCCAATTCTTTATA-TTCTATTTATTTCATTAAATTTGCTTAT
IGR_8957_(TcI_SylvioX10)      TGTTGGTTGTTTATTTTGCCAATTCTTTATATTTCTATTCATTTCATTAAATTGGCTCAT
IGR_4004_(TcI_SylvioX10)      TGTTGGTTGTTTATTTTGCCAATTCTTTATATTTCTATTCATTTCATTAAATTGGCTCAT
                                   *************          ***  **  *  ****                

IGR_8957_(TcIII-like)         -----------------TCCGTTGTTG---------------------------------
IGR_4004_(TcII-like)          GACTTCTTTGGCAGGGGTCTGATGTTACGCGCGAAGAAATTTCCTTCATTTTCTGGGTTT
IGR_4004_(TcII)               GACTTCTTTGGCAGGGGTCTGATGTTACGCGCGAAGGAATTTCCTTCATTTTCTGGGTTT
IGR_4004_(TcIII-like)         GACTTCTTTGGTAGGGGCCTGATGTTACGCGTGGAGAAATTTCCTTCAGCTTCTGGGTTT
IGR_8957_(TcI_SylvioX10)      GATTTCTTTGGTAGGGGTCTGATGTTACGCGTGGAGGAATTTCCTTCATTTTCTGGGTTT
IGR_4004_(TcI_SylvioX10)      GATTTCTTTGGTAGGGGTCTGATGTTACGCGTGGAGGAATTTCCTTCATTTTCTGGGTTT
                                                * * ****                                  

IGR_8957_(TcIII-like)         ----------TTATTTTTG------------------------GCGCTCTGTTT------
IGR_4004_(TcII-like)          TGGTTTTGGCTTGTCTTTGGGCGTACGTCGCTGTGCCCTCCACGCGTTCGGCTCGTTCGG
IGR_4004_(TcII)               TGGTTTTGGCTTGTCTTTGGGCGTACGTCGCTGTGCCCTCCACGCGTTCGGCTCGTTCGG
IGR_4004_(TcIII-like)         TGGTTTTGGCTTGTCTTTGGGCGTACGTCGCCGTGCCTTCCGTGCGTTCGGCTCGTTCCG
IGR_8957_(TcI_SylvioX10)      TGGTTTTGGCTTGTCTTTGGGCGTACGTCGCCGTGCCTTCCGCGCGTTCGGCTCGTTCCG
IGR_4004_(TcI_SylvioX10)      TGGTTTTGGCTTGTCTTTGGGCGTACGTCGCCGTGCCTTCCGCGCGTTCGGCTCGTTCCG
                                        ** * ****                        *** ** * *       

IGR_8957_(TcIII-like)         -------------------------------------CATCTTTTT--------------
IGR_4004_(TcII-like)          CAGTGCTGGGAGACACGCAGCGGGATGCAACTGAAAATATCTTTTTGTTGGTGTTTTTTA
IGR_4004_(TcII)               CAGTGCTGGGAGACACGCAGCGGGATGCAACTGAAAATATCTTTTTGTTGGTGTTTTTTA
IGR_4004_(TcIII-like)         CAGTGCTGGGAGACACGCAGCTGGATGCAACTGAAAATATCTTTTTGTTAGTGTTTTTTA
IGR_8957_(TcI_SylvioX10)      CAGTGCTGGGAGACACGCAGCGGGATGCAACTGAAAATATCTTTTTGTTAGTGTTTTTTA
IGR_4004_(TcI_SylvioX10)      CAGTGCTGGGAGACACGCAGCGGGATGCAACTGAAAATATCTTTTTGTTAGTGTTTTTTA
                                                                    ********              

IGR_8957_(TcIII-like)         ------TATTCTTTTTTTTTTTGCTT-------------------GTAAGA---------
IGR_4004_(TcII-like)          TGTGGACATTATTTCTTTTCTTCTTTTAGGGTACATGTTAGCCACGTAATATTGACTTGG
IGR_4004_(TcII)               TGTGGACATTATTTCTTTTCTTCTTTTAGGGTACATGTTAGCCACGTAATATTGACTTGG
IGR_4004_(TcIII-like)         TGTGGACATTTTTTCCTTTTTTCTTTTGGGGCACATGTTAGCCACGTAATATTGACTTGG
IGR_8957_(TcI_SylvioX10)      TGTGGACATTGTTTCTTTTCTTCTTTTGGGGTACATGTTAGCCACGTAATATTGACTTGG
IGR_4004_(TcI_SylvioX10)      TGTGGACATTGTTTCTTTTCTTCTTTTGGGGTACATGTTAGCCACGTAATATTGACTTGG
                                     *** ***  *** **  **                   **** *         

IGR_8957_(TcIII-like)         ----------------------------GTGTTTTGCTGAACT-----------------
IGR_4004_(TcII-like)          AGCGGTTTACGTGGAGCATGCGGGGTTGATGTTTTGTTGGGCTTTGTTTCGGGTACGGGG
IGR_4004_(TcII)               AGCGGTTTACGTGGAGCATGCGGGGTTGATGTTTTGTTGGGCTTTGTTTCGGGTACGGGG
IGR_4004_(TcIII-like)         AGCGGTTTACGTGGAGCATGCGGGGTTGATGTTTTGTTGGGTTTTGTTTCGGGTACAAGG
IGR_8957_(TcI_SylvioX10)      AGCGGTTTACGTGGAGCATGCGTGGTTGATGTTTTGTTGGGTTTTTTTTCGGACAGAGGG
IGR_4004_(TcI_SylvioX10)      AGCGGTTTACGTGGAGCATGCGTGGTTGATGTTTTGTTGGGTTTTTTTTCGGACAGAGGG
                                                           ******* **   *                 

IGR_8957_(TcIII-like)         ---------------------CATTTTTTTTTTTCGTGTATTCGTGTGTTAGAGGGTTGT
IGR_4004_(TcII-like)          CAGGACTGCTTTTCTTATTCCC-TTTTTTTTTCCTTTGTACTTATGCGTTGGGCTTTTGA
IGR_4004_(TcII)               CAGGACTGCTTTTCTTATTCCC--TTTTTTTTCCTTTGTACTTATGCGTTGGGCTTTTGA
IGR_4004_(TcIII-like)         CTGGACTGCTTTTCTTATTCCCGTTTTTTTTTTCTTTGTACTTATGCGTTGGGCTTTTGA
IGR_8957_(TcI_SylvioX10)      CTGGACTGCTTTTCTTATTCCCGTTTTTTTTTTCCTTGTACTTATGCGTTGGGCTTTTGA
IGR_4004_(TcI_SylvioX10)      CTGGACTGCTTTTCTTATTCCCGTTTTTTTTTTCCTTGTACTTATGCGTTGGGCTTTTGA
                                                   *  ********    **** *  ** *** *    *** 

IGR_8957_(TcIII-like)         GGAGT-------------------------------------------------------
IGR_4004_(TcII-like)          TGCGCTCTTTCATCTTTTTTC---------------TTTTTTTTTTGGTGGTAGCCGCTT
IGR_4004_(TcII)               TGCGCTCTTTCATCTTTTTC------------------TTTTTTTTGGTGGTAGCCGCTT
IGR_4004_(TcIII-like)         TGCGCTCTTTCATCCTTTTTCTCTTTTTTTTTTTTTTTTTTTTTTTTGTGGTAGCCGCTT
IGR_8957_(TcI_SylvioX10)      AGCGCTTTTTAATTCTTTTTC-----------------TTTTTTTCGGTGGTAGCCGCTT
IGR_4004_(TcI_SylvioX10)      AGCGCTTTTTAATTCTTTTTC-----------------TTTTTTTCGGTGGTAGCCGCTT
                               * *                                                        

IGR_8957_(TcIII-like)         -------------TTTCAATT---------------------------------------
IGR_4004_(TcII-like)          AGTTCTCTTCTAGTTTCAGTTTAAGTA------------ATTTATTTATTTGTTTATTTA
IGR_4004_(TcII)               AGTTCTCTTCTAGTTTCAGTTTGAGTA------------ATTTA-TTATTTG-TTATTTA
IGR_4004_(TcIII-like)         AGTTCTCTTCTAGTTTCAGTTTAAGTA--------ATTTATTTATTTATTTATTTATTTA
IGR_8957_(TcI_SylvioX10)      AGTTCTCCTCTGGTTTCAGTTTAAGTAATTTTTTCATTTATTTACTTATTTATTTATTTA
IGR_4004_(TcI_SylvioX10)      AGTTCTCCTCTGGTTTCAGTTTAAGTAATTTTTTCATTTATTTACTTATTTATTTATTTA
                                           ***** **                                       

IGR_8957_(TcIII-like)         ---------------------------------
IGR_4004_(TcII-like)          TTATTTTTGCGTGTGTTTTTGTGCGAGATACTC
IGR_4004_(TcII)               T-ATTTTTGCGTGTGTTTTTGTGCGAGATACTC
IGR_4004_(TcIII-like)         TCATTTTTGCGTGTGTTTTTGTGCGAAATACTC
IGR_8957_(TcI_SylvioX10)      TTATTTTTGCGTGTGCCCTTGTGCGAGATACTC
IGR_4004_(TcI_SylvioX10)      TTATTTTTGCGTGTGCCCTTGTGCGAGATACTC
                                                               
