# Supplementary material for: A Genome-Wide Analysis of Genetic Diversity in Trypanosoma cruzi Intergenic Regions
Source: PLoS Negl Trop Dis. 2014 May 1;8(5):e2839. doi: 10.1371/journal.pntd.0002839 (PMC4006747; doi:10.1371/journal.pntd.0002839)
Supplement: Dataset S1 — Intergenic regions from unrelated loci that share blocks of significant sequence similarity. The file contains i) a spreadsheet summarizing listing the non-allelic, non-homologous IGR regions that share significant blocks of sequence similarity; ii) multiple sequence alignments where these unrelated IGRs were aligned to highlight the portion of the IGR that is shared; and iii) a figure in PDF format that shows the alignment in context. The alignments are provided in CLUSTAL format (.clw) and as colored renderings in PNG format, as produced by Jalview (purine/pyrimidine color scheme, only applied to regions of the alignment with 90% identity). The IGR IDs listed in each alignment correspond to those in Table S3. (ZIP) [file pntd.0002839.s010.zip › Dataset S1/alignments/entire-IGR/IGR_Group_18.clw]

CLUSTAL W (1.81) multiple sequence alignment

IGR_7225_(TcIII-like)      ------------------------------------------------------------
IGR_7224_(TcIII-like)      GACCTCTCTGTTTTTTATTTTCCCTTTCTTTCGGCTTTACATGCGGACTTCATGTATTAT
                                                                                       

IGR_7225_(TcIII-like)      --------AAGAAAGAAA------------------------------------------
IGR_7224_(TcIII-like)      ATGCATATATGCACGACATTGTGTTGTATTTTTGTTACGCCTGCATTTACTTGTTTTTTT
                                   * * * ** *                                          

IGR_7225_(TcIII-like)      --------------------------------------------------ATAAAAGGAA
IGR_7224_(TcIII-like)      TTTTTTTCGTTTCATTGACTTGTGTTTTCAGTGCAGTGGGACCGTCTCGCATAGAAGCTT
                                                                             *** ***   

IGR_7225_(TcIII-like)      TTACT------GATGGCGACATTT-------------------------------TGATT
IGR_7224_(TcIII-like)      TCACCAAAGAGGGCGGGGATGCTTTATATATATATATATATATGAGGAACTTGTGTGCTC
                           * **       *  ** **   **                               ** * 

IGR_7225_(TcIII-like)      AAA------AAATGAGAAAACCTGTCTTCGGTCGTGA---------------------GA
IGR_7224_(TcIII-like)      AAAGTGTATGGAGGAGAAAACTGGGCAGTACTTGTGCTTCCTTTTTTTTTTTTTTTTTGA
                           ***        * ********  * *     * ***                      **

IGR_7225_(TcIII-like)      GAAGGATTGAGGGGTTGGAA---------CATGCGCAAAAACAGAAATACTTTTCAAA--
IGR_7224_(TcIII-like)      CACGCATTCAGGCATATGAAATTTTCTGTTATGCACGCATAGAGCTGCGCCGATCCAGCC
                            * * *** ***  *  ***          **** *  * * **     *   ** *   

IGR_7225_(TcIII-like)      AAAAATAAACAACAACAACAGCAACAAAAAACAATATCTCTAAAAAAATTAAGTGATGC-
IGR_7224_(TcIII-like)      AGCGATGGATGAAAGGAGGAAATAAATAATATGATAATTATAAATATATTTTCTGTTGCT
                           *   **  *  * *  *  *   * * ** *  ***  * **** * ***   ** *** 

IGR_7225_(TcIII-like)      --------------------ATGTGAATGGAACAGGGTCCGGGGTGAAACAGGT------
IGR_7224_(TcIII-like)      GTTCACTTTACCTTTTCGTTGGGGAGAAGGAGCGAGGGAGGGTGGGAAGGGGGTGCTTTT
                                                 *   * *** *  **   ** * ***   ***      

IGR_7225_(TcIII-like)      --------------GAGGCGCTATTAGGACGATATATACACTTGTTGCG-----------
IGR_7224_(TcIII-like)      TTTTAAGCTGCAGGGGAGTGGCGGTAGGTCTGTGTTTTTTTTTTTTCAGCTCTCTGGTGT
                                         *  * *    **** *  * * *    ** **  *           

IGR_7225_(TcIII-like)      GTGAACAGTTTTTTGTCCTTTTT-----------------------------TTATATCC
IGR_7224_(TcIII-like)      GTGGAGGTTCTTCCGTCCTCTGTCGGGGATGTGCGTCTCGGGGATTAACGCGCCATTCCC
                           *** *   * **  ***** * *                               **  **

IGR_7225_(TcIII-like)      TG----------------------------------------------------------
IGR_7224_(TcIII-like)      CGACTGAGAGAGACGGAAGAAAAGGCGGAAACAACGACGGGGGTTTTCAGCACAAACAAA
                            *                                                          

IGR_7225_(TcIII-like)      -------------------AATTAAAAAAAGGACAA------------------------
IGR_7224_(TcIII-like)      AAGGTGGTCAACGAAAAAAAATAAAAAAAAAAAGAAGAAGAGGGAAAAGAAGAAATGGAG
                                              *** *******  * **                        

IGR_7225_(TcIII-like)      AAAAAGTTGTGCCGACAGAAAATGTGAGTTGCTTGCAGGATGCACCACGGGGGGGCTTGT
IGR_7224_(TcIII-like)      AAAAAGTTGTGCTGACAGAAAGTGTGAGTTGCTTGCAGGATGCACCACGGGGGGGCTTGT
                           ************ ******** **************************************

IGR_7225_(TcIII-like)      GCGTGAGAGGATGTGTGACATCACGCCACGGGGTTCCCTGTGCCCTCACTGGCGCGCACA
IGR_7224_(TcIII-like)      GCGTGAGAGGATGTGTGACATCACGCCACGGGGTTCCCTGTGCCCTCACTGGCACGCACA
                           ***************************************************** ******

IGR_7225_(TcIII-like)      AGGGTGGGCCCTGTTTCTCCACAGGGCCTGCTTGGGCATACACCGCGTCCAAAGGGGGAG
IGR_7224_(TcIII-like)      AGGGTGGGCCCTGTTTCTCCACAGGGCCTGCTTGGGCATACACCGCGTCCAAAGGGGAAG
                           ********************************************************* **

IGR_7225_(TcIII-like)      GGAGACATGTTGTCATGTTTTATTCTTCCCGCATTTCTCCTTTTTTTTCTTTTGTTTGT-
IGR_7224_(TcIII-like)      GGAGGCATGTTGTCATGTTTTATTCTTCCCGCATTTCT--TTTTTTTTTTTTTGTTTGTT
                           **** *********************************  ******** ********** 

IGR_7225_(TcIII-like)      ------TTTGGACTCACGCACGACGGCCAATGCCATGGGCCGCATGAGCGGGAAGGGGCG
IGR_7224_(TcIII-like)      TATTTGTTTGGACTCACGCACGACGGCCAATGCCATGGGCCGCATGAGCGGGAAGGGGCG
                                 ******************************************************

IGR_7225_(TcIII-like)      CGTGAACCTCTAGAGAGAGAGAGGTGTGTGTGTGT-------TGCGGGTCTGGCACAACG
IGR_7224_(TcIII-like)      CGTGAACCTCTACAGAGAGAGAGGTGTGTGTGTGTGTGTGTGGACGGGTCTGGCACAACG
                           ************ **********************         ****************

IGR_7225_(TcIII-like)      TTCGTCTTTTTTTCTTTTTTGTTGAATGTTGAGTGGTTTTTTTTTTTTTGCGGCGAAATT
IGR_7224_(TcIII-like)      TTCGTCTTTTTTTTTTTCCT----------------TTTTTTTTTTTTT------AAATT
                           ************* ***  *                *************      *****

IGR_7225_(TcIII-like)      TTTATTTCTTTCTTCTTTTTATTTTATTTTTTTTTTTGTCAGAAACGCATGCATGAATTT
IGR_7224_(TcIII-like)      ------------------------------------------------------------
                                                                                       

IGR_7225_(TcIII-like)      ATAAGCTTTTTTTTTTTCTTTTTGTTGTGTTGCCATTATTGTTGGTGTTATGTGCGTTGA
IGR_7224_(TcIII-like)      ------------------------------------------------------------
                                                                                       

IGR_7225_(TcIII-like)      TTTTTCTTTGGCTTTGTGTGTGTGTGTGGGGGGGGGGGGGGGGGCGATGGAGCGGAGGTG
IGR_7224_(TcIII-like)      ------------------------------------------------------------
                                                                                       

IGR_7225_(TcIII-like)      AAAGGACGTGGAGGGCCGTACATGTATGTATGCATGCAATGTTGACTGTTTGTACGATGT
IGR_7224_(TcIII-like)      ---------------CCGTACGT-------------------------------------
                                          ****** *                                     

IGR_7225_(TcIII-like)      AACGGTGGGAAGACACATGAGGAGGGATGAGACGAGGGGAGTTGGGTTTTGTTGGCGAGT
IGR_7224_(TcIII-like)      ----------------------AGGGTTCAG-----------TAGGGTTTG--GGTGACT
                                                 **** * **           * ** ****  ** ** *

IGR_7225_(TcIII-like)      GAGGAGTGAAACGGTCAAAAAAAAAAAAAAAAAATAAATAAATGCGTCATCGACACAACA
IGR_7224_(TcIII-like)      GA------------------------------------------CGACATCGA-------
                           **                                          ** ******       

IGR_7225_(TcIII-like)      ATAAACAACAATTCTGATGTTGTGTGGTTTGGATTGCCTCCAATGAGATACCGTCTTTCT
IGR_7224_(TcIII-like)      -------------------TTGTG---------------CCAAAGA--------------
                                              *****               **** **              

IGR_7225_(TcIII-like)      TTCTTAGTGGGACTTATATGGGGTGAAGGCTTGTTTGTTTTGTTTATTTATTTTTATTTT
IGR_7224_(TcIII-like)      ----------------------ACGAAGATTTTTTTTTTTT---------------TTTT
                                                   ****  ** *** ****               ****

IGR_7225_(TcIII-like)      TATTGTGTTTTTTTTTTCTGCGTGTTATGAAAGAGAAAACAAAACTGAAAGAGAGAGAGA
IGR_7224_(TcIII-like)      TCTTGTGCTT----------AGTG----GAAAGAGTAAAC--------------------
                           * ***** **           ***    ******* ****                    

IGR_7225_(TcIII-like)      GAGAGAGAGAAAAGGGAAGTGATTTCTCTTATATGTTTGCTCACGTGATTGCCGGGATAT
IGR_7224_(TcIII-like)      --GACAGACAAAAGGAG--------------------TGCTAACG---------------
                             ** *** ******                      **** ***               

IGR_7225_(TcIII-like)      ATAAATATAAATATATCTGCATGCATGCACATGAATAAACAGTCGGAGAGAGAGAGGA--
IGR_7224_(TcIII-like)      -------------------------------------------CCAAGGGCGACACGACG
                                                                      *  ** * ** * **  

IGR_7225_(TcIII-like)      GGGTAATTGGTATAATTTTTTTTTTTTTTTTTTTTTTTTGCGGGAGGGTTTAATGGCCGG
IGR_7224_(TcIII-like)      GGGCAAAGACCAAAA--------------------------AGGAAGGTTC---------
                           *** **     * **                           *** ****          

IGR_7225_(TcIII-like)      TTGTGTTTGATTTTTTTACTTGTCTTTTTTTTCTTTAAGTTTTCTGCGTGTAACGCTGCA
IGR_7224_(TcIII-like)      ------------------------------------------------------------
                                                                                       

IGR_7225_(TcIII-like)      AAAATGGGAGGGAGGCGGGACACGCAGCGTGCATGCGCGCATTCGGTTTGGGCGGCTGGT
IGR_7224_(TcIII-like)      --------AGGAAGGGGTGAAAAAGAGCG-------------------------------
                                   *** *** * ** *   ****                               

IGR_7225_(TcIII-like)      AACGTTGCGCCGGCAAAAACAACAACAACAACAACAAATCAATAATACTGGGAGAAGGCC
IGR_7224_(TcIII-like)      -----------------------------AAGAACAAA----------------------
                                                        ** ******                      

IGR_7225_(TcIII-like)      GCGTACAGTCAGGGTGAAGGGAGAAGGGGAAAAAGTAAAAGAAATTCATATTTTTATATA
IGR_7224_(TcIII-like)      ---------------GAAAGAAAAAGAGGAAAAAACAACA--------------------
                                          *** * * *** *******  ** *                    

IGR_7225_(TcIII-like)      TTCAAGGACGAGATACGGATGAGACAGACGTACATGTCTACGTGCATGCACGCATTCGAC
IGR_7224_(TcIII-like)      ------------------------------------------------------------
                                                                                       

IGR_7225_(TcIII-like)      ATGAATACGCAAATAAAGGAAAATAAATAACTCAATTAAATGTTATATAGAATACAATAC
IGR_7224_(TcIII-like)      ---AACAAACAAACAAACGACAAGA------TCAATT-----------------------
                              ** *  **** *** ** ** *      ******                       

IGR_7225_(TcIII-like)      AGGTTTATATGAAGTAAAAGTTGTGAACATTTTATTTCTTTTCAACATATTTTATTTACT
IGR_7224_(TcIII-like)      ------------------------------------------------------------
                                                                                       

IGR_7225_(TcIII-like)      TTCTTTTGTGTGCGGAGTTGGCTGAGGGAGGAAAGGAGGGGAAGGGAGGGGAGGGGGCCA
IGR_7224_(TcIII-like)      ---TTTTGT---------------------------------------------------
                              ******                                                   

IGR_7225_(TcIII-like)      GAAATATGAAGAGAATGAATGGAACCAAAGAGTGGGATTCCTATGAAAAAGAAGAAGAAG
IGR_7224_(TcIII-like)      ------------------------------------------------------------
                                                                                       

IGR_7225_(TcIII-like)      GAAAAAAAGTATTTGGGTGACTTGGTTAACAGAGCAACGGGAATTTTCTTTTTTTTTTTG
IGR_7224_(TcIII-like)      ------------------------------------ACGGAAGTTTTTTCTTTTTTT---
                                                               **** * **** * *******   

IGR_7225_(TcIII-like)      TGGGGCGGCCTGCGTGTGTATGTATGTGTGTGTGTGTGTGTGCGTTGAGAGCGGTACTAT
IGR_7224_(TcIII-like)      --------------------------------TATCCGTGCGAGCTCAGCGCAG------
                                                           * *  *** * * * ** ** *      

IGR_7225_(TcIII-like)      TTTGTGATTGCAACCAAGGCAAAAATAGTTCCGCAAATGAAGAAGCAAATTGACCGGAGT
IGR_7224_(TcIII-like)      --------AGGAATCACAGCAAGAA------------------------------AGGGG
                                    * ** **  **** **                               * * 

IGR_7225_(TcIII-like)      GGCAGCCAAATGTGTGTTTATAAACCTGTATATAAATCTACGGGGATTCCTTTCTTTTTT
IGR_7224_(TcIII-like)      GG-----AAACGTG----------------------------------------------
                           **     *** ***                                              

IGR_7225_(TcIII-like)      TTTTTTTTTTCTTCTTTTTCTGGTGCGTTTTAGTTGCAAAAGGAATGGTTACTGCATGTA
IGR_7224_(TcIII-like)      ------------------------------------------------------------
                                                                                       

IGR_7225_(TcIII-like)      TATATTTGTGTGTGTGTCTGTGTGCATGTGCGCCATCTTGTCTTGATGCTCCTTTGGTTC
IGR_7224_(TcIII-like)      -------------------GGACGCGTGGACACAACATCGCCT-----------------
                                              *   ** **  * * *  * * **                 

IGR_7225_(TcIII-like)      TCTCTCTTTTTTTTCTTTTCTCTCGGCCTTGTCATTTCTAAGATAATTACCATCCTGGCA
IGR_7224_(TcIII-like)      ----------------------------------------------TCACCA--------
                                                                         * ****        

IGR_7225_(TcIII-like)      TCCGTGTAACGTACATTGACGCGGCAGAGAAGAAGGTATCTGTTTATTAATTTTTTTATA
IGR_7224_(TcIII-like)      ------------------------------------------------------------
                                                                                       

IGR_7225_(TcIII-like)      GCACGAGGCCCATATAGAAGTAACTTCTTGAGGAGTGAGCGAGTGAGGGTGTGGGCAAAA
IGR_7224_(TcIII-like)      -----------------AAGT---------AGGAGGGAATAAACAAAG--GTTGGAAGAA
                                            ****         ***** **   *   * *  ** ** * **

IGR_7225_(TcIII-like)      TAGAAGGAGGACTGAGGGAGTGGAGTACATTTTTGGCCATTTTTTTTCAAGTTAATTTTT
IGR_7224_(TcIII-like)      CAGCA-----ACCAACGGA----------------------------CAAACAAAC----
                            ** *     **  * ***                            ***   **     

IGR_7225_(TcIII-like)      TTTTTAGGGGTGTGTGTGTGGGGAGCATTGCCTGCATTTTTTGCTCGCGGGGAAAGGTGG
IGR_7224_(TcIII-like)      ------------------------------------------------------------
                                                                                       

IGR_7225_(TcIII-like)      TGGGGTGGGAGAAGAAAGAAGAA
IGR_7224_(TcIII-like)      ---------AACAACAAAAAAAG
                                    *  *  ** ** * 
