# Supplementary material for: A Genome-Wide Analysis of Genetic Diversity in Trypanosoma cruzi Intergenic Regions
Source: PLoS Negl Trop Dis. 2014 May 1;8(5):e2839. doi: 10.1371/journal.pntd.0002839 (PMC4006747; doi:10.1371/journal.pntd.0002839)
Supplement: Dataset S1 — Intergenic regions from unrelated loci that share blocks of significant sequence similarity. The file contains i) a spreadsheet summarizing listing the non-allelic, non-homologous IGR regions that share significant blocks of sequence similarity; ii) multiple sequence alignments where these unrelated IGRs were aligned to highlight the portion of the IGR that is shared; and iii) a figure in PDF format that shows the alignment in context. The alignments are provided in CLUSTAL format (.clw) and as colored renderings in PNG format, as produced by Jalview (purine/pyrimidine color scheme, only applied to regions of the alignment with 90% identity). The IGR IDs listed in each alignment correspond to those in Table S3. (ZIP) [file pntd.0002839.s010.zip › Dataset S1/alignments/entire-IGR/IGR_Group_21.clw]

CLUSTAL W (1.81) multiple sequence alignment

IGR_4172_(TcII-like)      -----------GGCTAGC--------------------------------------TGGC
IGR_4172_(TcII)           -----------GGCTAGC--------------------------------------TGGC
IGR_6637_(TcII-like)      GCGGATTGTTTGGGCAGCGCTCTCCATGCGGACACACCGAGCGCGGAGATAGAAAGTGGA
IGR_6637_(TcII)           GCGGATTGTTTGGGCAGCGCTCTCCATGCGGACACACCGAGCGCGGAGATAGAAAGTGGA
                                     **  ***                                      *** 

IGR_4172_(TcII-like)      GATGGA-----------------------------AACAGATACTCGCAAAAGCAAAAAG
IGR_4172_(TcII)           GATGGA-----------------------------AACAGATACTCGCAAAAGCAAAAAG
IGR_6637_(TcII-like)      GATGGAAAAAGGGTCATGTTGATGGTGGGGAGTTTAACAGACACACACACACAAAAAAAG
IGR_6637_(TcII)           GATGGAAAAAGGGTCATGTTGATGGTGGGGAGTTTAACAAACACACACACA--CAAAAAG
                          ******                             **** * ** * ** *   ******

IGR_4172_(TcII-like)      A--AAAGAGAGAGAGCGAAGGAGG------------------------------------
IGR_4172_(TcII)           A--AAAGAGAGAGAGCGAAGGAGG------------------------------------
IGR_6637_(TcII-like)      GGTAAATGATGAGAGTGGAAGAGGGAATTATGGATCTCGTTACTGGATGAATGCGGATTC
IGR_6637_(TcII)           GGTAAATGATGAGAGTGGAAGAGGGAATTATGGATCTCGTTACTGGATGAATGCGGATTC
                             ***    ***** * * ****                                    

IGR_4172_(TcII-like)      -------------------------------------GGGAAAAC---------------
IGR_4172_(TcII)           -------------------------------------GGGAAAAC---------------
IGR_6637_(TcII-like)      GAATGCGTCAGAGCAAATGTACGTTTTTCCCTGATTCGGGAGGACATTCCCACCACCATC
IGR_6637_(TcII)           GAATGCGTCAGAGCAAATGTACGTTTTTCCCTGATTCGGGAGGACATTCCCAACACCATC
                                                               ****  **               

IGR_4172_(TcII-like)      -------------GCGGTGT----------------------------------------
IGR_4172_(TcII)           -------------GCGGTGT----------------------------------------
IGR_6637_(TcII-like)      TCCACCAGAAGCAGCGGTGTATTGTAACGGTAGCTGATGTTGACGTCATGTTGGATTTGC
IGR_6637_(TcII)           TCCACCAGAAGCAGCGGTGTATTGTAACGGTAGCTGATGTTGACGTCATGTTGGATTTGC
                                       *******                                        

IGR_4172_(TcII-like)      -----TTTTTT-------------------------------------------------
IGR_4172_(TcII)           ------------------------------------------------------------
IGR_6637_(TcII-like)      CTACTTTTTTTCCTTCCAAATTTTGTTTTTACCCCTCCCCCACGGCCGGAGTAGTGAGTG
IGR_6637_(TcII)           CTAC-TTTTTTCCTTCTAAATTTTGTTTTTACCCCTCCCCCACGGCCGGAGTAGTGAGTG
                                                                                      

IGR_4172_(TcII-like)      ------------------------------TTTTTTTTTTTTACTAA-------------
IGR_4172_(TcII)           --------------------------------TTTTTTTTTTACTAA-------------
IGR_6637_(TcII-like)      ATGGCACCACGAAAGGTTTATGCGTGTTTTTTTTTTTTTTTTAGCAGTCCGATGGCGAGA
IGR_6637_(TcII)           ATGGCACCACGAAAGGTTTATGCG------TTGTGTTTTTTTAGCAGTCCGATGGCGAGA
                                                           * ********  *              

IGR_4172_(TcII-like)      ------------------AATTACT-----------------------------------
IGR_4172_(TcII)           ------------------AATTACT-----------------------------------
IGR_6637_(TcII-like)      GATAAAAACGCTCCTAGCGATTACTTGACAAACATGGCATGTTTTTTTTTTCTATTTTTT
IGR_6637_(TcII)           GATAAAAACGCTCCTAGCGATTACTTGACAAACATGCATTATTGTTTTTTTTTTCTTATT
                                             ******                                   

IGR_4172_(TcII-like)      ------------------------------------------------------------
IGR_4172_(TcII)           ------------------------------------------------------------
IGR_6637_(TcII-like)      TTTTTTTTGTTTTTTTTGCACATTCTTTTTTTTTTGGTTTTGTTTTTGTTTTGCACTTTT
IGR_6637_(TcII)           TTTTTTTTGTTTTTTTTTGCTACATTCTTTTTTTTGGTTTTGTTTTTGTTTTGCACTTTT
                                                                                      

IGR_4172_(TcII-like)      ------------------------------------------------------------
IGR_4172_(TcII)           ------------------------------------------------------------
IGR_6637_(TcII-like)      TAAGGAGATAGGCTGCTTACAATGTTGGCTTTGGTAAAACGGCAATGCGGTCTGGAGAAT
IGR_6637_(TcII)           TAAGGAAATAGGCTGCTTACAATGTTGGCTTTGGTAAAACGGCAATGCGGTCTGGAGAAT
                                                                                      

IGR_4172_(TcII-like)      ------------------------------------CAAAAGAGGCCGGT----------
IGR_4172_(TcII)           ------------------------------------CAAAAGAGGCCGGT----------
IGR_6637_(TcII-like)      AGCCATGCTTTCTACGGGGCCTACCATAGCGGGTGGCGAAACAAGCTGGCGGATATTGTT
IGR_6637_(TcII)           AGCCATGCTTTCTACGGGGCCTACCATAGCGGGTGGCGAAACAAGCTGGCGGATATTGTT
                                                              * *** * ** **           

IGR_4172_(TcII-like)      ------------------------------------------------------------
IGR_4172_(TcII)           ------------------------------------------------------------
IGR_6637_(TcII-like)      TGCATGCCGATCCTTTTTGTCGCCGCGTAGGGTCTTCTCTCGCAAGTTGAACTGACATCT
IGR_6637_(TcII)           TGCATGCCGATCCTTTTTGTCGCCGCGTAGGGTCTTCTCTCGCAAGTTGAACTGACATCT
                                                                                      

IGR_4172_(TcII-like)      ------------------------------------------------------------
IGR_4172_(TcII)           ------------------------------------------------------------
IGR_6637_(TcII-like)      TCCGTAGATTTGTCTCATTTTACCGCTTGCCTGTTTGCGGCATTTTATATACATACGGAT
IGR_6637_(TcII)           TCCGTAGATTTGTCTCATTTTACCGCTTGCCTGTTTGCGGCATTTTATATACATATGGAT
                                                                                      

IGR_4172_(TcII-like)      ------------------------------------------------------------
IGR_4172_(TcII)           ------------------------------------------------------------
IGR_6637_(TcII-like)      GGAGTTTTTTGCTGGCGTCCCGTAAGCCGTTATCATTGGAATAATTGAGTACTTTTTCTT
IGR_6637_(TcII)           GGAGTTTTTTGCTGGCGTCCCGTAAGCCGTTATCATTGGAATAATTGAGTACTTTTTCTT
                                                                                      

IGR_4172_(TcII-like)      ---------------------------------TCTTAAGTT------------------
IGR_4172_(TcII)           ---------------------------------TCTTAAGTT------------------
IGR_6637_(TcII-like)      GCCATACCTGCAGTGGAGACCGTTGTTTTTTTATTTCAAGTTATTTGGCAGGGATTGCGG
IGR_6637_(TcII)           GCCATACCTGCAGTGGAGACCGTTG-TTTTTTATTTCAAGTTATTTGGCAGGGATTGCGG
                                                           * * *****                  

IGR_4172_(TcII-like)      ------------------------------------------------------------
IGR_4172_(TcII)           ------------------------------------------------------------
IGR_6637_(TcII-like)      TGTAATTCTTTACGCATTGACGTCTTGAGAAGTGGACACCGGCGTTATTTGAGAATTTAC
IGR_6637_(TcII)           TGTAATTCTTTACGCATTGACGTCTTGAGAAGCGGACACCGGCGTTATTTGAGAATTTAC
                                                                                      

IGR_4172_(TcII-like)      ------------------------------------------------------------
IGR_4172_(TcII)           ------------------------------------------------------------
IGR_6637_(TcII-like)      CGCAAGCATCTTTTTTCTGTGGTTTGAGCTCCTCGTCTACTTTGGATACAGGCCAGAGCT
IGR_6637_(TcII)           CGCAAACATCTTTTTTCTGTGGTTTGAGCTCCTCGTCTACTTTGGATACAGGCCAGAGCT
                                                                                      

IGR_4172_(TcII-like)      ------------------------------------------------------------
IGR_4172_(TcII)           ------------------------------------------------------------
IGR_6637_(TcII-like)      GAGGAACAAAATGGACGCAAAAGTAAGGGAACTGCAGGCTTATTTGGATACAACGAAACA
IGR_6637_(TcII)           GAGGAACAAAATGGACGCAAAAGTAAGGGAACTGCAGGCTTATTTGGATACAACGAAACA
                                                                                      

IGR_4172_(TcII-like)      ----------------------------------------------------------TC
IGR_4172_(TcII)           ----------------------------------------------------------TC
IGR_6637_(TcII-like)      CCAGTCCCAAAAAATTGCATTGTTATGGAAAAGTGAGTGATTATTATTATTATTA---TT
IGR_6637_(TcII)           CCAGTCCCAAAAAATTGCATTGTTATGGAAAAGTGAGTGATTATTATTATTATTATTATT
                                                                                    * 

IGR_4172_(TcII-like)      TTTCTCTTTTTTTAGGAGCTGTGTGAAGAGAAGGATCGCGGGAGAGCTGGCAAACTTAAT
IGR_4172_(TcII)           TTTCTCTTTTTTTAGGAGCTGTGTGAAGAGAAGGATCGCGGGAGAGCTGGCTAACTTAAT
IGR_6637_(TcII-like)      TTCTTCTTTTTTAAGGAGCTGTGTGAAGAGAAGGATCGCGGGAGAGCTGGCAAACTTAAT
IGR_6637_(TcII)           TTCTTCTTTTTTAAGGAGCTGTGTGAAGAGAAGGATCGCGGGAGAGCTGGCTAACTTAAT
                          **  ******** ************************************** ********

IGR_4172_(TcII-like)      TAATGCATATATGTATCCGGGTAAAACGAATGCAATCCTTTATGACACTTTCCTACCGTA
IGR_4172_(TcII)           TAATGCATATATGTATCCGGGTAAAACGAATGCAATCCTTTATGACACTTTCCTACCGTA
IGR_6637_(TcII-like)      TAATGCATATATGTATCCGGGTAAAACGAATGCAATCCTTTATGACACTTTCCTACCGTA
IGR_6637_(TcII)           TAATGCATATATGTATCCGGGTAAAACGAATGCAATCCTTTATGACACTTTCCTACCGTA
                          ************************************************************

IGR_4172_(TcII-like)      TGAAATTTGGGAAGGTCACGACTTTTAGGAGGAGCGGGGAACCGATAGCGGCCGGTTAAT
IGR_4172_(TcII)           TGAAAATTGGGAAGGTCACGACTTTTAGGAGGAGCGGGGAACCGATAGCGGCCGGTTAAT
IGR_6637_(TcII-like)      TGAAAATTGGGAAGGTCACGACTTTTAGGAGGAGCGGGGAACCGATAGCGGCCGGTTAAT
IGR_6637_(TcII)           TGAAAATTGGGAAGGTCACGACTTTTAGGAGGAGCGGGGAACCGATAGCGGCCGGTTAAT
                          ***** ******************************************************

IGR_4172_(TcII-like)      TATTTATTTTTATTTTTGCCATCCCACCCGCACTCTTTTGGTTCTTACCCTGCGGCGGGG
IGR_4172_(TcII)           TATTTATTTTTATTTTTGCCATCCCACCCGCACCCTTTTGGTTCTTACCCTGCGGCGGGG
IGR_6637_(TcII-like)      TATTCATTTTTATTTTTGCCATCCCACCCGCCCCCTTTTGGTTCTTACCCTGCGGCGGGG
IGR_6637_(TcII)           TATTTATTTTTATTTTTGCCATCCCACCCGCCCCCTTTTGGTTCTTACCCTGCGGCGGGG
                          **** ************************** * **************************

IGR_4172_(TcII-like)      TCTTGTGGCTGGAGGAGCCCAAAGTATGCCACTTCGTAAGTGATATAAATAAATATACAA
IGR_4172_(TcII)           TCTTGTGGCTGGAGGAGCCCAAAGTATGCCACTTCGTAAGTGATATAAATAAATATACAA
IGR_6637_(TcII-like)      TCTTGTGGCTGGAGGAGCCCAAAGTATGCCACTTCGTAAGTAATATAAATAAATATACAA
IGR_6637_(TcII)           TCTTGTGGCTGGAGGAGCCCAAAGTATGCCACTTCGTAAGTAATATAAATAAATATACAA
                          ***************************************** ******************

IGR_4172_(TcII-like)      TAAATATATATGTATCCCATCCGAATAGGGTGAACGGGTCACAATTGTGGCTAACGGATG
IGR_4172_(TcII)           TAAATATATATGTATCCCATTCGAATAGGGTGAACGGGTCACAATTGTGGCTAACGGATG
IGR_6637_(TcII-like)      TAAATATATATGTA--CCATCCGAATAGGGTGAACGGGTCACAATTGTGGCTAACGGATG
IGR_6637_(TcII)           TAAATATATATATA--CCATCCGAATAGGGTGAACGGGTCACAATTGTGGCTAACGGATG
                          *********** **  **** ***************************************

IGR_4172_(TcII-like)      ATATATATATATGATATATATATATATAAATGTGTGTGCTTACTTGCTGTTAAACTTTGA
IGR_4172_(TcII)           ---------------ATATATATATATATATATGTGTGCTTACTTGCTGTTAAACTTTGA
IGR_6637_(TcII-like)      -------------ATATATATATATATATATGTGTGTGCTTACTTGCTGTTAAACTTTGA
IGR_6637_(TcII)           -------------ATATATGAATATATATATGTGTGTGCTTACTTGCTGTTAAACTTTGA
                                         ****  ******* ** ****************************

IGR_4172_(TcII-like)      GGATATGGTAAATCTATTCTTATTCCATTTGCTTCTTTTCCTATTTCCATCTTGTTTGTT
IGR_4172_(TcII)           GGATATGGTAAATCTATTCTTATTCCATTTGCTTCTTTTCCTATTTCCATCTTGTTTGTT
IGR_6637_(TcII-like)      GGATATGGTGAATCCATTCTTATTCCATTTACTTCTTTTTTTATTTCCATCTTGTTTGTT
IGR_6637_(TcII)           GGATATGGTGAATCCATTCTTATTCCATTTACTTCTTTTA----TTCCATCTTGTTTGTT
                          ********* **** *************** ********     ****************

IGR_4172_(TcII-like)      TCCTATTATTGATAAACTCATGATTCGGCCAGCAGCCCAGAAGATTATTCCGTTTTCTCT
IGR_4172_(TcII)           TCCTATTATTGATAAACTCATGATTTGGCCAGCAGCCCAGGAGATTATTCCGTTTTCTCT
IGR_6637_(TcII-like)      TTCTATTATTGATAAACTCATGATTTGGCCAGCAGCCCAGGAGATTATTCTCTTTTTTTT
IGR_6637_(TcII)           T-CTATTATTGATAAACTCATGATTTGGCCAGCAGCCCAGGAGATT-------------T
                          * *********************** ************** *****             *

IGR_4172_(TcII-like)      CTCTCTCTCCCTTGTGTGTTTG-------------------------TGTGTGT-TGTTC
IGR_4172_(TcII)           CTCTCTCTCCCTTGTGTGTTTG-------------------------TGTGTGT-TGTTC
IGR_6637_(TcII-like)      TTTTTTTTTTTTTTTTTTTTTGATATTCCTGTTTCAGGAATTGGCGATTTTTTG-TGTCC
IGR_6637_(TcII)           ATTTCTCTTTTTTTTTTTTGTGATATTCCTGTTTCAGGGATTAGCGATTTTTTTGTGTCC
                           * * * *   ** * * * **                         * * *   *** *

IGR_4172_(TcII-like)      GTCTGCCGAGTCCATTAACGGACCATGAAAAGGCACTGCGATAACAAATTTGGAGAAATG
IGR_4172_(TcII)           GTCTGCCGAGTCCATTAACGGACCATGAAAAGGCACTGCGATAACAAATTTGGAGAAATG
IGR_6637_(TcII-like)      TTCTGCATA-TTTAACGACTGCGCAT-----GTCTCTGCATGCATTATTTGCGTTATATG
IGR_6637_(TcII)           TTCTGCATA-TTTAACGACTGCGCAT-----GTCTCTGCATGCATTATTTGCGTTATATG
                           *****  * *  *   ** *  ***     * * ****    *  * **  *  * ***

IGR_4172_(TcII-like)      AGACGAAATAATTTGCCGTGTGGATTTCTATTTTTGTGGAGCGCTTTTTTTTTTTTTTTT
IGR_4172_(TcII)           AGACGAAATAATTTGCCGTGTGGATTTCTATTTTTGTGGAGCGTCTTTTTTT--------
IGR_6637_(TcII-like)      ----GAATTAATTT---GTGTG----TTCATGGCAAGAGACCG-----------------
IGR_6637_(TcII)           ----GAATTAATTT---GTGTG----TTCATGGCAAGAGACCG-----------------
                              *** ******   *****    *  **       ** **                 

IGR_4172_(TcII-like)      GTTTCTTTTTTAATTTTAACTTTTTATTTTGGCTTTTATTCTCTTT---TTTTTTTTTTT
IGR_4172_(TcII)           -------------------TGTTTCTTTTTAATTTAACTTTTATTTTGGCTTTTATTCT-
IGR_6637_(TcII-like)      ------------AGAGAAATATTTCACTCTGACCTCACTTTTTTTT---CTTCCGTTCTG
IGR_6637_(TcII)           ------------AGAGAAATATTTCACTCTGACCTCACTTTTTTT----CTTCCGTTCTG
                                               ***   * *    *   ** * **     **   ** * 

IGR_4172_(TcII-like)      TTTTTTTTTTATAAGT---GAACG----------------------AAACAC-----
IGR_4172_(TcII)           CTTTTTTTTTATAAGT---GAACG----------------------AAACAC-----
IGR_6637_(TcII-like)      CTTTTTTGTAACGTGTCGAGAATGTAAAGGAGGTCCGTGTAGCGGTAAATACGTTGG
IGR_6637_(TcII)           CTTTTTTGTAACGTGTCGAGAATGTAAAGGAGGTCCGTGTAGCGGTAAATACGTTGG
                           ****** * *   **   *** *                      *** **     
