# Supplementary material for: A Genome-Wide Analysis of Genetic Diversity in Trypanosoma cruzi Intergenic Regions
Source: PLoS Negl Trop Dis. 2014 May 1;8(5):e2839. doi: 10.1371/journal.pntd.0002839 (PMC4006747; doi:10.1371/journal.pntd.0002839)
Supplement: Dataset S1 — Intergenic regions from unrelated loci that share blocks of significant sequence similarity. The file contains i) a spreadsheet summarizing listing the non-allelic, non-homologous IGR regions that share significant blocks of sequence similarity; ii) multiple sequence alignments where these unrelated IGRs were aligned to highlight the portion of the IGR that is shared; and iii) a figure in PDF format that shows the alignment in context. The alignments are provided in CLUSTAL format (.clw) and as colored renderings in PNG format, as produced by Jalview (purine/pyrimidine color scheme, only applied to regions of the alignment with 90% identity). The IGR IDs listed in each alignment correspond to those in Table S3. (ZIP) [file pntd.0002839.s010.zip › Dataset S1/alignments/entire-IGR/IGR_Group_11.clw]

CLUSTAL W (1.81) multiple sequence alignment

IGR_7897_(TcIII-like)      TTTTTATGGCTGCGATTCGTACGGAAACCCACACAAATACATAACTAAAA----GATAAC
IGR_2449_(TcIII-like)      --AACATCTCTGGAACTCGAGGGGAA--------------GGAAGTGAAATTGGGATGAT
IGR_2449_(TcII)            --AACATCTCTGGAACTCGAGGGGAA--------------GGAAGTGAAATTGGGACGAT
IGR_2449_(TcII-like)       --AACATCTCTGGAACTCGAGGGGAA--------------GGAAGTGAAATTGGGACGAT
                                **  ***  * ***   ****                ** * ***    **  * 

IGR_7897_(TcIII-like)      GTGGAGGATAAGTAACTTCGACGGTACTTTTTTAGTCTTATTTATTTATTTATTTATTTT
IGR_2449_(TcIII-like)      GTAGGCGATGA-----------------TTTTCAGCCT----------------------
IGR_2449_(TcII)            GTAGGCGATGA-----------------TTTTCAGCCT----------------------
IGR_2449_(TcII-like)       GTAGGCGATGA-----------------TTTTCAGCCT----------------------
                           ** *  *** *                 **** ** **                      

IGR_7897_(TcIII-like)      TCTTTTTCGTCCGCATTTTTTTTTTTTTTTTCTTACCCTTTCTCTCTCCCCCCTCAATTC
IGR_2449_(TcIII-like)      ------------------------------------------------------------
IGR_2449_(TcII)            ------------------------------------------------------------
IGR_2449_(TcII-like)       ------------------------------------------------------------
                                                                                       

IGR_7897_(TcIII-like)      TTGTGGTTTTGCCTTTTCGCTAATGGGAATGTTAACATAGTCCACCGTTGTATTTATAAT
IGR_2449_(TcIII-like)      GTGGGGTTT-----------TAATGGTCATGCAATGATCGTGC------------GTGCT
IGR_2449_(TcII)            GTGGGGTTTT----------TAATGGCCATGCAATGATCGTGC------------GTGCT
IGR_2449_(TcII-like)       GTGGGGTTTT----------TAATGGCCATGCAATGATCGTGC------------GTGCT
                            ** *****           ******  ***  *  ** ** *             *  *

IGR_7897_(TcIII-like)      CTCTTTTTTTTTCTTTTTACTTTTCTTACTTTAGAGTCTTTGAGAAGAGTAGTGGGGCTC
IGR_2449_(TcIII-like)      CTCTTACCGTTTCT-----------------------------AAAAACTA---------
IGR_2449_(TcII)            CTCTTACCGTTTCT-----------------------------AAAAACTA---------
IGR_2449_(TcII-like)       CTCTTACCGTTTCT-----------------------------AAAAACTA---------
                           *****    *****                              ** * **         

IGR_7897_(TcIII-like)      TACATGTGCCAATATTTTTTTTTTTTTCTTTTCTTTTGTGCTTAATGCCTATGGATAATG
IGR_2449_(TcIII-like)      ------------------------------------------------------------
IGR_2449_(TcII)            ------------------------------------------------------------
IGR_2449_(TcII-like)       ------------------------------------------------------------
                                                                                       

IGR_7897_(TcIII-like)      CGAGGTCTTCTTGGGTGTTTGCTAGGCAGTGATTTTATTTTATTTGTATAGACATCAGGG
IGR_2449_(TcIII-like)      ---------------TATCTGCCTGGAAGAGATTCAGTTTTTT-----------------
IGR_2449_(TcII)            ---------------TATCTGCCTGGAAGAGATTCAGTTTTTT-----------------
IGR_2449_(TcII-like)       ---------------TATCTGCCTGGAAGAGATTCAGTTTTTT-----------------
                                          * * ***  ** ** ****   **** *                 

IGR_7897_(TcIII-like)      GATTACGGAGGGAAATATCTTGTGTTCTTTTTTTTTCTTTCCATCTTTTTGAAGGGAGGG
IGR_2449_(TcIII-like)      ------------------------------------------------------------
IGR_2449_(TcII)            ------------------------------------------------------------
IGR_2449_(TcII-like)       ------------------------------------------------------------
                                                                                       

IGR_7897_(TcIII-like)      GAATTTTTGTAATGTTCTTTATTAGCGATGTGGTGATGTGTTTTGTCTGAAACAACAAAG
IGR_2449_(TcIII-like)      ------------------------------------------------------------
IGR_2449_(TcII)            ------------------------------------------------------------
IGR_2449_(TcII-like)       ------------------------------------------------------------
                                                                                       

IGR_7897_(TcIII-like)      AAACCAATAGAAACTCACGGAGGGAATGTGCGATCATA--TGGGGGAAGGGAGGCTAAGG
IGR_2449_(TcIII-like)      ------------------GGAGGGAATGTGCGATCATA--TGGGGGAAGGGAGGCTAAGG
IGR_2449_(TcII)            ------------------GGAGGGAATTTGCGATCATATGTGGGGGAAGGGAGGCTAAGG
IGR_2449_(TcII-like)       ------------------GGAGGGAATTTGCGATCATATGTGGGGGAAGGGAGGCTAAGG
                                             ********* **********  ********************

IGR_7897_(TcIII-like)      AGGAGGTTGGCGTGGTTTTCTCATCCCCCCACCATTATTATTATTTTTTCTTTTTACATG
IGR_2449_(TcIII-like)      AGGAGGTTGGCGTGGTTTTCTCATCCCCCCACCATTATTATTATTTTTTCTTTTTACATG
IGR_2449_(TcII)            AGGAGGTTGGCGTGGTTTTCTCAT-CCCCCACCATTAT--TTTTTCTTTCTTTTTACATG
IGR_2449_(TcII-like)       AGGAGGTTGGCGTGGTTTTCTCAT-CCCCCACCATTA---TTTTTTTTTCTTTTTACATG
                           ************************ ************   ** ** **************

IGR_7897_(TcIII-like)      TTGGTGCGCTGCAGGACATCGAGTGCATTTCTTTGTGTTTTCTGTCCTTGCACTCGCCCA
IGR_2449_(TcIII-like)      TTGGTGCGCTGCAGGACATCGAGTGCATTTCTTTGTGTTTTCTGTCCTTGCACTCGCCCA
IGR_2449_(TcII)            TTGGTGCGCTGCAGGACATCGAGTGCATTTCTTTTTGTTTTCTGTCCTTGCACTCGCCGA
IGR_2449_(TcII-like)       TTGGTGCGCTGCAGGACATCGAGTGCATTTCTTTTTGTTTTCTGTCCTTTCACTCGCCGA
                           ********************************** ************** ******** *

IGR_7897_(TcIII-like)      CTTTCTTAAGACTAATACCGCTGCAGCAAATTGCCACGCGGAGGGAATTCTGGCGGTTGC
IGR_2449_(TcIII-like)      CTTTCTTAAGACTAATACCGCTGCAGCAACTTGCCACGCGGAGGGAATTCTGGCGGTTGC
IGR_2449_(TcII)            CTTTCTTAAGACTAATACCGCTGCAGCAACTTGCCACACGGAGGGAATTCTGGCGGTTGC
IGR_2449_(TcII-like)       CTTTCTTAAGACTAATACCGCTGCAGCAACTTGCCACGCGGAGGGAATTCTGGCGGTTGC
                           ***************************** ******* **********************

IGR_7897_(TcIII-like)      GGTGGCCCTTTTGAAGACTGCCGCCTCAGCGTGGTGCGCCAGGGTCAATCGCCCCTTATT
IGR_2449_(TcIII-like)      GGTGGCCCTTTTGAAGACTGCCGCCTCAGCGTGGTGCGCCAGGGTCAATCGCCCCTTATT
IGR_2449_(TcII)            GGTGGCCCTTTTGAAGACTGCCGCCTCAGCGTGGTGCGCCAGGGTCAATCGCCCCGTATT
IGR_2449_(TcII-like)       GGTGGCCCTTTTGAAGACTGCCGCCTCAGCGTGGTGCGCCAGGGTCAATCGCCCCGTATT
                           ******************************************************* ****

IGR_7897_(TcIII-like)      GTCCGGGGAGGCCAGGAGCCAGCCATGTTTCCCTCACGGGCCTGTTGGTGCAGGGCTGAC
IGR_2449_(TcIII-like)      GTCCGGGGAGGCCAGGAGCCAGCCATGTTTCCCTCACGGGCCTGTTGGTGCAGGGCTGAC
IGR_2449_(TcII)            GTCGGGGGAGGCCAGGGGCCAGCCATGCTTTCCTCACGGGCTTGTTGGTGCAGGGCTGAC
IGR_2449_(TcII-like)       GTCGGGGGAGGCCAGGAGCCAGCCATGTTTCCCTCACGGGCTTGTTGGTGCAGGGCTGAC
                           *** ************ ********** ** ********** ******************

IGR_7897_(TcIII-like)      GGCATGTATTTTGTGAATATCTTTTTTTGTGGGTGCGTGCGTGTTGGATAAATTGTTTCT
IGR_2449_(TcIII-like)      GGCATGTATTTTGTGAATATCTTTGTTTGTGGGTGCGTGCGTGTTGGATAAATTGTTTCT
IGR_2449_(TcII)            GGCATGTATTTTGTGAATATCTTTGTTTGTGGGTGCGTGCGTGTTGGATAAATTGTTTCT
IGR_2449_(TcII-like)       GGCATGTATTTTGTGAATATCTTTGTTTGTGGGTGCGTGCGTGTTGGATAAATTGTTTCT
                           ************************ ***********************************

IGR_7897_(TcIII-like)      GAATTGTTTGCGGGATGCTGGACGCATTGAGCCAGAATGTCAATTGTTATTTTATTCTTC
IGR_2449_(TcIII-like)      GAATTGTTTGCGGG----------------------------------------------
IGR_2449_(TcII)            AAATTGTGTGTGGG----------------------------------------------
IGR_2449_(TcII-like)       GAATTGTGTGCGGG----------------------------------------------
                            ****** ** ***                                              

IGR_7897_(TcIII-like)      TTTCTTTCTCTGGCAATAGGGAGCTAGGTCTCAGCCGGGCAAGCTTACTGCTTATTGCCG
IGR_2449_(TcIII-like)      ------------------------------------------------------------
IGR_2449_(TcII)            ------------------------------------------------------------
IGR_2449_(TcII-like)       ------------------------------------------------------------
                                                                                       

IGR_7897_(TcIII-like)      CTATTGTTACTGTTTTTGGTTTTGTTCTGGATGGTACCATTATTTATAGTTCTTGTATGT
IGR_2449_(TcIII-like)      ------------------------------------------------------------
IGR_2449_(TcII)            ------------------------------------------------------------
IGR_2449_(TcII-like)       ------------------------------------------------------------
                                                                                       

IGR_7897_(TcIII-like)      ATGCCTGTGTGTGTGTGTGTGCTGGTGTGTAAATACCTTTTAATTTTATTTTTTTAATTA
IGR_2449_(TcIII-like)      ------------------------------------------------------------
IGR_2449_(TcII)            ------------------------------------------------------------
IGR_2449_(TcII-like)       ------------------------------------------------------------
                                                                                       

IGR_7897_(TcIII-like)      TTTGTTTTGCTGCGTTTTCTCCCATTCACAATTGTTGCCGTGTGACGTGGTTTTTTCCCC
IGR_2449_(TcIII-like)      ------------------------------------------------------------
IGR_2449_(TcII)            ------------------------------------------------------------
IGR_2449_(TcII-like)       ------------------------------------------------------------
                                                                                       

IGR_7897_(TcIII-like)      TTTCCCTGTTGGTGTTAACTTTGAAAGTTGAAAAAGCAAGCCATCAAATGCAGATTGTCG
IGR_2449_(TcIII-like)      ------------------------------------------------------------
IGR_2449_(TcII)            ------------------------------------------------------------
IGR_2449_(TcII-like)       ------------------------------------------------------------
                                                                                       

IGR_7897_(TcIII-like)      ACGGCCAGCACTTCAGCGGTGGCGTTCAACGGAGTGAGGCGCTGGAGGATTCCGCCACGG
IGR_2449_(TcIII-like)      ------------------------------------------------------------
IGR_2449_(TcII)            ------------------------------------------------------------
IGR_2449_(TcII-like)       ------------------------------------------------------------
                                                                                       

IGR_7897_(TcIII-like)      CACTGAAGCATTCCATGCAGATGGGCCGTTTTTTTGCGTACTACACGCATCCACACCGTC
IGR_2449_(TcIII-like)      ------------------------------------------------------------
IGR_2449_(TcII)            ------------------------------------------------------------
IGR_2449_(TcII-like)       ------------------------------------------------------------
                                                                                       

IGR_7897_(TcIII-like)      TGCCGCTTAGTCAGAGCGCGGAGGAGCCGATGTGTGAGAAGCTGCCACGCGATGAGGCGA
IGR_2449_(TcIII-like)      ------------------------------------------------------------
IGR_2449_(TcII)            ------------------------------------------------------------
IGR_2449_(TcII-like)       ------------------------------------------------------------
                                                                                       

IGR_7897_(TcIII-like)      TGCTTGCGCCAGGGGACTTTACTTTTCTCCCCAACCCGACGTACTGTGGCCGGACAACGG
IGR_2449_(TcIII-like)      ------------------------------------------------------------
IGR_2449_(TcII)            ------------------------------------------------------------
IGR_2449_(TcII-like)       ------------------------------------------------------------
                                                                                       

IGR_7897_(TcIII-like)      TTGACAAAGTGCTCTACAAGCATTGCCTGAGCCTTGATATTCTCTTGTAGCTTCCTTCTC
IGR_2449_(TcIII-like)      ------------------------------------------------------------
IGR_2449_(TcII)            ------------------------------------------------------------
IGR_2449_(TcII-like)       ------------------------------------------------------------
                                                                                       

IGR_7897_(TcIII-like)      TGCATTGGAGCTGCTGAATTGCGAGAATAAAAAAAATTGTGTGCATGTGTGTGATGCCAA
IGR_2449_(TcIII-like)      ------------------------------------------------------------
IGR_2449_(TcII)            ------------------------------------------------------------
IGR_2449_(TcII-like)       ------------------------------------------------------------
                                                                                       

IGR_7897_(TcIII-like)      TAAGGCTGACAGATAAGAGAGAAATAATTAGAGCAGCAGCAACAGTGATGGCGGTTGTAT
IGR_2449_(TcIII-like)      ------------------------------------------------------------
IGR_2449_(TcII)            ------------------------------------------------------------
IGR_2449_(TcII-like)       ------------------------------------------------------------
                                                                                       

IGR_7897_(TcIII-like)      TTGTTTTTACTTTCGTCTTACTCTCCTTTTTTCTCCTTCTTCTAACATTCCCTTCTTCGA
IGR_2449_(TcIII-like)      ------------------------------------------------------------
IGR_2449_(TcII)            ------------------------------------------------------------
IGR_2449_(TcII-like)       ------------------------------------------------------------
                                                                                       

IGR_7897_(TcIII-like)      AGGGGGAGGTAAGGCTGTAGTAAAGGTGTCTGTCTGTCTGGGGGTGGGAAGAGGAGGAGG
IGR_2449_(TcIII-like)      ------------------------------------------------------------
IGR_2449_(TcII)            ------------------------------------------------------------
IGR_2449_(TcII-like)       ------------------------------------------------------------
                                                                                       

IGR_7897_(TcIII-like)      AGGAGAGACACGGGCGAGAAGGGCAACTTCACACGGTAGGAGGGAGAAGGCGAAGGAAGT
IGR_2449_(TcIII-like)      ------------------------------------------------------------
IGR_2449_(TcII)            ------------------------------------------------------------
IGR_2449_(TcII-like)       ------------------------------------------------------------
                                                                                       

IGR_7897_(TcIII-like)      GTTCTTCTTCTTGTGTTGGTCTTCTTACGC
IGR_2449_(TcIII-like)      ------------------------------
IGR_2449_(TcII)            ------------------------------
IGR_2449_(TcII-like)       ------------------------------
                                                         
