# Supplementary material for: A Genome-Wide Analysis of Genetic Diversity in Trypanosoma cruzi Intergenic Regions
Source: PLoS Negl Trop Dis. 2014 May 1;8(5):e2839. doi: 10.1371/journal.pntd.0002839 (PMC4006747; doi:10.1371/journal.pntd.0002839)
Supplement: Dataset S1 — Intergenic regions from unrelated loci that share blocks of significant sequence similarity. The file contains i) a spreadsheet summarizing listing the non-allelic, non-homologous IGR regions that share significant blocks of sequence similarity; ii) multiple sequence alignments where these unrelated IGRs were aligned to highlight the portion of the IGR that is shared; and iii) a figure in PDF format that shows the alignment in context. The alignments are provided in CLUSTAL format (.clw) and as colored renderings in PNG format, as produced by Jalview (purine/pyrimidine color scheme, only applied to regions of the alignment with 90% identity). The IGR IDs listed in each alignment correspond to those in Table S3. (ZIP) [file pntd.0002839.s010.zip › Dataset S1/alignments/entire-IGR/IGR_Group_10.clw]

CLUSTAL W (1.81) multiple sequence alignment

IGR_1292_(TcIII-like)      AGAGAGACCGCGTCT-----TTTTTTTTTGCTTATGCATACGCACAAGCGCAAATGGTTT
IGR_1292_(TcII-like)       AGAGAGACCGCGTCT---TTTTTTTTTTTGCTTATGCATACGCACAAGCGCAAATGAGTT
IGR_1292_(Esmeraldo_)      AGAGAGACCGCGTTTTTCTTTTCTTTTTTGCTTATGCATACGCACAAGCGCAAATGAGTT
IGR_1305_(TcI_JRcl4)       TTTGAGTCACCATTTTGCTGTTCTTCCCTTCCTTTTTATATGAATATAAATTTATTTGTT
IGR_1305_(TcII-like)       TTTGAGTCACCATTTTGCTGTTCTTCTCTTCCTTTATATATTTATTTATAT--ATTTATT
IGR_1305_(Esmeraldo_)      TTTGAGTCACCATTTTGCTGTTCTTCTCTTCCTTTATATATTTATTTATATTTATTTATT
                              *** *  * * *     ** **   * * * *  ***   *         **   **

IGR_1292_(TcIII-like)      TCTTACAGTTTTCTTTTCTTTTT-----------TTGTATGTTGTGGGC-TGCTG-----
IGR_1292_(TcII-like)       TTTTACATATTTTCTTTTTTCTTTTTTTTT----TTGCATGTTGTGGGC-TGCTG-----
IGR_1292_(Esmeraldo_)      TTTTACATATTTTTTTTCTTTTTTT---------TTGCATGTTGTGGGC-TGCTG-----
IGR_1305_(TcI_JRcl4)       TGT------TTGTCTCTCTTTCTTTATTTGGGATTTGGCCGTAATGGTTGTGCTGAGCGG
IGR_1305_(TcII-like)       TTT-------TTTCTCTCTCTCTCTAATTGGAA-TTGTCTGTAATGGTTGTGCTGAGCAG
IGR_1305_(Esmeraldo_)      TTTCTCTCTCTCTCTCTCTCTCTCTAATTGGAA-TTGTCTGTAATGGTTGTGCTGAGCAG
                           * *       *   * * *   *           ***   **  ***   *****     

IGR_1292_(TcIII-like)      --------CCATCTTTTTTTTTTTTTGTTG------------------------------
IGR_1292_(TcII-like)       -------CCATCTTTTTGTTGTTGTTGTTG------------------------------
IGR_1292_(Esmeraldo_)      ----------CCATCTTGTTGTTGTTGTTG------------------------------
IGR_1305_(TcI_JRcl4)       AGTTTGTTTTTTTGTTTTTTGTTTTCTTTGGTTCTTTGAGGTATATTTTATGTTTCCTTT
IGR_1305_(TcII-like)       ----------TTTTTTTTTTTTTTCCTTTGATTCTTTGAGATGCATTGTATTTTTTCTTT
IGR_1305_(Esmeraldo_)      -------------TTTTTTTTTTTCCTTTGATTCGTTGAGATGCATTGTATTTTTTCTTT
                                          ** ** **    ***                              

IGR_1292_(TcIII-like)      --------------------------------TTGTTGTT------------------TG
IGR_1292_(TcII-like)       --------------------------------TTGTTGTT------------------TG
IGR_1292_(Esmeraldo_)      --------------------------------TTGTTGTT------------------TG
IGR_1305_(TcI_JRcl4)       TTCCTTACTCTACGATGAA------ATATATATTTTTATTCCGCTTGACTTGACGACATG
IGR_1305_(TcII-like)       TTCCCGG-TTTACGATGAAAAAAATATATAT-TTTTTATTCCGCTTGGCTCCACGACATC
IGR_1305_(Esmeraldo_)      TTCCCGG-TCTACGATGAAAAAAATATATATATTTTTATTCCGCTTGGCTCCACGACATC
                                                           ** ** **                  * 

IGR_1292_(TcIII-like)      GAATCTCTCACTTT--TTGTACTCAAGTTTTTTTG------------------TTTTTCG
IGR_1292_(TcII-like)       GAATCTCTCACTTT--TTTTACTCAAGTTTTTTTG------------------TTTTTCG
IGR_1292_(Esmeraldo_)      GAATCTCTCACTT---TTTTACTCAAGTTTTTTG-------------------TTTTTCG
IGR_1305_(TcI_JRcl4)       AGGTTTTTTATTTATTTTTTACTTAAGCGTTTTGTTCGGGTGCATCGATGGGTTTTTTTA
IGR_1305_(TcII-like)       GAGTTATTTATTTA--TTTTACTTGAGCGTTTTGGTCGGGTGCATCTATGGGATTTTTTA
IGR_1305_(Esmeraldo_)      GAGTTATTTATTTA--TTTTACTTGAGCGTTTTGGTCGGGTGCATCTATGGGATTTTTTA
                              *   * * **   ** ****  **  ****                    *****  

IGR_1292_(TcIII-like)      ------TTGCCTGATTGAGGAAATAATATTTTGACC-------GATAAAAAGACAGAACA
IGR_1292_(TcII-like)       ------TTGCCTGATTGAGGAAATAATATCTTGACC-------GATAAAAAGACAGAACA
IGR_1292_(Esmeraldo_)      ------TTGCCTGATTGAGGAAATAATATCTTGACC-------GATAAAAAGACAGAACA
IGR_1305_(TcI_JRcl4)       ATCCTTTTAATTGACGATGAAAGCGTTTTCCTGAACACTGTGGGGGAAAAGGAAGTGGCA
IGR_1305_(TcII-like)       ATCCTTTTAATTGATGATGAAAGCGTTGCCCTGACCACTGTG-GGGAAAAGGACGTGACA
IGR_1305_(Esmeraldo_)      ATCCTTTTAATTGATGATGAAAGCGTTGCCCTGACCACTGTG-GGGAAAAGGACGTGACA
                                 **   ***    * **    *    *** *       *  **** **     **

IGR_1292_(TcIII-like)      TGAG-----------------------------------------AGGACCTTACCAATG
IGR_1292_(TcII-like)       TGAG-----------------------------------------AGGACCTTAGCAATG
IGR_1292_(Esmeraldo_)      TGAG-----------------------------------------AGGACCTTAACAATG
IGR_1305_(TcI_JRcl4)       GGTGTAAAAAAATATTTTTTTTTTTTGTATTTAATGATTGAATGAATGACTCTGCGTATG
IGR_1305_(TcII-like)       GGTGTAAAAAAA-ATATATATTTTTTTAATTTAATGATTGAATGAATGACTCTGCGTATG
IGR_1305_(Esmeraldo_)      GGTGTAAAAAAA-ATATATATTTTTT-AATTTAATGATTGAATGAATGACTCTGCGTATG
                            * *                                         * ***  *    ***

IGR_1292_(TcIII-like)      TAAGTTGGCATTGACATTGGGACATTGT---TGACACTGCCACTACTGGCTTGACGGTTT
IGR_1292_(TcII-like)       TAAGTTGGCATTGGCATTGGGACATTGT---TGACACTGCCACTAGTGGCTTGACGGTGT
IGR_1292_(Esmeraldo_)      TAAGTTGGCATTGGCATTGGGACATTGT---TGACACTGCCACTAGTGGCTTGACGGTGT
IGR_1305_(TcI_JRcl4)       CGTGTCTGTGTAGG-ATTGGGA-ACTGCCAGTCATGGTGTCTCTCTTGGCCTGCGAATGT
IGR_1305_(TcII-like)       CGTGTCTGTGTAGG-ATTGGGA-ATTGCCAGTCATGGTGTCTCTCTTGGCCTGCGAATGT
IGR_1305_(Esmeraldo_)      CGTGTCTGTGTAGG-ATTGGGA-ATTGCCAGTCATGGTGTCTCTCTTGGCCTGCGAATGT
                              **  *  * *  ******* * **    * *   ** * **  **** **    * *

IGR_1292_(TcIII-like)      CACG-----GTACAA-GCATCTATTTTAAAGAGCAGGATCCCGAGAAATGATAGACCCTT
IGR_1292_(TcII-like)       CACG-----GCACAA-GCATCTATTTAAAAGAGCAGGATCCCGAGAAATGATAGACCCTT
IGR_1292_(Esmeraldo_)      CACG-----GCACAA-GCATCTATTTAAAAGAGCAGGATCCCGAGAAATGATAGACCCTT
IGR_1305_(TcI_JRcl4)       TGGGAATTTGTGAAA-ATTTTTTTTTTAAATTTCAG-----TCAAAGGTGCTAGAGGTTA
IGR_1305_(TcII-like)       TGGGAAGTCGTGAAATTTTTTTTTTTTAAATTTCAG-----TCAAAGGTGCTAGAGGTTA
IGR_1305_(Esmeraldo_)      TGGGAAGTCGTGAAA-CTTTTTTTTTTAAATTTCAG-----TCAAAGGTGCTAGAGGTTA
                              *     *   **    * * *** ***   ***       * *  ** ****   * 

IGR_1292_(TcIII-like)      TGTGTATTTTCCTTGTGCCTTCCCCGCTCAATTCAACGCCTCACGTTGCACGGTAACATG
IGR_1292_(TcII-like)       TGTGTATTTTCCTTGTGCTTTCCCCACTCAATTCAACGCCTCACGTTGCACGGTAACATG
IGR_1292_(Esmeraldo_)      TGTGTATTTTCCTTGTGCGTTCCCCACTCAATTCAACGCCTCACGTTGCACGGTAACATG
IGR_1305_(TcI_JRcl4)       TGTGAGTTGT--TTGTA--------GCCCAAAGGGG--------GCTGCAGGACGGATTA
IGR_1305_(TcII-like)       TGTGAGTTGT--TTGTA--------GCCCAAATGTG--------GCTGCAGGACGGATTA
IGR_1305_(Esmeraldo_)      TGTGAGTTGT--TTGTA--------GCCCAAATGTG--------GCTGCAGGACGGATTA
                           ****  ** *  ****          * ***             * **** *      * 

IGR_1292_(TcIII-like)      TGCCCCCCCGATCTCATGGTGTTACAACTGCGTG----CCTCAGCAAGAC-GCAGCCGGT
IGR_1292_(TcII-like)       TGCC-CCCAAACCTCATTGTGTTACAACTGCGTG----CCTCAGCAAGAC-GCAGCTGGC
IGR_1292_(Esmeraldo_)      TGCCCCCCAAACCTCATTGTGTTACAACTGCGTG----CCTCAGCAAGAC-GCAGCTGGT
IGR_1305_(TcI_JRcl4)       AGCC---------------TGTTCCAGCAATGGGGATTCTTCAGGAGGGCTACATCTCTC
IGR_1305_(TcII-like)       AGCC---------------TGTTCCAGCAGTGGGCATTCTTCAGGAGGGGTACATCTCTC
IGR_1305_(Esmeraldo_)      AGCC---------------TGTTCCAGCAGTGGGCATTCTTCAGGAGGGCTACATCTCTC
                            ***               **** ** *   * *    * **** * *    ** *    

IGR_1292_(TcIII-like)      CCGCGCACTGGTTGATGCCGTCAGCCCTGTACAAACAGAAA------CAAT-CCCGTGCG
IGR_1292_(TcII-like)       CCGCGCACTGGTTGATGCCGTCAGCCCTGTGCCAACAGAAA------CAAT-CCCGTGCG
IGR_1292_(Esmeraldo_)      CCGTGCGTTGGTTGATGCCGTCAGCCCTGTGCCAACAGAAA------CAAT-CCCGTGCG
IGR_1305_(TcI_JRcl4)       TTGCAC-----TTGAGGCTTTCAGGAATACGAATGCAGTGATCGGCTCAATACTCGTCAA
IGR_1305_(TcII-like)       TTGCAC-----TTGAGGCTGTCAGGAACACGAATGCAGTGATCGGCTCAATACTCGTCAA
IGR_1305_(Esmeraldo_)      TTGCAC-----TTGAGGCTGTCAGGAACACGAATGCAGTGATCGGCTCAATACTCGTCAA
                             *  *     **** **  ****           ***  *      **** * ***   

IGR_1292_(TcIII-like)      GGAAACATTGTTGGTTTTT-----GGCTTTCCCCGACAATACGTGGCAATTGGCCCTGGC
IGR_1292_(TcII-like)       GGAAACATTGCTGGCTCTT-----GGCTTTCCCCGACAATATGTGGCAATTGGCCCTGGC
IGR_1292_(Esmeraldo_)      GGAAACATTGTTGGCTCTT-----GGCTTTTCCCGACAATATGTGGCAATTGGCCCTGGC
IGR_1305_(TcI_JRcl4)       TCCGATCTCATTGATTTTTTGGCGAGCTCTTTGCG--------------TCGTCCCCGCT
IGR_1305_(TcII-like)       TCCGATATCATTGATTTTTTGGCGAGCTCTTTGCG--------------TCGTCCTCGCT
IGR_1305_(Esmeraldo_)      TCTGATATCATTGATTTTTTGGCGAGCTCTTTGCG--------------TCGTCCCCGCT
                               *  *   **  * **      *** *   **              * * **  *  

IGR_1292_(TcIII-like)      AACACTTTGGTGCAGCCAACCATTAAATTAAAAGG-------------------------
IGR_1292_(TcII-like)       AACACTTTGGTGTAGCCAACCATTAAATTAAAAGG-------------------------
IGR_1292_(Esmeraldo_)      AACACTTTGGTGTAGCCAACCATTAAATTAAAAGG-------------------------
IGR_1305_(TcI_JRcl4)       CACATTTGAGGAAAAAAAGGTGAAGACTTCTGAGGCATTCCTGGATTT---------TTT
IGR_1305_(TcII-like)       CACATTTGAGGAAAACAAGGTGAAGGCTTCTGAGGCCGTCCTGGATTTTTTTTTTTTTTT
IGR_1305_(Esmeraldo_)      CACATTTGAGGAAAACAAGGTGAAGGCTTCTGAGGCCGTCCTGGATTT---------TTT
                            *** **  *   *   *         **   ***                         

IGR_1292_(TcIII-like)      ----GCATAAAATGCATCTTCTA---------CAAACCG----TGTGCAAGCAAGAAAGG
IGR_1292_(TcII-like)       ----GCTTAAAATGCATCTTCTA---------CAAACCG----TGTGCAAGCAAGAAAGG
IGR_1292_(Esmeraldo_)      ----GCTTAAAATGCATCTTCTA---------CAAACCG----TGTGCAAGCAAGAAAGG
IGR_1305_(TcI_JRcl4)       TTTTTCTCCAGGGGCGTTTTCCAACGTGCGCCCCAAACGCTACTGTATGGGTGGATGAGG
IGR_1305_(TcII-like)       TTTTGCTCCAGGGGCGTTTTCTAATGTACGCCCCAAACGCTACTGTGTGGGTGGATGAGG
IGR_1305_(Esmeraldo_)      TTTTGCTCTAGGGGCGTTTTCTAATGTACGCCCCAAACGCTACTGTGTGGGTGGATGAGG
                                *   *   ** * *** *         * ** **    ***    *      ***

IGR_1292_(TcIII-like)      CGAAAAAACAAA-----------ACAAAAAAACGTCTGGAAACTAATGAAGGAA------
IGR_1292_(TcII-like)       CAAAAAAAGGAA-----------AAAAAAAAATGGCTGGAAACTAATGAAGGAG------
IGR_1292_(Esmeraldo_)      CAAAAAA----------------GGAAAAAAATGGCTGGAAACTAATGAAGGAG------
IGR_1305_(TcI_JRcl4)       CGGCGCTCCCAACTTTTTTCCGCAGGAATTCACATCCGAACTATTCTTACGGGGTCTGTA
IGR_1305_(TcII-like)       CGGCGCTCCCAACGTTTTTCTGCGGGAATTCACATCCGAAGTATTTTTACGGGGTCTGTA
IGR_1305_(Esmeraldo_)      CGGCGCTCCCAACGTTTTTCTGCGGGAATTCACATCCGAAGTATTTTTACGGGGTCTGTA
                           *                         **   *   * * *   *  * * **        

IGR_1292_(TcIII-like)      --TGCGGGGCTAAAACTTTTT----------------TTTTTTTTTTTTTGAGCTTGCGG
IGR_1292_(TcII-like)       --TGCGGGGCTAAAACGGT------------------TTCTTTTTTTTTTGAGCCTGCGG
IGR_1292_(Esmeraldo_)      --TGCGGGGCTAAAACGGT------------------TCTTTTTTTTTTTGAGCTTGCGG
IGR_1305_(TcI_JRcl4)       CCTTTGTGGCAAGAATGTTCTACATTGCATTGTCTAATCTTGCTTACTTCGAGCAC----
IGR_1305_(TcII-like)       CTTTTGTGGCAAGAATGTTCTACATTGCATTGTCTAATCTTGCTTACTTCGAGCTTGCGG
IGR_1305_(Esmeraldo_)      CTTTTGTGGCAAGAATGTTCTACATTGCATTGTCTAATCTTGCTTACTTCGAGCTTGCGG
                             *  * *** * **   *                  *  *  **  ** ****      

IGR_1292_(TcIII-like)      GAGGAATATGTGACCAGATGGGGCCGAACCGATGATAACGCGTCTCGGATGCATTCCTTG
IGR_1292_(TcII-like)       GAGGAATTTGTGACCAGATGGGGCCGAACCGATGATAACGCGTCTCGGATGCATTCCTTG
IGR_1292_(Esmeraldo_)      GAGGAATGTGTGACCAGATGGGGCCGAACCGATGATAACGCGTCTCGGATGCATTCCTTG
IGR_1305_(TcI_JRcl4)       GAGGAATGTGTGACCAGATGGGGCCGAATCGATGATAACGCGTCTCGAATGCATTCCTTG
IGR_1305_(TcII-like)       GAGGAATTTGTGACCAGATGGGGCCGAACCGATGATAACGCGTCTCGGATGCATTCCTTG
IGR_1305_(Esmeraldo_)      GAGGAATGTGTGACCAGATGGGGCCGAACCGATGATAACGCGTCTCGGATGCATTCCTTG
                           ******* ******************** ****************** ************

IGR_1292_(TcIII-like)      GCTTTTTATTGAAAGCCTGATGTTTGTTGTTAACGGTATCGCGTTGGAGGGTGGCAAGTG
IGR_1292_(TcII-like)       GCTTTTTACTGAAATCCTGATGTTTGTTGTTAACGGTATCGCGTTGGAGGGTGGCGAGTG
IGR_1292_(Esmeraldo_)      GCTTTTTATTGAAATCCTGATGTTTGTTGTTAACGGTATCGCGTTGGAGGGTGGCGAGTG
IGR_1305_(TcI_JRcl4)       GCTTTTTATTGAAAGCCTAATGTTTGTTGTTAACGGTATCGCGTTGGAGGGTGGCAAGTG
IGR_1305_(TcII-like)       GCTTTTTATTGAAATCCTGATGTTTGTTGTTAACGGTATCGCGTTGGAGGGTGGCGAGTG
IGR_1305_(Esmeraldo_)      GCTTTTTATTGAAATCCTGATGTTTGTTGTTAACGGTATCGCGTTGGAGGGTGGCGAGTG
                           ******** ***** *** ************************************ ****

IGR_1292_(TcIII-like)      CAGCTTTTGTTTCATCTGTTGTCCCAGTCACCTCCTCGGTGACTCTTCACGCGGAGATGA
IGR_1292_(TcII-like)       CAGCTTTTGTTCCATCTGTTGTTCCAGCCACCTCCTCCGTGGCTCTTCACGCGGAGAGGA
IGR_1292_(Esmeraldo_)      CAGCTTTTGTTCCATCTGTTGTTCCAGCCACCTCCTCCGTGACTCTTCACGCGGAGAGGA
IGR_1305_(TcI_JRcl4)       CAGCTTTTGCTCCATCTGTTTTCCTAGCCACCTCCTCGGTGACTCTTCACGCGGAGATGA
IGR_1305_(TcII-like)       CAGCTTTTGTTCCATCTGTTGTCCCAGCCACCTCCTCCGTGACTCTTCACGCGGAGAGGA
IGR_1305_(Esmeraldo_)      CAGCTTTTGTTCCATCTGTTGTTCCAGCCACCTCCTCCGTGGCTCTTCACGCGGAGAGGA
                           ********* * ******** * * ** ********* *** *************** **

IGR_1292_(TcIII-like)      GTCCGGCAGCTGCGGGGGCACTTGTAATGACTGCCACTTCGTGAGCTCACAACGAGCCTG
IGR_1292_(TcII-like)       GTCCGGCAGCTGCGGAGGCACTTGTAATGACTGCCGCTTCGTGAGCTCACAACGAGCCTG
IGR_1292_(Esmeraldo_)      GTCCGGCAGCTGCGGGGGCACTTGTAATGACTGCCGCTTCGTGAGCTCACAACGAGCCTG
IGR_1305_(TcI_JRcl4)       GTCCGGCAGCTGCGGGGGCATCTGTAATGACTGCCACTTCGTGAGCTCACAACGAGCCTG
IGR_1305_(TcII-like)       GTCCGGCAGCTGCGGGGGCACTTGTAATGACTGCCACTTCGTGAGCTCACAACGAGCCTG
IGR_1305_(Esmeraldo_)      GTCCGGCAGCTGCGGGGGCACTTGTAATGACTGCCACTTCGTGAGCTCACAACGAGCCTG
                           *************** ****  ************* ************************

IGR_1292_(TcIII-like)      GCTGTCATGGATGAACTTGGGAACCGTTTGGTTTACTGGTGTGCGTGTATGTGTTTGTGT
IGR_1292_(TcII-like)       GCTGTCATGGATGAACTTGGGACCCGTTTGGTTTACTGGTGTT------------TGTGT
IGR_1292_(Esmeraldo_)      GCTGTCATGGATGAACTTGGGAACCGTTTGGTTTACTGGTGTG------------CGTGG
IGR_1305_(TcI_JRcl4)       GCTGTCATGGATGAACTTGGGAACCGTTTGGTTTACTAGTGTGAGTGTGTGTGTTTGTGT
IGR_1305_(TcII-like)       GCTGTCATGGATGAACTTGGGACCCGTTTGGTTTACTGGTGTG------------CGTGG
IGR_1305_(Esmeraldo_)      GCTGTCATGGATGAACTTGGGAACCGTTTGGTTTACTGGTGTG------------CGTGT
                           ********************** ************** ****              *** 

IGR_1292_(TcIII-like)      GCGTTGGGTGAATTTTCTTTGAATTATGGGGGATGTTGGGTACAGTGAACCAAGCTGTTG
IGR_1292_(TcII-like)       GTGCTGGGTGAATTTCCTTTGAATTATGGGGGATGTTGGGTACAGTGAACCAAGCTGTGG
IGR_1292_(Esmeraldo_)      GTGTTGGGTGAATTTCCTTTGAATTATGGGGGATGTTGGGTACAGTGAACCAAGCTGTGG
IGR_1305_(TcI_JRcl4)       GTGTTGGGTGAATTTCCTTTGAATTATGGGGGATGTTGGGTACAGTGAACCAAGCTGTTG
IGR_1305_(TcII-like)       GTGTTGGGTGAATTTCCTTTGAATTATGGGGGATGTTGGGTACAGTGAACCAAGCTGTGG
IGR_1305_(Esmeraldo_)      GTGTTGGGCGAATTTCCTTTGAATTATGGGGGATGTTGGGTACAGTGAACCAAGCTGTGG
                           * * **** ****** ****************************************** *

IGR_1292_(TcIII-like)      CCTCCCACTGTGCTTTGCCCTTTCTTCTTTCT-GGGGGCATGTGACGAGGCCTCACCCAG
IGR_1292_(TcII-like)       CCTCCCACTGTGTTTTGCCCTTTCTTTTTTCTGGGGGGCATGTGACGAGGCCTCACCCAG
IGR_1292_(Esmeraldo_)      CCTCCCACTGTGCTTTGCCCTTTCTTTTTTCTGGGGGGCATGTGACGAGGCCTCACCCAG
IGR_1305_(TcI_JRcl4)       CCTCCCACTGTGCTTTGCCCTTTCTTCTTTCT-GGGGGCATGTGACGAGGCCTCACCCAG
IGR_1305_(TcII-like)       CCTCCCACTGTGTTTTGCCCTTTCTTTTTTCTGGGGGGCATGTGACGAGGCCTCACCCAG
IGR_1305_(Esmeraldo_)      CCTCCCACTGTGTTTTGCCCTTTCTTTTTTCTGGGGGGCATGTGACGAGGCCTCACCCCG
                           ************ ************* ***** ************************* *

IGR_1292_(TcIII-like)      GCACAATATTTGACTTTGTTTATTGTGCAATTTTCTTGTAGGTCCGATTGTTTCAACTCT
IGR_1292_(TcII-like)       GCGC-ATATTTGACTTTGTTTATTGTGCAATTTTCTTGCAGGTCCGATTGTTTTAACTCT
IGR_1292_(Esmeraldo_)      GCGC-ATATTTGACTTTGTTTATTGTGCAATTTTCTTGCAGGTCCGATTGCTTTAACTCT
IGR_1305_(TcI_JRcl4)       GCGC-ATATTTGACTTTGGTTATT------------------------------------
IGR_1305_(TcII-like)       GCGC-ATATTTGACTTTGTTTATT------------------------------------
IGR_1305_(Esmeraldo_)      GCGC-ATATTTGACTTTGTTTATT------------------------------------
                           ** * ************* *****                                    

IGR_1292_(TcIII-like)      CCACTTTGTGGTGAAGCCGACCTTACTCCACTTTTTTTTTTTTCTGGGGGTGTGAACTGG
IGR_1292_(TcII-like)       CCACTTTGTGGTGAAGCCGGCCTTACTCCACTTTTTTTTTTTTCTGGGTGTGTGGATTGG
IGR_1292_(Esmeraldo_)      CCACTTTGTGGTGAAGCCGGCCTTACTCCACTTTTTTTTTTCT--GGGGGTGTGGATTGG
IGR_1305_(TcI_JRcl4)       ----TCCATCGCGATG------------TATTTTCTTTTTTTT---------CAGTTTTT
IGR_1305_(TcII-like)       ----TCTATCGCGAGG------------TATTTTTTTTTTTTT-----------AGTTTT
IGR_1305_(Esmeraldo_)      ----TCTATCGCGAGG-----------TTATTTTTTTTTTT--------------AGTTT
                               *   * * ** *             * *** ******                *  

IGR_1292_(TcIII-like)      TTTCTCTTTAACAGGAAAGCGCGCGAAATCAGGCAGGTGATAA
IGR_1292_(TcII-like)       TTTCTCTTTAACAGGAAAGCGCGCGAAATCAAGCAGGTGATAA
IGR_1292_(Esmeraldo_)      TTTCTCTTTAACAGGAAAGCGCGCGAAATCAAGCAGGTGATAA
IGR_1305_(TcI_JRcl4)       TTTTTTTTTGTTACGGC-------------------GTTGTAG
IGR_1305_(TcII-like)       TTTTTTTTTTGTACGGC-------------------GTTGTAG
IGR_1305_(Esmeraldo_)      TTTTTTTTTTGTACGGC-------------------GTTGTAG
                           *** * ***   * *                     **  ** 
