# Supplementary material for: A Genome-Wide Analysis of Genetic Diversity in Trypanosoma cruzi Intergenic Regions
Source: PLoS Negl Trop Dis. 2014 May 1;8(5):e2839. doi: 10.1371/journal.pntd.0002839 (PMC4006747; doi:10.1371/journal.pntd.0002839)
Supplement: Dataset S1 — Intergenic regions from unrelated loci that share blocks of significant sequence similarity. The file contains i) a spreadsheet summarizing listing the non-allelic, non-homologous IGR regions that share significant blocks of sequence similarity; ii) multiple sequence alignments where these unrelated IGRs were aligned to highlight the portion of the IGR that is shared; and iii) a figure in PDF format that shows the alignment in context. The alignments are provided in CLUSTAL format (.clw) and as colored renderings in PNG format, as produced by Jalview (purine/pyrimidine color scheme, only applied to regions of the alignment with 90% identity). The IGR IDs listed in each alignment correspond to those in Table S3. (ZIP) [file pntd.0002839.s010.zip › Dataset S1/alignments/entire-IGR/IGR_Group_2.clw]

CLUSTAL W (1.81) multiple sequence alignment

IGR_2434_(TcI_SylvioX10)      -----------------------------TGCATTCTTTTTTTTAT--------------
IGR_491_(TcI_JRcl4)           GCACCATTTCCCTGGCGGTATGGGGGGTTTTGGCACACCTGTTGGCAAAGGAAAAATAAT
IGR_491_(TcI_SylvioX10)       GCACCATTTCCCTGGCGGTATGGGGGGTTTTGGCACACCTGTTGGCAAAGGAAAAATAAT
IGR_491_(TcII-like)           GCACCATTTCCCTGGCGGTATGGGGGGTTTTGGCACACCTTTTGGCAAAGGAAAAATAAT
IGR_491_(TcII)                GCACCATTTCCCTGGCGGTATGGGGGGTTTTGGCACACCTGTTGGCAAAGGAAAAATAAT
IGR_2434_(TcII-like)          AAACC------------------GAGGTTTGGGC------TTTGGT------AATATGTT
IGR_2434_(TcII)               AAACC------------------GAGGTTTGGGC------TTTGGT------AATATGTT
IGR_2434_(TcI_JRcl4)          AGACC------------------GAGTTTTGGGC------TTTGGT------CAGATGGG
IGR_2434_(TcIII-like)         AAACC------------------GAGGTTTGGGC------TTTGGT------CATATGGT
                                                           *           **                 

IGR_2434_(TcI_SylvioX10)      ------------------------------------------------------------
IGR_491_(TcI_JRcl4)           AATAATAAATGAGCGAGAGGAAAGAAAAATGAAGAGGGTGGGGTGAACGCCGTTATGTGT
IGR_491_(TcI_SylvioX10)       AATAATAAATGAGTGAGAGGAAAGAAAAATGAAGAGGGTGGGGTGAACGCCGTTA-----
IGR_491_(TcII-like)           AATAATAAATGAGCGAGAGAAAAGAAAAATGAAGAGGGTGGGTTGAACGCCGTTA-----
IGR_491_(TcII)                AATAATAAATGAGCGAGAGAAAGAAAAATAGAAGAGGGTGGGTTGAACGCCGTTA--TGT
IGR_2434_(TcII-like)          TTTCTTAAAAAAA--AAAAAAAAAAGGAGAGTAGAGGGAGGGTC----GCTGCTC-----
IGR_2434_(TcII)               TTTCTTAAAAAAA------AAAAAAGGAGAGTAGAGGGAGGGTC----GCTGCTC-----
IGR_2434_(TcI_JRcl4)          TTTT---AAAAAATGGATGGGAGTGGGAGAGTGGAGAG-GGGTT----GCTGCTC-----
IGR_2434_(TcIII-like)         TTTAAAAAAAAAAGGGGTGGGAGTGGGAGAGTGGAGGG-GGGTT----GCTGCTC-----
                                                                                          

IGR_2434_(TcI_SylvioX10)      ---------TGTGTGTGTGTGTGTTTG-AGTGAGTGTGTTGTT-----------------
IGR_491_(TcI_JRcl4)           GTGTGTGTGTGTGTGTGTGTGTGTGTGCATTGTATGTAATATTAA-GGTCCGT-------
IGR_491_(TcI_SylvioX10)       ---------TGTGTGTGTGTGTGTGTGCATTGTATGTAATATTAA-GGTCCGT-------
IGR_491_(TcII-like)           ---------TGTGTGTGTGTGTGTGTGCATTGTATTTAATATTAA-GGTCCGTTTTTTT-
IGR_491_(TcII)                GTGTGTGTGTGTGTGTGTGTGTGTGTGCATTGTATTTAATATTAAGGGTCCGTTTTTTTC
IGR_2434_(TcII-like)          ---------TATATTTATTTAT-TTTTTGGCGTATACGCTACT---GGCCTTTTTTTTT-
IGR_2434_(TcII)               ---------TATATTTATTTAT-TTTGTGGCGTATACGCTACT---GGCCTTTTTTTTT-
IGR_2434_(TcI_JRcl4)          ---------TACATTTATTTAT-TTTGTGGCGTATACGCTACT---GGCCTTTGTTGTT-
IGR_2434_(TcIII-like)         ---------TATATTTATTTAT-TTCGTGGCGTATACGCTACT---GGCCCTTGTTGTT-
                                       *   * * * * * *       *  *    *  *                 

IGR_2434_(TcI_SylvioX10)      ------------------------------------------------------------
IGR_491_(TcI_JRcl4)           ------------------------------------------------------------
IGR_491_(TcI_SylvioX10)       ------------------------------------------------------------
IGR_491_(TcII-like)           CTCCCCTGTCATTTTCTTCTTGTGGTGTTGCTTTTGCACCTTTTTTTTTTTTCTTTTTTT
IGR_491_(TcII)                TCCCCCTGTCATTTTCTTCTTGTGGTGTTGCTTTTGCACC--TTTTTTTTTTCTTTTTTT
IGR_2434_(TcII-like)          ------------------------------------------------------------
IGR_2434_(TcII)               ------------------------------------------------------------
IGR_2434_(TcI_JRcl4)          ------------------------------------------------------------
IGR_2434_(TcIII-like)         ------------------------------------------------------------
                                                                                          

IGR_2434_(TcI_SylvioX10)      ------------------------------------------------------------
IGR_491_(TcI_JRcl4)           ------------------------------------------------------------
IGR_491_(TcI_SylvioX10)       ------------------------------------------------------------
IGR_491_(TcII-like)           TAGGAGCTTGTGAAAAGAATGATCGTGGGAGAGCTGGCCAACTTAATTAATGTATGTTTA
IGR_491_(TcII)                TAGGAGCTTGTGAAAAGAATGATCGTGGGAGAGCTGGCTAACTTAATTAATGTATGTTTA
IGR_2434_(TcII-like)          TAGGAGCTTGTGAAAAGAATGATCGCGGGAGAGCTGGCTAACTTAATTAATGTATGTTTA
IGR_2434_(TcII)               -AGGAGCTTGTGAAAAGAATGATCGCGGGAGAGCTGGCTAACTTAATTAATGTATGTATA
IGR_2434_(TcI_JRcl4)          ------------------------------------------------------------
IGR_2434_(TcIII-like)         ------------------------------------------------------------
                                                                                          

IGR_2434_(TcI_SylvioX10)      ------------------------------------------------------------
IGR_491_(TcI_JRcl4)           ------------------------------------------------------------
IGR_491_(TcI_SylvioX10)       ------------------------------------------------------------
IGR_491_(TcII-like)           TATCCTGATAAATGAAGGCATTCTTTATGATACTCTCTACCGTATGAATCTTTTGGGAAG
IGR_491_(TcII)                TATCCTGATAAATGAAGGCATTCTTTATGATACTCTCTACCGTATGAATCTTTTGGGAAG
IGR_2434_(TcII-like)          TATCCTGATAAATGAAGGCATTCTTTATGGTACTCTCTACCGTATGAATCTTTTGGGAAG
IGR_2434_(TcII)               TATCCTGATAAATGAAGGCATTCCTTATGATACTTTCTACCGTATGAATCTTTTGGGAAG
IGR_2434_(TcI_JRcl4)          ------------------------------------------------------------
IGR_2434_(TcIII-like)         ------------------------------------------------------------
                                                                                          

IGR_2434_(TcI_SylvioX10)      -------------------------------------------------TTTTTGTTT--
IGR_491_(TcI_JRcl4)           -------------------------------------------------TTTTTTTCCTG
IGR_491_(TcI_SylvioX10)       -------------------------------------------------TTTTTTTCCCG
IGR_491_(TcII-like)           AATACGAATTTGTAGGGGCAGGGAGCCGATAGAGGCCAGATAATATTTGTTTTTATTTTG
IGR_491_(TcII)                AATACGAATTTGTAGGGGCAGGGAGCCGATAGAGGCCAGATAATATTTGTTTTTATTTTG
IGR_2434_(TcII-like)          AACGCGACTTTGTAGGGGCAGGGAGCCGATAGTGGCTGGATAATATTTGTTTTTATTTTG
IGR_2434_(TcII)               AACGCGACTTTGTAGGGGCAGGGAGCCGATAGTGGCTGGATAATATTTGTTTTTATTTTG
IGR_2434_(TcI_JRcl4)          ------------------------------------------------GTTTTTGTTTT-
IGR_2434_(TcIII-like)         ------------------------------------------------GTTGTTGTTTT-
                                                                               ** ** *    

IGR_2434_(TcI_SylvioX10)      ------------------------------------------------------------
IGR_491_(TcI_JRcl4)           CCAT--------------------------------------------------------
IGR_491_(TcI_SylvioX10)       TCAT--------------------------------------------------------
IGR_491_(TcII-like)           CCATCCCACCCACCTCCTGTTTATTCCCACCACGCGGCGGGGTCTTGTGGTTGGAGGACC
IGR_491_(TcII)                CCATCCCACCCACCTCCTGTTTATTCCCACCACGCGGCGGGGTCTTGTGGTTGGAGGACC
IGR_2434_(TcII-like)          CCATTCCACCCACCCCCTTTTGATTCCCACCACGCGGCGGTGTCTTGTGGTTGGAGGACC
IGR_2434_(TcII)               CCATTCCACCCACCCCCTTTTGATTCCCACCACGCGGCGGTGTCTTGTGGTTGGAGGACC
IGR_2434_(TcI_JRcl4)          ------------------------------------------------------------
IGR_2434_(TcIII-like)         ------------------------------------------------------------
                                                                                          

IGR_2434_(TcI_SylvioX10)      ------------------------------------------------------------
IGR_491_(TcI_JRcl4)           ------------------------------------------------------------
IGR_491_(TcI_SylvioX10)       ------------------------------------------------------------
IGR_491_(TcII-like)           CCAAAGTCTGCCACTTCGTAAGTAATAAA---TTCAAATCCTAGCTGAGGACAAAATACC
IGR_491_(TcII)                CCAAAGTCTGCCACTTCGTAAGTAATAAA---TTCAAATCCTAGCTGAGGACAAAATACC
IGR_2434_(TcII-like)          CCAAAGTCTGCCACTTCGTAAGTAATAAATACTTCAGATCCTAAGTAAGGACAAAGCACC
IGR_2434_(TcII)               CCAAAGTCTGCCACTTCGTAAGTAATTAT-ATTTCAAATCCTAAGTAAGGACAAAGCACC
IGR_2434_(TcI_JRcl4)          ------------------------------------------------------------
IGR_2434_(TcIII-like)         ------------------------------------------------------------
                                                                                          

IGR_2434_(TcI_SylvioX10)      ------------------------------------------------------------
IGR_491_(TcI_JRcl4)           ------------------------------------------------------------
IGR_491_(TcI_SylvioX10)       ------------------------------------------------------------
IGR_491_(TcII-like)           ATGCAAATGGTCAATAGAATTCCATATATATTGGATGAA---AAAACGTTCAAACAATTA
IGR_491_(TcII)                ATGCAAATGGTCAATAGAATTCCATATATATTGAATGAA---AAAACGTTCAAACAATTA
IGR_2434_(TcII-like)          ATGCTAGTGGTCCACAGAATTCTATATATATTGAATGAAAAGAAAACATTGAGGCAATTA
IGR_2434_(TcII)               ATGCTAGTGGTCCACAGAATTC--TATATATTGAATGAAAAGAAAACATTGAAGCAATTA
IGR_2434_(TcI_JRcl4)          ------------------------------------------------------------
IGR_2434_(TcIII-like)         ------------------------------------------------------------
                                                                                          

IGR_2434_(TcI_SylvioX10)      ------------------------------------------------------------
IGR_491_(TcI_JRcl4)           ------------------------------------------------------------
IGR_491_(TcI_SylvioX10)       ------------------------------------------------------------
IGR_491_(TcII-like)           ACTAACGAACCTTTTTT-CTTAACTTGTTTGGTTCCATAGATAATTTCAGGATCCGGCCA
IGR_491_(TcII)                ACTAACGAACCTTTTTTCCTAACTTGTTTGGTTTCCATAGATAATTTCAGGATCCGGCCA
IGR_2434_(TcII-like)          ACTAACGAACCCTTTTTCCTTAACTTGTTTGGTTCCATAAATTATTTCAGGATCCGGCCA
IGR_2434_(TcII)               ACTAACGAACCCTTTTTCCTTAACTTGTTTGGTTCCATAAATTATTTCAGGATCCGGCCA
IGR_2434_(TcI_JRcl4)          ------------------------------------------------------------
IGR_2434_(TcIII-like)         ------------------------------------------------------------
                                                                                          

IGR_2434_(TcI_SylvioX10)      ------------------------------------------------------------
IGR_491_(TcI_JRcl4)           ------------------------------------------------------------
IGR_491_(TcI_SylvioX10)       ------------------------------------------------------------
IGR_491_(TcII-like)           GCTGCCCGGAAGA-----------------------------------------------
IGR_491_(TcII)                GTTGCCCGGAAGA-----------------------------------------------
IGR_2434_(TcII-like)          GCTGCCCGGAAGATTATTCGTTTTTGGTACACACACGATGTCTGTGGGTGTGCGATGTCT
IGR_2434_(TcII)               GCTGCCCGGAAGATTATTCGTTTTTGGTACACACACGATGTCTGTGGGTGTGCGATGTCT
IGR_2434_(TcI_JRcl4)          ------------------------TGGTACACACACGATGTCTGTAGGTGTGCGATGTCT
IGR_2434_(TcIII-like)         ------------------------TGGTACACACACGATGTCCGTAGGTGTGAGATGTCT
                                                                                          

IGR_2434_(TcI_SylvioX10)      -----------------------------------TTTTTTTTCCAATTT----------
IGR_491_(TcI_JRcl4)           -----------------------------------TTTCTTCTTGTGTTA----------
IGR_491_(TcI_SylvioX10)       -----------------------------------TTTCTTCTTGTGTTA----------
IGR_491_(TcII-like)           -----------------------------------TTATTCTTTCT--------------
IGR_491_(TcII)                -----------------------------------TTATTCTTTCT--------------
IGR_2434_(TcII-like)          TGTCGTAACTCACCGTTATTTTCTTCTCCTCTTTTTTTTCTTTTTTTTTTTTTTTTTTTG
IGR_2434_(TcII)               TGTCGTAACTCACCGTTATTTTCTTCTCC------TCTTTTTTTCTTTTTTTTTTTTTGT
IGR_2434_(TcI_JRcl4)          TGTCGTAACTTATTTTTATTT--------------TTTGTTTTTTTGTTGTTGTTGTTGT
IGR_2434_(TcIII-like)         TGCCGTAACTCATTGTTATTT--------------TTTTTTTTTCTTTTTCGT-------
                                                                 *      *                 

IGR_2434_(TcI_SylvioX10)      ----ATTTCTGTGTGTTTGTTTGTTTGTTTCTGACTGAC------------------TGA
IGR_491_(TcI_JRcl4)           ----TTGCTTCTGCATTTTATTTTATTTTATT----------------------------
IGR_491_(TcI_SylvioX10)       ----TTGCTTCTGCATTTTATTTTATTTTATT----------------------------
IGR_491_(TcII-like)           ------------------------------------------------------------
IGR_491_(TcII)                ------------------------------------------------------------
IGR_2434_(TcII-like)          TTTGTTTCTTTTGTGTTCTGTCGTTTGTT--TGACTAACATGTGCGGAACGAAAGC-AAA
IGR_2434_(TcII)               TTTGTTTCTTTTGTGTTCTGTCGTTTGTT--TGACTAACATGTGCGGAACGAAAGC-AAA
IGR_2434_(TcI_JRcl4)          ----TTTGTTTTGTGTTCTGTCGTTTGTT--TGACTAACGTCTGCGAAACGAAAGCAAAA
IGR_2434_(TcIII-like)         ----TTTCTTTTGTGTTCTGTCGTTTGTT--TGACTAACGTGTGCGGAACGAAAGC-AAA
                                                                                          

IGR_2434_(TcI_SylvioX10)      GATGCTTTTCTTGTGACACGAGAAGAGGCAAAAGGAAAAAAGAAAAAAAAAAAAAAAAAA
IGR_491_(TcI_JRcl4)           ------------------------------------------------------------
IGR_491_(TcI_SylvioX10)       ------------------------------------------------------------
IGR_491_(TcII-like)           ------------------------------------------------------------
IGR_491_(TcII)                ------------------------------------------------------------
IGR_2434_(TcII-like)          ATTGAGCGTTAGAGGGAAGAAGAAG-------------AAAAGTGAAAAAAGAGTGAAAG
IGR_2434_(TcII)               ATTGAGCGTTAGAGGGAAGAAGAAG-------------AAAAGTGAAAAAAGAGTGAAAG
IGR_2434_(TcI_JRcl4)          ATTGAGCGTTAGAGGGAAGAAGAAGAAGAAAAAAAAAAAAAGTAGAAAAAAGAGTGAAAG
IGR_2434_(TcIII-like)         ATTGAGCGTTAGAGGGAAAAAGAAG--TAAAAACAAAAAAAGTGGCAAAAAAATTGAAGG
                                                                                          

IGR_2434_(TcI_SylvioX10)      GAGAAATAACAAT-----------------ACACGAACGAAAAGAAGT------------
IGR_491_(TcI_JRcl4)           ------------------------------------------------------------
IGR_491_(TcI_SylvioX10)       ------------------------------------------------------------
IGR_491_(TcII-like)           ------------------------------------------------------------
IGR_491_(TcII)                ------------------------------------------------------------
IGR_2434_(TcII-like)          GAAGAAAAGTGGTGTTTTGTTGCGTAAGCGACACGGAAAGAAAGAAA------------G
IGR_2434_(TcII)               GAAGAAAAGTGGTGTTTTGTTGCGTAAGCGACACGGAAAGAAAGAAA------------G
IGR_2434_(TcI_JRcl4)          GAAGAAAAGCGGTGTTTTGTTGCGTAAGCGACACGGAAAGAAAGAAAGGAAGGAAGGAAA
IGR_2434_(TcIII-like)         GAAGAAAAGCGGTGTTTTGTTGCGTAAGCGACACGGAAAGAAAGAAA---------GAAA
                                                                                          

IGR_2434_(TcI_SylvioX10)      ------------------------------------------------------------
IGR_491_(TcI_JRcl4)           ------------------------------------------------------------
IGR_491_(TcI_SylvioX10)       ------------------------------------------------------------
IGR_491_(TcII-like)           ------------------------------------------------------------
IGR_491_(TcII)                ------------------------------------------------------------
IGR_2434_(TcII-like)          AAAGGAGGGCCGAAGTTATTGCACCGAGCAGCCGGGGAATACAACCGGAGAATTTTTAAA
IGR_2434_(TcII)               AAAGGAGGGCCGAAGTTATTGCACCGAGCAGCCGGGGAATACAACCGGAGAATTTTT-AA
IGR_2434_(TcI_JRcl4)          GAGGGAGGGCCGAAGTTATTGCACCGAGCAGCCGGGGAATACAACCGGAGAATTTTTTAA
IGR_2434_(TcIII-like)         GAGGGAGGGCCGAAGTTATTGCACCGAGCAGCCGGGGAATACAACCGGAGAATTT---AA
                                                                                          

IGR_2434_(TcI_SylvioX10)      ------------------------------------------------------------
IGR_491_(TcI_JRcl4)           ------------------------------------------------------------
IGR_491_(TcI_SylvioX10)       ------------------------------------------------------------
IGR_491_(TcII-like)           ------------------------------------------------------------
IGR_491_(TcII)                ------------------------------------------------------------
IGR_2434_(TcII-like)          AAAAAGGAACCCGCGTTGAAGGAATAGGCTTCTCTGTCTCTCTGTCTGTCTGTCAGTCTG
IGR_2434_(TcII)               AAAAAGGAACCCGCGTTGAAGGAATAGGCTTCTCTGTCTCTCTGTCTGTCTGTCAGTCTG
IGR_2434_(TcI_JRcl4)          AAA--GGAACCCGCGTTGAAGGAATAGGCTTGTCTGTCCGTCTATCTGTCCGTCTGTCTG
IGR_2434_(TcIII-like)         AAAGGGGAACCCGCGTTGAAGGAATAGGCTTGTCTGTCTGTC------------------
                                                                                          

IGR_2434_(TcI_SylvioX10)      ------------CACTTGCCGCTA-------------GGGGTAGGGAAAACAGCGGAAAA
IGR_491_(TcI_JRcl4)           ------------TTCTTGAAGCAT------------------------------------
IGR_491_(TcI_SylvioX10)       ------------TTCTTGAAGCAT------------------------------------
IGR_491_(TcII-like)           ----------------TGAAGTAT------------------------------------
IGR_491_(TcII)                ----------------TGAAGCAT------------------------------------
IGR_2434_(TcII-like)          TCTGTCTGTC--TGTGTGAAGCAAAGTGGGGAAATTTGGAGGAGGAAAAGAAGAAGAAG-
IGR_2434_(TcII)               TCTGTCTGTC--TGTGTGAAGCAAAGTGGGGAAATTTGGAGGAGGAAAAGAAGAAGAAGA
IGR_2434_(TcI_JRcl4)          TCTGTGTGTGTGTGTTTGAAGCAAAGAGGGGAAATTTGGAGGAGGAAAAGAAGAAAAAGG
IGR_2434_(TcIII-like)         ------------TGTGTGAAGCAAAGAGGGGAAATTTGGAGGAGGAAAAGGAGAAAAGGA
                                              **  *                                       

IGR_2434_(TcI_SylvioX10)      AAAAGAGATACA------------------------------------------------
IGR_491_(TcI_JRcl4)           ------------------------------------------------------------
IGR_491_(TcI_SylvioX10)       ------------------------------------------------------------
IGR_491_(TcII-like)           ------------------------------------------------------------
IGR_491_(TcII)                ------------------------------------------------------------
IGR_2434_(TcII-like)          -----AAAAAAAAAGCGGCGGGAATTTGCATGGAAACCGGAACAACGAAGGCAAAAAGAA
IGR_2434_(TcII)               AAAAAA-------AGCGGCGGGAATTTGC-------------------------------
IGR_2434_(TcI_JRcl4)          AAAAAAAAAAAA-AGCGGCGGGAAGTTGCACGGAAACCGGAACAACGAAGGCAAAAAGAA
IGR_2434_(TcIII-like)         AAAAAAAAAAAAAAGCGGCGGGAATTTGCACGGAAACCGGAAAAACGAAGGCAAAAAGAA
                                                                                          

IGR_2434_(TcI_SylvioX10)      -----
IGR_491_(TcI_JRcl4)           -----
IGR_491_(TcI_SylvioX10)       -----
IGR_491_(TcII-like)           -----
IGR_491_(TcII)                -----
IGR_2434_(TcII-like)          CAGAA
IGR_2434_(TcII)               -----
IGR_2434_(TcI_JRcl4)          CAGAG
IGR_2434_(TcIII-like)         CAGAG
                                   
