# Supplementary material for: A Genome-Wide Analysis of Genetic Diversity in Trypanosoma cruzi Intergenic Regions
Source: PLoS Negl Trop Dis. 2014 May 1;8(5):e2839. doi: 10.1371/journal.pntd.0002839 (PMC4006747; doi:10.1371/journal.pntd.0002839)
Supplement: Dataset S1 — Intergenic regions from unrelated loci that share blocks of significant sequence similarity. The file contains i) a spreadsheet summarizing listing the non-allelic, non-homologous IGR regions that share significant blocks of sequence similarity; ii) multiple sequence alignments where these unrelated IGRs were aligned to highlight the portion of the IGR that is shared; and iii) a figure in PDF format that shows the alignment in context. The alignments are provided in CLUSTAL format (.clw) and as colored renderings in PNG format, as produced by Jalview (purine/pyrimidine color scheme, only applied to regions of the alignment with 90% identity). The IGR IDs listed in each alignment correspond to those in Table S3. (ZIP) [file pntd.0002839.s010.zip › Dataset S1/alignments/entire-IGR/IGR_Group_3.clw]

CLUSTAL W (1.81) multiple sequence alignment

IGR_892_(TcIII-like)      -------------------------------------------------------TGTAT
IGR_1408_(TcII)           ------------------------------------------------------------
IGR_6694_(TcII-like)      ATAAAAGCGGAGCAAGATCCAGTCAAGACTGAAAAAAAAAGAAGTAGAGACAAAATACAC
IGR_6694_(TcII)           ATAAAAGCAGAGCAAGATCCAGTCAAGACTGAAAAAAAAAGAAGTAGAGACAAAATACAC
                                                                                      

IGR_892_(TcIII-like)      ACATATATATTTATATAAGGAGGATGAGAGGAGAGGAAAATGGAATGGAACGGGGTGAAG
IGR_1408_(TcII)           ---------CCCAAATTGCGAGAGAGAAAGGAAAGAGAAA--------------------
IGR_6694_(TcII-like)      ATAAATATATCCACAGTATTAAAAACAACCAAAAAAAGAATGCAATGAAAAGAAAGAGAG
IGR_6694_(TcII)           ATAAATATATCCACAGTATTAAAAACAACCAAAAAAAGAATGCAATGAAAAGAAAGAGAG
                                      * *     *     *    * *    **                    

IGR_892_(TcIII-like)      GG--------------AATTCGTTGTGTTCCACAGCTGTGGCTCATTGGCAGC------T
IGR_1408_(TcII)           -----------------------------------------CTCGTT--CAAC-------
IGR_6694_(TcII-like)      GGGTAAAAAAAAAATAAAGGGGTGAGGATCCAGACGTCGGACGCATTTTCGACACAAAGT
IGR_6694_(TcII)           GGGT--AAAAAAAATAAAGGGGTGAGGATCCAGACGTCGGACGCATTTTCGACACAAAGT
                                                                   * * **  *  *       

IGR_892_(TcIII-like)      TTATTGGTGCTTT-------GCAAGCTCTTCCCTGTA--------ATGTTGGGTGTGGGT
IGR_1408_(TcII)           -----------------------------TCCCTA-------------------------
IGR_6694_(TcII-like)      TTCCTTGTGTTTGATTAAAAGAAAAACAATCACTACAGACGCGGCATACACGTTTTTTTT
IGR_6694_(TcII)           TTCCTTGTGTTTGATTAAAAGAAAAACAATCACTACAGACGCGGCATACACGTTTTTTTT
                                                       ** **                          

IGR_892_(TcIII-like)      GATGGATGGTGGATGGCAGGGGGGGGGGAGGGGAATATTGTCTGAGCGCA----------
IGR_1408_(TcII)           ------------------------------------------------------------
IGR_6694_(TcII-like)      AAAAGCCGAAGGCGGTGTGGGTGCAGTAATGAACCTGACATAGCAGCGCATTTCGTTATA
IGR_6694_(TcII)           AAAAGCCGAAGGCGGTGTGGGTGCAGTAATGAACCTGACATAGCAGCGCATTTCGTTATA
                                                                                      

IGR_892_(TcIII-like)      -TTTGTTTGAT-----------GTCTCTTGC--------------------ATAATGGTG
IGR_1408_(TcII)           -TTTGT----------------GTCTCTTTTTGCCG---------------TTTTGGGGG
IGR_6694_(TcII-like)      TTTTGTTTTCTTTGGATTGCCAGCCTCTTTCTTCCAACTGCGATGCTTTATTTTTGGACG
IGR_6694_(TcII)           TTTTGTTTTCTTTGGATTGCCAGCCTCTTTCTTCCAACTGCGATGCTTTATTTTTGGACG
                           *****                * *****                       *   *  *

IGR_892_(TcIII-like)      TTATTCATGCGATGCGAAGAAGTTCCAACGCCACACGCATA-------------------
IGR_1408_(TcII)           TACGGCATGC--------------------------------------------------
IGR_6694_(TcII-like)      TAAAATATTCGGTTTGCAGATCTTCTTAAAATTTAAGCAGAGGTCCAACCACCGAACAAG
IGR_6694_(TcII)           TAAAATATTCGGTTTGCAGATCTTCTTAAAATTTAAGCAGAGGTCCAACCACCGAACAAG
                          *     ** *                                                  

IGR_892_(TcIII-like)      --------------CATACATATAC----------ACACACAGGAAAAAAAAAAAAAAAG
IGR_1408_(TcII)           ----------------TTCAT------------TGGCGGCGGGGGAAACGGACACGTGGG
IGR_6694_(TcII-like)      AAAAAAAAAGAAACCGTTCATGTGTGTTGTACCTGGAAAAGAGGAAAAAGGAAACAAGCG
IGR_6694_(TcII)           -AAAAAAAAGAAACCGTTCATGTGTGTTGTACCTGGAAAAGAGGAAAAAGGAAACAAGCG
                                          * ***                     ** ***   * *     *

IGR_892_(TcIII-like)      AAAGTGAAAGT-------AAATGGAGGGAATGCC-----------TTTTTAGTGAATATT
IGR_1408_(TcII)           AGGGCAAAACG-------AATTGAACG---------------------------------
IGR_6694_(TcII-like)      ATAGTCAAACGAAAAAAAAAAAAAAAGGATCGCCACGATATCATACCGTTAATGGACAGT
IGR_6694_(TcII)           ATAGTCAAACG----AAAAAAAAAAAGGATCGCCACGATATCATACCGTTAATGGACAGT
                          *  *  ***         **    * *                                 

IGR_892_(TcIII-like)      -------TCAATGTTTTTTTTTTTTGTTATTGTTGTTTGTCTTTTCCTGTTATATGAAGC
IGR_1408_(TcII)           -------TCATTCTTTTTTTTTTTAGTCCCCGCTTTGTGGCAGCATC-------------
IGR_6694_(TcII-like)      GCGAAAATTGCTGAATTTGTCTTCAGTTCCTCCC-----TCCCCCTC-------------
IGR_6694_(TcII)           GCGAAAATTGCTGAATTTGTCTTCAGTTCCTCCC-----TCCCCCTC-------------
                                 *   *   *** * **  **             *     *             

IGR_892_(TcIII-like)      AAAGTTTTTTATTTTTATTACTATTATTTTTTTTTTTTTTTTTTGGTTGTAAAAAAAAAG
IGR_1408_(TcII)           ----CCCTTCCTTTTT-------------TTCTTCTTTTTATTCCCCCATAGAATTCTCC
IGR_6694_(TcII-like)      ----CTTTTGCTGTTTGCTCC--------TCATTTTTTTTTTTTTCTAGTAAACTGCGGT
IGR_6694_(TcII)           ----CTTTTGCTGTTTGCTCC--------TCATTTTTTTTTTTC--TAGTAAACTGCGGT
                                 **  * ***             *  ** ***** **      ** *       

IGR_892_(TcIII-like)      AAAAACATGTG--GAGGGAATGTGCACCCGGTTGAGGCTTAAATCAGTGAATGGGTGTTT
IGR_1408_(TcII)           AAGAACTTGTGGAAAAAAAAAATGCGCGCAGATGCGAC-CGAGAAAGTGAAAAGGAG-AG
IGR_6694_(TcII-like)      GAGAATTTGAG--AA-------------CATATGAGGC-TAAATAAATGGGTGATTG-TA
IGR_6694_(TcII)           GAGAATTTGAG--AA-------------CATATGAGGC-TAAATAAATGGGTGATTG-TA
                           * **  ** *   *             *   ** * *   *   * **       *   

IGR_892_(TcIII-like)      TTATTCATCTGCC-CTGTTTTGTTACAAATAACTTGAATTTTTTGTCTCCAATGATGCCA
IGR_1408_(TcII)           TTGTTTTTATATTTCGATCGCTTGGCCGAAGGCTCGG----TATGCCTTCCACGGCGGCG
IGR_6694_(TcII-like)      TTGTCCATCTATCATTGTTTCTTTGTCTGTAACTGGAG---TTGGGTTTCAAGGCTATTG
IGR_6694_(TcII)           TTGTCCATCTATCATTGTTTCTTTGTCTGTAACTGGAG---TTGGGTTTCAAGGCTATTG
                          ** *   * *       *    *         ** *     *  *  * * * *      

IGR_892_(TcIII-like)      CGTTGGAGGGTGGC--AGGCGTAGTTCTTCTTAAGGTCCACCCCAACTCCCCAATCCACT
IGR_1408_(TcII)           CGCCGGAA-ATAGCGAAGGCGTTTTTATTT------------------------------
IGR_6694_(TcII-like)      CGTTGAAAGGTAGCGAGGAAGTTTTTTTTCTATAAATTC---------------------
IGR_6694_(TcII)           CGTTGAAAGGTAGCGAGGAAGTTTTTTTTCTATAAATTC---------------------
                          **  * *   * **   *  **  ** **                               

IGR_892_(TcIII-like)      GCTAAGACTGACCTCCACACTGTGGTGTGCGTGCGTGCGTGCGTGCGCGTGGCGGTTTTA
IGR_1408_(TcII)           ---AAGAATG--------------------------------------------------
IGR_6694_(TcII-like)      ---AAGGATG--------------------------------------------------
IGR_6694_(TcII)           ---AAGGATG--------------------------------------------------
                             ***  **                                                  

IGR_892_(TcIII-like)      AATGGCAATGAATACCGCCACTTCTTGACTGCAAAAGAAACCCCGGGTTTAGGGATTGGT
IGR_1408_(TcII)           ----------------GC------------------------------------------
IGR_6694_(TcII-like)      ----------------GCTACTTCCCAAT-----AAAAAGTACCGG--------------
IGR_6694_(TcII)           ----------------GCTACTTCCCAAT-----AAAAAGTACCGG--------------
                                          **                                          

IGR_892_(TcIII-like)      TTATGAGAGAATTGGTTTACTGGCGTGTACGTGGGTCGGAGGTGAATCGAAC-----CCG
IGR_1408_(TcII)           ------------------------------------------------------------
IGR_6694_(TcII-like)      ----GAATGGAAGGGATATTAGGCACACACTTTGGACAGCAATTCCACCAACACGCTCCG
IGR_6694_(TcII)           ----GAATGGAAGGGATATTAGGCACACACTTTGGACAGCAATTCCACCAACACGCTCCG
                                                                                      

IGR_892_(TcIII-like)      AAGTGATTGGAGATGTTGGGCGAATTGAGTTGGAGTAATTTTGTCTTCTCGTGTTTCTTT
IGR_1408_(TcII)           ------------------------------------------------------------
IGR_6694_(TcII-like)      AATTGCTTG----------------------------ACCTTTACGTATACTATTTCCCA
IGR_6694_(TcII)           AAGTGTTTG----------------------------ACTTTTACGTATACTATTTCCCA
                                                                                      

IGR_892_(TcIII-like)      TTTTTTCTTTTCTTCATCCATTCAAGGATGGCCGCTTCTCTCTCTACACAT---------
IGR_1408_(TcII)           --------------------------------CGCTTCTTTCTCTACAAAT---------
IGR_6694_(TcII-like)      TGGTGGGTCTCGATGAACGGGATTGACCTTGTCGTGTCGGATGGTGCAGATGATAGGATG
IGR_6694_(TcII)           AGGTGGGTCTCGATGAACGGGATTGACCTTGTCGTGTCGGATGGTGCAGATGATAGGATG
                                                          **  **      * ** **         

IGR_892_(TcIII-like)      -------------------------------------------CCTCTGGCTGGCCACAG
IGR_1408_(TcII)           -------------------------------------------CCTCTGGCTGGCCACGG
IGR_6694_(TcII-like)      CAGCACGATGACGCGGTGTGCGAAAGCGCGGCGGGCATGCGCACTCCGAGCTGGCCACAG
IGR_6694_(TcII)           CGGCACGATGACGCGGTGTGCGAAAGCGCGGCGGGTATGCACGCCCCGTGCTGGCCACAG
                                                                     *  *  ********* *

IGR_892_(TcIII-like)      TTT-TTGGCGAGTCATCTCTCACCACGCATAAACACGGCGAGGGCAATTGGACGGATGCG
IGR_1408_(TcII)           TTCGTGGGCGAGCCATCTCTCACCACGCATGAACGCGGCGGGGGCGATTGGACGGGGGCA
IGR_6694_(TcII-like)      TTT-TTGGCGAGTCATCTCTCATCACCCATGAAAGCGGCGAGGGCAATTGGATGGAGGCG
IGR_6694_(TcII)           TAT-TTGGCTGGCCA--TCTCATCACCCATGAAAGCGGCGAGGGCGATTGGATGAGGACA
                          *   * ***  * **  ***** *** *** **  ***** **** ****** *    * 

IGR_892_(TcIII-like)      GGACATGTTGGCCGCTGAAAATCTGAATTCTCAGCGCGACAATGCCCAGGCCATCGGGGA
IGR_1408_(TcII)           GGGCATGCTAACCACCAAAAATCTGAATTTTCGGCACGACTATGCCCAGGCCGCCGGGGA
IGR_6694_(TcII-like)      GGGCATGTTGGCCGCTGAAAATCTGAATTTTCGGCACGACTATTCTCAGGCCACCGGGGA
IGR_6694_(TcII)           GGGCATGTTGGCCGCTGAAAATCTGAATTTTTGGCACGACTATTCTCACACCACCGGGGA
                          ** **** *  ** *  ************ *  ** **** ** * **  **  ******

IGR_892_(TcIII-like)      TCAACAGCATCTTTGCGCTCTCTCTTCAATGCACAGCTTGTGGCCTAGGAGAAGAGGGAC
IGR_1408_(TcII)           CCACCAGCATCTTTGCGCTCTCT--TCAATGCGCAACTGGCGGCTCAGGAGAAGAGCGAC
IGR_6694_(TcII-like)      GCACCATCATCTTTGCGCTCTCTC-TCATTGCGCAGCTGGCGGCCCAGGAGAAGAGGGAC
IGR_6694_(TcII)           GCACCAGCATCTTTGCGCTCTCT--TCAATGCGCAGCTGGCGGCTCAGGAGAAGAGGGAC
                           ** ** ****************  *** *** ** ** * ***  ********** ***

IGR_892_(TcIII-like)      TCCG----TGTGATCCTCGCGGAAGAGCTCTCCGCGAGAAGTGCAGGACTTTTGGGAAAA
IGR_1408_(TcII)           GCCGGCTTTCCAAACGCGCCTGAGGGCCCTTCCGCGAGAAGTGCAGGACTTTTGGGAAAA
IGR_6694_(TcII-like)      TCCG----TGCGACCCTCGC-GAAGGGCCTTCCGCGAGAAGTGCAGGACTTTTGGGAAAA
IGR_6694_(TcII)           TCCG----TGCGACCCTCGC-GGAGGGCCTTCCGCGAGAAGTGCAGGACTTTTGGGAAAA
                           ***    *   * *    * *  *  *  ******************************

IGR_892_(TcIII-like)      GGAGACGCGACCGTTGACGAGGAAGAGGCTTGGAGAAGCCAGCGCTGCCCGAGTTCACCC
IGR_1408_(TcII)           GGAGACGCGACCGTTGACGAGGGAGAGGCTTGGAGAAGCCAGCGCCGCCCGAGTTCACCT
IGR_6694_(TcII-like)      GGAGACGCGACCGTTGACGAGGGAGAGGCTTGGAGAAGCCAGCGCCGCCCGACTTCACCT
IGR_6694_(TcII)           GGAGACGCGACCGTTGACGAGGGAGAGGCTTGGAGAAGCCAGCGCCGCCCGAGTTCACCT
                          ********************** ********************** ****** ****** 

IGR_892_(TcIII-like)      CCCAACCGCGTGGTGTCAACTCCCTGGCGTCCAAGCGTCGCCTTGTCCCGTGGGAAACTC
IGR_1408_(TcII)           CCCAACCGCGGGGTGGCAACTCCCTGGTGTCCAAGCGTCGCCTTGTCCCGTGGGAAACTC
IGR_6694_(TcII-like)      CCCAACCGCGGGGTGGCAACTCCCTGGTGTCCAAGCGTCGCCTTGTCCCGTGGGAAACTC
IGR_6694_(TcII)           CCCAACCGCGGGGTGGCAACTCCCTGGTGTCCAAGCGTCGCCTTGTCCCGTGGGAAACTC
                          ********** **** *********** ********************************

IGR_892_(TcIII-like)      CTAGCATCCTCTTTTTTGCAACGGCGGCGGGGACGATGGTGGTGGCCGTGAGCCCCCCGA
IGR_1408_(TcII)           CTAGCATCCTCGTTTTTGCGACGGCGGCGGGGAAGATGGTGGTGGCCGTGAG-CTCCCGA
IGR_6694_(TcII-like)      CTAGCATCCTCGTTTTTGCGACGGCGGCGGGGAAGATGGTGGTGGCCGTGAG-CTCCCGA
IGR_6694_(TcII)           CTAGCATCCTCGTTTTTGCGACGGCGGCGGGGAAGATGGTGGTGGCCGTGAG-CTCCCGA
                          *********** ******* ************* ****************** * *****

IGR_892_(TcIII-like)      ATGCATGCGTTCCTCCACTTGCCCAGGGCTCCGCCAACGACGTGCCGAGCCGGGAATTCT
IGR_1408_(TcII)           ATGCATGCGTTCCTCCACTTGCCCGGGGCTCCGCCAACGACGTGCCGAGCCGGGAATTGT
IGR_6694_(TcII-like)      ATGCATGCGTTCCTCCACTCGCCCAGGGCTCCGCCAACGACGTGCCGAGCCGGGAATTGT
IGR_6694_(TcII)           ATGCATGCGTTCCTCCACTCGCCCAGGGCTCCGCCAACGACGTGCCGAGCCGGGAATTGT
                          ******************* **** ********************************* *

IGR_892_(TcIII-like)      CGGGGGATGGGGGGAAGCCCCGGGTTCCTCATTCACGACGCGGCTAAATGGGTCTCTCGT
IGR_1408_(TcII)           CGGGGGATGGGGGGAAGCCCCGGGTTCCGCATTCACGACGCGGCTGAATGGGTCTCTCGT
IGR_6694_(TcII-like)      CGGGGGATGGGGGGAAGCCCCGGGTTCCGCATTCACGACGCGGCTAAATGGGTCTCTCGT
IGR_6694_(TcII)           CGGGGGATGGGGGGAAGCCCCGGGTTCCGCATTCACGACGCGGCTAAATGGGTCTCTCGT
                          **************************** **************** **************

IGR_892_(TcIII-like)      TCCCAGAGTGGGGCTTGCAGGCTCTGGAGCTGCTGCTGCGCAGGAGCCCGGCGACTGGGG
IGR_1408_(TcII)           TCCCAGAGTGGGGCTTGCAGGCTCTGGAGGTGCTGCTGCGCAGGAGCCCGGCGACTGGGG
IGR_6694_(TcII-like)      TCTCAGAGTGGGGCTTGCAGGCTCTGGAGCTGCTGCTGCGCAGGAGCCCGGCGACTGGGG
IGR_6694_(TcII)           TCTCAGAGTGGGGCTTGCAGGCTCTGGAGCTGCTGCTGCGCAGGAGCCCGGCGACTGGGG
                          ** ************************** ******************************

IGR_892_(TcIII-like)      ATAGGAATCCACACATGTTCAGGAGGCGCTCGCGAGTCCCATGGGATGGATCGGGATGGG
IGR_1408_(TcII)           ATAGGAATCCACACATGTTCAGGAGGCGCTCGCGAGCCCCATGGGATGGGTCGGGATGGG
IGR_6694_(TcII-like)      ATAGGAATCCACACATGTTCAGGAGGCGCTCGCGAGCCCCATGGGATGGGTCGGGATGGG
IGR_6694_(TcII)           ATAGGAATCCACACATGTTCAGGAGGCGCTCGCGAGCCCCATGGGATGGGTCGGGATGGG
                          ************************************ ************ **********

IGR_892_(TcIII-like)      CGGTGATCTTGGTGCGCCGTCGTCGGTGGTGTTGAATTTCAGCGACGCCCTGCGCACGAC
IGR_1408_(TcII)           CGGTGATCTTGATGCGCCGTCGTCGGTGGTGTTGAATTTCAGCGACGCCCTGCGCACGAT
IGR_6694_(TcII-like)      CGGTGATCTTGGTGCGCCGTCGTCGGTGGTGTTGAATTTCAGCGACGCCCTACGCACGAT
IGR_6694_(TcII)           CGGCGATCTTGGTGCGCCGTCGTCGGTGGTGTTGAATTTCAGCGACGCCCTACGCACGAT
                          *** ******* *************************************** ******* 

IGR_892_(TcIII-like)      GACTTTTGGGTGACATGCCCCAGCATTTTCATGATGGTGCCGCGTTCATGTTTGCACAGG
IGR_1408_(TcII)           GACTTTTGGGCGGCGCGCCCCAGCATTTTCATGATGGGGCCGCGTTCATTTTTGCACAGG
IGR_6694_(TcII-like)      GACTTTTGGGCGGCGCGCCCCAGCATTTTCATGATGGGACCGCGTTCATGTTTTCACAGG
IGR_6694_(TcII)           GACTTTTGGGCGGCGCGCCCCAGCATTTTCATGATGGGACCGCGTTCATGTTTTCACAGG
                          ********** * *  *********************  ********** *** ******

IGR_892_(TcIII-like)      ACTATGGACGAGGCGGGCGCGTTGGCAAATTCTACCCAGCCGCTGACCGTGAAGGAGCAG
IGR_1408_(TcII)           ACTATGTACGAGACGGGCGCGTTGGCAAATTCTACCCAGCCGCTGACCGGGAAGGAGCAG
IGR_6694_(TcII-like)      ACTATGTACGAGGCGGGCGCGTTGGCAAATTCTACCCAGCCGCTGACCGGGAAGGAGCAG
IGR_6694_(TcII)           ACTATGTACGAGGCGGGCGCGTTGGCAAATTCTACCCAGCCGCTGACCGGGAGGGAGCAG
                          ****** ***** ************************************ ** *******

IGR_892_(TcIII-like)      CGAGCACGATCTTCTCGTGGCCGGCTGTATGGGTTATTTGGGCAATAAGCATCTTGGGGC
IGR_1408_(TcII)           CGAGCACGATCTTCTCGTGGCCGGCTGTGCGGGTTATTTGGGCAATAAGCGTCTTGGGGC
IGR_6694_(TcII-like)      CGAGCACGATTTTTTCGTGGCCGGCTGTGCGGGTTATTTGGGCAAGAAGCGTCTTGGGGC
IGR_6694_(TcII)           CGAGCACGATTTTTTCGTGGCCGGCTGTGCGGGTTATTTGGGCAAGAAGCGTCTTGGGGC
                          ********** ** **************  *************** **** *********

IGR_892_(TcIII-like)      TTCTTGGCGGTAGTGGATGCTCACGGGGCATCCCCCTGATTGGATCTGCGCGCAGCCTTT
IGR_1408_(TcII)           TTCTTGGCGGCAGTGGATG-----------TGCTGCTGCGTAGCCTCGCGGGATG-----
IGR_6694_(TcII-like)      TTCTTGGCGGCAGTGGATGCTCACGGGGCATCCCCCTGATTGGATTTGCGCGCTGCCGTT
IGR_6694_(TcII)           TTCTTGGCGGCAGTGGATGCTCACGGGGCATCCCCCTGATTGGATTTGCGCGCTGCCGTT
                          ********** ********           * *  ***  * *    *** *  *     

IGR_892_(TcIII-like)      TTTGACTGAGCGCACCCAGTGGGGCGCGAAGA--TTCGTTTTTTGCGGGACGCGGAC---
IGR_1408_(TcII)           TTTG------------CCGCAAGGCGTGTGGGTTTTTGTGTGCGCCGTGTCTC-------
IGR_6694_(TcII-like)      TTTGACTGAGCGCACCCAGTGGGGCGCGAAGACTTTT-TTTTTGCCGTGTCACGGTCACC
IGR_6694_(TcII)           TTTGACTGAGCGCACCCAGTGGGGCGCGAAGACTTT--TTTTTGCCGTGTCACGGTCACC
                          ****            * *   **** *  *   **  * *    ** * * *       

IGR_892_(TcIII-like)      ------------------------------GTTGGCTGAGGTG---GAGGTGAC-CACCG
IGR_1408_(TcII)           ------------------------------GTTGC-----------GGGGTTCCGCGCCG
IGR_6694_(TcII-like)      CGCATGGAGGCGCTGGTGTTGGAGAAGAGGGTTGCCGAACGTGCCCGGGTTGCCGTGCGG
IGR_6694_(TcII)           CGCATGGAGGCGCTGGTGTTGGAGAAGAGGGTTGCCGAACGTGCCCGGGTTGCCGTGCGG
                                                        ****            * * *  *   * *

IGR_892_(TcIII-like)      CC-------------------GAATTA----------TTTTGTAATAGATACATGTACGT
IGR_1408_(TcII)           CA----------GCTTGTGGGGGGTCG----------GTTTGGCA-----------CCGT
IGR_6694_(TcII-like)      CCATCGGCGACTGCGAGTCAGGGGTTGCAACCCGCACTTTTCTCG-----GCGTGTCCTT
IGR_6694_(TcII)           CCATCGGCGACTGCGAGTCAGGGGTTGCAACCCGCACTTTTCTCG-----GCGTGTCCTT
                          *                    *  *             ***                * *

IGR_892_(TcIII-like)      TG-----TCTATCCGACTGTAAATGAT--------------TTCTGCATCCAACATGCAT
IGR_1408_(TcII)           TTATTCTTTTACG-------------TTCGCGCCGTCCCGATTTTGCGCGGAAGCCGCTT
IGR_6694_(TcII-like)      TGGTCATTCTTCGCGATCGGGGGTGTTGGGCGCTGCGCCTACTTGGTATTTACGCAGCAC
IGR_6694_(TcII)           TGGTCATTCTTCGCGATCGGGGGTGTTGGGCGCTGCGCCTACTTGGTATTTACGCAGCAC
                          *      * *                *               *  *     *    **  

IGR_892_(TcIII-like)      GTGTCTGTTTT-------------------------------TCTTTTATTTCTCTCACA
IGR_1408_(TcII)           G-GTCTTTTTGATGGGGAAAGGAGAGCAAAAAGGAAGTAAAATTTTTTGTTTGCGTCAGA
IGR_6694_(TcII-like)      GCTTTTTTTTTGCGGTGCCGG--------------------ATGGTTCATTTTTCCTCGT
IGR_6694_(TcII)           G-CTTTTTTTTGCGGTGCCGG--------------------ATGGTTCATTTTTCCTCGT
                          *  * * ***                                *  **  ***        

IGR_892_(TcIII-like)      CTCCCCTTGCCATTTGTTTTCTT---------------------TTTTTTTTTTTTTCTT
IGR_1408_(TcII)           CT-----------TCGTGCGCTTGAAGGCGCGGTCCCTGCATACTTCCTTTTTTCCCCTC
IGR_6694_(TcII-like)      TGGCGTTTGCCAATTATGTGCCGCAAGGCGTGAATTTCCGTGTGGGCATTGCGTTGTTGC
IGR_6694_(TcII)           TGGCGTTTGCCAATTATGTGCCGCAAGGCGTGAATTTCCGTGTGGGCATTGCGTTGTTGC
                                       *  *   *                           **   *      

IGR_892_(TcIII-like)      TGTGTACTTGTTTGCGAATGCAGCATGAAATAGTAACGACTGACAGCAACAGCCCAGAAA
IGR_1408_(TcII)           CGGGTCCC----------GGAAGCCCGGCGTAAAAGCG------CGCAACAACT------
IGR_6694_(TcII-like)      GGGGCGCCGCCTTGTGAAGGGGGCTGTGCGGAATTGCG------CGCTTCGGCTTGGAGG
IGR_6694_(TcII)           GGGGCGCCGCCTTGTGAAGGGGGCTGTGCGGAATTGCG------CGCTTCGGCTTGGAGG
                           * *  *            *  **       *    **       **  *  *       

IGR_892_(TcIII-like)      ACAATAACAAATTTATTTGAGCTTTTTTTTTTTTTTTTTGTGTGTGTGTGTGTGTGTTTG
IGR_1408_(TcII)           ------------------GTGCGTCTCCGTTTTTTT------------------------
IGR_6694_(TcII-like)      A----GTTCGATTTGATGGCGTGTTTTTTTTTTTTTTGCATTTACA-------ACATTCA
IGR_6694_(TcII)           A----GTTCGATTTGATGGCGTGTTT---TTTTTTTTGCATTTATA-------ACATTCA
                                            * *  * *   *******                        

IGR_892_(TcIII-like)      TGTGGTTTTAGCTTTGCGTAGCACGTCCCGATACATTTTCCCGCCAAGCAGCCGGGAGAC
IGR_1408_(TcII)           ------------------------------------------------CATAACGGACGT
IGR_6694_(TcII-like)      CGCACTTTTTTTTTT------TACACTCGCGGTCACAGAACAACCTTGCAGAC--GACCT
IGR_6694_(TcII)           CGCACTTTTTTTTTT------TACACTCGCGGTCACAGAACAACCTTGCAGAC--GACCT
                                                                          **     **   

IGR_892_(TcIII-like)      ATCGCCTGACGGGACTTACA--TCGTAGCAACACGCCGAAGGAA-----------ATTCG
IGR_1408_(TcII)           AATATGTAATA-----------TTTAAACAATGTAAAAAAAAAAAATACA-----GCCCA
IGR_6694_(TcII-like)      AACACGTCGTGGCACCTTCAGTTCTGATTAAT-TGGCAAAGAGTGAGGCGGAGGCGCCTG
IGR_6694_(TcII)           AACACGTCGTGGCACCTTCAGTTCTGATTAAT-TGGCAAAGAGTGAGGCGGAGGCGCCTG
                          *     *               *   *  **       **                    

IGR_892_(TcIII-like)      GCTGTTTC---TGTTTCGGTCTCCTCGCCATTCGCAGGCGTCAGTGCGGTTTAACAGGCA
IGR_1408_(TcII)           GATGGCGCACTGGTGGCCCAAGCCCTGCCAC------ACCTC--------TTTACAAAC-
IGR_6694_(TcII-like)      GCTGTTGC---GGGGCCCGAAAGGCTGCCAATTGTTGATTTC--------TCAATGAGCC
IGR_6694_(TcII)           GCTGTTGC---GGGGCCCGAAAGGCTGCCAATTGTTGATTTC--------TCAATGAGCC
                          * **   *    *   *         ****          **        *  *    * 

IGR_892_(TcIII-like)      AACGCAACGTGGGGGAGTTTCCCAGCAAAGAACGTTG-------GTGACTTTTGGCGGCG
IGR_1408_(TcII)           ------CCTTTTTTAAATTTGCGA--AAACAACTCTGAA-----ATGGCTGTCAGTAAAT
IGR_6694_(TcII-like)      CGGCTGCTTTATAATGAATTATGAGCTATTACTTTTACGGGTCTATGGGTGTTGGAGACA
IGR_6694_(TcII)           CGGCTGCTTTATAATGAATTATGGGCTATTACTTTTACGGGTCTATGGGTGTTGGAGACA
                                   *        **       *  *    *         **  * *  *     

IGR_892_(TcIII-like)      AAACGACCGAGAGACGGAGTGGAG-GGACAAACAGCAG----------TAAAAAAAAAAA
IGR_1408_(TcII)           AAATAAATAAATAATAAATAAATCCGG--AAACGGTGGTTGCCGCCCTCGAAAAAAAAAA
IGR_6694_(TcII-like)      CATCGGCTGAGTTGTGGAGAATTTCGGGTAAAC---------------CGAACCAAAATG
IGR_6694_(TcII)           CATCGGCTGAGTTGTGGAGAATTTCGGGTAAAC---------------CGAACCAAAATG
                           *       *       *       **  ****                 **  ****  

IGR_892_(TcIII-like)      -----------------------------AAAAGAAAAAATAACAGCAACAAAGAG----
IGR_1408_(TcII)           AAATACTCCTATTCCCTCTCTCCTCCCATAAGAAAAACAACTACAACAACAAATGGCCAA
IGR_6694_(TcII-like)      GGTCTATCTTCTTGCTTTTTTTTTTTTTGAAGAGGGGAGAAGACTTCATCCGGGCGCATA
IGR_6694_(TcII)           GGTCTATCTTCTTGCTTTTTTTTTTTG--AAGAGGGGAGAAGACTTCATCCGGGCGCATA
                                                       ** *      *  **  ** *     *    

IGR_892_(TcIII-like)      -----AAGGAAAAAGACAGTGAGAAGAGGATTCTTTGGCTTC------------------
IGR_1408_(TcII)           TGTTTAAGTGTAAATAAAAGAAAAACGGGA------------------------------
IGR_6694_(TcII-like)      TATAAATATATATTTACAGGCAGGCAGGGACTCATTCTCTTCTATTTTTTTTTGTGCCTA
IGR_6694_(TcII)           TATAAATATATATTTACAGGCAGGCAGGGACTCATTCTCTTCTATTTTTTTTTGTGCCTA
                               *     *   * *   *     ***                              

IGR_892_(TcIII-like)      ------------------------------------------------------------
IGR_1408_(TcII)           ------------------------------------------------------------
IGR_6694_(TcII-like)      ATTTTTTTTTTCTATATATATATTTGTGGCTTGTTTGCAACCAGCCTTTAGGGGTTTTAA
IGR_6694_(TcII)           A-TTTTTTTTTCTATATATATATTTGTGGCTTGTTTGCAACCAGCCTTTAGGGGTTTTAA
                                                                                      

IGR_892_(TcIII-like)      ---------------------------AAAAATTTTTGTCTTTTTTTAA-------ATTT
IGR_1408_(TcII)           ------------AGAACAAATACAGAGGATATTTTCTCCCTCTCT-----------ACCG
IGR_6694_(TcII-like)      GTGGTGTATATGTGAATACATACACA-TACATCATTTATATTTCTTAGGAGAAAGGGTTT
IGR_6694_(TcII)           GTGGTGTATATGTGAATACATACACA-TACATCATTTATATTTCTTAGGAGAAAGGGTTT
                                                      * *   * *   * * *               

IGR_892_(TcIII-like)      TTTGAGGAAGG
IGR_1408_(TcII)           TATTTG-----
IGR_6694_(TcII-like)      TGTTTGAGAGG
IGR_6694_(TcII)           TGTTTGAGAGG
                          * *  *     
