# Supplementary material for: A Genome-Wide Analysis of Genetic Diversity in Trypanosoma cruzi Intergenic Regions
Source: PLoS Negl Trop Dis. 2014 May 1;8(5):e2839. doi: 10.1371/journal.pntd.0002839 (PMC4006747; doi:10.1371/journal.pntd.0002839)
Supplement: Dataset S1 — Intergenic regions from unrelated loci that share blocks of significant sequence similarity. The file contains i) a spreadsheet summarizing listing the non-allelic, non-homologous IGR regions that share significant blocks of sequence similarity; ii) multiple sequence alignments where these unrelated IGRs were aligned to highlight the portion of the IGR that is shared; and iii) a figure in PDF format that shows the alignment in context. The alignments are provided in CLUSTAL format (.clw) and as colored renderings in PNG format, as produced by Jalview (purine/pyrimidine color scheme, only applied to regions of the alignment with 90% identity). The IGR IDs listed in each alignment correspond to those in Table S3. (ZIP) [file pntd.0002839.s010.zip › Dataset S1/alignments/entire-IGR/IGR_Group_7.clw]

CLUSTAL W (1.81) multiple sequence alignment

IGR_973_(TcIII-like)      AATTTTCCTTAACTCCCCAATTACCCATACACATTGCAAATAAGTTCTAATTTTAATCAT
IGR_982_(TcII-like)       ------------------------------------------------------------
IGR_982_(TcIII-like)      ------------------------------------------------------------
                                                                                      

IGR_973_(TcIII-like)      GTCAGTCACGCAAGTACACTCTTTTCTCATACCAATGGGCTGCTGTAGGTATGAAGATGA
IGR_982_(TcII-like)       ------------------------------------------------------------
IGR_982_(TcIII-like)      ------------------------------------------------------------
                                                                                      

IGR_973_(TcIII-like)      GGCAGAAAAAGCGGACAGAAGCAAATAAACAGCTATATTGAATGGAAGCAAATGAAGTAT
IGR_982_(TcII-like)       ---------------CACCAGCA-------------------------CGAATAAAG---
IGR_982_(TcIII-like)      ---------------CACCAGCA-------------------------CGAATAAAG---
                                         **  ****                         * *** ***   

IGR_973_(TcIII-like)      GGCTCTTTCCCACCCACCCCCCACTCGCTAAATTATGATCCCAGGCATCCTACGTACAAA
IGR_982_(TcII-like)       -------------------TCCAGCGGCTAACACATGAATAAAGGC--------------
IGR_982_(TcIII-like)      -------------------CCCAGCGGCTAACACATGAATAAAGGC--------------
                                              ***   *****   ****    ****              

IGR_973_(TcIII-like)      TAAGAAGAAAGAGGCGGAGAACAACGACATCAAAAAGGAAAACAACCAAAATAAAAAAGG
IGR_982_(TcII-like)       ----------GAGGCGGAG-----------------------------------------
IGR_982_(TcIII-like)      ----------GAGGCGGGG-----------------------------------------
                                    ******* *                                         

IGR_973_(TcIII-like)      GGAATAGAAAGGACAAATGGGAGAACAAAAACAGAAAACTAAAAATATTAAGAGAAACAG
IGR_982_(TcII-like)       ----------GGACAAATGCGG--------------------------TGGGTGCGGCAG
IGR_982_(TcIII-like)      ----------GGACAAATGCGA--------------------------TGGGTGCGGCAG
                                    ********* *                           *  * *   ***

IGR_973_(TcIII-like)      CGAGTTGAGCTTTTTTACCTTCCTCTGCTTTTTTTTTTTTTTTTTTTAGAA--ATACATT
IGR_982_(TcII-like)       CG--------TTTTCTAACAGTGACGGATTT-----------------GAACCAAACATT
IGR_982_(TcIII-like)      CG--------TTTTCTAACATTGACGGATTT-----------------GAACCAAACATT
                          **        **** ** *     * * ***                 ***  * *****

IGR_973_(TcIII-like)      TCTACGGCGGGAGTGTGGTTGAGTGTGGGTGTTTTCTTGTGGTTTTTTCGTGTTTTTTTT
IGR_982_(TcII-like)       C------------TGTGTTCAA--------------------------------------
IGR_982_(TcIII-like)      C------------TGTGTTCAA--------------------------------------
                                       **** *  *                                      

IGR_973_(TcIII-like)      TTTTTTTTTCCTTTTCCCCTCCTTTTTGTGTAGATGAGTATATGAGTGCATAGGATTTGA
IGR_982_(TcII-like)       -------TTCTTCTTCCC------------------------------------------
IGR_982_(TcIII-like)      -------TTCTTCTTCCC------------------------------------------
                                 *** * *****                                          

IGR_973_(TcIII-like)      TTTTGATGTGATGGTTCGTTTTTTTTTTTTTTTATATTCATTTTCTTATTGGTGCAATTT
IGR_982_(TcII-like)       ----------------------TTTTTTTTTT--AATCCATTTTCTTATTGGTGCAATTT
IGR_982_(TcIII-like)      ----------------------TTTTTTTTTTTATATTCATTTTCTTATTGGTGGAATTT
                                                **********   ** **************** *****

IGR_973_(TcIII-like)      TTTGGAGGGA--AGAGTGTGCGGCATTTATGAATGGAGGGGGAGGGAAGGAGGAGTCAAC
IGR_982_(TcII-like)       TTTGTAGAGAAGAGAGTGTGCGGCATTTATGAGTGGAGGGGGAGGGGAGGAGGAGTCAAC
IGR_982_(TcIII-like)      TTTGGAGAGA--AGAGTGTGCGGCATTTATGAATGGAGGGGGAGGGAAGGAGGAGTCAAC
                          **** ** **  ******************** ************* *************

IGR_973_(TcIII-like)      GATGGATGGTGCCTCTTTTTTGAACGTTCCCGCCCACCCGAGTTTCGGTTGCCCGATTTT
IGR_982_(TcII-like)       GATGGATGGTGCCTCTTTTTTGAACCTTCCCGCCCACTTGAGTTTCGGTTGCCTGATTTT
IGR_982_(TcIII-like)      GATGGATGGTGCCTCTTTTTTGAGCCTTCCCGCCCACTCGAGTTTCGGTTGCCCGATTTT
                          *********************** * ***********  ************** ******

IGR_973_(TcIII-like)      TCTCTTAAAAGACACCGCCTTGGAGGGCAGCGAGTGCAGTTTCTTTTTATTTCTCATTCC
IGR_982_(TcII-like)       CCTCTTAAAAGACACCGCCTTGGAGGGCAGCGAGTGCAGTTTCTTTTTATTTTTCATTCC
IGR_982_(TcIII-like)      TCTCTTAAAAGACACCGCCTTGGAGGGCAGCGAGTGCAGTTTCTTTTTATTTTTCATTCC
                           *************************************************** *******

IGR_973_(TcIII-like)      ACCCGCCCACTCCCT---CACCACCACCACCACTACTACTGTGACTCTCCGCATGGGGGG
IGR_982_(TcII-like)       ACCCGCCCACTCCCTCACCACCACCACCACCACTACTACTGTGACTCTCCGCATGGAGGG
IGR_982_(TcIII-like)      ACCCGCCCACTCCCT---CACCACCACCACCACTACTACTGTGACTCTCCGCATGGAGGG
                          ***************   ************************************** ***

IGR_973_(TcIII-like)      GAGTTTTGTTGGCTGCGAGGCTCCCCCTTTTTTTTTTTTTTTAGGGACCGCCGCTTCGTG
IGR_982_(TcII-like)       GAGTTTTGTTGGCTGCAAGGCTCCCCC-TTTTTTTTTTTTTTAGGGACCGCCGCTTCGTG
IGR_982_(TcIII-like)      GAGTTTTGTTGGCTGCGAGGCTCCCCC----CTTTTTTTTTTAGGGACCGCCGCTTCGTG
                          **************** **********     ****************************

IGR_973_(TcIII-like)      GGGTCCGCAGCGCGCCCGGTTTTCATAGGACGAGCCTCAATGGACCGATTGGTTTACTGA
IGR_982_(TcII-like)       GGGTCCACAGCGCGCCCGGTTGTCATAGGACGAGCCTCAATGGACCGATTGGTTTACTGA
IGR_982_(TcIII-like)      GGGTCCGCAGCGCGCCCGGTTTTCATAGGACGAGCCTCAATGGACCGATTGGTTTACTGA
                          ****** ************** **************************************

IGR_973_(TcIII-like)      TGTATGGGCGTGGGGTGAATTTTTTCACTACGAGTGCGGGGGCTGCCAGGCGCACTGAAC
IGR_982_(TcII-like)       TGTATGGGCGTGGGGTGAATTTTTTCACTACGAGTGCGGGGGCTGCCAGGCGCACTGAAC
IGR_982_(TcIII-like)      TGTATGGGCGTGGGGAGAATTTTTTCACTACGAGTGCGGGGGCTGCCAGGCGCACTGAAC
                          *************** ********************************************

IGR_973_(TcIII-like)      CCAGCCGTCATCTCCCCACCGTTGCCCCCTTCTCTGTCTGTGGGAATAGGGGGGACCAGG
IGR_982_(TcII-like)       CCAGCTGTCATCTCCCCACCGTTG-CCCCTTCTCTGTCTGTAGGAATAGGGGGGACCAGG
IGR_982_(TcIII-like)      CCAGCCGTCATCTCCCCACCGTTGCCCCCTTCTCTGTCTGTAGGAATAGGGGGGACCAGG
                          ***** ****************** **************** ******************

IGR_973_(TcIII-like)      CCGCATCCCGGCGCACATTACTTTCTTTTC-----TTTTCTTTTTTTACCCTCCTCTT-T
IGR_982_(TcII-like)       CCGCATCCCGGCGCACATTACTTTCTTTTCTTTGTTTTCTTTTTTTTACCCTCCTCCC-T
IGR_982_(TcIII-like)      CCGCGTCCCGGCGCACATTACTTTCTTTTC-------------TTTTACCCTTCTCCCTT
                          **** *************************             ********* ***   *

IGR_973_(TcIII-like)      CCCCTTTTTTTTTGTGTTTGTTTGTTTTTGTTTTGTTTTGTGCAGTTGTCATCTTTTCTG
IGR_982_(TcII-like)       CCCCTCTTTTTGCGTTTGTTTGTGTTTTTTTTTTTTTTTTTCCCG----CATCGTTTTTT
IGR_982_(TcIII-like)      CCCCTCTTTTTGCGTTTG----------------TTTTTTTCCCG----CATCTTTTTTT
                          ***** *****  ** *                  **** * * *    **** *** * 

IGR_973_(TcIII-like)      TTTGTGCCCCCGAATTCTTTTTTTTTTCTTTACTTTTTTT--------------------
IGR_982_(TcII-like)       TC-----------ATCGTTTTTTTTTTTTTTTTTTTTTGTGAGTTGTCAAGAGCCGTCAC
IGR_982_(TcIII-like)      CC-----------ATCGTTTTTTTTTTTTTTTTTTTTTGTAAGTTGTCAAGAGCCGTCAC
                                       **  ********** ***  ***** *                    

IGR_973_(TcIII-like)      ------------------------------------------TTTTCCATTTACT-----
IGR_982_(TcII-like)       GCACGACGCACAGCGGTGCATGTTGGTTGGCGGGCACGACGACTTTACATCGCCTCCGCG
IGR_982_(TcIII-like)      GCACGACGCACGGCGGTGCATGTTGGTTGGCAGGCACGACGACTTTACATCGCCTCCGCG
                                                                     *** ***   **     

IGR_973_(TcIII-like)      ------------------------------------------------------------
IGR_982_(TcII-like)       GAGTTGGTGGCGGGGGGGGGAGGGGGAGTCCAAAAAGAAGAAAACAAAAACAAAAACAAC
IGR_982_(TcIII-like)      GAGGTGGTGGC---GGGGGGAGGGGGAGCCCAAAAAGAAGAAA--AAAAACAAAAACAAA
                                                                                      

IGR_973_(TcIII-like)      ------------------------------------------------------------
IGR_982_(TcII-like)       AACAACAACATGGGAGCATGAGGATGTGGCGAGGAATAAAAGAAAAGAAAAAAAA-----
IGR_982_(TcIII-like)      AACAGCAACGTGGGAACATGAGGATGTGGCGAAGAATAAAAAAAGAAAAAAAAAACGGGC
                                                                                      

IGR_973_(TcIII-like)      ------------------------------------------------------------
IGR_982_(TcII-like)       ------AAAAAAGAAGAACTCGAGTTAACACGTGTGTGATCGCGTGGCACCTGAAAAGAA
IGR_982_(TcIII-like)      GAAACCCAAAGAGAAGAACTCGAGTTAACATGTGTGTGATCGCGTGGCACCTGAAAAGAA
                                                                                      

IGR_973_(TcIII-like)      ------------------------------------------------------------
IGR_982_(TcII-like)       AGATAAAAAAAAATAATGAAACCTAAATAAATAAATTAAAAAAAAAGAAAAAGTGGGGAG
IGR_982_(TcIII-like)      AGAT-AAAAAAAATAATGAA--------AGTTAAATTAAAGAAAAAAAAAA---------
                                                                                      

IGR_973_(TcIII-like)      --------GGAGCGCT----GAGGTTTT-----------------CTTTTTTTTTTCTTT
IGR_982_(TcII-like)       GGGGCGGGGGAGGGTTGGAGGAGGTGTTGAGAAGTCCC-------TTTTTTTTTTTTTTT
IGR_982_(TcIII-like)      -GGGCGGGGGAGGGTTGGAGGAGGTGTTGAGAAGTCCCTTTTTTTTTTTTTTTTTTTTTT
                                  **** * *    ***** **                  ********** ***

IGR_973_(TcIII-like)      TTTCGTTGCCGTTTGTTGTTGTTGCCGTTCTGC--------TTTATGCAACGCTCCCTG-
IGR_982_(TcII-like)       GTTTGGCGGCATGCGCTGCCTGTGAGTTTGTGCGCATGTCTGTTGGGCGGCGTGGCTGGA
IGR_982_(TcIII-like)      GTTTGGCGGCATGTGCTGCCTGTGTCTTTGTGCGCATGTCTGTTGGGCGGCGTGGCTGGA
                           ** *  * * *  * **    **   ** ***         **  **  **   *  * 

IGR_973_(TcIII-like)      ------------------CAATTTTCTCTGGCGGGCTGCTTGTGGAGTACGTTCA-----
IGR_982_(TcII-like)       AGGAAAAAAACTGGCGGGAAAAGGCGGTGGGGGAGTTGGTGATGGGACGCAAACAATAAA
IGR_982_(TcIII-like)      AGGAAAAAA---------AAATGCTGGCGGGGGAGTTGGTGATGGGACGCAAACAATAAA
                                             **        ** * * ** *  ***    *   **     

IGR_973_(TcIII-like)      -------TGCGACA---------------------------------AGATT--------
IGR_982_(TcII-like)       TAAATAGTGGGAGAGAAGGAGAGAAGAGGG-----------------GGATT----TGGA
IGR_982_(TcIII-like)      TAAATAGTGGGAGAGAAGGAGAGAAGAGGGGAGGGGGGGGGGGACGTGGATGTGGATGGA
                                 ** ** *                                  ***         

IGR_973_(TcIII-like)      ------------------------CCAGCGAAAAACGG----AATGCCTTTAAATG----
IGR_982_(TcII-like)       TGGGTGGAGAAAATAAAAGTTGCGCCCACGAGAGACGGCGAAGACGACTGTAAATGGCGA
IGR_982_(TcIII-like)      TGGATGGAGAAAATAAAAGTTGCGCCCACGAGAGACGGCGAAGACGACTATAAATGGCGG
                                                  **  *** * ****     * * ** ******    

IGR_973_(TcIII-like)      ----------------------------AAGAGAGAGGGAGAGAGAAAT-----------
IGR_982_(TcII-like)       AATAAAATAA---TAAAAAAAAAAAAAAAAAGGGGATGAACAAAGAAATAAGCAACGACG
IGR_982_(TcIII-like)      AATAAAATAAAATTAAAAGAAAAAAAAAAAAACAGATGAAAAAAGAAAT----AACGCCG
                                                      **    ** * * * ******           

IGR_973_(TcIII-like)      ------------------------------------------------------------
IGR_982_(TcII-like)       ACGATGACGACATCAAAAACAACAACAACAAAAAATAAAAAATAAAAAATAAAAAACAGC
IGR_982_(TcIII-like)      ACGATGACGACATCAAAAACAACAACAAACGACA---------AAAAAAAAAACAACAGC
                                                                                      

IGR_973_(TcIII-like)      ------------------------------------------------------------
IGR_982_(TcII-like)       AGCAGCAGCAGCAGCAAGAAATGAATAAACATCAACCGAGAAAAAAAAAAGAAAAAAAAA
IGR_982_(TcIII-like)      GGCAGCAGCAGCGGCAAGAAATGAATAAAAATTAAACG-----------AAAAAAAAAAG
                                                                                      

IGR_973_(TcIII-like)      -----AAAAGGAAA------------AGTGCATGGAGGCA--------------------
IGR_982_(TcII-like)       AGAAGAAAAGAAAAGAAATATGCATGAGTGAATGAACACA------ACATATATGCATAT
IGR_982_(TcIII-like)      AAAAGAAAAGAAAAGAAATATACGTGAGTGAATGAACACAACATATACATATATGCACAT
                               ***** ***            **** *** *  **                    

IGR_973_(TcIII-like)      ------------------------------------------------------------
IGR_982_(TcII-like)       ATTTATGTTTACATCTTCCCCTTCCCCTCTTTCCCCTCTCTCTCTCTCTCTCTCACCGTC
IGR_982_(TcIII-like)      ATTTATATTTACATCTTCCCCTTCGC-------------CTCTCTCCCTCTCTCACCGTC
                                                                                      

IGR_973_(TcIII-like)      -------------------------------------GGGAGAGGAA---------CCGC
IGR_982_(TcII-like)       TCCCCCAATCAACAACAGCAATAAACAACAGAAGAGGGGAAGAGGAAGGAATGGAAGGGA
IGR_982_(TcIII-like)      TCCCCCAATCAACAGGAGCAATAAACAACAGAAGAGGGGAAGAGGAA----------TGA
                                                               ** *******           * 

IGR_973_(TcIII-like)      GAGGAAGGCGGAAAAAACAAGATTGAACGGAGGAT--GAAAAAACAACAAAATAAA----
IGR_982_(TcII-like)       AAGGAAGGGAAAATGGAGTGGGCTTGACGGATGGCCAGAGAAAACAACAAAAACA-----
IGR_982_(TcIII-like)      AGGGAAGGGAAAATGGAGTGGGCTTGACGGATGGCCAGAGAAAACAAAAAAAAAAAAACA
                            ******   **   *   *  *  ***** *    ** ******* ****  *     

IGR_973_(TcIII-like)      -ACAAAAAAAAGAAATGTATAATGTT-----------TTGAT-------------AACAT
IGR_982_(TcII-like)       -ACAACAAAAAGACAAGAAAATTGGCA------GGGGTTGATGTAACGGGAAGGAGACAT
IGR_982_(TcIII-like)      CACAACAAAAAGGCAAGAAAATTGGCAGGGGGGGGGGTTGATGTAACGGGAAGGAGACAT
                           **** ******  * * * * **             *****              ****

IGR_973_(TcIII-like)      GCTTGCGTGGC--------------------------------------TTAT-----CC
IGR_982_(TcII-like)       G--GGCATGGCCTCCTCGACGGTGGTGACTATTA--------TTATTA-TTATTATTTTC
IGR_982_(TcIII-like)      G--GACATGGCCTCCTCGACGGTGGTGACTGTTATTTATTATTTATTATTTATTATTATC
                          *    * ****                                      ****      *

IGR_973_(TcIII-like)      ACGC------------CTGGGGATACAAAG------------------------------
IGR_982_(TcII-like)       ACGCACACGAGAGAAATTGAGGAAAGAAAGAAAGGAAGAAAAA-----AAAAAAAAGAAG
IGR_982_(TcIII-like)      ACGCACACGAGAGAAGTTGAGGAAAGAAAGAAAGAAAGAAAGAAAAACAAAAAGAAGAAG
                          ****             ** *** * ****                              

IGR_973_(TcIII-like)      ------------------------------------------------------------
IGR_982_(TcII-like)       AAAAAAGCCATCAAAGAAACCCAATAGACACACAC--------------ACAAAAAGATA
IGR_982_(TcIII-like)      AAAAAAGCCATCAAAGAAATCCAATAGACACACACAAACACACAAACAAACAAAACGATA
                                                                                      

IGR_973_(TcIII-like)      --------------------------------TTGTGTGCGCCTGCGTAC----------
IGR_982_(TcII-like)       TATATATATTTGTATATATGTATTTTTTTATATTTTATACGCGTATATATAAAAAAAAAA
IGR_982_(TcIII-like)      TATTTAAATATGTAT-------TTTTTTTATATTTTATACGCGTATTTAT-AAAAAGAAA
                                                          ** * * *** *   **           

IGR_973_(TcIII-like)      -----------------------TGTTT--------------------GGCA--------
IGR_982_(TcII-like)       AAAAAACATATAAATGGGGAGGATGTTGATGATGTGGTCTGAATTTGAGGCACGTGGAAG
IGR_982_(TcIII-like)      AAAAAACATATAAATGGGGAGGATGTTGATGATGTGGTCTGAATTTGAGGCACGTGGAGG
                                                 ****                     ****        

IGR_973_(TcIII-like)      -GGTGTTTTGTTTTGTTTGTTTGTTTGT----TTGTTTTTTTGTT---------------
IGR_982_(TcII-like)       TGATGTTTTTTTTTTTTTTTTCTTTT------TTCTTCTTTTATTAAATGACTCTCTTCC
IGR_982_(TcIII-like)      TGATGGTTTTTCTTTTTTTTCTTTTTTTCTTCTTCTTCTTTTATTAAATGACTCTCTTCC
                           * ** *** * ** *** *   ***      ** ** **** **               

IGR_973_(TcIII-like)      --------------------TTCTGTTTT-------------------------------
IGR_982_(TcII-like)       TATGT---------------TTTGGTATTGTCGTTGCTGCTTCCTTTTCATTCCGCATCC
IGR_982_(TcIII-like)      TCTTTTTTTTTTTTTTTTTCTTTTGTATTGTCGTTGCTGCTTCCATTTCATTCCGCATCC
                                              **  ** **                               

IGR_973_(TcIII-like)      ---------------TCTCTTCT---------GCTGCGGAAATTTTATT-----------
IGR_982_(TcII-like)       CCCCTCCTTAACCCCCCTCTTCTTCTCTTAAAGCCGTGAAGTTTTTACTCGACGCAACG-
IGR_982_(TcIII-like)      CCCCTCCTTAACCCCCCTCTTCTTCTCTTAAAGCCGTGAAGTTTTTACTCGACGCAACGG
                                          *******         ** * * *  ***** *           

IGR_973_(TcIII-like)      -----------------------------TTATTTTTTTCATTTTTCTTCTTTTTTTTTC
IGR_982_(TcII-like)       -----ACACACACACACACGCATTTGTGGTGATTTCCCCCCTTTTTTTTTTTTTTTTTTT
IGR_982_(TcIII-like)      CACACACACACACACACACGCATTTGTGGTGGTTTCCC---------TTTTTTTTCTTTT
                                                       *  ***            ** ***** *** 

IGR_973_(TcIII-like)      TTATT-------------------------------------------------------
IGR_982_(TcII-like)       TTGTTATCAAAACCGATAATAAAAAAAAAAAAAAGAAAAAAAGAGGGAAAATTGGGGAGG
IGR_982_(TcIII-like)      TTGGTATCAAAACCGAT----------AAAAAACAAAAAAAAGAGAGAAAATTGGGGAGG
                          **  *                                                       

IGR_973_(TcIII-like)      ----------TTTGGTTTGGTTTGTACTGTACGT----------------------GTGG
IGR_982_(TcII-like)       AGGCAACCGCTGCGGTTTGGGCTGCGGAGGACGCACACGGGAGGGGGGAGAGGA--AGGA
IGR_982_(TcIII-like)      AGGCAACCGCTGCGGTTTTGGCCGCGGAGGACGCACACGGGAGGGGGAGGAGGAGGAGGA
                                    *  ***** *   *    * ***                         * 

IGR_973_(TcIII-like)      GATCTACGCTGTGCGACATGCGA----------TACTACTGTTGCGTGCCAAACA-----
IGR_982_(TcII-like)       GACATGCGCCG-ATGATAAGGAAGGAGGAGTTTTTCCTCAATTGGGTGCCAAACACACCA
IGR_982_(TcIII-like)      GGCATGCGCCG-GTGATAAGGAAGGAGGAGTTCTTCCTCAATTGGGTGCCAAACGCACCA
                          *   * *** *   ** * *  *          * *  *  *** *********      

IGR_973_(TcIII-like)      -AACAGCAAGTGGCG---------GTGGTGGGGGGCG-----------------------
IGR_982_(TcII-like)       GAGCACTGAGCGGCGTTGTGTCTTGCGGGAAGGAACGGGAATGAATGGGTTGAATGGATG
IGR_982_(TcIII-like)      GAGCACTGAGCGGCGTTGTGTCTTGCGGGAAGGAACGGAAA---------TGAATGGATG
                           * **   ** ****         * **   **  **                       

IGR_973_(TcIII-like)      -GTAGCGAGAA-------GC---TAAAGCAC-----------------------------
IGR_982_(TcII-like)       CGTAAAGAAAATTCCCTCGCATGTAAAACACCGGGGACTCGTGTGGATCCCGCAACAACA
IGR_982_(TcIII-like)      CGTAACGAAAA-TCCCTCGCATGTAAAACACCGGGGACTCGTGTGGATCCCGCAACAACA
                           ***  ** **       **   **** ***                             

IGR_973_(TcIII-like)      ------------------------------------------------------------
IGR_982_(TcII-like)       CC-------ACA--------AATAATAGTAATAATGCGGAAACCCCCC----CCAACAAC
IGR_982_(TcIII-like)      ACAACACAAACAATAATAATAATAATAGTAATAATGCGGAAACCCCCCAACAACAACAAC
                                                                                      

IGR_973_(TcIII-like)      -ACAGGAAGAGAAAA------------GAGAGGGAGTC-----CGTGAGACGGGGGGA--
IGR_982_(TcII-like)       AACAG-AAAAGAAAAAAAAAAAAAAGTGGGAGGGAGGCGTTTGCGGGAGATGTGCAGAGA
IGR_982_(TcIII-like)      AACAACAACCGAAAAAAAAAAAAAGGTGGGAGGGAGGCGTTTGCGGGAGATGTGCAGAGA
                           ***  **  *****            * ******* *     ** **** * *  **  

IGR_973_(TcIII-like)      --------------------------------GGCTC-----------------------
IGR_982_(TcII-like)       AGAACCACACGAGTGAAATGAGCGCATGAGATGACTCTTTGAAAAAAAAAAAAAAAAAAA
IGR_982_(TcIII-like)      AGAACCACACGAATGAAATGAGCGCATGAGATGACTCTTTG-AAAAAAAAAAAAAGAAAA
                                                          * ***                       

IGR_973_(TcIII-like)      -AGAAGGAACAACGAGGGTTG---------------------------------------
IGR_982_(TcII-like)       AAAAAGAAAAGAAGAGAGTGGAATGAAACCCCTATTTTTTTCTTTTCCTCGCATCCCCGA
IGR_982_(TcIII-like)      AAAGAGAAAAGAAGGGAGTGGAATGAAACCCCCATTTTTTCCCTTTTCTCGCATCCCCGA
                           *  ** **  * * * ** *                                       

IGR_973_(TcIII-like)      --------GGAAAAGCAG--------------------AGCGACTAGGCATA--------
IGR_982_(TcII-like)       AAAGATGTGAAGAAGCGGAAGGAAGGGGAAGAAAAAGAAAAGAATGCGCACGTAAATCCC
IGR_982_(TcIII-like)      AAAGATGTGAAGAAGCGG-----AGGGAAAAGAAAAGAAAAGAATGCGCACATAAATTCC
                                  * * **** *                    *  ** *  ***          

IGR_973_(TcIII-like)      ---------------------------------------TTACTTGCG----ATCAC---
IGR_982_(TcII-like)       CTTTTCTTTTTTTGTGTGTGTCTGTGTGTGTGTGTGCGTTTGTTTGCGGAACATCATTTC
IGR_982_(TcIII-like)      CTTTTTT---------------------TGTGTGTATTTTTCTTTGCGGAACATCATTTT
                                                                 **  *****    ****    

IGR_973_(TcIII-like)      ------------------------------------------------------------
IGR_982_(TcII-like)       CATTTTTTGGGTGCCTGCTGGCGTTTTTCTTTTCGTGTGACTTTTTAGTTTTCCTTT---
IGR_982_(TcIII-like)      CATTTTTTGGGTGCCTGCTGGCGTTTTTCTTTTCGTATGACTTTTTGGTTTTTCTTTTTT
                                                                                      

IGR_973_(TcIII-like)      -----------------------------------------GCATCCATACGCCC-----
IGR_982_(TcII-like)       ---------TCTTTCTCTCTCTCCATCTTTTTGAAAGCGTGGCGTTCGTGTGCCCAATTG
IGR_982_(TcIII-like)      TTTTTTCTCTCTCTCTTTCTCTCTGTCTTTTTGAAGGCGTGGCGTTTGTGTGCCCGTTTG
                                                                   ** *   *  ****     

IGR_973_(TcIII-like)      ------------------------------------------------------------
IGR_982_(TcII-like)       TGGTGGTGTTTGTGTGCATCATCTACCGTACTTATCGCCATTTTTTCCTTTTTTTTGTGT
IGR_982_(TcIII-like)      TGGTGGTGTTTGTGTGCATCATCTACCGTACTTATCGCCATTTTTT--TTTTTCTTGTGT
                                                                                      

IGR_973_(TcIII-like)      ------------------------------------------------------------
IGR_982_(TcII-like)       GTGTGTTTTTGCGCGTTGTTTTTTGTTGTTTTTTTTTGGTCTTGCCGTTTTCCCTTCCCC
IGR_982_(TcIII-like)      GTGTTTTTTTTCTTGTTTTTTT------TTTTTTTCTGGTCTTGCCGTTTTCCCTTCCCT
                                                                                      

IGR_973_(TcIII-like)      ------------------------------------------------------------
IGR_982_(TcII-like)       TTTTACTTTAACCTTTTGAATTA-TTTCCTTTTCTCTCGTCTTCT---TCTTCTTCCTCC
IGR_982_(TcIII-like)      TTTCACTTTAACCTTTTGATTTATTTTTTTTTTTTCTCGTTTTCTTTCTCCTCTTCCTCT
                                                                                      

IGR_973_(TcIII-like)      ---------------------------------------------------------GCA
IGR_982_(TcII-like)       TTTTCTATGTGTAATAAATAAAGTGGGCGGCGCTCTGTATTTCTTCTTTTGGCTGCTGCG
IGR_982_(TcIII-like)      TTTTCTATGTGTAATAAATAAAGTGGGCGGCGCTCTGTATTTCTTTTTTTGGCTGCTGCA
                                                                                   ** 

IGR_973_(TcIII-like)      GTG---------------------------------------------------------
IGR_982_(TcII-like)       GTGCTGCCGTCCACCGCCGTGAGTCATTCTGCCCCTTTGGAACCTACTGTCTCTTTCTCT
IGR_982_(TcIII-like)      GTGCTGCCGTCCACCGCCGCGAGTCATTCTGCCCTTTTGGAACTTACTGTCTCTTTCTCT
                          ***                                                         

IGR_973_(TcIII-like)      ----------------------------------GAACATAG------------------
IGR_982_(TcII-like)       CTTTCTCTCTT----TGTGTATGTGTGTGTCACAAAACACGGACGCGAAACGATGCCTGG
IGR_982_(TcIII-like)      CTTTCTCTCTTTGTCTGTGTGTCTGTGTGTCACAAAACACGGACGCGAAACGATGCCTGG
                                                             ****  *                  

IGR_973_(TcIII-like)      ------------------------------------------------------------
IGR_982_(TcII-like)       ATGGATCAGGGGATTGTTACACACATTGTTGTTTGCAGTGCAGGGAGGGAGGGAGACGCC
IGR_982_(TcIII-like)      ACGGATCAGGGGATTGTTACACACATTGTTTTTTGCAGTGC----AGGGAGGGAGAAGCC
                                                                                      

IGR_973_(TcIII-like)      ---------CCAACAACT------ACAGCAGCTGA--------ATTA-------
IGR_982_(TcII-like)       AGTTTGTTTCCACCAATTGAACACACAGCCACGGGTATTATTTATTAGCCACGC
IGR_982_(TcIII-like)      AGTTTGTTTCCACCAATTGAACACACAGCCACGGGTATTATTTATTAGCTACAC
                                   *** *** *      *****  * *         ****       
