# Supplementary material for: A Genome-Wide Analysis of Genetic Diversity in Trypanosoma cruzi Intergenic Regions
Source: PLoS Negl Trop Dis. 2014 May 1;8(5):e2839. doi: 10.1371/journal.pntd.0002839 (PMC4006747; doi:10.1371/journal.pntd.0002839)
Supplement: Dataset S1 — Intergenic regions from unrelated loci that share blocks of significant sequence similarity. The file contains i) a spreadsheet summarizing listing the non-allelic, non-homologous IGR regions that share significant blocks of sequence similarity; ii) multiple sequence alignments where these unrelated IGRs were aligned to highlight the portion of the IGR that is shared; and iii) a figure in PDF format that shows the alignment in context. The alignments are provided in CLUSTAL format (.clw) and as colored renderings in PNG format, as produced by Jalview (purine/pyrimidine color scheme, only applied to regions of the alignment with 90% identity). The IGR IDs listed in each alignment correspond to those in Table S3. (ZIP) [file pntd.0002839.s010.zip › Dataset S1/alignments/entire-IGR/IGR_Group_19.clw]

CLUSTAL W (1.81) multiple sequence alignment

IGR_8824_(TcI_JRcl4)       GGAAA--GCTTTAAATTAAAA---------------------------------------
IGR_8824_(TcIII-like)      GGAAA--GCTTTAAATTTAAA---------------------------------------
IGR_3827_(TcII-like)       AAACACCTCTTCAAACTGAAATGACGCCCCACTATTTCCTTATCCAACGTGCACACGCAG
IGR_3827_(TcIII-like)      AAACACCTCTTCAAACTGAAATGACGCCCCACTATTTCCTTATCCAACGTGCACACGCAG
                             * *   *** *** * ***                                       

IGR_8824_(TcI_JRcl4)       ----------------------------AAAAAAAAAATAAATAATTGAAAATTA-----
IGR_8824_(TcIII-like)      ----------------------------AAAAAAATGAAAAGTAA---------------
IGR_3827_(TcII-like)       ACACACTACGACACACACACACACA---AAAAAAAAAAAAAAAAAAAAAGAGCTAGGGAC
IGR_3827_(TcIII-like)      ACACACTACGACAAACGCACACACACACACAAAAGAAAAAAAAAAGAAAGAGCTAGGGAC
                                                       * ****   * **  **               

IGR_8824_(TcI_JRcl4)       ----------------------------AAAATGGA------------------------
IGR_8824_(TcIII-like)      ----------------------------AAAATGGA------------------------
IGR_3827_(TcII-like)       CGGCGGACACAAAAGTAAGGTCAGTGATAGAATGGGGAGGGAGACTACAATGTTAAATCA
IGR_3827_(TcIII-like)      CGGCGGACACAAAAGTAAGGCCAGTGATAGAATGGGGAAGGAGACTACAATGTTAAATCA
                                                       * *****                         

IGR_8824_(TcI_JRcl4)       ---------------------------------------------------------TGA
IGR_8824_(TcIII-like)      ---------------------------------------------------------TGC
IGR_3827_(TcII-like)       GGGTGCATTGTATGCCGGGTTTTTGTTTGTTTTGGTTTGTTTTTTTGCTCTTCTTTCTGA
IGR_3827_(TcIII-like)      GGGTGCATTGTATGGCGGGCTTTT----------TTTTTTTTTTTTGCTCTTCTTTCTGA
                                                                                    ** 

IGR_8824_(TcI_JRcl4)       TTGCGGGAAAAGGAGGTGAGCAAGGGATAACGACGGCGCTGGACTGTT------------
IGR_8824_(TcIII-like)      TTGCGGGAAAAGGAGGTGAGCAAGGGATAACGACGGCGCTGGACTGTT------------
IGR_3827_(TcII-like)       TTATACGAAAAGGAAAAAGGAAAAAGAAAATAAAGTTGTTTTATTATT------------
IGR_3827_(TcIII-like)      TTATACGAAAAAGAAA-----AACGGAAAATAAAGTTGTTTTATTATTATTATTATTATA
                           **    ***** **       **  ** **  * *  * *  * * **            

IGR_8824_(TcI_JRcl4)       --------GCACATATATTTCAGCAC----------------------------------
IGR_8824_(TcIII-like)      --------GCGCATATATTTCAGCAC----------------------------------
IGR_3827_(TcII-like)       --TTTATTGTTTATTTATTTCTCTGCGTTTTTGGTTGTGTCACCTTTTCTTTCTTCCTTT
IGR_3827_(TcIII-like)      TATGTATTGTTTATTTATTTCTCTGCGTTTGTGGTTGTGTCGCATTTTCTTTCTTCCTGT
                                   *   ** ******    *                                  

IGR_8824_(TcI_JRcl4)       ------------------------------------------------------------
IGR_8824_(TcIII-like)      ------------------------------------------------------------
IGR_3827_(TcII-like)       GTGTGTGTGTGTGCGTGTGTGTCTGTGTGTGTGTGTGTGAATGACGCTTTCA--------
IGR_3827_(TcIII-like)      GTGTCTGTGTG------------TCTGTGTGTCTGTGTGAATGACGCTTTCACCCCCCCC
                                                                                       

IGR_8824_(TcI_JRcl4)       ---CGCACCGT--------------------TGCA---------AATGTGAAACGAAAGA
IGR_8824_(TcIII-like)      ---CGCACCGT--------------------TGCA---------AATGTGAAACGAAAGA
IGR_3827_(TcII-like)       ---CCCCCCGTATTCTATCAACTTTCTTTTCTGCATTGGGATGGGATGTACAATGAAACA
IGR_3827_(TcIII-like)      CCCCCCCCCGTATTCTATCAATTTTCTTTTCTGCA-TGGGATGGGATGTACAATGAAATA
                              * * ****                    ****          ****  ** **** *

IGR_8824_(TcI_JRcl4)       ATAAAAATAATTTAAAAAGAAAAAAAAGATAATGGGGAGG----------AGGATGATGG
IGR_8824_(TcIII-like)      ATAAAAACAATT-----AAAAAAAAAAGATAATGGGGAGG----------ATGATGATGG
IGR_3827_(TcII-like)       AGAAA------------AAAAAAAGGAGGGAATAAGACGGGCCTCTATCAACAACCATGC
IGR_3827_(TcIII-like)      CGAAAAAAAA----AAAAAAAAAAGGAGGGAATAAGACGGGCCTCTATCAACAACCATGC
                             ***            * *****  **  ***  *  **          *  *  *** 

IGR_8824_(TcI_JRcl4)       A------------------GATTTCAAAGGGAGAATAATTAGGACGAAGTGAGAAATGAA
IGR_8824_(TcIII-like)      A------------------GATTTCAAAGGGAGAATAATTAGGACGAAGTGAGAAATGAA
IGR_3827_(TcII-like)       ATGCA--------------TATATATATATGTATATGTATATATATGCATGCTAAATGAT
IGR_3827_(TcIII-like)      ATGCATGGATGCATATACGGATATATGGATATATATATATATATATGTATGCCAAATGAT
                           *                   ** *          **   **        **  ****** 

IGR_8824_(TcI_JRcl4)       TG---------------------------------------------GAGTGCATT----
IGR_8824_(TcIII-like)      TG---------------------------------------------GAGTGCATT----
IGR_3827_(TcII-like)       TGTCATCCCATTGTTATTATTATTATTATTATTTTTATCCCTTTTTTGTGTGTATTCTC-
IGR_3827_(TcIII-like)      TGTCATCCCATTGTTATTATTATTATTATTG---TTATCCCTTTTTTGTGTTTATTCTCA
                           **                                             * **  ***    

IGR_8824_(TcI_JRcl4)       ----AAAAAGGAAAAAAAGAAAGAAAAAAAGTG---------------------------
IGR_8824_(TcIII-like)      ----AAAAAGAAGGAAAAAAAAAGAAAGAG------------------------------
IGR_3827_(TcII-like)       ----ATATAAAAAAAAAAAAAAAAAAAAAAAAGTTTTTTTTACAGATTTTATTGTGTGCG
IGR_3827_(TcIII-like)      GGAAAAAAAAGAAGAAAAAAAAGAAAAAAAAATTGTTTTTTTCAGATTTTAT--------
                               * * *  *  **** ***  *** *                               

IGR_8824_(TcI_JRcl4)       ---------------GGGTTTTTTCTGTTCTCTCATTTGCT--------TCATGCGTGT-
IGR_8824_(TcIII-like)      ---------------GGGCTTGTTCTGTTCTCTCATTTGCT--------CCATGCGTGT-
IGR_3827_(TcII-like)       TGTATGTGCGTGTGTGAATTTGTTTAGTTGCTTTATTTGCTTATTTTTGCCATGTGCGCA
IGR_3827_(TcIII-like)      TGTATGTGCGTGTGTGAATTTGTTTCGTTGCTTTCTTTGCTTATTTTTGCCATGTGCGCA
                                          *   ** **  ***   *  ******         **** * *  

IGR_8824_(TcI_JRcl4)       -------------------------TGTTGTT-------GTTGTTGTTTTTTTCGTAGAG
IGR_8824_(TcIII-like)      -------------------------TGTTGTTT---------GTTTTTTTTTTCGTAGAG
IGR_3827_(TcII-like)       TCTTTGAGAGGTTTGTATCCGGGGGTATTGCTTCAGGGAGCAGTTATTCTGTGCGAAGAG
IGR_3827_(TcIII-like)      TCTTTTATAGGTTTGTATCCGGGGGTATTGCTTCAGGGGGCAGTTATTCTGTGCGAGGAG
                                                    * *** *          *** ** * * **  ***

IGR_8824_(TcI_JRcl4)       AAG---------------------------------------------------------
IGR_8824_(TcIII-like)      AAG---------------------------------------------------------
IGR_3827_(TcII-like)       AGAGGGCGGAAGGAAATTAGGTGGTGGTGGTGGTGGGGGTGGGGGTAATGCGCCACCTCT
IGR_3827_(TcIII-like)      AGAGGGCGGAAGGAAGTTGGGTGGTGGTGGTGGT---GGTGGGGGTAATGCGCCACCTCT
                           *                                                           

IGR_8824_(TcI_JRcl4)       ----------------------------------------------------------TA
IGR_8824_(TcIII-like)      ----------------------------------------------------------TA
IGR_3827_(TcII-like)       TTTTCGTTACACCCCTTCACACTGTGCGTCGCACGCCCTTTACTTTGCCTTTTTTTTCTA
IGR_3827_(TcIII-like)      TTTTAGTTACACCCCTTCACACTGTGCGTCGCACGCCCTTTACTTTGCCTTTATTTTCTA
                                                                                     **

IGR_8824_(TcI_JRcl4)       TCCGTG------------------------------------------------------
IGR_8824_(TcIII-like)      TCCGTG------------------------------------------------------
IGR_3827_(TcII-like)       CCCCTGTATTTTTTTTTTTTTTTTTTTTTTTTTTCTCTCCTCCCTCCCCTGGAGTCATTT
IGR_3827_(TcIII-like)      TCCCTGTATTTTTTTGTTTTTGTTTGCT--------------------------------
                            ** **                                                      

IGR_8824_(TcI_JRcl4)       ------------------------------------------------TTTGTGTGCCTG
IGR_8824_(TcIII-like)      ------------------------------------------------TTTGTTTGCTTG
IGR_3827_(TcII-like)       TTTTTTTTTTTTGTTTGTTTGTTTGCTCTTTTCTCGTTTGTTTTGT--TTTGTTTGTCTG
IGR_3827_(TcIII-like)      ----------------------------TTTTCTCGTTTGTTTTGTTTTTTGTGTGTCTG
                                                                           ***** **  **

IGR_8824_(TcI_JRcl4)       TGTGTGT-------ATTAATT---------------------------------------
IGR_8824_(TcIII-like)      TGTGTGT-------ATTAATT---------------------------------------
IGR_3827_(TcII-like)       CATGTGTGAAGGCCATTCGTTGCTCTCCTTTCACTCGCCCTTTGCAGATTGTGGTGGCGG
IGR_3827_(TcIII-like)      CATGTGTGAGGGCCATTCGTTGCTCTCCTTTTACTCGCCCTGTGCGGATTGTGGCGGCGG
                             *****       ***  **                                       

IGR_8824_(TcI_JRcl4)       ------------------------------------------------------------
IGR_8824_(TcIII-like)      ------------------------------------------------------------
IGR_3827_(TcII-like)       TACTGAGAGCGGGAGGTCCACGCGCAACTTAAAAGAAAAAAGAAAAGAAATATATATTTT
IGR_3827_(TcIII-like)      TACTGAGAGCGGGAGGTCCACGCGCAACTTAGAAGAAAAAAA---------ATATATTTT
                                                                                       

IGR_8824_(TcI_JRcl4)       ------------------------------------------------------------
IGR_8824_(TcIII-like)      ------------------------------------------------------------
IGR_3827_(TcII-like)       GCGCGTGTAGGTGTAAAGAGGGGGGAGGGGGGCATATGAGCGCGAAAGTGTCGACTGCAA
IGR_3827_(TcIII-like)      GTGCGTGCAGGCGTAAAGA-GGGGGAGGGGGGCATATGAGCGCGAAAGTGTCGACTGCAA
                                                                                       

IGR_8824_(TcI_JRcl4)       ------------------------------------------------------------
IGR_8824_(TcIII-like)      ------------------------------------------------------------
IGR_3827_(TcII-like)       CTTTGCCCGCCACG-CCCTCTTCTCTCCACCTCCTGGCAGAAGAAAGAAAGAAAGAAAAA
IGR_3827_(TcIII-like)      CTTTGCCCGCCACGCCCCTCTTCTCTCCACCTCCTGGCAGAAGAAAGAA------GAAAA
                                                                                       

IGR_8824_(TcI_JRcl4)       ------------------------------------------------------------
IGR_8824_(TcIII-like)      ------------------------------------------------------------
IGR_3827_(TcII-like)       AGAAAAAAGGGAGGCAGTGAAGTGGGGAGGGACGCGTGGGAGAAGGGCTGCCGCGCATGT
IGR_3827_(TcIII-like)      AAAAAAAAAGGAGGCAGTGAAGTGGGGAGGGACGCGTGGGAAAAGGGCTGCCGCGCATGT
                                                                                       

IGR_8824_(TcI_JRcl4)       ------------------------ATCATTGTGATGC-----------------------
IGR_8824_(TcIII-like)      ------------------------ATCATTGTGATAC-----------------------
IGR_3827_(TcII-like)       TCCTTCGCGATGTCAACACGAGGCATCGTTGTGGCTCTCCAGCAGCGCACGCATCGAGTG
IGR_3827_(TcIII-like)      CCCTTCGCGATGTCAACACGAGGCACCGTTGTGGCTCTCCAGCAGCGCACGCATCGAGCG
                                                   * * *****   *                       

IGR_8824_(TcI_JRcl4)       ---AATAAACTTCTCTTTTTTGTTGTTGTTGTTT--------------------------
IGR_8824_(TcIII-like)      ---AATAACCTTCTCTTTTTTGTTGTTATTGTTT--------------------------
IGR_3827_(TcII-like)       GTGAACG-----CTCTTTTTTGTTGTTGTTGTTT-------------CCTTTTTTGTTTT
IGR_3827_(TcIII-like)      GTGAACGCCCTTTTTTTTTTTGTTGTTGTTTTTTGTTTTTTGTTTCCTTTTGTTTTGTCT
                              **        * ************ ** ***                          

IGR_8824_(TcI_JRcl4)       -------------------------TCTTGCCGTTCTCTCTTTCTACC------------
IGR_8824_(TcIII-like)      -------------------------TCTTGCCGTTCTCTCTTTCTCCC------------
IGR_3827_(TcII-like)       GTCTTTTTATGGTCGTTTACAAAATTTCTTCCTCTCTCTCATTTTCCCAGAAAAAAAGAA
IGR_3827_(TcIII-like)      TTCTTTTTGTGGTCGTTTACAAAATTTCTTCCTCTCTCTCATTTTTCCAGAAAGAAAAGA
                                                    *  * **  ****** ** * **            

IGR_8824_(TcI_JRcl4)       ------------------------------------------------------------
IGR_8824_(TcIII-like)      ------------------------------------------------------------
IGR_3827_(TcII-like)       AAGAAAAAAAAAGAAAAAAAAAAAAAAAAAGCAACACGCACACCGAAAGGGGTCGTTGCG
IGR_3827_(TcIII-like)      AAAGAAAATAAAGTAAAAA-------------AACACGCACACCAAAAGGGGTCGTTGCG
                                                                                       

IGR_8824_(TcI_JRcl4)       ------------------------------------------------------------
IGR_8824_(TcIII-like)      ------------------------------------------------------------
IGR_3827_(TcII-like)       AAGAAGAAAAAAAAATAAATAAAATGCACATAAAAAACAGGAATGATAAAATGATGTCGC
IGR_3827_(TcIII-like)      AAGAAGAAAAAA--------AAAATGCACACAAAAAACAGGAATGAGAAAATGATGCCGC
                                                                                       

IGR_8824_(TcI_JRcl4)       --------------------------------------------TCTATTTGCTG-----
IGR_8824_(TcIII-like)      --------------------------------------------TATATTTGC-------
IGR_3827_(TcII-like)       AACGGGTGAGGTGAGCCGTACATATATATATATATATATATATATATATTTGCTTGCATG
IGR_3827_(TcIII-like)      AACGGGTGAGGTGAGCCGTACATATGCATATGTATATATGTATATATGCATGCATGCATG
                                                                       * *   ***       

IGR_8824_(TcI_JRcl4)       ------------------------------------------------------------
IGR_8824_(TcIII-like)      ------------------------------------------------------------
IGR_3827_(TcII-like)       TAGGTGCTTATGCATGTGGATATTGGACGGCACAATGATTCGAGAAACGCAAATTATAAC
IGR_3827_(TcIII-like)      TAGGTGCTTATGCATGTGGATAATGGACGGCACAATGATTCGAGAAACGCAAATTATAAC
                                                                                       

IGR_8824_(TcI_JRcl4)       --CGTTTGCCTTTGATTGCATTTGCG----------------------------------
IGR_8824_(TcIII-like)      ----------------TGCATTTGCG----------------------------------
IGR_3827_(TcII-like)       CCCTTTTTTGTTTTTTTGAATTTGCGAAGACCAAAGCCAGAAAGAGGGGAAGAAGGGGGG
IGR_3827_(TcIII-like)      CCCTTTTTTGTTTTTTTGAATTTGCGAAGACCAAAGCCAGAAAGAGGGGAAGAA-GGGGG
                                           ** *******                                  

IGR_8824_(TcI_JRcl4)       -----------------------------GCCTCAGTAAAATATGGCTGTCCGCTTGGAC
IGR_8824_(TcIII-like)      -----------------------------GCCTCAGTCAA-TATGACTGTCCGCTTGGAC
IGR_3827_(TcII-like)       AAGGGGGATGGAGATGGATGGAAGAGAATGACACGTTTAACTGTGACGATTCTCTTTGCT
IGR_3827_(TcIII-like)      AAGGGGGATGGAGGTGGATGGAAGAGAATGACACGTTTAACTGTGACGATTCTCTTTGCT
                                                        * * *  * ** * ** *  * * *** *  

IGR_8824_(TcI_JRcl4)       GC----------------------TGATGTGGTTACTTGGGTTTTTTGTGTG--------
IGR_8824_(TcIII-like)      GC----------------------TGATGTGGTTACTTGATTTTTTTT------------
IGR_3827_(TcII-like)       TCCTTTTTTACAACTTTATCCTCTTGTTGCATTT--TTGCTTTTTTTTTTTTTTTTTTTT
IGR_3827_(TcIII-like)      TCCTTTTCTACAACTTTATCCTCTTGATGCATTT--TTGCCTTTTT--------------
                            *                      ** **   **  ***  *****              

IGR_8824_(TcI_JRcl4)       --------TGTGTGAGTGTGTGAGTGTGTATTTTTAGGCTT-------------------
IGR_8824_(TcIII-like)      --------TTTGTTTGTGTGTGTGTGTGTATTTTTAAGCTT-------------------
IGR_3827_(TcII-like)       TTTTTTTCTTTATATATATATATATATATATTGTTTGGCCTTTATTTATATTTTTATTTA
IGR_3827_(TcIII-like)      --------TTTATTTATATATAAATATATATTGTTTAGTCTTTATTTATATTTTTGTTTA
                                   * * *   * * *   * * **** **  *  *                   

IGR_8824_(TcI_JRcl4)       -----------------------------------GTGAAAAAGTGTGTGAGCAACCAAC
IGR_8824_(TcIII-like)      -----------------------------------GTGAAACAGTGTGTGAGCAACCAAC
IGR_3827_(TcII-like)       TTTAATTTTTTTTTTTTTTTTTT------------GGGGAGGGGGGAGTTCACATTTTAT
IGR_3827_(TcIII-like)      TTTATTTATTTTATTTTATTTTTTTTGGTGTGGGAGGGGAGGGGAGAGTTCACATTTTAT
                                                              * * *   * * **   **    * 

IGR_8824_(TcI_JRcl4)       CGGGGCCAATTAAC------------TGAATGAGCGTATTGTTGAAAG------CCCTCC
IGR_8824_(TcIII-like)      CGGGGCCAATTAAC------------TGAATGAGCGTATTGTTGAATG------CCCTCC
IGR_3827_(TcII-like)       TGTGACTTTTTGACTCTTTTTGTGGGTGATTGATGTTTTTGTCTGATG------TTGTTT
IGR_3827_(TcIII-like)      TGTGACCCTTTGAC------------TCTTTGACTCTTTTTGTGGGTGACTGGTGTTTTT
                            * * *   ** **            *   ***   * **       *         *  

IGR_8824_(TcI_JRcl4)       GTTTTG--------------TTATCCACAAATGGAA--TTTTTTTTTTTTCC--------
IGR_8824_(TcIII-like)      GTTTTG--------------TTATCCACAAATGGAATCTTTTTTCTTTTTCC--------
IGR_3827_(TcII-like)       GCTTTGATGTTTCTTTTTCTTTTTCCTTTACTTTTTTTTTTCTTTTCTTTTTTTTAGGGA
IGR_3827_(TcIII-like)      GCTTTG--------------ATTT------------TTTTTTTCCTTCTTGCTTTAGGGA
                           * ****               * *              *** *  *  **          

IGR_8824_(TcI_JRcl4)       -------------------------------------AATGACACCGCGTTGGAAGATGC
IGR_8824_(TcIII-like)      -------------------------------------AATGATACCGCGTTGGAAGATGC
IGR_3827_(TcII-like)       ACTGTGGAAGGAGTTTGCCGTCAAATGGGGCCAGGCAGATGATACCGCGTTGGAAGATGC
IGR_3827_(TcIII-like)      ACTGTGGAAGGAGTTCGCCGTCAAATGGGGCCAGGTAGATGACACCGCGTTGGAAGATGC
                                                                 **** *****************

IGR_8824_(TcI_JRcl4)       TGCTTTTTCCACTCCTCCCACCCACTCCTTCCCGCTGCTGCCGCTGCTGCCCTCCATGCG
IGR_8824_(TcIII-like)      TGCTTTTTCCACTCCTCCCACCCACTCCTTCCCGCTGCTGCCGCTGCTGCCCTCCATGCG
IGR_3827_(TcII-like)       TGCTTTTTCCACTCCTCCCACCCACTCCTTCCCGCTGCTGCCGCTGCTGCCCTCCATGCG
IGR_3827_(TcIII-like)      TGCTTTTTCCACTCCTCCCACCCACTCCTTCCCGCTGCTGCCGCTGCTGCCCTCCATGCG
                           ************************************************************

IGR_8824_(TcI_JRcl4)       GTGGACAGGGGAAGGGTTAGGGGGATTGCGGGCCCCTTTCAAAGCCTGTCCTCTCGCGAC
IGR_8824_(TcIII-like)      GTGGACAGGGGAAGAGTTAGGGGGATTGCGGGGCCCTTTCAAAGCCTGTCCTCTCGCGAC
IGR_3827_(TcII-like)       GTGGACAGGGGAAGGGTTAGGGGGATTGCGGGGCCCTTTCAAAGCCTGTCCTCTCGTGAC
IGR_3827_(TcIII-like)      GTGGACAGGGGAAGAGTTAGGGGGATTGCGGGGCCCTTTCAAAGCCTGTCCTCTCGCGAC
                           ************** ***************** *********************** ***

IGR_8824_(TcI_JRcl4)       TTCACAACAGGCCGGACTGTTGCGTAATGCCTCTTGTATGAATTTGGCTCTTTAACGGGT
IGR_8824_(TcIII-like)      TTCACAACAGGCCGGACTGTTGCGTAATGCCTCTTGTATGAATTTGGCTCTTTAACGGGT
IGR_3827_(TcII-like)       TTCACAACAGGCCGGACTGTTGCGTAATGTCTCTTGTATGAATTTGGCTCTTTAACGGGT
IGR_3827_(TcIII-like)      TTCACAACAGGCCGGACTGTTGCGTAATGCCTCTTGTATGAATTTGGCTCTTTAACGGGT
                           ***************************** ******************************

IGR_8824_(TcI_JRcl4)       GTGTGGCTGTTGGATGAATCTCAAACGGATTGTGGGATGCCAGGCACACGGAACCAAGCT
IGR_8824_(TcIII-like)      GTGTGGCTGTTGGATGAATCTCAAACGGATTGTGGGATGCCAGGCACACGGAACCAAGCT
IGR_3827_(TcII-like)       GTGTGGCTGTTGGATGAATCTCAAGCGGACTGCAGGATGCCAGGCACACGGAACCAAGCT
IGR_3827_(TcIII-like)      GTGTGGCTGTTGGATGAATCTCAAACGGATTGTGGGATGCCAGGCACACGGAACCAAGCT
                           ************************ **** **  **************************

IGR_8824_(TcI_JRcl4)       TTAATCTTCGCTTTTTTTCTTCCTTCTTTCTCCTTGCGGGAAGCAGAGCGACTAGGCATC
IGR_8824_(TcIII-like)      TTAATCTTCGC-TTTTTCCTTCCTTCTTTCTCCTTGCGGGAAGCAGAGCGACTAGGCATC
IGR_3827_(TcII-like)       TTAATCTTCGC-TTTTTTCTTCCTTCTTTCTCCTTGCGGGAAGCAGAGCGACTAGGCATC
IGR_3827_(TcIII-like)      TTAATCTTCGC-TTTTTCCTTCCTTCTTTCTCCTTGCGGGAAGCAGAGCGACTAGGCATC
                           *********** ***** ******************************************

IGR_8824_(TcI_JRcl4)       GGCCAGACACGCATTTGTTTTTTGTTGTGTTTTTTCTTTCTTGTTTTTTT----------
IGR_8824_(TcIII-like)      GGCCAGACACGCATTTGTTTTTTGTTGTGTTTTTTCTTTCTTGTATTTTT----------
IGR_3827_(TcII-like)       GGCCAGACACGCATTTGTTTTTTGTTGTATTTTTTCTTTATTGTATTTTTCTACACAATA
IGR_3827_(TcIII-like)      GGCCAGACACGCATTTGTTTTTTGTTGTGTTTTTTCTTTCTTGTATTTTTCTACACAATA
                           **************************** ********** **** *****          

IGR_8824_(TcI_JRcl4)       ------------------------------------------------------------
IGR_8824_(TcIII-like)      ------------------------------------------------------------
IGR_3827_(TcII-like)       TTTTTTTTTTAAATTATTTTGCATTTTTGTTTTACAGGTTTTTTTTTTTTTTTTTATTTG
IGR_3827_(TcIII-like)      TTTTTTTAAATTTTTTTTTTTTTTGTTTGTTTTACAG------TTTTTCTTTTTTATTTG
                                                                                       

IGR_8824_(TcI_JRcl4)       -----------------ACATCTAGATGGAGGA---AAAACATTTCTTGCAGC-CACA--
IGR_8824_(TcIII-like)      -----------------ACATCTGGATGGAGGA---GAAACATTTCTTGCGGC-CACA--
IGR_3827_(TcII-like)       CCCCGTGATGCCTGGAGACTTCACGACGCGGAAGCTGATGCTTTTTTTTCTACACACATT
IGR_3827_(TcIII-like)      CCCCGTGATGCCTGGGAACTTCACGACGTAGAAGCCGATGCCTTTTTTTCTACACACATT
                                            ** **  ** *  * *    *  * *** ** *  * ****  

IGR_8824_(TcI_JRcl4)       -----AGCTGCGTTATTTTAGATGCATGCACA----------------------------
IGR_8824_(TcIII-like)      -----CGCTGTGTTATTTTAGATGCATGCACA----------------------------
IGR_3827_(TcII-like)       ACTGCACCCGTATCGTCTTATATATATGTATATCTTCTTCCTCTTTTTGATTTACGTTTG
IGR_3827_(TcIII-like)      ACTGCAGCCGTATCGTCTTATAT----------CTTCTTCCTCTTTTTGATTTACGTTTG
                                  * *  *  * *** **                                     

IGR_8824_(TcI_JRcl4)       ---------------GAGCGTCTGAAATGAATCC--------TTGGAGATCTTTTTT---
IGR_8824_(TcIII-like)      ---------------GGGCGTCTGAAACGAATCC--------TTGGAGATCTTTTTT---
IGR_3827_(TcII-like)       TGCCCTCATCTCTGTGTCCGTGTGGACTGTTTGCCTTTAAACCTGGACACACTTTTTCTC
IGR_3827_(TcIII-like)      CGCCCTCATCTCTGTGTCCATGTGGACTGTTTGCCTTTAAAATTGGACATACTTTTTCTC
                                          *  * * ** *  *  * *         **** *   *****   

IGR_8824_(TcI_JRcl4)       -CCGTGTTTGTGTTTTTTTATTTGTGTTTGCCTTCTCAATTCCCTTTTCTTTTTTGGC--
IGR_8824_(TcIII-like)      -CCGTGTTTGTGTTTTTTTATTTGTGTTTGCCTTCTCAATTCCCTTTTCTTTTTTGGC--
IGR_3827_(TcII-like)       CCCGTCTTATTTTTTCTCTGTTTAATGTGGATTTTTTTTTGTTTTTTTTTTTTTTTGCAG
IGR_3827_(TcIII-like)      TCCGTTTTATTTTTTCTCTGTTTAATGTGGATTT----------TTTTTTTTTTTTGCAG
                            **** **  * *** * * ***    * *  **          **** ****** **  

IGR_8824_(TcI_JRcl4)       ------TGCATGACATG---------CCTGTGAAGTTAGGGTGATACATACATACATACG
IGR_8824_(TcIII-like)      ------TGCATGACATG---------CGTGTGATGTTAGGGTGATACATACATACATACG
IGR_3827_(TcII-like)       GGAAATTGCGCCGCGTGTACTCCGGTCTTGCAACCACAAGGAGAGAGGAACTG--GTGGT
IGR_3827_(TcIII-like)      GGAAATTGCGCCGCGTGTACTCCGGTCTTGCAACCACAAGGAGAGAGGAACTGGTGGGGT
                                 ***    * **         * **  *    * ** ** *   **         

IGR_8824_(TcI_JRcl4)       GGGAGACCGATTCCGTTCCGTCGT------------------------------------
IGR_8824_(TcIII-like)      GGGAGACCGATTCCGTTCCGTCGT------------------------------------
IGR_3827_(TcII-like)       GGGATAGCGCTTGAGTGCAATCGTAAATATTTTCGAAGCAGCAACACGATTAGGGAAGGA
IGR_3827_(TcIII-like)      GGGATAGCGCTTGAGTGCAATCGTAAATATTTTCGAAGCAGCAACACGGTTAGGGAAGGA
                           **** * ** **  ** *  ****                                    

IGR_8824_(TcI_JRcl4)       ------------------GTGCGGGCTC--------------------------------
IGR_8824_(TcIII-like)      ------------------GTGCGGGCTC--------------------------------
IGR_3827_(TcII-like)       GCGAAGGAAGTATCAAAGGAGTGGGGCCAAAAGGAAAACAAAAGCGAAAACAAAAACAAA
IGR_3827_(TcIII-like)      GCTAAGGAAGTATCAAGGGAGTGGGGCCAAAAGGAAAACAAAAGCGAAAACAAAAACAA-
                                             * * ***  *                                

IGR_8824_(TcI_JRcl4)       -----------------------CCTCTTTGGGCGTTTAGTGGTGCTGG-----------
IGR_8824_(TcIII-like)      -----------------------CCTCTTTGGGCGTTTGGTGGTGCTGG-----------
IGR_3827_(TcII-like)       AAAACAAAAAACAATTGTGTACGTGTGTGTAGGCGGGGGAAACTGTTGGACGGACATACG
IGR_3827_(TcIII-like)      -----AAACAACAATTGTGTACGTGTGTGTAGGCGGGGGAAACTGTTGGACGGACATACG
                                                    * * * ****        ** ***           

IGR_8824_(TcI_JRcl4)       --TGTTTGGATTTCTTTG------------------------------------------
IGR_8824_(TcIII-like)      --TGTTTGGATTTCTTTG------------------------------------------
IGR_3827_(TcII-like)       TTTGTGCAGATTTCTTTATATTTTATATTTAGATAGTCTTTCCTTCTTGCTTTAAAAAAA
IGR_3827_(TcIII-like)      TTTGTGCAGATTTCTTTATATTTTATATCTAGATAGTCTTTCCTTCTTGCTTT----TTA
                             ***   *********                                           

IGR_8824_(TcI_JRcl4)       ---------------------------------------TTTGTGGGG------------
IGR_8824_(TcIII-like)      ---------------------------------------TTTGTGGGG------------
IGR_3827_(TcII-like)       AAAAAAAAAAACTCTTGTGTGTCGTGCGTGTCCTGCAACTCTGTGGGTGACGATAGCAAG
IGR_3827_(TcIII-like)      AAAAAAAAAAACTCTTGTGTGTCGTGCGTGTCCTGCAACTCTGTGGGTGACGATAGCGAT
                                                                  * ******             

IGR_8824_(TcI_JRcl4)       ----
IGR_8824_(TcIII-like)      ----
IGR_3827_(TcII-like)       AGAC
IGR_3827_(TcIII-like)      AGAC
                               
