# Supplementary material for: A Genome-Wide Analysis of Genetic Diversity in Trypanosoma cruzi Intergenic Regions
Source: PLoS Negl Trop Dis. 2014 May 1;8(5):e2839. doi: 10.1371/journal.pntd.0002839 (PMC4006747; doi:10.1371/journal.pntd.0002839)
Supplement: Dataset S1 — Intergenic regions from unrelated loci that share blocks of significant sequence similarity. The file contains i) a spreadsheet summarizing listing the non-allelic, non-homologous IGR regions that share significant blocks of sequence similarity; ii) multiple sequence alignments where these unrelated IGRs were aligned to highlight the portion of the IGR that is shared; and iii) a figure in PDF format that shows the alignment in context. The alignments are provided in CLUSTAL format (.clw) and as colored renderings in PNG format, as produced by Jalview (purine/pyrimidine color scheme, only applied to regions of the alignment with 90% identity). The IGR IDs listed in each alignment correspond to those in Table S3. (ZIP) [file pntd.0002839.s010.zip › Dataset S1/alignments/entire-IGR/IGR_Group_12.clw]

CLUSTAL W (1.81) multiple sequence alignment

IGR_3859_(TcII-like)       GCACTGCCCTTTGAAGGCTTGCTGGCCAGTTCGGCAATGGGTCGTTCAGTTCAGAAACAA
IGR_3860_(TcIII-like)      GCACTGCCCTTTGAAGGCTTGCTGGCCAGTTCGGCAATGGGTCGTTCAGTTCAGAAACAA
IGR_3860_(TcII-like)       GCACTGCCCTTTGAAGGCTTGCTGGCCAGTTCGGCAATGGGTCGTTCAGTTCAGAAACAA
IGR_3860_(TcII)            GCACTGCCCTTTGAAGGCTTGCTGGCCAGTTCGGCAATGGGTCGTTCAGTTCAGAAACAA
                           ************************************************************

IGR_3859_(TcII-like)       GCTCACTTTTAAGTACAACGCGTCTACGTTCCTGGGCAAGGGGATGTCTCTTCTCTGCTT
IGR_3860_(TcIII-like)      GCTCACTTTTAAGTACAACGCGTCTACGTTCCTGGGCGAGGGGATGTCTCTTCTCTGTTT
IGR_3860_(TcII-like)       GCTCACTTTTAAGTACAACGCGTCTACGTTCCTGGGCAAGGGGATGTCTCTTCTCTG-CT
IGR_3860_(TcII)            GCTCACTTTTAAGTACAACGCGTCTACGTTCCTGGGCAAGGGGATGTCTCTTCTCTG-CT
                           ************************************* *******************  *

IGR_3859_(TcII-like)       ACCCATTGTAGGGGACAGGAAAAGAACTGACTGCCTCTTATTAAAAGAAAAAAGGAAAAA
IGR_3860_(TcIII-like)      ACCCCTTGTGGGGGACAGGAAAAGAACTGACTGCCTCTTATTAAAAAAAAAAAAAAAAGG
IGR_3860_(TcII-like)       ACCCCTTGTAGGGGACAGGAAAAGAACTGACTGCCTCTTATTAAAAGAAAAAAGAAAAAA
IGR_3860_(TcII)            ACCCCTTGTAGGGGACAGGAAAAGAACTGACTGCCTCTTATTAAAAGAAAAAGGAAAA--
                           **** **** ************************************ *****   ***  

IGR_3859_(TcII-like)       AAAGAAAAAAAGGAAGGATCGGGGAATGAAGGGAAATAAGTAAAATAATTAAATCAAAAA
IGR_3860_(TcIII-like)      AAAAAAAAAAGGGAAGGGTCGGGGAATGAAGGGAAATAAGTAAAATAATTAAATCAACAG
IGR_3860_(TcII-like)       AAA-AAAAAAAGGAAGGATCGGGGAATGAAGGGAAATAAGTAAAATAATTAAATCAAAAA
IGR_3860_(TcII)            ----AAAAAAGGGAAGGATCGGGGAATGAAGGGAAATAAGTAAAATAATTAAATCAAAAA
                               ****** ****** *************************************** * 

IGR_3859_(TcII-like)       CTCTCATATTCTCGATCCTTGCGCAGCGCGTTTGAAGGTAAATACCCAATGATAAAAGGC
IGR_3860_(TcIII-like)      CCCTCATATTCTCGATCTTTGCGCAGCGCGTGGGAGGGTAAATAGCAAATAAAA------
IGR_3860_(TcII-like)       CTCTCATATTCTCGATCCTTGCGCAGCGCGTGGGAGGGTAAATAGCAAATAAAA------
IGR_3860_(TcII)            CTCTCATATTCTCGATCCTTGCGCAGCGCGTGGGAGGGTAAATAGCAAATAAAA------
                           * *************** *************  ** ******** * *** * *      

IGR_3859_(TcII-like)       ACACTTACGGTCATCAAAAATATATACTCTTTTCATGAACTGTAATCCAGTTAATATGGC
IGR_3860_(TcIII-like)      ---------------------------------------------------TAAT-----
IGR_3860_(TcII-like)       ---------------------------------------------------TAAT-----
IGR_3860_(TcII)            ---------------------------------------------------TAAT-----
                                                                              ****     

IGR_3859_(TcII-like)       TGATGTACATCTTTGTTTCCTTTTTTTTTTTTTGAAGGTAGAAGAAAAGGCTGGGTTTAT
IGR_3860_(TcIII-like)      ------------------------------------------------------------
IGR_3860_(TcII-like)       ------------------------------------------------------------
IGR_3860_(TcII)            ------------------------------------------------------------
                                                                                       

IGR_3859_(TcII-like)       TCCCACTTTGTTTTCGTCTTCCCTTTTTTGCTGCTGCTCCTCTGTTCTTTGAGATTTTTC
IGR_3860_(TcIII-like)      ------------------------------------------------------------
IGR_3860_(TcII-like)       ------------------------------------------------------------
IGR_3860_(TcII)            ------------------------------------------------------------
                                                                                       

IGR_3859_(TcII-like)       TGGGACACATTTGTTTGATATGCTTTCCCCTTTCTGTTTTTGTATTTATTTATTTATTAT
IGR_3860_(TcIII-like)      ------------------------------------------------------------
IGR_3860_(TcII-like)       ------------------------------------------------------------
IGR_3860_(TcII)            ------------------------------------------------------------
                                                                                       

IGR_3859_(TcII-like)       TATTTATTTTTTTTTTTTTTTTGAGGGAGCGCGATAGTTATGGTGCTTTTTTTTTGTTTT
IGR_3860_(TcIII-like)      ----------------------------------------TGGTGC------TTTGTTCA
IGR_3860_(TcII-like)       ----------------------------------------TGGTTC------TTTGTTCA
IGR_3860_(TcII)            ----------------------------------------TGGTGC------TTTGTTCA
                                                                   **** *      ******  

IGR_3859_(TcII-like)       TTTTTCCCCCGTCCCCCCATGTGTTTGCGGAAGAGATGCTGTGTTGTGAGAAATGGGCCA
IGR_3860_(TcIII-like)      TTTCTCCACTGCT-----------------------------------------------
IGR_3860_(TcII-like)       TTTCTCCACTGCT-----------------------------------------------
IGR_3860_(TcII)            TTTCTCCACTGCT-----------------------------------------------
                           *** *** * *                                                 

IGR_3859_(TcII-like)       AGGACCCCGGTATACACGTTTAATAGACAAGGGGGTGAAGAAGAGCAATGAGGATGAACG
IGR_3860_(TcIII-like)      ------------------------------------------------------------
IGR_3860_(TcII-like)       ------------------------------------------------------------
IGR_3860_(TcII)            ------------------------------------------------------------
                                                                                       

IGR_3859_(TcII-like)       GATTGCCCCTTTTAAACTGAAAGGGGAAAAAAAAAAAAAAAAAAAAAAAAAAGGGAGTTA
IGR_3860_(TcIII-like)      ------------------------------------------------------------
IGR_3860_(TcII-like)       ------------------------------------------------------------
IGR_3860_(TcII)            ------------------------------------------------------------
                                                                                       

IGR_3859_(TcII-like)       GCGAGATGGGAAGGAGGACGTGTACCCGAAAAGAAAAAAAAGAAAAAAATAAAAGAAACG
IGR_3860_(TcIII-like)      ---------------------------------------------AATATAAAAGA----
IGR_3860_(TcII-like)       ---------------------------------------------AATATAAAAGA----
IGR_3860_(TcII)            ---------------------------------------------AATATAAAAGA----
                                                                        ** ********    

IGR_3859_(TcII-like)       GAGATGAAATGAGTAGATGAGGAATACAGCTGCTGGAGGGGAAAGAAAAAAAAAAAAAAA
IGR_3860_(TcIII-like)      ------------------------------------------------------------
IGR_3860_(TcII-like)       ------------------------------------------------------------
IGR_3860_(TcII)            ------------------------------------------------------------
                                                                                       

IGR_3859_(TcII-like)       AAAAGAGAGGAGGGTGTGTGGGAAAAAAGAAACGGATGGATAGGGAGGGTGAGGGGGCGT
IGR_3860_(TcIII-like)      ------------------------------------------------------------
IGR_3860_(TcII-like)       ------------------------------------------------------------
IGR_3860_(TcII)            ------------------------------------------------------------
                                                                                       

IGR_3859_(TcII-like)       GGGCAACCACGTCACATGACACGCGGAAAACATTTACTACAACTCACCGCCCGCCGCGTT
IGR_3860_(TcIII-like)      ------------------------------------------------------------
IGR_3860_(TcII-like)       ------------------------------------------------------------
IGR_3860_(TcII)            ------------------------------------------------------------
                                                                                       

IGR_3859_(TcII-like)       TGTTTTATTTCTTCAAAGTTTTTTTTTTTTTATTTTGTGTTTCCGCCGTTAATGAAGTGT
IGR_3860_(TcIII-like)      -----------------------------------------------GTAAATGGAG---
IGR_3860_(TcII-like)       -----------------------------------------------GTAAATGGAG---
IGR_3860_(TcII)            -----------------------------------------------GTAAATGGAG---
                                                                          ** **** **   

IGR_3859_(TcII-like)       GTTTTTTTTTGTTTTTTGTTGTTTTTTTGTTTGTTTTGTTTTTGTGTGTATGTGGGAGAG
IGR_3860_(TcIII-like)      -------------------------------------GTCCTTGCAGGCATGTGGCA---
IGR_3860_(TcII-like)       -------------------------------------GTTCTTGCAGGCGTGTGAAA---
IGR_3860_(TcII)            -------------------------------------GTTCTTGCAGGCGTGTGAAA---
                                                                **  ***   *  ****  *   

IGR_3859_(TcII-like)       GGGGGCGTGCGAGGGACAAAAGGAGTGAATGAGGGAGATGAGGGGAACTCTGGGCTATTG
IGR_3860_(TcIII-like)      -------TGC--------------------------------------------------
IGR_3860_(TcII-like)       -------TGC--------------------------------------------------
IGR_3860_(TcII)            -------TGC--------------------------------------------------
                                  ***                                                  

IGR_3859_(TcII-like)       TCCAAGAGGGAGGGAGGGGGAAAAAAGAGGTACAATTAGGAGCGAAAAACAAACAGAAAG
IGR_3860_(TcIII-like)      ------------------------------------------------------------
IGR_3860_(TcII-like)       ------------------------------------------------------------
IGR_3860_(TcII)            ------------------------------------------------------------
                                                                                       

IGR_3859_(TcII-like)       TTGAAAAAATAGGAATATTTTTGAAAGGTGAGATGAAGTAATGAAATATCTTTGTTGTTG
IGR_3860_(TcIII-like)      --------------ATATATTTGA------------------------------------
IGR_3860_(TcII-like)       --------------ATATATTTGA------------------------------------
IGR_3860_(TcII)            --------------ATATATTTGA------------------------------------
                                         **** *****                                    

IGR_3859_(TcII-like)       ACACCAACGGGCTTCTTTTTTACCTGCCTGGTGTGCTGTGAGCAAATAACCCTTAAAGGA
IGR_3860_(TcIII-like)      -----------------TTTTACCTTT---------------------------------
IGR_3860_(TcII-like)       -----------------TCTTAACTGT---------------------------------
IGR_3860_(TcII)            -----------------TCTTAACTGT---------------------------------
                                            * *** **                                   

IGR_3859_(TcII-like)       GGAAAAGGTTGAAAAAACAGAAAACAAAAAAAAAATTTAAATATATTAAAATAAATAAAA
IGR_3860_(TcIII-like)      -------------ACAACAAACCCCGAAA-------------------------------
IGR_3860_(TcII-like)       -------------ACAACAAAATCCGAAA-------------------------------
IGR_3860_(TcII)            -------------ACAACAAAATCCGAAA-------------------------------
                                        * **** *   * ***                               

IGR_3859_(TcII-like)       ATAACATTTTTCTTTATATATATATATATATATATCTCCTTTTTCCCCTATCTCTTTCTG
IGR_3860_(TcIII-like)      ------------------------------------------------------TTGTTA
IGR_3860_(TcII-like)       ------------------------------------------------------TTGTTA
IGR_3860_(TcII)            ------------------------------------------------------TTGTTA
                                                                                 **  * 

IGR_3859_(TcII-like)       TATTTGGGAACTGGCGGGGAGTTGTGAAGGTGCTGCGAGTTTATGTGCCCACTGTGCGGT
IGR_3860_(TcIII-like)      TTTTTGTGAA--------------------------------------------------
IGR_3860_(TcII-like)       TTCCTGGGAA--------------------------------------------------
IGR_3860_(TcII)            TTCCTGGGAA--------------------------------------------------
                           *   ** ***                                                  

IGR_3859_(TcII-like)       TCTCTTTTGGGTTGCGTTGCATTTTCTCTTATTATTATTCTCTTCCTTTTTCTTTTTTTT
IGR_3860_(TcIII-like)      --TCGTTTAGGTATATTTGCTCTTTTATTTATTATTATTATTTTT---TTTCTT------
IGR_3860_(TcII-like)       --TCGTTTAGGTATATTTGCTCTTTCATTTTTTTTTGTTTGTTTTCTCTTTCTT------
IGR_3860_(TcII)            --TCGTTTAGGTATATTTGCTCTTTCATTT-TTTTTGTTTGTTTTCTCTTTCTT------
                             ** *** ***    ****  ***   ** ** ** **   **    ******      

IGR_3859_(TcII-like)       GTGGGTCTTTCTTCTTTTGTCTGTTTCACTCTCTTCCTTTTGAAGGGGCTCTTTCGTCCA
IGR_3860_(TcIII-like)      ------------------------------------------------------------
IGR_3860_(TcII-like)       ------------------------------------------------------------
IGR_3860_(TcII)            ------------------------------------------------------------
                                                                                       

IGR_3859_(TcII-like)       TCTCATTGTGTGCCTGGCTGTCTGTCTGTCTGTCTGTGGTCGTGCTTCCGCGGAGGATGA
IGR_3860_(TcIII-like)      ------------------------------------------------------------
IGR_3860_(TcII-like)       ------------------------------------------------------------
IGR_3860_(TcII)            ------------------------------------------------------------
                                                                                       

IGR_3859_(TcII-like)       AGATGGTGAAAAGGGGTGGAGGGTGGGGGAAGAGTGATGGAACTCAGCCGCCGGCTTAGG
IGR_3860_(TcIII-like)      ------------------------------------------------------------
IGR_3860_(TcII-like)       ------------------------------------------------------------
IGR_3860_(TcII)            ------------------------------------------------------------
                                                                                       

IGR_3859_(TcII-like)       ATGAAGGTTGGAAAAAAAGAAAGAAAAAAGGAGGGGTGTGGGTTGCTTTTTTTTTTTTTT
IGR_3860_(TcIII-like)      ------------------------------------------------------------
IGR_3860_(TcII-like)       ------------------------------------------------------------
IGR_3860_(TcII)            ------------------------------------------------------------
                                                                                       

IGR_3859_(TcII-like)       TTTCCTATTTTGGGGGAGTTTGTGGTTTGTTTTTTCTTGTCGGCATGAATGGTACTCGTC
IGR_3860_(TcIII-like)      ------------------------------------------------------------
IGR_3860_(TcII-like)       ------------------------------------------------------------
IGR_3860_(TcII)            ------------------------------------------------------------
                                                                                       

IGR_3859_(TcII-like)       TCTGTTGGTGGTGGTTTTTTGTCCTTTTCTTTCTGGAGCGATCAGCGGGTCGGTGTGATG
IGR_3860_(TcIII-like)      ------------------------------------------------------------
IGR_3860_(TcII-like)       ------------------------------------------------------------
IGR_3860_(TcII)            ------------------------------------------------------------
                                                                                       

IGR_3859_(TcII-like)       ACATTAGGGGTTCTTACTGACGGCGGGGACGCATAGTGCTGTGGGGTCGTCTGTTTGTTG
IGR_3860_(TcIII-like)      ------------------------------------------------------------
IGR_3860_(TcII-like)       ------------------------------------------------------------
IGR_3860_(TcII)            ------------------------------------------------------------
                                                                                       

IGR_3859_(TcII-like)       GCGTTTTGGGTGCGTGTGTCTTTGTGTGGCTGGCCGTGACATACAGATGGGCAAGTTCTT
IGR_3860_(TcIII-like)      ------------------------------------------------------------
IGR_3860_(TcII-like)       ------------------------------------------------------------
IGR_3860_(TcII)            ------------------------------------------------------------
                                                                                       

IGR_3859_(TcII-like)       CAGGGGAGAAGCCTAACAAAAAGGGTAAGAAACGAACGGAAGGGGGAGTGGAGTGGTCAG
IGR_3860_(TcIII-like)      ------------------------------------------------------------
IGR_3860_(TcII-like)       ------------------------------------------------------------
IGR_3860_(TcII)            ------------------------------------------------------------
                                                                                       

IGR_3859_(TcII-like)       TACAACCGGTTTTCCCTATCCCCTTTTTCCAGCTGATGCAGCTCTACAGAGGATTTAGAG
IGR_3860_(TcIII-like)      -----------------------------------GTGCAG-------------------
IGR_3860_(TcII-like)       -----------------------------------GTGCAG-------------------
IGR_3860_(TcII)            -----------------------------------GTGCAG-------------------
                                                               *****                   

IGR_3859_(TcII-like)       GGCATCTAAAAGAAATTTTAAAATGTCTTGAGGGCTTTGAAGATAAACGAGAAATGAAAA
IGR_3860_(TcIII-like)      ------------------------------------------------------------
IGR_3860_(TcII-like)       ------------------------------------------------------------
IGR_3860_(TcII)            ------------------------------------------------------------
                                                                                       

IGR_3859_(TcII-like)       GAAATTCTTAACAGCCGTCATATTAATCGTGGGAGATTATGGATTTAATGGTGATGGTTT
IGR_3860_(TcIII-like)      ------------------------AACCGTAGAAG---------TTAAT-----------
IGR_3860_(TcII-like)       ------------------------AACCGTAGAAG---------TTAAT-----------
IGR_3860_(TcII)            ------------------------AACCGTAGAAG---------TTAAT-----------
                                                   ** *** * **         *****           

IGR_3859_(TcII-like)       TCTTGGGCGGCAGCGTGATGTGAGGTTTGAGCAGTGGTGGCAGCGGCGGTGTTGCTGCTC
IGR_3860_(TcIII-like)      ------------------------------------------------------------
IGR_3860_(TcII-like)       ------------------------------------------------------------
IGR_3860_(TcII)            ------------------------------------------------------------
                                                                                       

IGR_3859_(TcII-like)       CGTACACATGACAGACGTGTTTATGTTTTTCTTTTCTGAGATTTTTCCCATTGGATGCGG
IGR_3860_(TcIII-like)      ------------------------------------------------------------
IGR_3860_(TcII-like)       ------------------------------------------------------------
IGR_3860_(TcII)            ------------------------------------------------------------
                                                                                       

IGR_3859_(TcII-like)       GGAGGGAGGGCATGTCGGGTGTTTGATGGTTTTTGGCTGTGGCGCACATTTGTGGAGGAT
IGR_3860_(TcIII-like)      ------------------------------------------------------------
IGR_3860_(TcII-like)       ------------------------------------------------------------
IGR_3860_(TcII)            ------------------------------------------------------------
                                                                                       

IGR_3859_(TcII-like)       GGGATGTGGAAGAGAGAACGTATACGAGGAGCAGGAATGGAAAAGGTGAGATGGGTGGCT
IGR_3860_(TcIII-like)      ------------------------------------------------------------
IGR_3860_(TcII-like)       ------------------------------------------------------------
IGR_3860_(TcII)            ------------------------------------------------------------
                                                                                       

IGR_3859_(TcII-like)       GAGGCGGTGTTGACGAGCTCCACCTTTTTTTTTCTCTTTTCTTTTCTGTGCGGCGGTGTT
IGR_3860_(TcIII-like)      ------------------------------------------------------------
IGR_3860_(TcII-like)       ------------------------------------------------------------
IGR_3860_(TcII)            ------------------------------------------------------------
                                                                                       

IGR_3859_(TcII-like)       GATCGGGGAGTTGGGAAGCGCACGGGGGAAAGAGAAGGTGTTTGTGTTGTGGCGGATGGC
IGR_3860_(TcIII-like)      ------------------------------------------------------------
IGR_3860_(TcII-like)       ------------------------------------------------------------
IGR_3860_(TcII)            ------------------------------------------------------------
                                                                                       

IGR_3859_(TcII-like)       GGCATGTGCTGCTTTTTGTCTTCGACGGTGGAGGATGGCGGCGGTGGTGTCGTCATCACG
IGR_3860_(TcIII-like)      ------------------------------------------------------------
IGR_3860_(TcII-like)       ------------------------------------------------------------
IGR_3860_(TcII)            ------------------------------------------------------------
                                                                                       

IGR_3859_(TcII-like)       GCTGTTTGTCAGGGTGAGTGTATGTCCGTTTATGTTGCTGGCGGGGCGAGAGGAAACATA
IGR_3860_(TcIII-like)      ------------------------------------------------------------
IGR_3860_(TcII-like)       ------------------------------------------------------------
IGR_3860_(TcII)            ------------------------------------------------------------
                                                                                       

IGR_3859_(TcII-like)       CGGGATGTGATTCTCCCTCTCCCCTTGTGACTTTGCACGCACCTCCTTGTGAGTGCGTGG
IGR_3860_(TcIII-like)      ------------------------------------------------------------
IGR_3860_(TcII-like)       ------------------------------------------------------------
IGR_3860_(TcII)            ------------------------------------------------------------
                                                                                       

IGR_3859_(TcII-like)       GAATGTGGGAATGTGTTGTCACCGGTGCGTCGTCGTCTCTGTGAAGAATTCTCATCGCGG
IGR_3860_(TcIII-like)      ------------------TCACCG------------------------------------
IGR_3860_(TcII-like)       ------------------TCACCG------------------------------------
IGR_3860_(TcII)            ------------------TCACCG------------------------------------
                                             ******                                    

IGR_3859_(TcII-like)       GGGCTTGCGATCTGCTGTTGTCTTTGTTGCTCTTCTTGGTTTTAATGGTTTCTTCCTTTT
IGR_3860_(TcIII-like)      ------------------------------------------------------------
IGR_3860_(TcII-like)       ------------------------------------------------------------
IGR_3860_(TcII)            ------------------------------------------------------------
                                                                                       

IGR_3859_(TcII-like)       TTTTTTTTTTTTTATTGTTGCATTGTACACGACGAGCACACACGAGCAAAAAATTCTGAG
IGR_3860_(TcIII-like)      -------------------------------------------------AAAGTT-----
IGR_3860_(TcII-like)       -------------------------------------------------AAAGTT-----
IGR_3860_(TcII)            -------------------------------------------------AAAGTT-----
                                                                            *** **     

IGR_3859_(TcII-like)       GAACCGCTTAGGGGTGGGGGGAGCAACGGCGATCATAATAATTTAAATTGAAGAGAACAA
IGR_3860_(TcIII-like)      -----------------------------------TAATTAT------------------
IGR_3860_(TcII-like)       -----------------------------------TAATTAT------------------
IGR_3860_(TcII)            -----------------------------------TAATTAT------------------
                                                              **** **                  

IGR_3859_(TcII-like)       CCACACATCCCCACGCCCTTTACGTACGGTAGCGGCAGGAACACGTTTCTTTGCGGGCTT
IGR_3860_(TcIII-like)      ------------ACGCCTT-----------------------------------------
IGR_3860_(TcII-like)       ------------ACGCCTT-----------------------------------------
IGR_3860_(TcII)            ------------ACGCCTT-----------------------------------------
                                       ***** *                                         

IGR_3859_(TcII-like)       TATTTGAAGCATTATTATTATTATTATTATTATTATTATTATTATTATTATTATTATTAA
IGR_3860_(TcIII-like)      ------------------------------------------------------------
IGR_3860_(TcII-like)       ------------------------------------------------------------
IGR_3860_(TcII)            ------------------------------------------------------------
                                                                                       

IGR_3859_(TcII-like)       TTATTATTTTTCGTTTGTCTGTTGAGAAAAGGGGTTGTTGTTGTCGTTTTTTTTTTTTTA
IGR_3860_(TcIII-like)      ------------------------------------------------------------
IGR_3860_(TcII-like)       ------------------------------------------------------------
IGR_3860_(TcII)            ------------------------------------------------------------
                                                                                       

IGR_3859_(TcII-like)       AGTACTTTTGTCTGAAAAGAAAAATACACAGAAAACAACACCACCACCAACAACAAAAAG
IGR_3860_(TcIII-like)      ----------------------------------ATAAAGCC------------------
IGR_3860_(TcII-like)       ----------------------------------ATAAAACC------------------
IGR_3860_(TcII)            ----------------------------------ATAAAACC------------------
                                                             * **  **                  
