# Supplementary material for: A Genome-Wide Analysis of Genetic Diversity in Trypanosoma cruzi Intergenic Regions
Source: PLoS Negl Trop Dis. 2014 May 1;8(5):e2839. doi: 10.1371/journal.pntd.0002839 (PMC4006747; doi:10.1371/journal.pntd.0002839)
Supplement: Dataset S1 — Intergenic regions from unrelated loci that share blocks of significant sequence similarity. The file contains i) a spreadsheet summarizing listing the non-allelic, non-homologous IGR regions that share significant blocks of sequence similarity; ii) multiple sequence alignments where these unrelated IGRs were aligned to highlight the portion of the IGR that is shared; and iii) a figure in PDF format that shows the alignment in context. The alignments are provided in CLUSTAL format (.clw) and as colored renderings in PNG format, as produced by Jalview (purine/pyrimidine color scheme, only applied to regions of the alignment with 90% identity). The IGR IDs listed in each alignment correspond to those in Table S3. (ZIP) [file pntd.0002839.s010.zip › Dataset S1/alignments/entire-IGR/IGR_Group_5.clw]

CLUSTAL W (1.81) multiple sequence alignment

IGR_2865_(TcIII-like)         --------------------------GCGGCGTTATTCCGTTTTGC----TTTTATTACT
IGR_2865_(TcI_JRcl4)          --------------------------GCGACGTTATTCCGTTTTGC----TTTTATTACT
IGR_2865_(TcI_SylvioX10)      --------------------------GCGGCGTTATTCCGTTTTGC----TTTTATTACT
IGR_2848_(TcII-like)          ------------------------------------------------------------
IGR_2848_(TcIII-like)         ------------------------------------------------------------
IGR_2848_(TcI_JRcl4)          ------------------------------------------------------------
IGR_2848_(TcI_SylvioX10)      ------------------------------------------------------------
IGR_2854_(TcIII-like)         ATTTAAGTTTTTACTTATCAACGTTTGTTTTCCTTTTTCATTTTTCCTTTTCTTTTCGTT
IGR_2854_(TcII-like)          ATTTAAGTTTTTACTTATCAACGTTTGTTTTCATTTTCCTTTTTCC----TTTTCTTTTC
IGR_2854_(TcII)               ------------------------------------------------------------
                                                                                          

IGR_2865_(TcIII-like)         TTTTCCGTTTGTGAGTTTCTTGAAGAGAAATGACAGGTAAAATTCCTGGTGCTG------
IGR_2865_(TcI_JRcl4)          TTTTCCGGTTGTGAGTTTCTTGAAGAGAAATGACAGGTAAACTTCCTGGTGCTG------
IGR_2865_(TcI_SylvioX10)      TTTTCCGGTTGTGAGTTTCTTGAAGAGAAATGACAGGTAAACTTCCTGGTGCTG------
IGR_2848_(TcII-like)          ------------------------------------------------------------
IGR_2848_(TcIII-like)         ------------------------------------------------------------
IGR_2848_(TcI_JRcl4)          ------------------------------------------------------------
IGR_2848_(TcI_SylvioX10)      ------------------------------------------------------------
IGR_2854_(TcIII-like)         TTTTTTTTTTTTTACTTTTCGGTAAAAAAAAAATATATATATTTTCCCCTTTTGACTTGT
IGR_2854_(TcII-like)          GTTTTCTCTTTTACTTTTCGGTAAAAAAAAATATATATATATTTTCCCCTTTTGACTTGT
IGR_2854_(TcII)               ------------------------------------------------------------
                                                                                          

IGR_2865_(TcIII-like)         ------------------------------------------------------------
IGR_2865_(TcI_JRcl4)          ------------------------------------------------------------
IGR_2865_(TcI_SylvioX10)      ------------------------------------------------------------
IGR_2848_(TcII-like)          ------------------------------------------------------------
IGR_2848_(TcIII-like)         ------------------------------------------------------------
IGR_2848_(TcI_JRcl4)          ------------------------------------------------------------
IGR_2848_(TcI_SylvioX10)      ------------------------------------------------------------
IGR_2854_(TcIII-like)         TCATTTGGACAAGGCAATCGTGTGTTTCTTTCTTAAAAACTTCCCCCCCCCCCCCCGCGT
IGR_2854_(TcII-like)          TTATTTGCACAAGGCAATTGTGTGTTTCTTTCTTCTCAAA--AACTTCCCCCCCCCGCGT
IGR_2854_(TcII)               ------------------------------------------------------------
                                                                                          

IGR_2865_(TcIII-like)         ------------------------------------------------------------
IGR_2865_(TcI_JRcl4)          ------------------------------------------------------------
IGR_2865_(TcI_SylvioX10)      ------------------------------------------------------------
IGR_2848_(TcII-like)          ------------------------------------------------------------
IGR_2848_(TcIII-like)         ------------------------------------------------------------
IGR_2848_(TcI_JRcl4)          ------------------------------------------------------------
IGR_2848_(TcI_SylvioX10)      ------------------------------------------------------------
IGR_2854_(TcIII-like)         GGTGTGGGCAGAGCATCGGACGCGGAGTGCGCAGCTGAGGAACAGAACAGAAAAAGGGTA
IGR_2854_(TcII-like)          GGTGTGGGCAGAGTATCGGACGCGGAGTGCGCAGCTGAGGAACAGAACAGAAAAAGGGTA
IGR_2854_(TcII)               ------------------------------------------------------------
                                                                                          

IGR_2865_(TcIII-like)         ------------------------------------------------------------
IGR_2865_(TcI_JRcl4)          ------------------------------------------------------------
IGR_2865_(TcI_SylvioX10)      ------------------------------------------------------------
IGR_2848_(TcII-like)          ------------------------------------------------------------
IGR_2848_(TcIII-like)         ------------------------------------------------------------
IGR_2848_(TcI_JRcl4)          ------------------------------------------------------------
IGR_2848_(TcI_SylvioX10)      ------------------------------------------------------------
IGR_2854_(TcIII-like)         TGAAGGACGCATGTTTTTTTCGTGTTCCTTCTTTCTCCCCTTCTCCGTTGGCTGTGCGTT
IGR_2854_(TcII-like)          TAAAGGACGCATGTTTTTTT-GTGTTCCTTCTTTCTCCCCTTCTCCGTTGGCTGTGCATG
IGR_2854_(TcII)               ------------------------------------------------------------
                                                                                          

IGR_2865_(TcIII-like)         ------------------------------------------------------------
IGR_2865_(TcI_JRcl4)          ------------------------------------------------------------
IGR_2865_(TcI_SylvioX10)      ------------------------------------------------------------
IGR_2848_(TcII-like)          ------------------------------------------------------------
IGR_2848_(TcIII-like)         ------------------------------------------------------------
IGR_2848_(TcI_JRcl4)          ------------------------------------------------------------
IGR_2848_(TcI_SylvioX10)      ------------------------------------------------------------
IGR_2854_(TcIII-like)         TGTGTGTTTGGGGTTCCATACGTGGATTTCCCTGTCTGTGTCCGTATCTGTGCTTTCGAA
IGR_2854_(TcII-like)          TGTGTGTTTGGGGTTCCATACGTGGATTTCCCTGTCTGTGTCCGTATCTGTGCTTTCGAC
IGR_2854_(TcII)               ------------------------------------------------------------
                                                                                          

IGR_2865_(TcIII-like)         ------------------------------------------------------------
IGR_2865_(TcI_JRcl4)          ------------------------------------------------------------
IGR_2865_(TcI_SylvioX10)      ------------------------------------------------------------
IGR_2848_(TcII-like)          ------------------------------------------------------------
IGR_2848_(TcIII-like)         ------------------------------------------------------------
IGR_2848_(TcI_JRcl4)          ------------------------------------------------------------
IGR_2848_(TcI_SylvioX10)      ------------------------------------------------------------
IGR_2854_(TcIII-like)         ACACTTTTTTTTCCTTTTTTT-----------------------------TTTTGCGCCT
IGR_2854_(TcII-like)          ACACTTTTTTTTTCTTCTTTTTTATTTTATTTATTTATTTATTTATTTAATTTTGCGCCT
IGR_2854_(TcII)               ------------------------------------------------------------
                                                                                          

IGR_2865_(TcIII-like)         ------------------------------------------------------------
IGR_2865_(TcI_JRcl4)          ------------------------------------------------------------
IGR_2865_(TcI_SylvioX10)      ------------------------------------------------------------
IGR_2848_(TcII-like)          ------------------------------------------------------------
IGR_2848_(TcIII-like)         ------------------------------------------------------------
IGR_2848_(TcI_JRcl4)          ------------------------------------------------------------
IGR_2848_(TcI_SylvioX10)      ------------------------------------------------------------
IGR_2854_(TcIII-like)         TCTCACTTTTTGAACAGATTTTATTATTATTATT--------------------------
IGR_2854_(TcII-like)          TCTCACTTTTTGAACAGATTTTATTATTATTATTATTATTATTATTATTATTATTATTAT
IGR_2854_(TcII)               ------------------------------------------------------------
                                                                                          

IGR_2865_(TcIII-like)         ------------------------------------------------------------
IGR_2865_(TcI_JRcl4)          ------------------------------------------------------------
IGR_2865_(TcI_SylvioX10)      ------------------------------------------------------------
IGR_2848_(TcII-like)          ------------------------------------------------------------
IGR_2848_(TcIII-like)         ------------------------------------------------------------
IGR_2848_(TcI_JRcl4)          ------------------------------------------------------------
IGR_2848_(TcI_SylvioX10)      ------------------------------------------------------------
IGR_2854_(TcIII-like)         ------------------------------------TTTGTTTGGGAGCATGTGGGGGGA
IGR_2854_(TcII-like)          TATTATTTTTTGCGGTTTGTTTGTGCGATTTTTTTGTTTGTTTGGGAGCATGTGGGGAGA
IGR_2854_(TcII)               ------------------------------------------------------------
                                                                                          

IGR_2865_(TcIII-like)         ------------------------------------------------------------
IGR_2865_(TcI_JRcl4)          ------------------------------------------------------------
IGR_2865_(TcI_SylvioX10)      ------------------------------------------------------------
IGR_2848_(TcII-like)          ------------------------------------------------------------
IGR_2848_(TcIII-like)         ------------------------------------------------------------
IGR_2848_(TcI_JRcl4)          ------------------------------------------------------------
IGR_2848_(TcI_SylvioX10)      ------------------------------------------------------------
IGR_2854_(TcIII-like)         ACTTCGCTCACGAGATGTTGTAACCAAAATATCTTTTTGCGGTTCGACGTGGGGGCCCGC
IGR_2854_(TcII-like)          ACTTCGCTCACGAGATGTTGTAACCAAAATGTCTTTTTACGGTTCGACGGGGGGGCCTGC
IGR_2854_(TcII)               ------------------------------------------------------------
                                                                                          

IGR_2865_(TcIII-like)         -------------------------------------------TGTAGGGGGAAGCGTAG
IGR_2865_(TcI_JRcl4)          -------------------------------------------GGTGGGAGGAGGCGTAG
IGR_2865_(TcI_SylvioX10)      -------------------------------------------GGTGGGAGGAAGCGTAG
IGR_2848_(TcII-like)          -------------------------------------------GGGGGAAAAAGAGGCAG
IGR_2848_(TcIII-like)         -------------------------------------------GGAGGAAAAAGAGGCAG
IGR_2848_(TcI_JRcl4)          -------------------------------------------GGAGGAAAAAGAGGCAG
IGR_2848_(TcI_SylvioX10)      -------------------------------------------GGAGGAAAAAGAGGCAG
IGR_2854_(TcIII-like)         GGAGGGTGTGTGCGACCGGAA----TGTGTGTGGGGTGGGGAAGGAGGAAAAAGAGGCAG
IGR_2854_(TcII-like)          GGAGGGTGTGTGCGACCAGAAAGTGTGTGTGTGGGGTGGGGAAGGAGGAAAAAGAGGCAG
IGR_2854_(TcII)               ------------------------------------------------------------
                                                                                          

IGR_2865_(TcIII-like)         GAGAGGGGACTAACGAAAATGATAGCGACTGCCCTTTTTAATTCTCTTGACTTTTGGTAT
IGR_2865_(TcI_JRcl4)          GAGAGGGGACTAACGAAAATGATAGCGACTGCCCTTTTAAATTCTCTTGACTTTTGGTAT
IGR_2865_(TcI_SylvioX10)      GAGAGGGGACTAACGAAAATGATAGCGACTGCCCTTTTAAATTCTCTTGACTTTTGGTAT
IGR_2848_(TcII-like)          GTGGAAGGTGAGGATGAAATGAAAGTTGTTGTGGGCGCGATGTCTTCTGCCCCG------
IGR_2848_(TcIII-like)         GTGGAAGGTGAGGATGAAATGAAGGGTGTTGTGGGCGCGATGTCTTCTGTCCCG------
IGR_2848_(TcI_JRcl4)          GTGGAAGGTGAGGATGAAATGAAAGGTGTTGTGGGCGCGATGTCTTCTGTCCCG------
IGR_2848_(TcI_SylvioX10)      GTGGAAGGTGAGGATGAAATGAAAGGTGTTGTGGGCGCGATGTCTTCTGTCCCG------
IGR_2854_(TcIII-like)         GTGGAAGGTGAGGATGAAATGAAGGGTGTTGTGGGCGCGATGTCTTCTGTCCCG------
IGR_2854_(TcII-like)          GTGGAAGATGAGGATGAAATGAAAGTTGTTGTGGGCGCGATGTCTTCTGCCCG-------
IGR_2854_(TcII)               ------------------------------------------------------------
                                                                                          

IGR_2865_(TcIII-like)         ATTAATTAAATTGTTTTTTTTTCCTTCAGGGGTATCACGTTGGAAGGCAACGATGTGTAG
IGR_2865_(TcI_JRcl4)          ATTAATTAAATTGTTTTTTTCTTCTTCAGGGGTATCACGTTGGGAGGCAACGATGGGTAG
IGR_2865_(TcI_SylvioX10)      ATTAATTAAATTG-TTTTTTCTTCTTCAGGGGTATCACGTTGGGAGGCAACGATGGGTAG
IGR_2848_(TcII-like)          --------------TTCCTTTTACTTGAGG------------------------------
IGR_2848_(TcIII-like)         --------------TTCCTTTTACTTGAGG------------------------------
IGR_2848_(TcI_JRcl4)          --------------TTCCTTTTACTTGAGG------------------------------
IGR_2848_(TcI_SylvioX10)      --------------TTCCTTTTACTTGAGG------------------------------
IGR_2854_(TcIII-like)         --------------CTCCTTTTACTTGAGG------------------------------
IGR_2854_(TcII-like)          --------------TTCCTTTTACTTGAGG------------------------------
IGR_2854_(TcII)               ------------------------------------------------------------
                                                                                          

IGR_2865_(TcIII-like)         TTGT---TATTATTATTTCTGCCGTCCCAT---------CCACAGCCACCACCTTCTCTG
IGR_2865_(TcI_JRcl4)          CTATTA--TTTTTTTTTTCTGCCGTCCCAT---------CCACAACCACCACCTTCTCTG
IGR_2865_(TcI_SylvioX10)      CTATTTATTTTTTTTTTTCTGCCGTCCCAT---------CCACAACCACCACCTTCTCCG
IGR_2848_(TcII-like)          --------CTTTTTTTTTCTGCCGTCCCACCCACAACCACCACAACCACCACCTTCTCTG
IGR_2848_(TcIII-like)         --------CTTTTTTTTCCTGCCGTCCCAT---------CCACAACCACCACCTTCTCTG
IGR_2848_(TcI_JRcl4)          -------CTTTTTTTTTTCTGCCGTCCCAT---------CCACAACCACCACCTTCTCTG
IGR_2848_(TcI_SylvioX10)      -------CTTTTTTTTTTCTGCCGTCCCAT---------CCACAACCACCACCTTCTCTG
IGR_2854_(TcIII-like)         --------CTTTTTTTTCCTGCCGTCCCAT---------CCACAACCACCACCTTCTCTG
IGR_2854_(TcII-like)          --------CTTTTTTTTTCTGCCGTCCCAC---------CCACAACCACCACCTTCTCTG
IGR_2854_(TcII)               ------------------------------------------------------------
                                                                                          

IGR_2865_(TcIII-like)         TTGCCCTCCACGCTGAGG--GGGAGTGCAACGGCTGCGGGCCCTT-----AAAAAAAAGA
IGR_2865_(TcI_JRcl4)          TTGCCCTCCACGCTGAGG--GGAAGTGCAACGGCTGCGGGCCCTTAAAAAAAAAAAAAGA
IGR_2865_(TcI_SylvioX10)      TTGCCCTCCACGCTGAGG--GGAAGTGCAACGGCTGCGGGCCCTTA---AAAAAAAAAGA
IGR_2848_(TcII-like)          TTGCCCTCCACGCTGAGG--GGGAGTCCAACGGCTGCGGGCCCTT----TTAAAAAAAGA
IGR_2848_(TcIII-like)         TTGCCCTCCACGCTGAGGGAGGGAGTGCAACGGCTGCGGGCCCTT----AAAAAAAAAGA
IGR_2848_(TcI_JRcl4)          TTGCCCTCCACGCTGAGG--GGAAGTGCAACGGCTGCGGGCCCTTAA--AAAAAAAAAGA
IGR_2848_(TcI_SylvioX10)      TTGCCCTCCACGCTGAGG--GGAAGTGCAACGGCTGCGGGCCCTTAAACAAAAAAAAAGA
IGR_2854_(TcIII-like)         TTGCCCTCCACGCTGAGGGAGGGAGTGCAACGGCTGCGGGCCCTT----AAAAAAAAAGA
IGR_2854_(TcII-like)          TTGCCCTCCACGCTGAGG--GGGAGTCCAACGGCTGCGGGCCCTT----TTAAAAAAAGA
IGR_2854_(TcII)               ------------------------------------------------------------
                                                                                          

IGR_2865_(TcIII-like)         CT-CCACCTTGTGAGTTTATAAGGAGCCCGGCTGCCATAACTTTCATGCATTCATTTGTT
IGR_2865_(TcI_JRcl4)          CT-CCACCTTGTGAGTTTATAAGGAGCCCGGCTGCCATAACTTTCATGCATTCATTTGTT
IGR_2865_(TcI_SylvioX10)      CT-CCACCTTGTGAGTTTATAAGGAGCCCGGCTGCCATAACTTTCATGCATTCATTTGTT
IGR_2848_(TcII-like)          CTCCCACCTTGTGAGTTTACAAGGAACCCGACTGCCATAACTTTCATGCATTTATTTGTT
IGR_2848_(TcIII-like)         CT-CCACCTTGTGAGTTTATAAGGAGCCCGGCTGCCATAACTTTTATGCATTCATTTGTT
IGR_2848_(TcI_JRcl4)          ACTCCACCTTGTGAGTTTATAAGGGGCCCGGCTGCCATAACTTTCATGCATTCATTTGTT
IGR_2848_(TcI_SylvioX10)      CT-CCACCTTGTGAGTTTATAAGGAGCCCGGCTGCCATAACTTTCATGCATTCATTTGTT
IGR_2854_(TcIII-like)         CT-CCACCTTGTGAGTTTATAAGGAGCCCGGCTGCCATAACTTTTATGCATTCATTTGTT
IGR_2854_(TcII-like)          CTCCCACCTTGTGAGTTTACAAGGAGCCCGACTGCCATAACTTTCATGCATTCATTTGTT
IGR_2854_(TcII)               -----ACCTTGTGAG-TTACAAGGAGCCCGACTGCCATAACTTTCATGCATTCTATTGTT
                                   ********** *** ****  **** ************* *******   *****

IGR_2865_(TcIII-like)         CACGGGTGTGTGAGTGTTGGATGAATTTACTTCTTAGTGTGT-GGGGTGTTGGGCCAAAC
IGR_2865_(TcI_JRcl4)          CACGGGTGTGTGAGTGTTGGATGAATTTACTTCGTATTGTGTGGGGGTGTTGGGCCAAAC
IGR_2865_(TcI_SylvioX10)      CACGGGTGTGTGAGTGTTGGATGAATTTACTTCGTATTGTGTGGGGGTGTTGGGCCAAAC
IGR_2848_(TcII-like)          CACGGGTGTGTGAGTGTTGGATGAATTTACTTCGTAGTGTGT-GGGGTGTTGGGCCAAAC
IGR_2848_(TcIII-like)         CACGGGTGTGTGAGTGTTGGATGAATTTACTTCTTAGTGTGT-GGGGTGTTGGGTCAAAC
IGR_2848_(TcI_JRcl4)          CACGGGTGTGTGAGTGTTGGATGAATTTACTTCGTATTGTGTGGGGGTGTTGGGCCAAAC
IGR_2848_(TcI_SylvioX10)      CACGGGTGTGTGAGTGTTGGATGAATTTACTTCGTATTGTGT-GGGGTGTTGGGCCAAAC
IGR_2854_(TcIII-like)         CACGGGTGTGTGAGTGTTGGATGAATTTACTTCTTAGTGTGT-GGGGTGTTGGGTCAAAC
IGR_2854_(TcII-like)          CACGGGTGCGTGAGTGTTGGATGAATTTACTTCGTAGTGTGT-GGGGTGTTGGGCCAAAC
IGR_2854_(TcII)               CAC-GGTGTGTGAGTGTTGGATGAATTTACTTCGTAGTGTGT-GGGTGGTTGGGCCAAAC
                              *** **** ************************ ** ***** ***  ****** *****

IGR_2865_(TcIII-like)         T-GCCACTCCCCGTT-GTGT------------CACACACACACAACCTCTCTCCCTTTCT
IGR_2865_(TcI_JRcl4)          T-GCCACTCCCCGTT-GTGT------------CACACACGCACAACCTCTCTCCCTTTCT
IGR_2865_(TcI_SylvioX10)      T-GCCACTCCCCGTT-GTGT------------CGCACACGCACAACCTCTCTCCCCTTCT
IGR_2848_(TcII-like)          T-GCCACTCCCCGTT-GTGTCACACACACACACACACACACACAACCTCTCTCCCTTTCT
IGR_2848_(TcIII-like)         T-GCCACTCCCCTTT-GTGT------------CACACACACACAACCTCTCTCCCTTTCT
IGR_2848_(TcI_JRcl4)          T-GCCACTCCCCGTT-GTGT------------CACACACGCACAACCCCTCTCCCTTTCT
IGR_2848_(TcI_SylvioX10)      T-GCCACTCCCCGTT-GTGT------------CGCACACGCACAACCTCTCTCCCTTTCT
IGR_2854_(TcIII-like)         T-GCCACTCCCCGTT-GTGT------------CACACACACACAACCTCTCTCCCTTTCT
IGR_2854_(TcII-like)          T-GCCACTCCCCGTT-GAGTCACACACACACACACACGCACACAACCTCTCTCCCTTTCT
IGR_2854_(TcII)               TAGCCACTCCCCGTTCGAGT--GACACACACACACACACACACAACCTCTCTCCCTTTCT
                              * ********** ** * **            * *** * ******* ******* ****

IGR_2865_(TcIII-like)         CCGTGTGTCTTTTTTCTTTTTGTAGGAATAGGGGACAGGGTCTTGGACAGGAGCGTATTC
IGR_2865_(TcI_JRcl4)          CCGTGTGTCTTTTTTCATTTTGTAGGAATAGGGGACAGGGTCTTGGACAGGGGCGTGTAT
IGR_2865_(TcI_SylvioX10)      CCGTGTGTCTTTTTTCGTTTTGTAGGAATAGGGGACAGGGTCTTGGACAGGGGCGTGTAT
IGR_2848_(TcII-like)          CCGCGTGTCTTT-----TTTTGTAGGAATAGGGGACAGGGTCTTGGACAGGGGCGTATAC
IGR_2848_(TcIII-like)         CCGTGTGTCTTTTTTCTTTTTGTAGGAATAGGGGACAGGGTCTTGGACAGGAGCGTATTC
IGR_2848_(TcI_JRcl4)          CCGTGTGTCTTTTTTCATTTTGTAGGAATAGGGGACAGGGTCTTGGACAGGGGCGTATAC
IGR_2848_(TcI_SylvioX10)      CCGTGTGTCTTTTTTCATTTTGTAGGAATAGCGGACAGGGTCTTGGACAGGGGCGTATAC
IGR_2854_(TcIII-like)         CCGTGTGTCTTTTTTCTTTTTGTAGGAATAGGGGACAGGGTCTTGGACAGGAGCGTATAC
IGR_2854_(TcII-like)          CCGCGTGTCTTT-----TTTTGTAGGAATAGGGGACAGGGTCTTGGAAAGGGGCGTGTAT
IGR_2854_(TcII)               CCGCGTGTCTTT-----TTTTGTAGGAATAGGGGACAGGGTCTTGGACAGGGGCGTGTAT
                              *** ********     ************** *************** *** **** *  

IGR_2865_(TcIII-like)         TTATATC--------AAGTTTTTTTTTTTTCCCGTCCTCTGTTGCGCTTGGTAATATTTG
IGR_2865_(TcI_JRcl4)          ATCAAG---------------TTTTTTTTTCCCGTCCTCTGTTGTGCTTGGTAATATTTG
IGR_2865_(TcI_SylvioX10)      ATCAAG---------------TTTTTTTTTCCCGTCCTCTGTTGTGCTTGGTAATATTTG
IGR_2848_(TcII-like)          TTATATCGCCTGTAAAATTGATTCTTTCT--CTTTTTTTTGCT-CGCATATTTGGGATTG
IGR_2848_(TcIII-like)         TTATATCGCCTGTAAAATCGTTTCTTTCTTTTTTTTTTTTGTT-CGCATATTTGGGATTG
IGR_2848_(TcI_JRcl4)          TTATATCGCCTGTAAAATTGTTTCTTTT-------TTTTTGTT-CGCATATTTGGGATTG
IGR_2848_(TcI_SylvioX10)      TTATATCGCCTGTAAAATTGTTTCTTTT-------TTTTTGTT-CGCATATTTGGGATTG
IGR_2854_(TcIII-like)         TTATATCGCCTGTAAAATCGTTTC-----------TTTCCGGT-TGC-TGTACAGAAAGG
IGR_2854_(TcII-like)          ATCAAT---------------TCCTGTTGGGTTTCTTTCCGGT-TGC-TGTATAGAGAGG
IGR_2854_(TcII)               ATCAAT---------------TCCTGTTGGGTTTCTTTCCGGT-TGC-TGTATAGAGAGG
                               *  *                *               *  * *  ** *          *

IGR_2865_(TcIII-like)         ATATGAGTGATT------------------------------------------AAGAAA
IGR_2865_(TcI_JRcl4)          ATATGAGTGATT------------------------------------------AAGAAA
IGR_2865_(TcI_SylvioX10)      ATATGAGTGATT------------------------------------------AAGAAA
IGR_2848_(TcII-like)          AAATGACGGATGTATC--TTTTTTTTTTTTTGTATTTTTACTGCTGTTCCTTTCCAGAGA
IGR_2848_(TcIII-like)         AAATGACGGATGTATCTTTTTTTTTTTTTTTGCATTTTTACTGCTCCTCATTTCCAGAGA
IGR_2848_(TcI_JRcl4)          AAATGACGGATGTATC---TTTTTTTTTTTTGCATTTTTACTGCTCTTCCTTTCCAGAGG
IGR_2848_(TcI_SylvioX10)      AAATGACGGATGTATC---TTTTTTTTTTTTGCATTTTTACTGCTCTTCCTTTCCAGAGG
IGR_2854_(TcIII-like)         AATTGAGGAGTA-ACCGCGTGGGTTTGTTTCTCA--------------------CGCAGA
IGR_2854_(TcII-like)          AATTGAGGAGTA-ACCGTGTGGGTTTTTTTCTCA--------------------CGCAGG
IGR_2854_(TcII)               AATTGAGGAGTA-ACCGTGTGGGTTTGTTTCTCA--------------------CGCAGG
                              *  ***    *                                              *  

IGR_2865_(TcIII-like)         GACACTTT------TTTATTATTATTATAATTTTTTTTTTGTTTTACGCATTTTTTTGGT
IGR_2865_(TcI_JRcl4)          GACACGT-------TTTTTT--------AATTTCTTTT---------GCATTTTTTTGGT
IGR_2865_(TcI_SylvioX10)      GACACGTTCTTTTATTTCTTT---------TGCATTTTTT-------GCATTTTTTG-GT
IGR_2848_(TcII-like)          AACGCGCGCAAGCATTTATTTACATGCAAATGTGTTTTTG-------ACACCTCTTCTGT
IGR_2848_(TcIII-like)         AACGCGCGCAAGCATTTATTTACATGCAAATGCGTTTTTG-------ACACCTCTTCTGT
IGR_2848_(TcI_JRcl4)          AACGCGCGCAAGCATTTATTTACATGCAAATGTGTTTTTG-------ACACCTCTTCAGT
IGR_2848_(TcI_SylvioX10)      AACGCGCGCAAGCATTTATTTACATGCAAATGTGTTTTTG-------ACACCTCTTCAGT
IGR_2854_(TcIII-like)         AGCACTCG-AGGAATTCACT-----------------------------ACCCTGTC-GT
IGR_2854_(TcII-like)          AGTACTCG-AGGAATTCACT-----------------------------ACCCCGTT-GT
IGR_2854_(TcII)               AGTACTCG-AGGAATTCACT-----------------------------ACCCCGTC-GT
                                  *         **   *                             *     *  **

IGR_2865_(TcIII-like)         TTGTTTTGGCTTGACTTGCTTAGTGGATTTTCTTTGGTC---------------------
IGR_2865_(TcI_JRcl4)          TTGTTTTGGCTTGACTTGCTTAGCGGATTTTCTTTAGCC---------------------
IGR_2865_(TcI_SylvioX10)      TTGTTTTGGCTTGACTTGCTTAGCGGATTTTCTTTAGCC---------------------
IGR_2848_(TcII-like)          CTGCGATTTTTAAT----TATTGTGGAATTTGTTTCTCCATGCCCTTTTTAAAGTGTTGT
IGR_2848_(TcIII-like)         CTGTGATTTTTAAT----TATTGCGGAATTTTTTTCTTCGTGCCCTTTTTAAAGTGTTGT
IGR_2848_(TcI_JRcl4)          CTGCGTTTTTTAAT----TATTGCGGAATTTGTTTCTCCATGCCCTTTTTAAAGTGTTGA
IGR_2848_(TcI_SylvioX10)      CTGCGTTTTTTAAT----TATTGCGGAATTTGTTTCTCCATGCCCTTTTTAAAGTGTTGA
IGR_2854_(TcIII-like)         CTCCAAGGGGGAAGGGCACACCACGGACATTG------CGCGCCGCATATATACGTATCA
IGR_2854_(TcII-like)          CTCCAAGGGGGAAGGGCACACCACGGACATTG------CACGCCGCATATATATTTATCA
IGR_2854_(TcII)               CTCCAAGGGGGAAGGGCACACCACGGACATTG------CACGCCGCATATATATTTATCA
                               *                      ***  **       *                     

IGR_2865_(TcIII-like)         -----TCTTTCTGTCACATGTCCTTTTTTTTTTTTTTTTCTCTGCCTGTTTGTGCATTT-
IGR_2865_(TcI_JRcl4)          -----TTTTTCTGTCACATGTCCCTTTTTTTTTTTCTTTCTCTGCCTGTTTGTGCATTT-
IGR_2865_(TcI_SylvioX10)      -----TCTTTCTGTCACATGTCCCTTTTTTTTTTTCTTTCTCTGCCTGTTTGTGCATTT-
IGR_2848_(TcII-like)          GCTCATTTCTCTATTGCC------ACATGTTTTTTTTTCTTGTGCCTCTTTGCTTGCCTC
IGR_2848_(TcIII-like)         GCTCATTTCTCTATTGCC--ACATTCTTTTTTTTTTCCCTTGTGCCTCTTTGCTTGCCTC
IGR_2848_(TcI_JRcl4)          GCTCATTTCTCTATTGCC---ACATTTTTTTTTTTTTCCTTGTGCCTCTTTGCTTGCCTC
IGR_2848_(TcI_SylvioX10)      GCTCATTTCTCTATTGCC----ACATTTTTTTTTTTTTCTTGTGCCTCTTTGCTTGCCTC
IGR_2854_(TcIII-like)         GCTT-TGTTCCTGTCGC--------TCGTTTTTTTTTTTTTACGTTAATTTGAGTCTTT-
IGR_2854_(TcII-like)          GCTT-TGTTTCTGTCGCC---CGTTTTTTTTTTTTTTTTTTGCGTTACTTTGATTCTTT-
IGR_2854_(TcII)               GCTT-TGTTTCTGTCGCC-----------CGTTTTTTTTTTGCGTTACTTTGATTCTTT-
                                   * *  ** *  *              ****     *  *    ****      * 

IGR_2865_(TcIII-like)         -----------------------------------CTGTTGTTGTCATGG----TTTATT
IGR_2865_(TcI_JRcl4)          -----------------------------------CTGTTGTTGTCATGG----TTTATT
IGR_2865_(TcI_SylvioX10)      -----------------------------------CTGTTGTTGTCATGG----TTTATT
IGR_2848_(TcII-like)          AATATCCCATGAAAAGTGGACGTGCCGTGACTGCATTGACGTTGCCCTTGTTTTTTTTTT
IGR_2848_(TcIII-like)         AATGTTCCATGAAAAGTGGACATGCCGTGACTGCATTGACGTTGCCCTTGTTTTTTTTTT
IGR_2848_(TcI_JRcl4)          AATGTCCCATGAAAAGTGGGCGTGCCGTGACTGCATTGACGTTGCCCTTG---TTTTTTT
IGR_2848_(TcI_SylvioX10)      AATGTCCCATGAAAAGTGGACGTGCCGTGACTGCATTGACGTTGCCCTTG---TTTTTTT
IGR_2854_(TcIII-like)         -----------------------------------TTGGCG-----------------TT
IGR_2854_(TcII-like)          -----------------------------------TTGGCG--------------TTTTT
IGR_2854_(TcII)               -----------------------------------TTGGCG--------------TTTTT
                                                                  **  *                 **

IGR_2865_(TcIII-like)         TCATGTAG--CGAGCAGTGCGTCGAGCGAAAATATTCCCGTTTTATTC
IGR_2865_(TcI_JRcl4)          TCACGTAG--CGAGCAGTGCGCCGGGCGAAAATCTTCCCGTTTTATTC
IGR_2865_(TcI_SylvioX10)      TCACGTAG--CGAGCAGTGCGCCGGGCGAAAATCTTCCCGTTTTATTC
IGR_2848_(TcII-like)          TTTTTTAGCTCCTTCCACCCCCCTATTAAAGAGCGTTACAGGGCATT-
IGR_2848_(TcIII-like)         TTTTTTTTTAGCTCCTTCCCCTTTATTAAAGAGCGTTACAGAGCATT-
IGR_2848_(TcI_JRcl4)          TTTTTTAG--TCTCCTTCCCCCTCATTAAAGAGCGTTACAGAGCATT-
IGR_2848_(TcI_SylvioX10)      TTTTTTAG---CTCCTTCCCCCTCATTAAAGAGCGTTACAGAGCATT-
IGR_2854_(TcIII-like)         TTTTGCCG----------------------------------GTATTG
IGR_2854_(TcII-like)          TTTTGCGG----------------------------------GTATTG
IGR_2854_(TcII)               TTTTGCGG----------------------------------GTATTG
                              *                                           *** 
