# Supplementary material for: A Genome-Wide Analysis of Genetic Diversity in Trypanosoma cruzi Intergenic Regions
Source: PLoS Negl Trop Dis. 2014 May 1;8(5):e2839. doi: 10.1371/journal.pntd.0002839 (PMC4006747; doi:10.1371/journal.pntd.0002839)
Supplement: Dataset S1 — Intergenic regions from unrelated loci that share blocks of significant sequence similarity. The file contains i) a spreadsheet summarizing listing the non-allelic, non-homologous IGR regions that share significant blocks of sequence similarity; ii) multiple sequence alignments where these unrelated IGRs were aligned to highlight the portion of the IGR that is shared; and iii) a figure in PDF format that shows the alignment in context. The alignments are provided in CLUSTAL format (.clw) and as colored renderings in PNG format, as produced by Jalview (purine/pyrimidine color scheme, only applied to regions of the alignment with 90% identity). The IGR IDs listed in each alignment correspond to those in Table S3. (ZIP) [file pntd.0002839.s010.zip › Dataset S1/alignments/entire-IGR/IGR_Group_14.clw]

CLUSTAL W (1.81) multiple sequence alignment

IGR_4012_(TcIII-like)         ---------AGGAAAGGATCTACGAAA---AAAAAACAAAAAAAACAAGGGAGGGGTGAA
IGR_4012_(TcII-like)          ---------AGGAAAGGATCTACGAAAACCAAAAAAAAAAAAAAACAAGGGAGGGGTAAA
IGR_4012_(TcII)               ---------AGGAAAGGATCTACGAAAACCAAAAAAAACACAAGACAAGGGAGGGGTAAA
IGR_4036_(TcII-like)          GATGTGTAGTCAAAGGGATGTGAGGAGGGAAAAAGGGAGAAGGAACAA--AAAGGGTGTG
IGR_4036_(TcIII-like)         GATGTGTAATCAAAGGGATGTGAGGAGGGAAAAAGGGAGAAGGAACAA--AAAGGGTGTG
IGR_4036_(TcI_JRcl4)          GATGCGTAATCAAAGGGATGTGAGGAGGGAAAAAGGGAGAAGGAACAA--AAAGGGTGTG
IGR_4036_(TcI_SylvioX10)      GATGCGTAATCAAAGGGATGTGAGGAGGGAAAAAGGGAGAAGGAACAA--AAAGGGTGTG
                                          ** **** *  * *    ****   * *    ****   * ****   

IGR_4012_(TcIII-like)         AGGTAAAGCGTA----GAGAAGAAACCGTCATGGCTTTTTTTTCTTTTTTTAATTTATTT
IGR_4012_(TcII-like)          AGGTAAAGCATA----GAGAAGAAACCGTCATGACTTTTTTTTT---------GTTATTT
IGR_4012_(TcII)               AGGTAAAGCATA----GAGAAGAAACCGTCATGACTTTTTTTT-----------GTATTT
IGR_4036_(TcII-like)          GGGAAACGAATAATACGAGAGG--------------------------------------
IGR_4036_(TcIII-like)         GGGAAACGAATAATACGAGAGG--------------------------------------
IGR_4036_(TcI_JRcl4)          GGGAAACGAATAATACGAGAGG--------------------------------------
IGR_4036_(TcI_SylvioX10)      GGGAAACGAATAATACGAGAGG--------------------------------------
                               ** ** *  **    **** *                                      

IGR_4012_(TcIII-like)         TTACGTGCCCGCATGCTGGGGAAGT----TGTTGATGGGACGGAAGATGACGACCCTTGC
IGR_4012_(TcII-like)          TTACGCGCCTGCATGCTGGGGAAGT----TGTTGATGGGACGGAAGATGACGACCCTTGC
IGR_4012_(TcII)               TTACGCGCCTGCATGCTGGGGAAGT----TGTTGATGGGACGGAAGATGACGACCCTTGC
IGR_4036_(TcII-like)          -----------------GAGGAGGTCCACTGGCGTTGTACCGGTAGCTGTC--------C
IGR_4036_(TcIII-like)         -----------------GAGGAAGTCCACTGGCATTGTACCGGTAGCTGTC--------C
IGR_4036_(TcI_JRcl4)          -----------------GAGGAGGTCCACTGGCGTTGTACCGGTAGCTGTC--------C
IGR_4036_(TcI_SylvioX10)      -----------------GAGGAGGTCCACTGGCGTTGTAACGGTAGCTGTC--------C
                                               * *** **    **    **   *** ** ** *        *

IGR_4012_(TcIII-like)         TGTGACACTCGTATTTATGCCGTCCCACTCGTAACTGCAATGAAAGTACGGGTA------
IGR_4012_(TcII-like)          TGTGACACTTGTATTCATGCCGCCCCACTCGTAACTGCAATGAAAGTACGGGTATGTTGT
IGR_4012_(TcII)               TGTGACACTTGTATTCATGCCGCCCCACTCGTAACTGCAATGAAAGTACGGGTATGTTGT
IGR_4036_(TcII-like)          CATGGCA--TGAATTGATGACCTCC-----------GGAAGGGAATTGC-----------
IGR_4036_(TcIII-like)         CATGACA--TGAATTGATGACCTCC-----------GGAAGGGAGATGC-----------
IGR_4036_(TcI_JRcl4)          CATGACA--TGAATTGATGACCTCC-----------GGAAGGGAGATGC-----------
IGR_4036_(TcI_SylvioX10)      CATGACA--TGAATTGATGACCTCC-----------GGAAGGGAGATGC-----------
                                ** **   * *** *** *  **           * ** * *  * *           

IGR_4012_(TcIII-like)         --CTTTTTTTTTTTTTGTGTGTGTGTGCCA----------CAGGGATGGGG-TGAAGACC
IGR_4012_(TcII-like)          TGTTGTTTTTTTTTTTGTGTGTGTGTGCCA----------CAGGGATTGGG-TGAAGACC
IGR_4012_(TcII)               TGTTGTTTTTTTTT---TGTGTGTGTGCCA----------CAGGGATTGGG-TGAAGACC
IGR_4036_(TcII-like)          ---------CTTATATACCCATTAGAACCAAAGAAGCGTCCAAGGCTTGGCTTGAAGACA
IGR_4036_(TcIII-like)         ---------CTTCTATACCCATTAGAACCAAAGAAGCGTCCAAGGCTTGGATTGAGGACA
IGR_4036_(TcI_JRcl4)          ---------CTTCTATACCCATTAGAGCCAAAGAAGCGTCCAAGGCTTGGATTGAAGACA
IGR_4036_(TcI_SylvioX10)      ---------CTTCTATACCCATTAGAGCCAAAGAAGCGTCCAAGGCTTGGATTGAAGACA
                                        ** *       *  *  ***          ** ** * **  *** *** 

IGR_4012_(TcIII-like)         GTGGATGGGGGGGAGTGATGAGAAGCAAGAAGATATTCACACACACACACATATATATAT
IGR_4012_(TcII-like)          GTGGATGAGGGAGAGCGGCGAGAAGCAAGAAGATATTCATATATATATATATATATATAT
IGR_4012_(TcII)               GTGGATGAGGGAGAGCGGCGAGAAGCAAGAAGATATTCACACATATATATATATATA---
IGR_4036_(TcII-like)          GAAGACGA-----ATTGACAAAAAGAAGGAAA----------------------------
IGR_4036_(TcIII-like)         GAAGACGA-----ATTGACAAAAAGAAGGAAA----------------------------
IGR_4036_(TcI_JRcl4)          GAAGACGA-----ATTGACAAAAAGAAGGAAA----------------------------
IGR_4036_(TcI_SylvioX10)      GAAGACGA-----ATTGACAAAAAGAAGGAAA----------------------------
                              *  ** *      *  *   * *** * ***                             

IGR_4012_(TcIII-like)         ATA-----------------TATATGTGTCTATTGTGTTGGGACCTTGTGAAACTACTGT
IGR_4012_(TcII-like)          ATATATATATATATATATATTATATATGTCTATTGTGTTGGGAGCTTGTGAAACTACTGT
IGR_4012_(TcII)               --------------------TATATATGTCTATTGTGTTGGGAGCTTGTGAAACTACTGT
IGR_4036_(TcII-like)          ---------------------------------TGTGTTGGA-----GCAAAAT------
IGR_4036_(TcIII-like)         ---------------------------------TGTGTTGGA-----GCAAAAT------
IGR_4036_(TcI_JRcl4)          ---------------------------------TGTGTTGGA-----GCAAAAT------
IGR_4036_(TcI_SylvioX10)      ---------------------------------TGTGTTGGA-----GCAAAAT------
                                                               ********      *  ***       

IGR_4012_(TcIII-like)         TTTTGAGAGGGCTGGCTACCTAATTTAATTAATGTATGATTATAAGAAGAAGAAAACGAA
IGR_4012_(TcII-like)          TTGTGAGAGGGCTGGCTAACTAATTTAATTAATGTATGATTATAAGAAGAAGAAAACGAA
IGR_4012_(TcII)               TTGTGAGAGGGCTGGCTAACTAATTTAATTAATGTATGATTATAAGAAGAAGAAAACGAA
IGR_4036_(TcII-like)          -------------------------------ATGAGTGATTATGA------------GAA
IGR_4036_(TcIII-like)         -------------------------------ACGAGTGATTATGGGAAGA-------GAA
IGR_4036_(TcI_JRcl4)          -------------------------------ACGAGTGATTATGGGAAGA-------GAA
IGR_4036_(TcI_SylvioX10)      -------------------------------ACGAGTGATTATGGGAAGA-------GAA
                                                             * *  *******              ***

IGR_4012_(TcIII-like)         GATATTTATTTACGATTTCTTCGCATCTTATGAATCTTTGGAAGACCGCAATGGGAGGAG
IGR_4012_(TcII-like)          GATATTTATTTACGATTCCTTCGCATCTTATGAATCTTTGGAAGACCGCAATGGGAGGAG
IGR_4012_(TcII)               GATATTTATTTACGATTCCTTCGCATCTTATGAATCTTTGGAAGACCGCAATGGGAGGAG
IGR_4036_(TcII-like)          AAGGTTTAACCA------------------------------------------------
IGR_4036_(TcIII-like)         AAGGTTTAACCA------------------------------------------------
IGR_4036_(TcI_JRcl4)          AAGGTTTAACCA------------------------------------------------
IGR_4036_(TcI_SylvioX10)      AAGGTTTAACCA------------------------------------------------
                               *  ****   *                                                

IGR_4012_(TcIII-like)         CCAATGAACCGATAACGTCAAGACGAAGC-------ATTTTTTTTTTCTTTTTTTCTTTT
IGR_4012_(TcII-like)          CCAATGAACCGATAACGTCAAGACGAAGCAATTTTTTTTTTTTTTTTTTTTTTTTTTT--
IGR_4012_(TcII)               CCAATGAACCGATAACGTCAAGACGAAGC---------TTAAATTTTTTTTTTTTTTT--
IGR_4036_(TcII-like)          -----------------------------------------TTTTTACTTTTTATTTT--
IGR_4036_(TcIII-like)         -----------------------------------------TTTTTACTTTTTATCTT--
IGR_4036_(TcI_JRcl4)          -----------------------------------------TTTTTACTTTTTATCTT--
IGR_4036_(TcI_SylvioX10)      -----------------------------------------TTTTTACTTTTTATCTT--
                                                                         ***  ***** * **  

IGR_4012_(TcIII-like)         TTTTGGAGGGGCAGGGGGTTTGTTTTGGTGTTTTATTTTTGCCGTCACACTCGGCACTTT
IGR_4012_(TcII-like)          ----------GGAGGGGGTTTGTTTGTTTGTTTTATTTTCGCCGTCCCACTCGGCATTTT
IGR_4012_(TcII)               ----------GGAGGGGGTTTGTTTGTTTGTTTTATTTTCGCCGTCCCACTCGGCATTTT
IGR_4036_(TcII-like)          ---------------------------------------------CCCAC----------
IGR_4036_(TcIII-like)         ---------------------------------------------TCCAC----------
IGR_4036_(TcI_JRcl4)          -----------------------------------------CCCACCCAC----------
IGR_4036_(TcI_SylvioX10)      -----------------------------------------CCCACCCAC----------
                                                                             ***          

IGR_4012_(TcIII-like)         TTTCTGATTA-CCCCCCACCTTGAGGCGGTGTCTTGTGGCTG------------------
IGR_4012_(TcII-like)          TTTCTGATTA-CCCCCCACCTTGAGACGGTGTCTTGCGGCTGGACGAACCCAAATTTTAC
IGR_4012_(TcII)               TTTCTGATTACCCCCCCACCTTGAGACGGTGTCTTGCGGCTGGACGAACCCAAATTTTAC
IGR_4036_(TcII-like)          -----------CCACCCACTTTGTGA--GATTCTTGTGGCTG------------------
IGR_4036_(TcIII-like)         -----------CCACCCACTTTGTGG--GGTTCTTGTGGCTG------------------
IGR_4036_(TcI_JRcl4)          -----------CCACCCACTTTGCGA--GGTTCTTGTGACTG------------------
IGR_4036_(TcI_SylvioX10)      -----------CCACCCACTTTGCGA--GGTTCTTGTGACTG------------------
                                         ** ***** *** *   *  ***** * ***                  

IGR_4012_(TcIII-like)         ------------------------------------------------------------
IGR_4012_(TcII-like)          CAATTCGTAAGTAATATAAACATCTCCAATCCGAATAGAGCGCAACATGCCAAGATAGCG
IGR_4012_(TcII)               CAATTCGTAAGTAATATAAACATCTCCAATCCGAATAGAGCGCAACATGCCAAGATAGCG
IGR_4036_(TcII-like)          ------------------------------------------------------------
IGR_4036_(TcIII-like)         ------------------------------------------------------------
IGR_4036_(TcI_JRcl4)          ------------------------------------------------------------
IGR_4036_(TcI_SylvioX10)      ------------------------------------------------------------
                                                                                          

IGR_4012_(TcIII-like)         ------------------------------------------------------------
IGR_4012_(TcII-like)          GTTATCAGAA------------ATATATATATATATATATATTGCATACTTGAAGCAAGC
IGR_4012_(TcII)               GTTATCAGAAATATATATATATATATATATATATATATATATTGCATACTTGAAGCAAGC
IGR_4036_(TcII-like)          ------------------------------------------------------------
IGR_4036_(TcIII-like)         ------------------------------------------------------------
IGR_4036_(TcI_JRcl4)          ------------------------------------------------------------
IGR_4036_(TcI_SylvioX10)      ------------------------------------------------------------
                                                                                          

IGR_4012_(TcIII-like)         ------------------------------------------------------------
IGR_4012_(TcII-like)          ATGGAGGATATGGCGAGGCCACCGCCTCTTCTTTACCCCCCTTTTTATCAGCCTGTTTAA
IGR_4012_(TcII)               ATGGAGTATGTGGCGAGGCCACCGCCTCTTCTTTACCCCCCTTTTTATCAGCCTGTTTAA
IGR_4036_(TcII-like)          ------------------------------------------------------------
IGR_4036_(TcIII-like)         ------------------------------------------------------------
IGR_4036_(TcI_JRcl4)          ------------------------------------------------------------
IGR_4036_(TcI_SylvioX10)      ------------------------------------------------------------
                                                                                          

IGR_4012_(TcIII-like)         ------------------------------------------------------------
IGR_4012_(TcII-like)          TTTATAAGTTCTGTATTTGGCGAGCAGCCCAGGCAAATATTTTTTTTTTTTTCTTTTATG
IGR_4012_(TcII)               TTTATAAGTTCTGTATTTGGCGAGCAGCCCAGGCAAATTATTTTTTTTTTTTCTTTTATG
IGR_4036_(TcII-like)          ------------------------------------------------------------
IGR_4036_(TcIII-like)         ------------------------------------------------------------
IGR_4036_(TcI_JRcl4)          ------------------------------------------------------------
IGR_4036_(TcI_SylvioX10)      ------------------------------------------------------------
                                                                                          

IGR_4012_(TcIII-like)         ------------------------------------------------------------
IGR_4012_(TcII-like)          TTTATTTATTGGGAGGGTGGGGTGGAAA-TTTTTTTCAAGAAGGTTCGTTTGTTCTGCGT
IGR_4012_(TcII)               TTTATTTATTGGGAGGGTGGGGTGGAAATTTTTTTTCAAGAAGGTTCGTTTGTTCTGCGT
IGR_4036_(TcII-like)          ------------------------------------------------------------
IGR_4036_(TcIII-like)         ------------------------------------------------------------
IGR_4036_(TcI_JRcl4)          ------------------------------------------------------------
IGR_4036_(TcI_SylvioX10)      ------------------------------------------------------------
                                                                                          

IGR_4012_(TcIII-like)         ------------------------------------------------------------
IGR_4012_(TcII-like)          GGGCGTTCTTCCCGTCATTCTTCTTCGTGCGTGGGGGGCGGATGACGGTTGTTTTCATGC
IGR_4012_(TcII)               GGGCGTTCTTCCCGTCATTCTTCTTCGTGCGTGGGGGGCGGATGACGGTTGTTTTCATGC
IGR_4036_(TcII-like)          ------------------------------------------------------------
IGR_4036_(TcIII-like)         ------------------------------------------------------------
IGR_4036_(TcI_JRcl4)          ------------------------------------------------------------
IGR_4036_(TcI_SylvioX10)      ------------------------------------------------------------
                                                                                          

IGR_4012_(TcIII-like)         ------------------------------------------------------------
IGR_4012_(TcII-like)          ACTGGTGGTACCGAGGAAATCCTCACAGAAGAAACCAACCAGCGGGGGGAGAGGTGGCGC
IGR_4012_(TcII)               ACTGGTGGTACCGAGGAAATCCTCACAGAAGAAACCAACCAGCGGGGGGAGAGGTGGCGC
IGR_4036_(TcII-like)          ------------------------------------------------------------
IGR_4036_(TcIII-like)         ------------------------------------------------------------
IGR_4036_(TcI_JRcl4)          ------------------------------------------------------------
IGR_4036_(TcI_SylvioX10)      ------------------------------------------------------------
                                                                                          

IGR_4012_(TcIII-like)         ------------------------------------------------------------
IGR_4012_(TcII-like)          GAAGATGCCCAAAGAAGGGGCATCGGACGACGTCACATGTCACACAACCGGGGTGGGGGA
IGR_4012_(TcII)               GAAGATGCCCAAAGAAGGGGCATCGGACGACGTCACATGTCACACAACCGGGGTGGGGGA
IGR_4036_(TcII-like)          ------------------------------------------------------------
IGR_4036_(TcIII-like)         ------------------------------------------------------------
IGR_4036_(TcI_JRcl4)          ------------------------------------------------------------
IGR_4036_(TcI_SylvioX10)      ------------------------------------------------------------
                                                                                          

IGR_4012_(TcIII-like)         ------------------------------------------------------------
IGR_4012_(TcII-like)          ACTCGTTTTCACAGTTGGTCAAGCACGTGAAGGTGATGGTGCTGGTGGAACAAAAGTGGA
IGR_4012_(TcII)               ACTCGTTTTCACAGTTGGTCAAGCACGTGAAGGTGATGGTGCTGGTGGAACAAAAGTGGA
IGR_4036_(TcII-like)          ------------------------------------------------------------
IGR_4036_(TcIII-like)         ------------------------------------------------------------
IGR_4036_(TcI_JRcl4)          ------------------------------------------------------------
IGR_4036_(TcI_SylvioX10)      ------------------------------------------------------------
                                                                                          

IGR_4012_(TcIII-like)         ------------------------------------------------------------
IGR_4012_(TcII-like)          TAAAAGAGAGGAACCAAAATAAAAAGATAAAAATGCCGTTGAACCAAGAAGGTGAGGGGG
IGR_4012_(TcII)               TAAAAGAGAGGAACCAAAATAAAAAGATAAAAATGCCGTTGAACCAAGAAGGTGAGGGGG
IGR_4036_(TcII-like)          ------------------------------------------------------------
IGR_4036_(TcIII-like)         ------------------------------------------------------------
IGR_4036_(TcI_JRcl4)          ------------------------------------------------------------
IGR_4036_(TcI_SylvioX10)      ------------------------------------------------------------
                                                                                          

IGR_4012_(TcIII-like)         ------------------------------------------------------------
IGR_4012_(TcII-like)          GTGGAAAAATAAGAGGGAAATATTGGGCTTCTTTTTCTGCCCGCTCATTTATTTTTCTTT
IGR_4012_(TcII)               GTGGAAAAATAAGAGGGAAATATTGGGCTTTTTTTCCTGTCCGCTCATTTATTTTTCTTT
IGR_4036_(TcII-like)          ------------------------------------------------------------
IGR_4036_(TcIII-like)         ------------------------------------------------------------
IGR_4036_(TcI_JRcl4)          ------------------------------------------------------------
IGR_4036_(TcI_SylvioX10)      ------------------------------------------------------------
                                                                                          

IGR_4012_(TcIII-like)         ------------------------------------------------------------
IGR_4012_(TcII-like)          ACTGTTTTTTTCCGTGCTTTGGATGGCAGTTTTTTCCCCCTTCTCAATATCCCTCCTGTC
IGR_4012_(TcII)               ACTGTTTTTTTCCGTGCTTTGGATGGCAGTTTTTTCCCCCTTCTCAATATCCCTCCTGTC
IGR_4036_(TcII-like)          ------------------------------------------------------------
IGR_4036_(TcIII-like)         ------------------------------------------------------------
IGR_4036_(TcI_JRcl4)          ------------------------------------------------------------
IGR_4036_(TcI_SylvioX10)      ------------------------------------------------------------
                                                                                          

IGR_4012_(TcIII-like)         ------------------------------------------------------------
IGR_4012_(TcII-like)          ATTGTTACTGTGAGTAGTGTAATGTTTTTTT-TTGTTTTTTTTTTTTTCTCAAGAGGGTT
IGR_4012_(TcII)               ATTGTTACTGTGAGTAGTGTAATGTTTTTTTGTTGTTTTTTTTTTTTTCTCAAGAGGGTT
IGR_4036_(TcII-like)          ------------------------------------------------------------
IGR_4036_(TcIII-like)         ------------------------------------------------------------
IGR_4036_(TcI_JRcl4)          ------------------------------------------------------------
IGR_4036_(TcI_SylvioX10)      ------------------------------------------------------------
                                                                                          

IGR_4012_(TcIII-like)         ------------------------------------------------------------
IGR_4012_(TcII-like)          TGCCCCAGCAATTCACAGCTGGTCCGAGCGCTGGTCGATGCCGTCAGCCCTGCGCCAAAA
IGR_4012_(TcII)               TGCCCCAGCAATTCACAGCTGGTCCGAGCGCTGGTCGATGCCGTCAGCCCTGCGCCAAAA
IGR_4036_(TcII-like)          ------------------------------------------------------------
IGR_4036_(TcIII-like)         ------------------------------------------------------------
IGR_4036_(TcI_JRcl4)          ------------------------------------------------------------
IGR_4036_(TcI_SylvioX10)      ------------------------------------------------------------
                                                                                          

IGR_4012_(TcIII-like)         ------------------------------------------------------------
IGR_4012_(TcII-like)          ACAATGACCCCGTTAGGGAAACATGGCTCTTGGCTTTTCCACCTCGGATAATACGGGGCA
IGR_4012_(TcII)               ACAATGACCCCGTTAGGGAAACATGGCTCTTGGCTTTTCCCCCTCGGATAATACGGGGCA
IGR_4036_(TcII-like)          ------------------------------------------------------------
IGR_4036_(TcIII-like)         ------------------------------------------------------------
IGR_4036_(TcI_JRcl4)          ------------------------------------------------------------
IGR_4036_(TcI_SylvioX10)      ------------------------------------------------------------
                                                                                          

IGR_4012_(TcIII-like)         ------------------------------------------------------------
IGR_4012_(TcII-like)          ATTGGCCCTGACGCCACGCTGAGGCGGCCGGCATTGCCAGGGGAGCGGTCTCCAGTTGGG
IGR_4012_(TcII)               ATTGACCCTGACGCCACGCTGAGGCGGCCGGCATTGCCAGGGGAGCGGTCTCCAGTTGGG
IGR_4036_(TcII-like)          ------------------------------------------------------------
IGR_4036_(TcIII-like)         ------------------------------------------------------------
IGR_4036_(TcI_JRcl4)          ------------------------------------------------------------
IGR_4036_(TcI_SylvioX10)      ------------------------------------------------------------
                                                                                          

IGR_4012_(TcIII-like)         ------------------------------------------------------------
IGR_4012_(TcII-like)          CTCTTTGCTTTTTGCTGGGGGCTTGGGTCGTGTGTCACCCGGTCCGCCCACACGACTGGG
IGR_4012_(TcII)               CTCTTTGCTTTTTGCTGGGGGCTTGGGTCGTGTGTCACCCGGTCCGCCCGCACGACTGGG
IGR_4036_(TcII-like)          ------------------------------------------------------------
IGR_4036_(TcIII-like)         ------------------------------------------------------------
IGR_4036_(TcI_JRcl4)          ------------------------------------------------------------
IGR_4036_(TcI_SylvioX10)      ------------------------------------------------------------
                                                                                          

IGR_4012_(TcIII-like)         ------------------------------------------------------------
IGR_4012_(TcII-like)          GTGAGGAGATGTCCGGCTGCGGCGCCCCTTTTCCGACGAGCCTGGCAATAGACTGTGATA
IGR_4012_(TcII)               GTGAGGAGATGTCCGGCTGCGGCGCCCCTTTTCCGACGAGTCTGGCAATAGACTGTGATA
IGR_4036_(TcII-like)          ------------------------------------------------------------
IGR_4036_(TcIII-like)         ------------------------------------------------------------
IGR_4036_(TcI_JRcl4)          ------------------------------------------------------------
IGR_4036_(TcI_SylvioX10)      ------------------------------------------------------------
                                                                                          

IGR_4012_(TcIII-like)         ------------------------------------------------------------
IGR_4012_(TcII-like)          CGCGCATTGCCAACTTCCGCATTTATTCATCGCCGCTGTCTCCGGGTCAGGTGCTTTG-C
IGR_4012_(TcII)               CGCGCATTGCCAACTTCCGCATTTATTCTTCGCCGCTGTCTCCGGGTCAGGTGCTTTGCC
IGR_4036_(TcII-like)          ------------------------------------------------------------
IGR_4036_(TcIII-like)         ------------------------------------------------------------
IGR_4036_(TcI_JRcl4)          ------------------------------------------------------------
IGR_4036_(TcI_SylvioX10)      ------------------------------------------------------------
                                                                                          

IGR_4012_(TcIII-like)         ------------------------------------------------------------
IGR_4012_(TcII-like)          CCTGCAGGAATGCCGCTGGCATTGTGGGGCACACGACCATGCGTTGGCAGCACGGCAGCG
IGR_4012_(TcII)               CCTGCAGGAATGCCGCTGGCATTGTGGGGCACACGACCATGCGTTGGCAGCACGGCAGCG
IGR_4036_(TcII-like)          ------------------------------------------------------------
IGR_4036_(TcIII-like)         ------------------------------------------------------------
IGR_4036_(TcI_JRcl4)          ------------------------------------------------------------
IGR_4036_(TcI_SylvioX10)      ------------------------------------------------------------
                                                                                          

IGR_4012_(TcIII-like)         ------------------------------------------------------------
IGR_4012_(TcII-like)          ACCACATCATGGCGCCTTACAGGCTGACATCCAGAACACTCCACTGCAGGATGGTTGACT
IGR_4012_(TcII)               ACCACATCATGGCGCCTTACAGGCTGACATCCAGAACACTCCACTGCAGGATGGTTGACT
IGR_4036_(TcII-like)          ------------------------------------------------------------
IGR_4036_(TcIII-like)         ------------------------------------------------------------
IGR_4036_(TcI_JRcl4)          ------------------------------------------------------------
IGR_4036_(TcI_SylvioX10)      ------------------------------------------------------------
                                                                                          

IGR_4012_(TcIII-like)         ------------------------------------------------------------
IGR_4012_(TcII-like)          TTTGGCTTCCCGAAGAATTGCACCCGTGTCTCTCGGTGATAGGCTCTGGCACTACGGTGA
IGR_4012_(TcII)               TTTGGCTTCCCGAAGAATTGCACCCGTGTCTCTCGGTGATAGGCTCTGGCACTACGGTAA
IGR_4036_(TcII-like)          ------------------------------------------------------------
IGR_4036_(TcIII-like)         ------------------------------------------------------------
IGR_4036_(TcI_JRcl4)          ------------------------------------------------------------
IGR_4036_(TcI_SylvioX10)      ------------------------------------------------------------
                                                                                          

IGR_4012_(TcIII-like)         ------------------------------------------------------------
IGR_4012_(TcII-like)          TGTAGTCAACCATGAAGACACCGGTTTTTTTTCGTTCTGGTTGTTGTCGTTTTTTTTTTT
IGR_4012_(TcII)               TGTAGTCTACAATGAAGACACCGG--TTTTTTCGTTCTGGTTGTTGTCG--------TTT
IGR_4036_(TcII-like)          ------------------------------------------------------------
IGR_4036_(TcIII-like)         ------------------------------------------------------------
IGR_4036_(TcI_JRcl4)          ------------------------------------------------------------
IGR_4036_(TcI_SylvioX10)      ------------------------------------------------------------
                                                                                          

IGR_4012_(TcIII-like)         ------------------------------------------------------------
IGR_4012_(TcII-like)          TTTTTTTTTTATGCCGGTGTGTTTTCATTTATCCCGATTACACTTTCAATCCGATGGGTA
IGR_4012_(TcII)               TTTGTTTTTTATGCCGGTGTGTTTTCATTTATCCCGATTACACTTTTAATCCGATGGATA
IGR_4036_(TcII-like)          ------------------------------------------------------------
IGR_4036_(TcIII-like)         ------------------------------------------------------------
IGR_4036_(TcI_JRcl4)          ------------------------------------------------------------
IGR_4036_(TcI_SylvioX10)      ------------------------------------------------------------
                                                                                          

IGR_4012_(TcIII-like)         ------------------------------------------------------------
IGR_4012_(TcII-like)          GAGAGAGAAAAAAGGGGAAAAACTGCTGTTAGATTGCATATAATTTCTACTCTAACGGAT
IGR_4012_(TcII)               GAGAGAGAACAAAGGGGAAAAACTGCTGTTAGATTGCATATAATTTCCACTCTAACGGAT
IGR_4036_(TcII-like)          ------------------------------------------------------------
IGR_4036_(TcIII-like)         ------------------------------------------------------------
IGR_4036_(TcI_JRcl4)          ------------------------------------------------------------
IGR_4036_(TcI_SylvioX10)      ------------------------------------------------------------
                                                                                          

IGR_4012_(TcIII-like)         ------------------------------------------------------------
IGR_4012_(TcII-like)          ATTATTATTATAGGAGCTTGTGAAGAGAATGATTGCGGGAGAGCTGGTTAACTTAATTAA
IGR_4012_(TcII)               ATTATTATTATAGGAGCTTGTGAA------------------------------------
IGR_4036_(TcII-like)          ------------------------------------------------------------
IGR_4036_(TcIII-like)         ------------------------------------------------------------
IGR_4036_(TcI_JRcl4)          ------------------------------------------------------------
IGR_4036_(TcI_SylvioX10)      ------------------------------------------------------------
                                                                                          

IGR_4012_(TcIII-like)         ------------------------------------------------------------
IGR_4012_(TcII-like)          TGTATATTTATTTATTTATATTTATATTTATATCCTGATAAACGCATGCACTCCTTTATG
IGR_4012_(TcII)               ------------------------------------------------------------
IGR_4036_(TcII-like)          ------------------------------------------------------------
IGR_4036_(TcIII-like)         ------------------------------------------------------------
IGR_4036_(TcI_JRcl4)          ------------------------------------------------------------
IGR_4036_(TcI_SylvioX10)      ------------------------------------------------------------
                                                                                          

IGR_4012_(TcIII-like)         ------------------------------------------------------------
IGR_4012_(TcII-like)          AAACTTTTCCTGTCTTATGAATTTTGGGAAGGCCACGACCTTAAGGACATCAGGGAACCG
IGR_4012_(TcII)               ------------------------------------------------------------
IGR_4036_(TcII-like)          ------------------------------------------------------------
IGR_4036_(TcIII-like)         ------------------------------------------------------------
IGR_4036_(TcI_JRcl4)          ------------------------------------------------------------
IGR_4036_(TcI_SylvioX10)      ------------------------------------------------------------
                                                                                          

IGR_4012_(TcIII-like)         ------------------------------------------------------------
IGR_4012_(TcII-like)          ATAGAGGCCAGATAATTTTTTATTTTTATTTTCACCCTCTCACCCACACCCTCTTTTTCA
IGR_4012_(TcII)               ------------------------------------------------------------
IGR_4036_(TcII-like)          ------------------------------------------------------------
IGR_4036_(TcIII-like)         ------------------------------------------------------------
IGR_4036_(TcI_JRcl4)          ------------------------------------------------------------
IGR_4036_(TcI_SylvioX10)      ------------------------------------------------------------
                                                                                          

IGR_4012_(TcIII-like)         -------------------------------GAGGATCCCAAAGTTTTCTACCTCGTAGG
IGR_4012_(TcII-like)          TTCCCCACCACGCGGCGGAGTCTTGTGGCTGGAGGACCTCAAAGTTTGCTACCTCGTAAG
IGR_4012_(TcII)               -------------------------------GAGGACCTCAAAGTTTGCTACCTCGTAAG
IGR_4036_(TcII-like)          -------------------------------GAGGACCCCAAAGTTTGCTACCTCGTAAG
IGR_4036_(TcIII-like)         -------------------------------GAGGATCCCAAAGTTTTCTACCTCGTAGG
IGR_4036_(TcI_JRcl4)          -------------------------------GAGGATCCCAAAGTTTGCTACCTCGTAGG
IGR_4036_(TcI_SylvioX10)      -------------------------------GAGGATCCCAAAGTTTGCTACCTCGTAGG
                                                             ***** * ******** ********** *

IGR_4012_(TcIII-like)         TA--ATATATATATATATGTG------TAGATGTGTACACTTACCTGGTGTTAAACCTCG
IGR_4012_(TcII-like)          TAATATATATATATATATGTATGTATTTAGATG--TACACTTACTTGGTTTTAAACTTCG
IGR_4012_(TcII)               TAATATATATATATATATATATG----TAGATG--TACACTTACTTGGTTTTAAACTTCG
IGR_4036_(TcII-like)          TA----ATATATATATATATG------TAGATG--TACACTTACCTGGTTTTAAACTTCG
IGR_4036_(TcIII-like)         TA----ATATATATATATGTG------TAGATGTGTACACTTACCTGGTGTTAAACCTCG
IGR_4036_(TcI_JRcl4)          TAATATATATATATATGTGTG------TAGATGTATACACTTACCTGGTGTTAAACTTTG
IGR_4036_(TcI_SylvioX10)      TA--ATATATATATATGTGTG------TAGATGTATACACTTACCTGGTGTTAAACTTTG
                              **    ********** * *       ******  ********* **** ****** * *

IGR_4012_(TcIII-like)         AGGATATGGTGAATCCCCACTCTTTTTCCATTTATCCCTTTCCTATTCCTATCGGGTTTG
IGR_4012_(TcII-like)          AGGATATGGTGAATCCCCACTCTTATTCCATTCATCTCTTTCCTATTCCTATCGGGTTTG
IGR_4012_(TcII)               AGGATATGGTGAATCCCCACTCTTATTCCATTTAACTCTTTCCTATTCCTATCGGGTTTG
IGR_4036_(TcII-like)          AGGATATGGTGAATCCCCACTCTTATTTCATTTATCTCTTTCCTATTCCTATCGGGTTTG
IGR_4036_(TcIII-like)         AGGATATGGTGAATCCCCACTCTTTTTCCATTTATCCCTTTCCTATTCCTATCGGGTTTG
IGR_4036_(TcI_JRcl4)          AGGACATGGTGAATCCCCACTCGTATTCCGTTTATCCCTTCCCTATTCCTATCGGGTTTG
IGR_4036_(TcI_SylvioX10)      AGGACATGGTGAATCCCCACTCGTATTCCGTTTATCCCTTCCCTATTCCTATCGGGTTTG
                              **** ***************** * ** * ** * * *** *******************

IGR_4012_(TcIII-like)         TTTTCTCC---TATTGATAAACTCAGGATTTGGCCAGCGGCCCAGAGGATTATTC-----
IGR_4012_(TcII-like)          TTTTCTCCTATTATTGATAAACTCAGGATTTGGCCAGCGGCCCAGAAGATTATTC-----
IGR_4012_(TcII)               TTTTCTCCTATTATTGATAAACTCAGGATTCGGCCAGCGGCCCAGAAGATTATTC-----
IGR_4036_(TcII-like)          TTTTCTCCTATTATTGATGAACTCAGGATTTGGCCAGCGGCCCAGAAGATTATTCTTTTT
IGR_4036_(TcIII-like)         TTTTCTCC---TATTGATAAACTCAGGATTCGGCCAGCGGCCCAGAGGATTATTCTTTTT
IGR_4036_(TcI_JRcl4)          TTTTCTCCTATTATTGATGAACTCAGGACTTGGCCAGCGGCCCAGAGGATTATTCTTTTT
IGR_4036_(TcI_SylvioX10)      TTTTCTCCTATTATTGATGAACTCAGGACTTGGCCAGCGGCCCAGAGGATTATTCTTTTT
                              ********   ******* ********* * *************** ********     

IGR_4012_(TcIII-like)         -AGTGTTGTATTGGAGGGGGGAATTTGCTCTCTTTCTCTCTTTCGAACAGATGTATATTC
IGR_4012_(TcII-like)          -AGTGTTGTATTGGAGGGGGGAATTTGCTCTCTTTCTCTCTTTCGAATAGATTTATATTT
IGR_4012_(TcII)               -AGTGTTGTATTGGAGGGGGGAATTTGCTCTCTTTCTCTCTTTCGAATAGATTTATATTT
IGR_4036_(TcII-like)          AGTTGCTGTCCT-----------CTTCTTTCCTCTCTCTCTCTC-------TCTATATAT
IGR_4036_(TcIII-like)         AGTTGCTGTCTT-----------CTTCCTC-CTCTCTCTCTCTC-------TCTATATAT
IGR_4036_(TcI_JRcl4)          AGTTGCTGTCCT-----------CTTCCTCCCTCCCTCTCTCTC-------TCTCTCTAT
IGR_4036_(TcI_SylvioX10)      AGTTGCTGTCCT-----------CTTCCTCCCTCCCTTTCTCTC-------TCTCTCTAT
                                 ** ***  *            **  *  **  ** *** **       * * * *  

IGR_4012_(TcIII-like)         ATATGCGACTTTGGCCTTTTAAATAAGTTTTTCCTTGATGCAATGCTGCATATGTGTATA
IGR_4012_(TcII-like)          ATATGCGACTTTGGCCTTTTAAATAAGTTTTTCCTTGATGCAATGCTGCATATGTGTATA
IGR_4012_(TcII)               ATATGCGACTTTGGCCTTTTAAATAAGTTTTTCCTTGATGCAATGCTGCATATGTGTATA
IGR_4036_(TcII-like)          ATATA---------------------------------------------TATATATATA
IGR_4036_(TcIII-like)         ATATATA---------------------------------------TATATATATATATA
IGR_4036_(TcI_JRcl4)          ATATA---------------------------------------------------TATA
IGR_4036_(TcI_SylvioX10)      ATATA---------------------------------------------------TATA
                              ****                                                    ****

IGR_4012_(TcIII-like)         TGTTTTTTTATGGTAAGGTAGAGTCTCAGAATTGTTTTCTCTTGTAGAACGA--GACGCT
IGR_4012_(TcII-like)          TGGTTTTTTATAGTAAGGTAGAGTCTCAGAATTGTTTTCTCTTGTAGAACAA--AACGCT
IGR_4012_(TcII)               TGGTTTTTTATAGTAAGGTAGAGTCTCAGAATTGTTTTCTCTTGTAGAACAA--AACGCT
IGR_4036_(TcII-like)          TGCTTTTTT------------------AAAATTGTTTTCT-GCGAAGAGGAACTAAGGCT
IGR_4036_(TcIII-like)         TGCTTTTTT------------------AAAATTGTTTTCT-GCGAAGAGGAACTAAGGCT
IGR_4036_(TcI_JRcl4)          TATTTT----------------------AAATTGTTTTCT-GCGAAGAGGAACCAAGGCT
IGR_4036_(TcI_SylvioX10)      TATTT----------------------AAAATTGTTTTCT-GCGAAGAGGAACTAAGGCT
                              *  **                        ***********   * ***   *   * ***

IGR_4012_(TcIII-like)         ACGGAT--------GAA
IGR_4012_(TcII-like)          ACGGAT--------GAA
IGR_4012_(TcII)               ACGGAT--------GAA
IGR_4036_(TcII-like)          TTAGACCACATCCAAAA
IGR_4036_(TcIII-like)         TTAGGTCACACCCCAAA
IGR_4036_(TcI_JRcl4)          TTAGATCACACCCCAAA
IGR_4036_(TcI_SylvioX10)      TTAGATCACACCCCAAA
                                 *           **
