# Supplementary material for: A Genome-Wide Analysis of Genetic Diversity in Trypanosoma cruzi Intergenic Regions
Source: PLoS Negl Trop Dis. 2014 May 1;8(5):e2839. doi: 10.1371/journal.pntd.0002839 (PMC4006747; doi:10.1371/journal.pntd.0002839)
Supplement: Dataset S1 — Intergenic regions from unrelated loci that share blocks of significant sequence similarity. The file contains i) a spreadsheet summarizing listing the non-allelic, non-homologous IGR regions that share significant blocks of sequence similarity; ii) multiple sequence alignments where these unrelated IGRs were aligned to highlight the portion of the IGR that is shared; and iii) a figure in PDF format that shows the alignment in context. The alignments are provided in CLUSTAL format (.clw) and as colored renderings in PNG format, as produced by Jalview (purine/pyrimidine color scheme, only applied to regions of the alignment with 90% identity). The IGR IDs listed in each alignment correspond to those in Table S3. (ZIP) [file pntd.0002839.s010.zip › Dataset S1/alignments/entire-IGR/IGR_Group_17.clw]

CLUSTAL W (1.81) multiple sequence alignment

IGR_6492_(TcII-like)      TTTTACACGCCAAAAGAAAAACGGGAATAGGAGGAAGGGATAGGAACACCATGAGCAACG
IGR_6483_(TcII-like)      ------------------------GAATAGGAGT--------------------------
IGR_6483_(TcII)           ------------------------GAATAGGAGT--------------------------
                                                  *********                           

IGR_6492_(TcII-like)      CATTGGAGATGGTTGCCAAGGAGGGAGTGACATCACTTATTTATTTATTTTATTTCATCT
IGR_6483_(TcII-like)      -------GATATTCACTAAGGA--------------------------------------
IGR_6483_(TcII)           -------GATATTCACTAAGG---------------------------------------
                                 ***  *  * ****                                       

IGR_6492_(TcII-like)      TATCTTTTCCTCTTAACGTTTTTTTTTTTTGTTTTTTTTTTTTGCATGGTGTTTTGAAAA
IGR_6483_(TcII-like)      ------------------------------------------------------------
IGR_6483_(TcII)           ------------------------------------------------------------
                                                                                      

IGR_6492_(TcII-like)      TGAGAGCGAAAAGAAAAAGAACAAAAAAAAAAGAAAAAAAAATACGTGGAGCGCGGAGGA
IGR_6483_(TcII-like)      ------------------------------------------------------------
IGR_6483_(TcII)           ------------------------------------------------------------
                                                                                      

IGR_6492_(TcII-like)      GAACAATGGCTGTGATCACGAGAAAAAAAGACACCTCCTCCATCCGAGGTGTTTAAGGGG
IGR_6483_(TcII-like)      ------------------------------------------------------------
IGR_6483_(TcII)           ------------------------------------------------------------
                                                                                      

IGR_6492_(TcII-like)      CGAATGGGACAGGGAAGGCAAAAATAAAAAATAAAAAAAGGGAGGGAGGGAGGAGAGGGG
IGR_6483_(TcII-like)      ------------------------------------------------------------
IGR_6483_(TcII)           ------------------------------------------------------------
                                                                                      

IGR_6492_(TcII-like)      AGACCCTACGGGGCTGTTTTGGTTCGTGTGTGTGTGTGTGTGAAAGGGAAAGGGAAAGAG
IGR_6483_(TcII-like)      ------------------------------------------------------------
IGR_6483_(TcII)           ------------------------------------------------------------
                                                                                      

IGR_6492_(TcII-like)      AGTTTGTTTTTTTGCGGTTTTTGGGGATTGTGATTTTGTTTTATTTGACGATTTTTAAAT
IGR_6483_(TcII-like)      ------------------------------------------------------------
IGR_6483_(TcII)           ------------------------------------------------------------
                                                                                      

IGR_6492_(TcII-like)      TTTTATTTTATTTTATGTTCCATATTTCTGGTTGTTGTTTTTTTTTTTTTTTTTTTTTTT
IGR_6483_(TcII-like)      -----------------------------------------TTTTTTTTTTTTTTTTTTT
IGR_6483_(TcII)           -------------------------------------------------TTATTTTTTTT
                                                                           ** ********

IGR_6492_(TcII-like)      TTTCGGTAAATGGGAGTTGCTGTTGTACGACTGTCTTTTGTGCTGCTCTCATCGCATGCG
IGR_6483_(TcII-like)      TTTTGGT-----------------------------------------------------
IGR_6483_(TcII)           TTTTGGT-----------------------------------------------------
                          *** ***                                                     

IGR_6492_(TcII-like)      TTTTTGTTTTGTTTTGTTTTGTTTTCTGTCAACGCAATTCCGCTTCTATTCTTTGGTTTT
IGR_6483_(TcII-like)      ------------------------------------------------------------
IGR_6483_(TcII)           ------------------------------------------------------------
                                                                                      

IGR_6492_(TcII-like)      TTGTGTTCTCCGTCTTGGCACATCGCTGTTTCTTTAAAATGTGCCCCTCCTCCCCGTACT
IGR_6483_(TcII-like)      ------------------------------------------------------------
IGR_6483_(TcII)           ------------------------------------------------------------
                                                                                      

IGR_6492_(TcII-like)      TCTGTGTTTTTTCCTCTCCATCTCTCTCTACCTCTCTGTCTGTGTGAGTGTGTTTTGTTT
IGR_6483_(TcII-like)      ------------------------------------------------------------
IGR_6483_(TcII)           ------------------------------------------------------------
                                                                                      

IGR_6492_(TcII-like)      TGTTTTGTATTGCTTCGGTATAATGAGGGAGGGGGAGAAAATAACAACCAAAAAGAAGAA
IGR_6483_(TcII-like)      ------------------------------------------------------------
IGR_6483_(TcII)           ------------------------------------------------------------
                                                                                      

IGR_6492_(TcII-like)      AAAACGTCTATTTATATATTTAAATAAAAACTGAGCTTGCATATATATATATAGGCTTAA
IGR_6483_(TcII-like)      ------------------------------------------------------------
IGR_6483_(TcII)           ------------------------------------------------------------
                                                                                      

IGR_6492_(TcII-like)      AAATATTATATGCACACACTTCACTCTCTCTCTCTCTCTATATATATATATATATATGCA
IGR_6483_(TcII-like)      ------------------------------------------------------------
IGR_6483_(TcII)           ------------------------------------------------------------
                                                                                      

IGR_6492_(TcII-like)      TGTATTTGAGGGTCTCTGAGTGTATGTATGCACATTATATATAAGCGGCTATAATAAACG
IGR_6483_(TcII-like)      ------------------------------------------------------------
IGR_6483_(TcII)           ------------------------------------------------------------
                                                                                      

IGR_6492_(TcII-like)      CCCATGCAAGCAAAGAGAAAGCCATATATATATATATATATATATCGTTGTACATGTGTG
IGR_6483_(TcII-like)      ------------------------------------------------------------
IGR_6483_(TcII)           ------------------------------------------------------------
                                                                                      

IGR_6492_(TcII-like)      CGCGATTCTTCTGCATGAAACCGAACACCCACACATTTCTTTTCTTCTTCTTCTTTGTTG
IGR_6483_(TcII-like)      ------------------------------------------------------------
IGR_6483_(TcII)           ------------------------------------------------------------
                                                                                      

IGR_6492_(TcII-like)      TTGTTGTTGTGTGCGTGCTAGCAGCAAATTTATGCATGGATTTTTGTTTGTTTGTTGTTT
IGR_6483_(TcII-like)      ------------------------------------TGGAT-------------------
IGR_6483_(TcII)           ------------------------------------TGGAT-------------------
                                                              *****                   

IGR_6492_(TcII-like)      CGCCGTTGGGTGCCCAAGCAGGAGCCCTGAGCATTCCGTACTGTGGTTGTTTCCACAGCA
IGR_6483_(TcII-like)      ------------------------------------------------------------
IGR_6483_(TcII)           ------------------------------------------------------------
                                                                                      

IGR_6492_(TcII-like)      CTGTCTTGCAATATTTTTTTTTTCTTGTTTTTTTTTTTTTTTGCGACTTCTTGCATCGTA
IGR_6483_(TcII-like)      ------------------------------------------------------------
IGR_6483_(TcII)           ------------------------------------------------------------
                                                                                      

IGR_6492_(TcII-like)      GAATAATTTTGTTGTTTTTTTTTTTTTTTGGCGCATCCCCTTTGTTTAACGTTGTGTGTC
IGR_6483_(TcII-like)      ------------------------------------------------------------
IGR_6483_(TcII)           ------------------------------------------------------------
                                                                                      

IGR_6492_(TcII-like)      TGTGTGTGCTTTTGTCATCTACTTTTCGGTCATGCTGCTCCAAATTCCACGCGTTCTGCC
IGR_6483_(TcII-like)      ------------------------------------------------------------
IGR_6483_(TcII)           ------------------------------------------------------------
                                                                                      

IGR_6492_(TcII-like)      GGGACTATTGCCCGGTTATTTGCTTCCGCCTGCATCCTGCCCATTCTGCTGTTTTTCTTC
IGR_6483_(TcII-like)      ------------------------------------------------------------
IGR_6483_(TcII)           ------------------------------------------------------------
                                                                                      

IGR_6492_(TcII-like)      CTTTTGCCACGGCTTTGTTCTTCAACAAGGGTGGCTGCAAAGAGGAAAAGGGGAGGGGTT
IGR_6483_(TcII-like)      ------------------------------------------------------------
IGR_6483_(TcII)           ------------------------------------------------------------
                                                                                      

IGR_6492_(TcII-like)      GGAGAGAAGGAGGATGCCTGGTGCTTGTTTGGGAAACAGATGAGTAATGCGTGCGTCGCG
IGR_6483_(TcII-like)      ------------------------------------------------------------
IGR_6483_(TcII)           ------------------------------------------------------------
                                                                                      

IGR_6492_(TcII-like)      TTTTGTTCTGCGTGCTGCTGTTGCTACTGCTGGAAAAGTGAAGCGGTGGAGGGCAGAAAT
IGR_6483_(TcII-like)      ------------------------------------------------------------
IGR_6483_(TcII)           ------------------------------------------------------------
                                                                                      

IGR_6492_(TcII-like)      TAAGAACGGTGGAAGCGGCACTGTGATTGATTTATTTCTCTTTTGGTTCTCTGTCTTTCT
IGR_6483_(TcII-like)      ------------------------------------------------------------
IGR_6483_(TcII)           ------------------------------------------------------------
                                                                                      

IGR_6492_(TcII-like)      GCGCCATTAATTTTTTTCATTCATTTTTTTATGGGCTTTGGGGAGCGAGGGACGAAAGAG
IGR_6483_(TcII-like)      ------------------------------------------------------------
IGR_6483_(TcII)           ------------------------------------------------------------
                                                                                      

IGR_6492_(TcII-like)      ATAGCCATGCATGCATGCATACAAAAATGACAAATATATTTATTTATTTATTTTCTTTTC
IGR_6483_(TcII-like)      ------------------------------------------------------------
IGR_6483_(TcII)           ------------------------------------------------------------
                                                                                      

IGR_6492_(TcII-like)      CAGGTGTCTCTGGTAGAGAAGAGGGTGGAGAAATTGTCAAAAAGACATGAACTTTTTATT
IGR_6483_(TcII-like)      -------------------------------------------GATGTGAATTTTCTAAT
IGR_6483_(TcII)           -------------------------------------------GATGTGAATTTTCTAAT
                                                                     **  **** *** ** *

IGR_6492_(TcII-like)      TTATTGTTTGTTTGGAAGGAGGGATTATTATTATCATTTTTTTTTTTAGCGGCGTCGACA
IGR_6483_(TcII-like)      TTATTCT-----------------------------------------------------
IGR_6483_(TcII)           TTATTCT-----------------------------------------------------
                          ***** *                                                     

IGR_6492_(TcII-like)      CAGTGTTGTCTCGTTTCATGTTGGTTTTTCCCCCTTTATTTCATCTTTGTGGTTCGTGCC
IGR_6483_(TcII-like)      ------------------------------------------------------------
IGR_6483_(TcII)           ------------------------------------------------------------
                                                                                      

IGR_6492_(TcII-like)      TCTCCATGCAACATGTGCACCATGCATATATCTGTTCGTATATATATATACATATACACA
IGR_6483_(TcII-like)      ---------AAGATGCGCATC---------------------------------------
IGR_6483_(TcII)           ---------AAGATGCGCATC---------------------------------------
                                   ** *** *** *                                       

IGR_6492_(TcII-like)      GGTGTGTATGTATGGAGGCATTCACTCATTATTTTTTTTTTTTTGAACGGCGCAGTTGGG
IGR_6483_(TcII-like)      ------------------------------------------------------------
IGR_6483_(TcII)           ------------------------------------------------------------
                                                                                      

IGR_6492_(TcII-like)      CGGAAAGTTTGGATTTTTTGTTTTTCTGCTTTTTTTGAATTTTTGGTTGTTGAAACGCAC
IGR_6483_(TcII-like)      ------------------------------------------------------------
IGR_6483_(TcII)           ------------------------------------------------------------
                                                                                      

IGR_6492_(TcII-like)      ACACCCACACGTGTCTTTATGTGTGGTATTCATATTTATGTGTGTGTGTGTGTGTTTGTG
IGR_6483_(TcII-like)      ------------------------------------------------------------
IGR_6483_(TcII)           ------------------------------------------------------------
                                                                                      

IGR_6492_(TcII-like)      GGGGGGCGTGGTGTTGTGATGAAAGTTTGGCGTTGCTACCGCACCGTGCATGCACCCGAC
IGR_6483_(TcII-like)      ------------------------------------------------------------
IGR_6483_(TcII)           ------------------------------------------------------------
                                                                                      

IGR_6492_(TcII-like)      ACACTTTCATGGGTGTGTGGGATGGGGCTCAGTATTATTCGCGGCGGTGTGGGCGGCTGC
IGR_6483_(TcII-like)      ------------------------------------------------------------
IGR_6483_(TcII)           ------------------------------------------------------------
                                                                                      

IGR_6492_(TcII-like)      AACAGACTGTCGATGAAGAGGGAGGGAAAAAAAAACCAGATGCACCGGCGACTCACGACT
IGR_6483_(TcII-like)      ------------------------------------------------------------
IGR_6483_(TcII)           ------------------------------------------------------------
                                                                                      

IGR_6492_(TcII-like)      GAAGCCCGCGGGTCGGAGTGAACCGGAACGAAGGGAGGGATTGCATACGACACAACTGAC
IGR_6483_(TcII-like)      ------------------------------------------------------------
IGR_6483_(TcII)           ------------------------------------------------------------
                                                                                      

IGR_6492_(TcII-like)      GACATCTGCGTCAACGCACGGACATTATGTGCATAAGTTTATTGAACAAAGCGGAAGCAA
IGR_6483_(TcII-like)      ------------------------------------------------------------
IGR_6483_(TcII)           ------------------------------------------------------------
                                                                                      

IGR_6492_(TcII-like)      GACAATGGATTCTTTTAGAGGCCGGTTTCTTAGTTTTGTTGCTTTCTCTGCCTCCATTTT
IGR_6483_(TcII-like)      ------------------------------------------------------------
IGR_6483_(TcII)           ------------------------------------------------------------
                                                                                      

IGR_6492_(TcII-like)      TCTCTACGACATTTTATGAAGATGGGGGAAAGAAAAAAAATGACAAAATATCCTGTCGGC
IGR_6483_(TcII-like)      ------------------------------------------------------------
IGR_6483_(TcII)           ------------------------------------------------------------
                                                                                      

IGR_6492_(TcII-like)      GAGGGTGGCGAACAGCAGACCTTTCTCCCGTTTACTCACTCAGTGAAGTATTAATGCGGA
IGR_6483_(TcII-like)      ------------------------------------------------------------
IGR_6483_(TcII)           ------------------------------------------------------------
                                                                                      

IGR_6492_(TcII-like)      GATCTTAATTGAGCCTCTATTCTTGACGTGAATGACGGCAAGACAAGGAGACCTCTCCCC
IGR_6483_(TcII-like)      ------------------------------------------------------------
IGR_6483_(TcII)           ------------------------------------------------------------
                                                                                      

IGR_6492_(TcII-like)      CCTCATCCTCTGAAAGTAACGAAGAGAATGTGAACAGGTGCAAGGCAACAGGAACGCAGA
IGR_6483_(TcII-like)      ------------------------------------------------------------
IGR_6483_(TcII)           ------------------------------------------------------------
                                                                                      

IGR_6492_(TcII-like)      AATGACAAGGAGCAAACAAAGGAGGATTGGTGGTGCAGATCCATATTTATGGATGCCATA
IGR_6483_(TcII-like)      ------------------------------------------------------------
IGR_6483_(TcII)           ------------------------------------------------------------
                                                                                      

IGR_6492_(TcII-like)      TTATATGATTATTACTATTATTATTAATATTATTATGATATATACTTTTAAAGGCAACTG
IGR_6483_(TcII-like)      -------------------------------------------AATTTGAAAAGTAACTA
IGR_6483_(TcII)           -------------------------------------------AATTTGAAAAGTAACTG
                                                                     * *** *** * **** 

IGR_6492_(TcII-like)      GTAGAAAGAATACGCGGAATTGCGGGGTGCTCGGTAGATGATCGTGGGTGTCTCGTTTAT
IGR_6483_(TcII-like)      TTGGAAAGAATACGCGGAATTGCGGGGTGCTCGGTAGATGATCGTGGGTGTCTCGTTTAT
IGR_6483_(TcII)           GTGGAAAGAATACGCGGAATTGCGGGGTGCTCGGTAGATGATCGTGGGTGTCTCGTTTAT
                           * *********************************************************

IGR_6492_(TcII-like)      CTGCTCCGTTTCCCCGCGAATTGATTTGGCGTTAAACGATAATGTTTGAAGGCAGCGAGT
IGR_6483_(TcII-like)      CTGCTCCGTTCCCCCGTGAATTGATTTGGCGTTAAACGATAGTGTTTGAAGGCAGCGAGT
IGR_6483_(TcII)           CTGCTCCGTTTCCCCGTGAATTGATTTGGCGTTAAACGATAGTGTTTGAAGGCAGCGAGT
                          ********** ***** ************************ ******************

IGR_6492_(TcII-like)      GAAGTACATTTTTCTGTTATTTTTGTTGTGTTTTTTTTCCGCCTACTTTACTGCCCTTCA
IGR_6483_(TcII-like)      GAAGTACATTTTTCTGTTATTTTTGTTGTG-TTTTTTTCCGCCTACTTTACTGTCCTTCA
IGR_6483_(TcII)           GAAGTGCATTTTTCTGTTATTTTTGTTGTG-TTTTTTTCCGCCTACTTTACTGTCCTTCA
                          ***** ************************ ********************** ******

IGR_6492_(TcII-like)      CACGGAGGGGTTCGGCGGCTGTGGAGCCCCAATCAATACCGCTTTGTCAGTTCCCAGTGA
IGR_6483_(TcII-like)      AACGGAGGGGTTCGGCGGCTGTGGAGCCCCAATCAATACCGCTTTGTCAGTTCCCAGTGA
IGR_6483_(TcII)           AACGGAGGGGTTCGGCGGCTGTGGAGCCCCAATCAATACCGCTTTGTCAGTTCCCAGTGA
                           ***********************************************************

IGR_6492_(TcII-like)      GCCCGGTAGTTATGCGTATGCCTTTTGGAATTGTTTGTTTACTGGTGTTTTGGTGTTCGA
IGR_6483_(TcII-like)      GCCCGGTAGTTATGCGTATGCCTTTTGGAATTGTTTGTTTACTACTGTTTTGGTGTTCGA
IGR_6483_(TcII)           GCCCGGTAGTTATGCGTATGCCTTTTGGAATTGTTTGTTTACTACTGTTTTGGTGTTCGA
                          *******************************************  ***************

IGR_6492_(TcII-like)      TGGTTCTTGTCTAAAGCGGCGGGATATTGGGTGCGTTGAGCCAAAATGTAACTTGCCACG
IGR_6483_(TcII-like)      TGGTTCTTGTCTAAAGTGGGGGGATATTGGGTGCGTTGAGCCAAAATGTAACTTGTCACG
IGR_6483_(TcII)           TGGTTCTTGTCTAAAGTGGGGGGATATTGGGTGCGTTGAGCCAAAATGTAACTTGTCACG
                          **************** ** *********************************** ****

IGR_6492_(TcII-like)      GCGTTGTTTTTTTTTCTCTCTGCAGGAAGAAAGAGG-AAAAGGACTCATCCGGGCACATA
IGR_6483_(TcII-like)      GCGTTG-TTTTTTCTCTCTCTGCAGGAAGAAAGAGGAAAAAGGACTCATCCGGGCACAT-
IGR_6483_(TcII)           GCGTTG-TTTTTTCTCTCTCTGCAGGAAGAAAGAGG-AAAAAGACTCATCCGGGCACAT-
                          ****** ****** ********************** **** ***************** 

IGR_6492_(TcII-like)      TTCTGTTTATATTAAGCGTAAAATAAAATAAAGATATGAGTAAATTAACAGAAAGAAAGG
IGR_6483_(TcII-like)      ------------------------------------------------------------
IGR_6483_(TcII)           ------------------------------------------------------------
                                                                                      

IGR_6492_(TcII-like)      AATTGTTGTTGGCGTGGGGGAGGGGGTATGAGGTATGAGGAAGCTTATGGAAATTGGAGA
IGR_6483_(TcII-like)      ------------------------------------------------------------
IGR_6483_(TcII)           ------------------------------------------------------------
                                                                                      

IGR_6492_(TcII-like)      AAACAGAAAGCACACGGCGGCAGCGAGGAGTGGGGTTAAAAAAAAAAAAAAAATCTTCCG
IGR_6483_(TcII-like)      ------------------------------------------------------------
IGR_6483_(TcII)           ------------------------------------------------------------
                                                                                      

IGR_6492_(TcII-like)      GGTTTATTTGAAAGAAAGTGAAGCGGATTACATTAGGAAGCGAAATGCTTTTTGCACCAA
IGR_6483_(TcII-like)      ------------------------------------------------------------
IGR_6483_(TcII)           ------------------------------------------------------------
                                                                                      

IGR_6492_(TcII-like)      ATGGAGTGTTTTAATTTGGACTCTAAAGAAGTGCGCTTTTTTTTCTTTGTTTTTTACGTT
IGR_6483_(TcII-like)      ------------------------------------------------------------
IGR_6483_(TcII)           ------------------------------------------------------------
                                                                                      

IGR_6492_(TcII-like)      TGTTTGTATTTCAGTAGTGTACCCCTGTTTCTTTTTTTTTTTTTATATAATGTCCCTTCA
IGR_6483_(TcII-like)      ------------------------------------------------------------
IGR_6483_(TcII)           ------------------------------------------------------------
                                                                                      

IGR_6492_(TcII-like)      CCTTTTTTTTTATTTTGACGTTAGTCGTTGTTCTCGGCCTACGGTTTTCTTTTTTTTTTT
IGR_6483_(TcII-like)      ---------------------------------------TATTATTATTATTATTATTAT
IGR_6483_(TcII)           ------------------------------------------------------------
                                                                                      

IGR_6492_(TcII-like)      TACCAGCCTTATTTATTTATCTTTCAGCCTTTTTTTTCTTTCTTTATTTTTTATTTGCGT
IGR_6483_(TcII-like)      TATTATTATTA-------------------------------------------------
IGR_6483_(TcII)           ------------------------------------------------------------
                                                                                      

IGR_6492_(TcII-like)      ATCCTCCTTTTCTAGTCTCACCGGGTATTCGTGTGTTTATGGGTGCGTGCATGTGTGTAT
IGR_6483_(TcII-like)      ------------------------------------------------------------
IGR_6483_(TcII)           ------------------------------------------------------------
                                                                                      

IGR_6492_(TcII-like)      ACATACATACATACATATATATCTTTGCGTGTGTGTGTGCTTTTGTGGCGGGAAAGGTGG
IGR_6483_(TcII-like)      ------------------------------------------------------------
IGR_6483_(TcII)           ------------------------------------------------------------
                                                                                      

IGR_6492_(TcII-like)      ATACTGTGGCTTCCCTGTATTCCCCGTAACTTTTTCCATGCTTGTATTGTGTATTGCCTA
IGR_6483_(TcII-like)      ------------------------------------------------------------
IGR_6483_(TcII)           ------------------------------------------------------------
                                                                                      

IGR_6492_(TcII-like)      AGATAGCGGTGGGGGGGGGGGAGGGGAGGAGCACAGCCGTGTAGCAATGCGTGCCGGCTC
IGR_6483_(TcII-like)      ------------------------------------------------------------
IGR_6483_(TcII)           ------------------------------------------------------------
                                                                                      

IGR_6492_(TcII-like)      CTCAGCGGTGGCCACCGTGACGCCGGCGGAGAACGCGCTGCTTTCACCCGGCGTACCATT
IGR_6483_(TcII-like)      ------------------------------------------------------------
IGR_6483_(TcII)           ------------------------------------------------------------
                                                                                      

IGR_6492_(TcII-like)      TGCTATCACCAAAAAGATTGCCACTCCGCAGCAGGATCTTGTAGCAGCGGCGGGAACGAT
IGR_6483_(TcII-like)      ------------------------------------------------------------
IGR_6483_(TcII)           ------------------------------------------------------------
                                                                                      

IGR_6492_(TcII-like)      CAGTAGTTTTGTTTCTGTCAACGCAATTCCGCTTCTATTCTTTGGTTTTTGTGTTCTCCG
IGR_6483_(TcII-like)      ------------------------------------------------------------
IGR_6483_(TcII)           ------------------------------------------------------------
                                                                                      

IGR_6492_(TcII-like)      TCTTAGCCCATCGCTGTTTCTTTAAAATGCGCTCCTCCTCCCCGTACTTCTGTGTTTTTC
IGR_6483_(TcII-like)      ------------------------------------------------------------
IGR_6483_(TcII)           ------------------------------------------------------------
                                                                                      

IGR_6492_(TcII-like)      CCTCTCCCTCTCTCTCTACCTGTCTGTCTGTCCGTCTGTCTGTGTGAGTGTGTTTTGTTT
IGR_6483_(TcII-like)      ------------------------------------------------------------
IGR_6483_(TcII)           ------------------------------------------------------------
                                                                                      

IGR_6492_(TcII-like)      TCTTTTGTGTCGCTTCGGTATAATGAGGGAGGGGGAGAAAATAACAACCAAAAAAACAAA
IGR_6483_(TcII-like)      ------------------------------------------------------------
IGR_6483_(TcII)           ------------------------------------------------------------
                                                                                      

IGR_6492_(TcII-like)      ACAAAAAAAAAAAACGTATATTTATATATTTAAATAAAAACTGAGCTTGCATATATATAT
IGR_6483_(TcII-like)      ------------------------------------------------------------
IGR_6483_(TcII)           ------------------------------------------------------------
                                                                                      

IGR_6492_(TcII-like)      ATATATATATATATATATATATATATATATATATATATATATATATATATATATATATAT
IGR_6483_(TcII-like)      ------------------------------------------------------------
IGR_6483_(TcII)           ------------------------------------------------------------
                                                                                      

IGR_6492_(TcII-like)      ATAGGCTTAAAAATATTATATGCACACACTTCACTCTCTATATATATGCATGTATTTGTG
IGR_6483_(TcII-like)      ------------------------------------------------------------
IGR_6483_(TcII)           ------------------------------------------------------------
                                                                                      

IGR_6492_(TcII-like)      GCTCTCTGAGTGTATGTATGCACATTATATATAAGCGGCTATAATAAGCGCGCATGCAAG
IGR_6483_(TcII-like)      ------------------------------------------------------------
IGR_6483_(TcII)           ------------------------------------------------------------
                                                                                      

IGR_6492_(TcII-like)      CAAAGAGAAAGCCATATATATATATATATATATCGTTGTACATGTGTGCATGATTCTTCT
IGR_6483_(TcII-like)      ------------------------------------------------------------
IGR_6483_(TcII)           ------------------------------------------------------------
                                                                                      

IGR_6492_(TcII-like)      GCATGAAACCGAACACCCACACATTTCTCTTCTTCTTCTTTGTTATTGTTGTTGTTGTTG
IGR_6483_(TcII-like)      ---------------------------------------TTATTATTATTATTATTATTA
IGR_6483_(TcII)           -------------------------------------------TATTATTATTATTATTA
                                                                     **** ** ** ** ** 

IGR_6492_(TcII-like)      TTGTTGTGTGCGTGCTAGCAGCAAATTTATGCATGGATTTTTGTTTGTTTGTTGTTTCGC
IGR_6483_(TcII-like)      TTATTATTCGCAT-----TAGCATATTTA-------------------------------
IGR_6483_(TcII)           TTATTATTCGCAT-----TAGCATATTTA-------------------------------
                          ** ** *  ** *      **** *****                               

IGR_6492_(TcII-like)      CGTTGGGTGCCCAAGCTGGAGCCCTGAGCATTCCGTACTGTGGTTGTTTCCACGGCACTG
IGR_6483_(TcII-like)      ------------------------------------------------------------
IGR_6483_(TcII)           ------------------------------------------------------------
                                                                                      

IGR_6492_(TcII-like)      TCTTGCAATAATGTTTTTTTTTCTTGTTTTTTTTTTTTTTTTTTTTTGCGACTTCTTGCA
IGR_6483_(TcII-like)      ------------------------------------------------------------
IGR_6483_(TcII)           ------------------------------------------------------------
                                                                                      

IGR_6492_(TcII-like)      TCGTAGAATACTTTTGTTGATTTCTTGGCGCATCCCCTTTGTTCAAAGTTGTGTGTGTCT
IGR_6483_(TcII-like)      ------------------------------------------------------------
IGR_6483_(TcII)           ------------------------------------------------------------
                                                                                      

IGR_6492_(TcII-like)      GTGTGTGCTTTTGTCATCTACTTTTCGGTCATGCTGCTCCAAATTCCACGCGTTCTGCCG
IGR_6483_(TcII-like)      ----------TTGTTATTTATT--------------------------------------
IGR_6483_(TcII)           ----------TTGTTATTTATT--------------------------------------
                                    **** ** ** *                                      

IGR_6492_(TcII-like)      GGACTATTGCCCGGTTATTTGCTTCCACCTGCATCCTGCCCATTCTGCTGTTTTTCTTTC
IGR_6483_(TcII-like)      --ATTGTTGCCCG-----------------------------------------------
IGR_6483_(TcII)           --ATTGTTGCCCG-----------------------------------------------
                            * * *******                                               

IGR_6492_(TcII-like)      TTTTGCCACGACCTTGTTCTTCAACAAGGGTGGCTGCAAAGAGGAAAAGGGGAGGGGTTG
IGR_6483_(TcII-like)      ------------------------------------------------------------
IGR_6483_(TcII)           ------------------------------------------------------------
                                                                                      

IGR_6492_(TcII-like)      GAGAGAAGGAGGATGCCTGGTGCTTGTTTGGGAAACAGATGAGTAATGCGTGCGTCGCGT
IGR_6483_(TcII-like)      ------------------------------------------------------------
IGR_6483_(TcII)           ------------------------------------------------------------
                                                                                      

IGR_6492_(TcII-like)      TTTGTTCTGTGTGCTGCTGCTGCTACTGCTGGAAAAGTGAAGCGGAGGAGGGAAGAAATT
IGR_6483_(TcII-like)      ------------------------------------------------------------
IGR_6483_(TcII)           ------------------------------------------------------------
                                                                                      

IGR_6492_(TcII-like)      AAGAACGGTGGAAACGGCACTGTGATTGATATATTTCTCTTTTGGTTCTCTGTTTTTCTG
IGR_6483_(TcII-like)      -------------------------------TATTT------------------------
IGR_6483_(TcII)           -------------------------------TATTT------------------------
                                                         *****                        

IGR_6492_(TcII-like)      CGCCATTAATTATTTTCATTCATTTTTTTATGGGCTTTGGGGGGCGAGGGACGAAAGAGA
IGR_6483_(TcII-like)      ---------TTACCTTAAATCTTTTATTTGTGAAATTT---------------------A
IGR_6483_(TcII)           ---------TTACCTTAAATCTTTTATTTGTGAAATTT---------------------A
                                   ***  ** * ** *** *** **   ***                     *

IGR_6492_(TcII-like)      CAGCCATGCATGCATGCACACAAAAATGACAAGTATACATATATATTTTCTCTTCCAGGT
IGR_6483_(TcII-like)      CGGC--------------------------------------------------------
IGR_6483_(TcII)           CGGC--------------------------------------------------------
                          * **                                                        

IGR_6492_(TcII-like)      GTCTCTGGCAGAGAAGAGGGTGGAGAAATTGTCCAAAAGACATGAACTTTTTTTTTACTT
IGR_6483_(TcII-like)      ------------------------------------------------------------
IGR_6483_(TcII)           ------------------------------------------------------------
                                                                                      

IGR_6492_(TcII-like)      TATTGTTTGTTTGGAAGGAGGGATTTCTTTTTTTTTTTTTTTTTTTTTTTTTTTTAGCGG
IGR_6483_(TcII-like)      ---------------------AATTCCTTTTTTTTTTTTTTTCTTTTTTTTTTTTTG---
IGR_6483_(TcII)           ---------------------AATTCCTTTTTTCTTCTTTTCCTTTTTTG----------
                                                *** ******* ** ****  ******           

IGR_6492_(TcII-like)      CGTCGACACAGTGTTTTCTCGTTTCATGTTGGTTTTTCCTCCTTTATTCCATCTTTGTGG
IGR_6483_(TcII-like)      ------------------------------------------------------------
IGR_6483_(TcII)           ------------------------------------------------------------
                                                                                      

IGR_6492_(TcII-like)      TTCGCACCTCTCCATGCAACACGTGCACCATGCATATATCTGTTCATATATACATATATA
IGR_6483_(TcII-like)      ------------------------------------------------------------
IGR_6483_(TcII)           ------------------------------------------------------------
                                                                                      

IGR_6492_(TcII-like)      TACAGGTGTGTGTATGTCTGGAGGCATTCACTCATTTTTTTTTTTTTTTTTTTGAACGGC
IGR_6483_(TcII-like)      ------------------------------------------------------------
IGR_6483_(TcII)           ------------------------------------------------------------
                                                                                      

IGR_6492_(TcII-like)      GCAGTTGGACGGAAAGTTTGGATTTTTTGTTTTTCCGCTTTTTTTAAATTTTTGGTTGTT
IGR_6483_(TcII-like)      ------------------------------------------------------------
IGR_6483_(TcII)           ------------------------------------------------------------
                                                                                      

IGR_6492_(TcII-like)      GAAACGCACTCACCCACACGTGTCTTTATGTGTGGTATTCATATTTATGTGTGTGTGTGT
IGR_6483_(TcII-like)      ------------------------------------------------------------
IGR_6483_(TcII)           ------------------------------------------------------------
                                                                                      

IGR_6492_(TcII-like)      GTGTGTGTGTGTTTGTGGGGGGCGTGGTGTAGTGATGAAAGTTTGGCGTTGCTACCGCAC
IGR_6483_(TcII-like)      ------------------------------------------------------------
IGR_6483_(TcII)           ------------------------------------------------------------
                                                                                      

IGR_6492_(TcII-like)      CGTGCATGCACCCGACACACTTTCATGGGTGTGTGGGATGGGGCTCGGTATTATTCGCGG
IGR_6483_(TcII-like)      ------------------------------------------------------------
IGR_6483_(TcII)           ------------------------------------------------------------
                                                                                      

IGR_6492_(TcII-like)      CGGTGTGGGCGGCTGCAAACAGACTGTCGATGAAGAGGGAGGGAGACAAAAACCAGAAGC
IGR_6483_(TcII-like)      -----------------------------------------------AAAAAC-------
IGR_6483_(TcII)           -----------------------------------------------AAAAAC-------
                                                                         ******       

IGR_6492_(TcII-like)      ACCGGCGACTCACGACTGAAGACTGCGAGTCGGAGTGAACCGGAACGAAGGGAGGGATTG
IGR_6483_(TcII-like)      ------------------------------------------------------------
IGR_6483_(TcII)           ------------------------------------------------------------
                                                                                      

IGR_6492_(TcII-like)      CATACGACACAACTGACGACATCTGCGTCAACGCACGGAAATCATGTGCATAAGTTTATT
IGR_6483_(TcII-like)      ------------------------------------------------------------
IGR_6483_(TcII)           ------------------------------------------------------------
                                                                                      

IGR_6492_(TcII-like)      GAACAAAGCGGAAGCAAGACAATGGATCCTTTTAGAGGCCGGTTTTTTAGTTTCGTTGCT
IGR_6483_(TcII-like)      ------------------------------------------------------------
IGR_6483_(TcII)           ------------------------------------------------------------
                                                                                      

IGR_6492_(TcII-like)      TTCTCTGCCTCTATTTTTCTCTACGACATTTTATGAAGATGGGGGAAGAAAAAAAATTGA
IGR_6483_(TcII-like)      -----------------TCTCCATGA-ATTTCATGAAAAT--------------------
IGR_6483_(TcII)           -----------------TCTCCATGA-ATTTCATGAAAAT--------------------
                                           **** * ** **** ***** **                    

IGR_6492_(TcII-like)      CAAAATATCCTGTCGGTGAAGGTGGCGAACAGCACACCTTTTTCCCATTTACTCACTCAG
IGR_6483_(TcII-like)      ------------------------------------------------------------
IGR_6483_(TcII)           ------------------------------------------------------------
                                                                                      

IGR_6492_(TcII-like)      TGAAGTATTAATGCGGAGATCTTAATTGAGCCTCTATTCTTGACGTGAATGACGGCAAGA
IGR_6483_(TcII-like)      ------------------------------------TTATTGGCATG-------------
IGR_6483_(TcII)           ------------------------------------TTCTTGGCATG-------------
                                                              ** *** * **             

IGR_6492_(TcII-like)      CAAGGAGACCTCTCCCCCCTCACCCTCTGAAAGTAACGAAGAGAAAGTGAACAGGTGCAA
IGR_6483_(TcII-like)      ------------------------------------------------------------
IGR_6483_(TcII)           ------------------------------------------------------------
                                                                                      

IGR_6492_(TcII-like)      GGCAAAAGGGATGCAGAAATAAGAAGGAGCAAACAAAGGAGGATTGTTAGTGCAAATCCA
IGR_6483_(TcII-like)      ------------------------------------------------------------
IGR_6483_(TcII)           ------------------------------------------------------------
                                                                                      

IGR_6492_(TcII-like)      TATTTATGGATGCCATATTTTTATGATTATTACTATTATTATTACTATTATTATGATATA
IGR_6483_(TcII-like)      ------------------------------------------------------------
IGR_6483_(TcII)           ------------------------------------------------------------
                                                                                      

IGR_6492_(TcII-like)      TACTTTTAAAGGCAACTGGTGGAAAGAATACGCGGAATTGCGGGGTGCTCGGTAGATGAT
IGR_6483_(TcII-like)      ------------------------------------------------------------
IGR_6483_(TcII)           ------------------------------------------------------------
                                                                                      

IGR_6492_(TcII-like)      CGTGGGTGTCTCGTTTATCTGCTCCGTTTCCCCGTGAATTGATTTGGCGTTAAACGATAG
IGR_6483_(TcII-like)      ------------------------------------------------------------
IGR_6483_(TcII)           ------------------------------------------------------------
                                                                                      

IGR_6492_(TcII-like)      TGTTTGAAGGCAGCGAGTGAAGTACATTTTTCTGTTATTTTTGTTGTGTTTTTTTCCGCC
IGR_6483_(TcII-like)      ------------------------------------------------------------
IGR_6483_(TcII)           ------------------------------------------------------------
                                                                                      

IGR_6492_(TcII-like)      TACTTTACTGTCCTTCAAACGGAGGGTTTCGGCGGCTGTGGAGCCCCAATCAATACCGCT
IGR_6483_(TcII-like)      ------------------------------------------------------------
IGR_6483_(TcII)           ------------------------------------------------------------
                                                                                      

IGR_6492_(TcII-like)      TTGTCAGTTCCCAGTGAGCCCGGTAGTTATGCGTATGCCTTTTGGAATTGTTTGTTTACT
IGR_6483_(TcII-like)      ------------------------------------------------------------
IGR_6483_(TcII)           ------------------------------------------------------------
                                                                                      

IGR_6492_(TcII-like)      ACTGTTTTGGTGTTCGATGGTTCTTGTCTAAAGTGGGGGGATATTGGGTGCGTTGAGCCA
IGR_6483_(TcII-like)      ------------------------------------------------------------
IGR_6483_(TcII)           ------------------------------------------------------------
                                                                                      

IGR_6492_(TcII-like)      AAATGTAACTTGCCACGGCGTTGTTTTTTCTCTCTCTGCAGGAAGAAAGAGGAAAAGGAC
IGR_6483_(TcII-like)      --------CTT-------------------------------------------------
IGR_6483_(TcII)           --------CTT-------------------------------------------------
                                  ***                                                 

IGR_6492_(TcII-like)      TCATCCGGGCACATATTCTGTTTATATTAAAAGTAAAATAAAGATATGAGTAAATTAACA
IGR_6483_(TcII-like)      ------------------------------------------------------------
IGR_6483_(TcII)           ------------------------------------------------------------
                                                                                      

IGR_6492_(TcII-like)      GAAAGAAAGGAATTGTTGTTGGCGTGGGGGAGGGGATATGAGGTATGAGGAAGCTTATGG
IGR_6483_(TcII-like)      -------------------------------------------------GAAGCTTA---
IGR_6483_(TcII)           -------------------------------------------------GAAGCTTA---
                                                                           ********   

IGR_6492_(TcII-like)      AAATTGGAGAAAACAGAAAGCACACGGCGGCAACGAGGAGTGGGGTTAAAAAAAAAAAAA
IGR_6483_(TcII-like)      ------------------------------------------------------------
IGR_6483_(TcII)           ------------------------------------------------------------
                                                                                      

IGR_6492_(TcII-like)      AAATCTTCCGGGTTTATTTGAAAGAAAGTGAAGAGGATTACATTAGGAAGCGAAATGCTT
IGR_6483_(TcII-like)      ---------------ATCTGAAAGA-----------------------------------
IGR_6483_(TcII)           ---------------ACCTGAAAGA-----------------------------------
                                         *  *******                                   

IGR_6492_(TcII-like)      TTTGCACCAAATGGAGTGTTTTTATTTGGACTCTGACGAAGTGCGCTTTTTTTTTTTCTT
IGR_6483_(TcII-like)      ------------------------------------------------------------
IGR_6483_(TcII)           ------------------------------------------------------------
                                                                                      

IGR_6492_(TcII-like)      TGTTTTTTCCGTTTGTTCGTATTTCAGTAGTGTACCCCTGTTTCTTTTTTTTTTTTTTTT
IGR_6483_(TcII-like)      ------------------------------------------------------------
IGR_6483_(TcII)           ------------------------------------------------------------
                                                                                      

IGR_6492_(TcII-like)      TATTTGCGTATCCTCCTTTTCTAGTCTCACCGGGTATTCGTGTGTTTATGGGTGCGTGCA
IGR_6483_(TcII-like)      --------------------------------------CGTG-------GGGT-------
IGR_6483_(TcII)           --------------------------------------CGTG-------GGGT-------
                                                                ****       ****       

IGR_6492_(TcII-like)      TGTGTGTATATATACATACATACATACATATATACCTATGCGTGTGTGTGTGTGTGTGTT
IGR_6483_(TcII-like)      ------------------------------------------------------------
IGR_6483_(TcII)           ------------------------------------------------------------
                                                                                      

IGR_6492_(TcII-like)      TGTGTGGCGGGAAAAGTGGATACTGTAGTTTCCCTGTATTCCCTGTAACTTTTTCCATGC
IGR_6483_(TcII-like)      ------------------------------------------------------------
IGR_6483_(TcII)           ------------------------------------------------------------
                                                                                      

IGR_6492_(TcII-like)      TTTTATTGTGTATTGCCTAAGATAGCGGTGGGGGGGAGGGGAGGAGCACAGCCGTGTAGC
IGR_6483_(TcII-like)      ------------------------------------------------------------
IGR_6483_(TcII)           ------------------------------------------------------------
                                                                                      

IGR_6492_(TcII-like)      A
IGR_6483_(TcII-like)      -
IGR_6483_(TcII)           -
                           
