# Supplementary material for: A Genome-Wide Analysis of Genetic Diversity in Trypanosoma cruzi Intergenic Regions
Source: PLoS Negl Trop Dis. 2014 May 1;8(5):e2839. doi: 10.1371/journal.pntd.0002839 (PMC4006747; doi:10.1371/journal.pntd.0002839)
Supplement: Dataset S1 — Intergenic regions from unrelated loci that share blocks of significant sequence similarity. The file contains i) a spreadsheet summarizing listing the non-allelic, non-homologous IGR regions that share significant blocks of sequence similarity; ii) multiple sequence alignments where these unrelated IGRs were aligned to highlight the portion of the IGR that is shared; and iii) a figure in PDF format that shows the alignment in context. The alignments are provided in CLUSTAL format (.clw) and as colored renderings in PNG format, as produced by Jalview (purine/pyrimidine color scheme, only applied to regions of the alignment with 90% identity). The IGR IDs listed in each alignment correspond to those in Table S3. (ZIP) [file pntd.0002839.s010.zip › Dataset S1/alignments/entire-IGR/IGR_Group_4.clw]

CLUSTAL W (1.81) multiple sequence alignment

IGR_1869_(TcIII-like)         ----------------------------GGCAATGTGTCTAA----------GATTACGA
IGR_1869_(TcI_SylvioX10)      ----------------------------GGCAATGTGTCTAG----------GATTACGA
IGR_1861_(TcIII-like)         TAGTTGGTGTCATCTGCGCCACTAAAAAAGAAATGCTTCCAGTTTTGTTTTCGATTGTGG
IGR_1861_(TcI_SylvioX10)      TAGTTGGTGTCATCTGCGCCACTAAAA-AAAAGTGCTTCCAGTTTTGTTTTTGATTGTGG
IGR_1861_(TcII-like)          TAGTTGGTGCCATCTGCGCCACTAAA--AAAAATGCTTCCAGTTTTGTTTTTGATTGTGG
IGR_1861_(TcII)               TAGTTGGTGCCATCTGCGCCACTAA---AAAAATGCTTCCAGTTTTGTTTTTGATTGTGG
                                                             * **  ** *           ****  * 

IGR_1869_(TcIII-like)         CCG--------------------------------------------------------G
IGR_1869_(TcI_SylvioX10)      CCG--------------------------------------------------------G
IGR_1861_(TcIII-like)         TCGTTTTGT-----------------TGTTGTTGTTTTTTGGAGTGAACATGGCTTGTTG
IGR_1861_(TcI_SylvioX10)      TTGTTTTGT--TGTTGTTGTTGTTGTTGTTGTTGTTTTTTGGAGTGAACATGGCTTGTTG
IGR_1861_(TcII-like)          TCGTTTTTT----------TTGTTGTTGTTGTTGTTTTTTGGAGTGAACATGGCTGGTTG
IGR_1861_(TcII)               TCGTTTTTTTGTGTTGTTGTTGTTGTTGTTGTTGTTGTTTGGAGTGAACATGGCTGGTTG
                                *                                                        *

IGR_1869_(TcIII-like)         AAGGGAAAAGAGGAAAAAATAAATGCGT----------------ATTCT-----------
IGR_1869_(TcI_SylvioX10)      AAGGGAAAAGAGGAAAAAATAAATGCGC----------------ATTCT-----------
IGR_1861_(TcIII-like)         AGGGAAAGATTGGGAGGGTTGAATGCTTGCCTATATTTTTCACAATTTT-----TGTTGT
IGR_1861_(TcI_SylvioX10)      AGGGAAAGATTGGGAGGGTTGAACGCTTGCCTACATTTTTCACAATTTT-----TGTTGT
IGR_1861_(TcII-like)          AGGGAAAGATTGGGAGGGTTGAACGCTTGCCCATATTTTTCACAATTTTTTTTCTGTTGT
IGR_1861_(TcII)               AGGGAAAGATTGGGAGGGTTGAACGCTTGCCTATATTTTTCACAATTTTTGT--TGTTGT
                              * ** ** *  ** *    * ** **                  *** *           

IGR_1869_(TcIII-like)         ----------------------------------------------AAGGAACAACTCGA
IGR_1869_(TcI_SylvioX10)      ----------------------------------------------AAGGAACAACTCGA
IGR_1861_(TcIII-like)         TGGTGTTTTCTGGAGGTTATACTGTGGGGCTCATGCGAAAGGTTGGGGGAGGTGAGTAGA
IGR_1861_(TcI_SylvioX10)      TGTTGTTTTCTGGAGGTGATGCTGTGGGGCTCATGCGAGAGTTTGGGGGAGGTGAGTAGA
IGR_1861_(TcII-like)          TGTTGTTTTCTGGAGGTGATGCTGTGGGGTTCATGCGAGAGGTTGGGGGAGGTGAGTAGA
IGR_1861_(TcII)               TGTTGTTTCCTGGAGGTGATGCTGTGGGGTTCATGCGAGAGGTTGGGGGAGGTGAGTAGA
                                                                              *     * * **

IGR_1869_(TcIII-like)         AGA---------------------------------------------------------
IGR_1869_(TcI_SylvioX10)      AGA---------------------------------------------------------
IGR_1861_(TcIII-like)         AGAATGAGGTGTTTTTGTGTGTTTGATTTTCGTTTCTCCCTTGTTTCTTGGCAGCACTTT
IGR_1861_(TcI_SylvioX10)      AGATTGAGGTGTTTTTGTGTGTTTGCTTTTCTTTTTTCCCTTGTTTCCTGGCAGCACTTT
IGR_1861_(TcII-like)          AGATTGAGGTGTTTTTTTGTGTTTGATTTTCGTTTTTCCCTTTTTTCTTGGCAGCACTTT
IGR_1861_(TcII)               AGATTGAGGTGTTTTT-TGTGTTTGATTTTCGTTTTTCCCTTTTTTCTTGGCAGCACTTT
                              ***                                                         

IGR_1869_(TcIII-like)         -----------AGATGGTAACCG-----------------GGCTAGTAACAAGGTTGCGG
IGR_1869_(TcI_SylvioX10)      -----------AGATGGTAACCG-----------------GGCTAGTAACAAGGTTGCGG
IGR_1861_(TcIII-like)         TACTCCCCTGCAGATCCCAGCCGTTGGCGAGGGCTTCCGCAGCTGGAGACTCGGGAGGGG
IGR_1861_(TcI_SylvioX10)      TACTCCTCTGCAGATCCCAGCTGTTGGCGAGGGCTTCCGCAGCTGGAGACGCGGGACGGG
IGR_1861_(TcII-like)          TACTCCCCTGCAGATCCCAGCTGTTGGCGAGGGCTTCCGCAGCTGGAGACGCGGGAGGGG
IGR_1861_(TcII)               TACTCCCCTGCAGATCCCAGCTGTTGGCGAGGGCTTCCGCAGCTGGAGACGCGGGAGGGG
                                         ****   * * *                  *** *  **  **    **

IGR_1869_(TcIII-like)         GCCCCAAAAGTG--------GGA-----------GCAGAGACGAGTTAAAAAGGAAAAGG
IGR_1869_(TcI_SylvioX10)      GCCCTAAAAGTG--------GGA-----------GCAGAGGCGAGTTAAAAAGGAAAAGG
IGR_1861_(TcIII-like)         TCCCAAGGAATGTCCCGTTTGGAATGCCGAGCCCGAATGGATGTAATGGAACGGTGAGGG
IGR_1861_(TcI_SylvioX10)      TCCCAAGGAATGTCCCGTTTGGAATGCCGAGCCCGAATGGATGTAATGGAAGGGTGAGGG
IGR_1861_(TcII-like)          TCCCAAGGAATGTCCCGTTTGGAATGCCGAGCCCGAATGGATGTAATGGAACGGTGAGGG
IGR_1861_(TcII)               TCCCAAGGAATGTCCCGTTTGGAATGCCGAGCCCGAATGGATGTAATGGAACGGTGAGGG
                               *** *  * **        ***           * *  *  *   *  ** **  * **

IGR_1869_(TcIII-like)         AGACAAAGAAGATGAA-------------------------ATTCATATT---ATTGTTT
IGR_1869_(TcI_SylvioX10)      AGACAAAGAAGATGAA-------------------------ATTCATATT---ATTGTTT
IGR_1861_(TcIII-like)         AAGCCATTGGAAGGGATTTTGACTCCGCGTGTTCCACTTGCACTCTTATTCCCATTGGTG
IGR_1861_(TcI_SylvioX10)      AAGCCATTGGAAGGGATTTTGACTCCACGTGTTCCACTTGCACTCATATTCCCATTGGTG
IGR_1861_(TcII-like)          AAGCCATTGGAAGGGATTTTGGCTCCACGTGTTCCACTTGCACTCATATTCCCATTGGTG
IGR_1861_(TcII)               AAGCCATTGGAAGGGATTTTGACTCCACGTGTTCCACTTGCACTCATATTCCCATTGGTG
                              *  * *     * * *                         * ** ****   **** * 

IGR_1869_(TcIII-like)         GGGATAAACTTAAAAAAAAAAAAAAAAAAAAAACAAGCTAAATAAAAAA---------CA
IGR_1869_(TcI_SylvioX10)      GGGATAAACT------------------AAAAAAAAGCTAAATAAAAAA---------CA
IGR_1861_(TcIII-like)         GGTCTG----------------------AGAGCCCGGCGATCTCAATGCTTGCACTCTCA
IGR_1861_(TcI_SylvioX10)      GGTCTG----------------------AGAGCCCGGCGATCTCAACGCTTGCACTCTCA
IGR_1861_(TcII-like)          GGTCTG----------------------AGAGCCCGGCGATCTCAAGGCTTGCACTCTCA
IGR_1861_(TcII)               GGTCTG----------------------AGAGCCCGGCGATCTCAAGGCTTGCACTCTCA
                              **  *                       * *     ** *  * **            **

IGR_1869_(TcIII-like)         ACAAGAGAAAAGTAATGT------TTTTATTTTAATTTGAGGCGTGTGAATAGCACGTGC
IGR_1869_(TcI_SylvioX10)      ACAAGAGAAAAGTAATGT------TTTTATATTAATTTGAAGCGTGCGAATAGCATTTGC
IGR_1861_(TcIII-like)         GCTTGTGTGCGTGCATGTGTTTTGTTTTGTTT--TTTTGAATTTTGTTGAGGG-ATGTGC
IGR_1861_(TcI_SylvioX10)      GCTTGTGTGTGTGCATGTGTTTTGTTTTGTTTTGTTTTGAATTTTGTGGAGGG-ATGTGC
IGR_1861_(TcII-like)          GCTTGTGTGTGTGGATGTGTTTTGTTTTGTTT--TTTTGAATTTTGTGGAGGG-ATGTGC
IGR_1861_(TcII)               GCTTGTGTGTGTGCATGTGTTTTGTTTTGTTT--TTTTGAATTTTGTGGAGGG-ATGTGC
                               *  * *       ****      **** * *   *****    **   *  * *  ***

IGR_1869_(TcIII-like)         ATCTATACAGGACCAAATAAAAGGGCAGGGGTATTCATCGATCCAACCTGTTTGTTTACA
IGR_1869_(TcI_SylvioX10)      ATCTATACAGGACCAAATAAAAGGGCAGGGTTCTTCATCGATCCAACCTGTTTGTTTACA
IGR_1861_(TcIII-like)         ATCTATACAGGAACAAATAAAAGGGCAGGGGTATTCATCGATCCAACCTGTTTGTTTACA
IGR_1861_(TcI_SylvioX10)      ATCTATACAGGACCAAATAAAAGGGCAGGGGTCTTCATCGTTCCAACCTGTTTGTTTACA
IGR_1861_(TcII-like)          ATCTATACAGGACCAAATAAAAGGGCAGGGGCCTTCATCGATCCATCCTGTTTGTTTACA
IGR_1861_(TcII)               ATCTATACAGGACCAAATAAAAGGGCAGGGGCCTTCATCGATCCATCCTGTTTGTTTACA
                              ************ *****************   ******* **** **************

IGR_1869_(TcIII-like)         ATTTGATGATTGGATTGGTTACCAAAGACACCGCGTTGGAGGATGGCGAGGAGTAGTTGT
IGR_1869_(TcI_SylvioX10)      ATTTGATGATTGAATTGGTTACCAAAGACACCGCGTTGGAGGATAGCGAGGAGTAGTTGT
IGR_1861_(TcIII-like)         ATTTGATGATTGGATTGGTTACCAAAGACACCGCGTTGGAGGATGGCGAGGAGTAGTTGT
IGR_1861_(TcI_SylvioX10)      ATTTGATGATTGAATTGGTTACCAAAGACACCGCGTTGGAGGATAGCGAGGAGTAGTTGT
IGR_1861_(TcII-like)          ATTTGATGACTGAATTGGTTACCAAAGACACCGCGTTGCAGGATAGCGAGGAGTAGTTGT
IGR_1861_(TcII)               ATTTGATGACTGAATTGGTTACCAAAGACACCGCGTTGCAGGATAGCGAGGAGTAGTTGT
                              ********* ** ************************* ***** ***************

IGR_1869_(TcIII-like)         CTCGTCCATCTCGCTCAGCCCCCGACGACGACTACTCTCCACGCAGAGGAAAGTCCGACG
IGR_1869_(TcI_SylvioX10)      CTCGTCCATCTCACTCAG-CCCCGACGACGACTACTCTCCACGCAGAGGAAAGTCCGACG
IGR_1861_(TcIII-like)         CTCGTCCATCTCGCTCAGCCCCCGACGACGACTACTCTCCACGCAGAGGAAAGTCCGACG
IGR_1861_(TcI_SylvioX10)      CTCGTCCATCTCACTCAG-CCCCGACGACGACTACTCTCCACGCAGAGGAAAGTCCGACG
IGR_1861_(TcII-like)          CTCGTCCATCTCACTCAGCCCCCGACGACGACTACTCTCCACGCAGAGGAAAGTCCGACG
IGR_1861_(TcII)               CTCGTCCATCTCACTCAGCCCCCGACGACGACTACTCTCCACGCAGAGGAAAGTCCGACG
                              ************ ***** *****************************************

IGR_1869_(TcIII-like)         GTTGTGGGACCCCGGGAAAAACCTGCTGCTTTGCGGGGTTACGGCGAGCCCGGCTATCAT
IGR_1869_(TcI_SylvioX10)      GTTGTGGGACCCCGGGAAAAACCCGCTGCTTTGCGGGGTTACGGCGAGCCCGGCCATCAT
IGR_1861_(TcIII-like)         GTTGTGGGACCCCGGGAAAAACCTGCTGCTTTGCGGGGTTACGGCGAGCCCGGCTATCAT
IGR_1861_(TcI_SylvioX10)      GTTGTGGGACCCCGGGAAAAACCCGCTGCTTTGCGGGGTTACGGCGAGCCCGGCCATCAT
IGR_1861_(TcII-like)          GTTGTGGGACCCCGGGAAAAACCTGCCACTTTGCGGGGTTACGGCGAGCCCGGCTATCAT
IGR_1861_(TcII)               GTTGTGGGACCCCGGGAAAAACCTGCCACTTTGCGGGGTTACGGCGAGCCCGGCTATCAT
                              *********************** **  ************************** *****

IGR_1869_(TcIII-like)         GGATTGCTTTGTGACCCAAACTGCCCACCGTTGATGTATGCATGTGGACTCAACCCCTTC
IGR_1869_(TcI_SylvioX10)      GGATTGCTTTGTGACCCAAACTGCCCACCGTTGATGTATGCATGTGGACTCAACCCCTTC
IGR_1861_(TcIII-like)         GGATTGCTTTGTGACCCAAACTGCCCACCGTTGATGTATGCATGTGGACTCAACCCCTTC
IGR_1861_(TcI_SylvioX10)      GGATTGCTTTGTGACCCAAACTGCCCACCGTTGATGTATGCATGTGGACTCAACCCCTTC
IGR_1861_(TcII-like)          GGATTGCTTTGTGACCCAAACTGCCCACCGTTGATGTATGCATGTGGACTCAACCCCTTC
IGR_1861_(TcII)               GGATTTCTTTGTGACCCAAACTGCCCACCGTTGATGTATGCATGTGGACTCAACCCCTTC
                              ***** ******************************************************

IGR_1869_(TcIII-like)         TGAAGTGGGAAATGTTGAGCCCATCAAAATGAATTTTGATCTTCTT----TTGTTGTTGT
IGR_1869_(TcI_SylvioX10)      TGAAGTGGGAAATGTTGAGCCCATCAAAATAAACCGTGATCTTCTT-------TTGTTGT
IGR_1861_(TcIII-like)         TGAAGTGGGAAATGTTGAGCCCATCAAAATGAATTGTGATCTTCTT----TTGTTGTTGT
IGR_1861_(TcI_SylvioX10)      TGAAGTGGGAAATGTTGAGCCCATGAAAATAAACCGTGATCTTCTT-------TTGTTGT
IGR_1861_(TcII-like)          TGAAGTGGGAAATGTTGAGCCCATCAAAATAAACTGTGATTTTCTTTTTTTTGTTGTTGT
IGR_1861_(TcII)               TGAAGTGGGAAATGTTGAGCCCATCAAAATAAACTGTGATTTTCTTTTTGTTGTTGTTGT
                              ************************ ***** **   **** *****       *******

IGR_1869_(TcIII-like)         TGTTGTTGTTCCGTGTCTTTTTGTAGGAATAGGAGGAAAATTTCTCAGTCAGACGCATAT
IGR_1869_(TcI_SylvioX10)      TGTTGTTGTTCCGTGTCTTTTTGTAGGAATAGGAGGAAAATTTCTCAACCAGACGCATAT
IGR_1861_(TcIII-like)         TGTTGTTGTTCCGTGTCTTTTTGTAGGAATAGGAGGAAAATTTCTCAGTCAGACGCATAT
IGR_1861_(TcI_SylvioX10)      TGTTGTTGTTCCGTGTCTTTTTGTAGGAATAGGAGGAAAATTTCTCAACCAGACGCATAT
IGR_1861_(TcII-like)          TGTTGTTGTTCCGTGTCTCTTTGTAGGAATAGGAGG-AAATGTCTCAGCCAGACGCATAT
IGR_1861_(TcII)               TGTTTTTGTTCCGTGTCTCTTTGTAGGAATAGGAGG-AAATGTCTCAGCCAGATGCATAT
                              **** ************* ***************** **** *****  **** ******

IGR_1869_(TcIII-like)         TGTGATTTATTGTCCTGTTTTCTTTTCCCATTTCTCTATTTTGGCCCTTTTCAAACAAAT
IGR_1869_(TcI_SylvioX10)      TGTGTTTTCTTGTCCTGTTTCCTTTTCCCACTTCTCTACTTTGGCCCTTTTCAAACACAT
IGR_1861_(TcIII-like)         TGTGTTTTCTTG------------------------------------------------
IGR_1861_(TcI_SylvioX10)      TGTGTTTTCTTG------------------------------------------------
IGR_1861_(TcII-like)          TGTGTTTTCTTG------------------------------------------------
IGR_1861_(TcII)               TGTGTTTTCTTG------------------------------------------------
                              **** *** ***                                                

IGR_1869_(TcIII-like)         TCTCTTGAGGAGTCGTTGTGTTTCACATTTCTCGGTGGGAGTTGCTGACGAGATTATA--
IGR_1869_(TcI_SylvioX10)      TCTCTTGAGGAGTCGTTGTGTTTCACATTTCTCGGTGGGAGTTGCTGACAAGATTATATA
IGR_1861_(TcIII-like)         -----------------------------CCTCGCCGAAAG-------------------
IGR_1861_(TcI_SylvioX10)      -----------------------------CTTCGCCGAAAG-------------------
IGR_1861_(TcII-like)          -----------------------------CTTCGCCGAAAG-------------------
IGR_1861_(TcII)               -----------------------------CTTCGCCGAAAG-------------------
                                                             ***  *  **                   

IGR_1869_(TcIII-like)         ----------TGGGTATATGGGTATGTTTTTTTGTGT---GGGGGGGAAACTAGGGCGGA
IGR_1869_(TcI_SylvioX10)      TAGATATATGTATATATATGGGCATGTTTTTTTGTGTGGAGGGGGGGAAACAAGGGCGGA
IGR_1861_(TcIII-like)         ---------------ACATGGGAGTTTC--------------------------------
IGR_1861_(TcI_SylvioX10)      ---------------ATATGGGAGTTTC--------------------------------
IGR_1861_(TcII-like)          ---------------ACATGGGAGTTTT--------------------------------
IGR_1861_(TcII)               ---------------ACATGGGAGTTTT--------------------------------
                                             * *****  * *                                 

IGR_1869_(TcIII-like)         TGATTCGGTCGGCATTGTGTGGGGTTGCTGGGTTTCTCTTTT-----TGTGTGTGTGTGT
IGR_1869_(TcI_SylvioX10)      TGATTCGGTCGGCATTGTGTGGGGTTGCTGGGTTTCTCTTTTGTGTGTGTGTGTGTGTGT
IGR_1861_(TcIII-like)         -----------GCA--GTGTGC---------CTCTCTCTCTC-----TGTGTGTGTATGT
IGR_1861_(TcI_SylvioX10)      -----------GCA--GTGTGC---------CTCTCTCTCTC-----TCTGTTTGTGTGT
IGR_1861_(TcII-like)          -----------GCA--GTGTGC---------CTCTCTCTCTC-----TCTGTGTGTGTGT
IGR_1861_(TcII)               -----------GCA--GTGTGCTCTCTCTCTCTCTCTCTCTC-----TCTGTGTGTGTGT
                                         ***  *****           * ***** *      * *** *** ***

IGR_1869_(TcIII-like)         GTTTGTAGACGAGCGTTTTCTTTGGGATGTGAACGCGGGTGGGTGGACGGGCGGGTCTTT
IGR_1869_(TcI_SylvioX10)      GTTTGTAGACGAGCGTTTTCTTTGGGGTTTGAATGCGGATGGGTGGACGGGCAGGTCTTT
IGR_1861_(TcIII-like)         GT----------------------------------------------------------
IGR_1861_(TcI_SylvioX10)      ATTTGT------------------------------------------------------
IGR_1861_(TcII-like)          GT----------------------------------------------------------
IGR_1861_(TcII)               GTGTGT------------------------------------------------------
                               *                                                          

IGR_1869_(TcIII-like)         GGCGTGCTATTTTTAGGGGAATAAGAACCATTGGTCAGATGCCGAAGCTTGCATAACGGT
IGR_1869_(TcI_SylvioX10)      GGCGTGCTATTTTTAAGGGAATAAGAACTATTGGTCAGATGCCGAAGCTGGCATAACGGT
IGR_1861_(TcIII-like)         ------------------------------------------------------------
IGR_1861_(TcI_SylvioX10)      ------------------------------------------------------------
IGR_1861_(TcII-like)          ------------------------------------------------------------
IGR_1861_(TcII)               ------------------------------------------------------------
                                                                                          

IGR_1869_(TcIII-like)         CTTTGCTCTTTTCTTGGCTTTGCTTTGTTT---CCGTGTCATTTTGTCATTATTATGCCT
IGR_1869_(TcI_SylvioX10)      CTTTGCTCTTTTCTTGGCTTTGCTTTGTTT---CCGTGTCATTTTGTCATTATTATGCCT
IGR_1861_(TcIII-like)         -----CATTTTTCTCTTTTTTTTCCTGTCTGCACCATTCCCTTTTGTC------------
IGR_1861_(TcI_SylvioX10)      -----CTTTTTTCTC-TTTTTTTCTTGTTTGCACCATTCCCTTTTGTC------------
IGR_1861_(TcII-like)          -----CTTTTTTCTC-TTTTTTCCTTGTTTGCCCCATTCCCTTTTGTC------------
IGR_1861_(TcII)               -----CTTTTTTCTC-TTTTTTCCTTGTTTGCCCCATTCCCTTTTGTC------------
                                   *  ******    ***    *** *   ** *  * *******            

IGR_1869_(TcIII-like)         TTC-TTTTATTCTCTCGTGCTCCTGCTTT-TATTCCGCCCCCTCTTTTTCTTTTTTCTTT
IGR_1869_(TcI_SylvioX10)      TTCTTTTTATTCTCTTGTGCTCCTGCTTT-TATTCCGCCCCCTCTTTTTCTTTT---TTT
IGR_1861_(TcIII-like)         -TC-------TCTCTTGCTCGCCCGCCCTGTGTTTTCCCTCATTTATTTCTCTTCCCTTT
IGR_1861_(TcI_SylvioX10)      -TC-------ACTCTTGCTCGCCCGCCCTGTGTTGTCCATCATTTATTTCTTTTCCCTTT
IGR_1861_(TcII-like)          -TC-------TCTCTTGCTTGCCTGCCCTGTGTTGTCCCTCATTTATTTCTCTTCCCTTT
IGR_1861_(TcII)               -TC-------TCTCTTGCTCGCATGCCCTGTGTTGTCCCTCATTTATTTCTCTTCCCTTT
                               **        **** *    *  **  * * **   *  * * * ***** **   ***

IGR_1869_(TcIII-like)         TTTCTCTCTACTGCCACCCGCAGTCTCAAAGGCTTCCGC---------------------
IGR_1869_(TcI_SylvioX10)      TCT--CTCTACTGCCACCCGCAGTCTCAAAGACTTCCGCATGGCCAGCATCAAGTGTGGA
IGR_1861_(TcIII-like)         TCT---TGTGATG-------------CAAATGCATACGTGT-------------------
IGR_1861_(TcI_SylvioX10)      TCT---TGTGATG-------------CAAATGCATACGTGT-------------------
IGR_1861_(TcII-like)          TCT---TGTGATG-------------CAAATGCATACGTGT-------------------
IGR_1861_(TcII)               TCT---TGTGATG-------------CAAATGCATACGTGT-------------------
                              * *   * *  **             ****  * * **                      

IGR_1869_(TcIII-like)         ------------------------------------------------------------
IGR_1869_(TcI_SylvioX10)      AGCCGTCGCAAGGCCCGCCGCGCCCACTTTCAGGCGCCGAGTCATGTGCGCCGCATCCTC
IGR_1861_(TcIII-like)         ------------------------------------------------------------
IGR_1861_(TcI_SylvioX10)      ------------------------------------------------------------
IGR_1861_(TcII-like)          ------------------------------------------------------------
IGR_1861_(TcII)               ------------------------------------------------------------
                                                                                          

IGR_1869_(TcIII-like)         ------------------------------------------------------------
IGR_1869_(TcI_SylvioX10)      ATGAGTGCCCCTCTCTCGAAGGAGCTCCGCGCAAAGTACAACGTGCGTGCTATGCCCGTC
IGR_1861_(TcIII-like)         ------------------------------------------------------------
IGR_1861_(TcI_SylvioX10)      ------------------------------------------------------------
IGR_1861_(TcII-like)          ------------------------------------------------------------
IGR_1861_(TcII)               ------------------------------------------------------------
                                                                                          

IGR_1869_(TcIII-like)         ------------------------------------------------------------
IGR_1869_(TcI_SylvioX10)      CGTAAGGACGATGAAGTGCGCGTGAAGCGTGGCGCGTACAAGGGCCGTGAGGGCAAGGTC
IGR_1861_(TcIII-like)         ------------------------------------------------------------
IGR_1861_(TcI_SylvioX10)      ------------------------------------------------------------
IGR_1861_(TcII-like)          ------------------------------------------------------------
IGR_1861_(TcII)               ------------------------------------------------------------
                                                                                          

IGR_1869_(TcIII-like)         ------------------------------------------------------------
IGR_1869_(TcI_SylvioX10)      ACGGCGTGCTACCGCCTCCGTTGGGTGATTCACATCGACAAGGTGAACCGTGAGAAGGCG
IGR_1861_(TcIII-like)         ------------------------------------------------------------
IGR_1861_(TcI_SylvioX10)      ------------------------------------------------------------
IGR_1861_(TcII-like)          ------------------------------------------------------------
IGR_1861_(TcII)               ------------------------------------------------------------
                                                                                          

IGR_1869_(TcIII-like)         ------------------------------------------------------------
IGR_1869_(TcI_SylvioX10)      AACGGCACCACCGTCCCCGTTGGGGTGCATCCCTCCAATGTGGAAATCACGAAGCTGAAG
IGR_1861_(TcIII-like)         ------------------------------------------------------------
IGR_1861_(TcI_SylvioX10)      ------------------------------------------------------------
IGR_1861_(TcII-like)          ------------------------------------------------------------
IGR_1861_(TcII)               ------------------------------------------------------------
                                                                                          

IGR_1869_(TcIII-like)         ------------------------------------------------------------
IGR_1869_(TcI_SylvioX10)      CTCAACCACAACCGCAAGGCGATCCTTGAGCGCAAGGACCGCAGCACAAAGAGCGACAAG
IGR_1861_(TcIII-like)         ------------------------------------------------------------
IGR_1861_(TcI_SylvioX10)      ------------------------------------------------------------
IGR_1861_(TcII-like)          ------------------------------------------------------------
IGR_1861_(TcII)               ------------------------------------------------------------
                                                                                          

IGR_1869_(TcIII-like)         ------------------------------------------------------------
IGR_1869_(TcI_SylvioX10)      GGAAAGGGCAAGGTGACTGCCGCCGAGAAGGCCATGCAGCAGATGGACTAGAGAGTAACA
IGR_1861_(TcIII-like)         ------------------------------------------------------------
IGR_1861_(TcI_SylvioX10)      ------------------------------------------------------------
IGR_1861_(TcII-like)          ------------------------------------------------------------
IGR_1861_(TcII)               ------------------------------------------------------------
                                                                                          

IGR_1869_(TcIII-like)         ------------------------------------------------------------
IGR_1869_(TcI_SylvioX10)      CGAAAGAGGGAGAAAAATTGGTGGGGAGGGGCAATGAGGCATAATTTCTTTGTTGTTCTT
IGR_1861_(TcIII-like)         ------------------------------------------------------------
IGR_1861_(TcI_SylvioX10)      ------------------------------------------------------------
IGR_1861_(TcII-like)          ------------------------------------------------------------
IGR_1861_(TcII)               ------------------------------------------------------------
                                                                                          

IGR_1869_(TcIII-like)         ------------------------------------------------------------
IGR_1869_(TcI_SylvioX10)      TTACTGATTTTTTTTTATGATTCTTTTTCACTTTGTTCAAACCAATTTAATTTTCTCTTC
IGR_1861_(TcIII-like)         ------------------------------------------------------------
IGR_1861_(TcI_SylvioX10)      ------------------------------------------------------------
IGR_1861_(TcII-like)          ------------------------------------------------------------
IGR_1861_(TcII)               ------------------------------------------------------------
                                                                                          

IGR_1869_(TcIII-like)         ------------------------------------------------------------
IGR_1869_(TcI_SylvioX10)      AGTGAGGGGAAGCATCCCTGTGTCACTTTTAGGGCAGTTTGCCTTATGTCAGACGGTGCG
IGR_1861_(TcIII-like)         ------------------------------------------------------------
IGR_1861_(TcI_SylvioX10)      ------------------------------------------------------------
IGR_1861_(TcII-like)          ------------------------------------------------------------
IGR_1861_(TcII)               ------------------------------------------------------------
                                                                                          

IGR_1869_(TcIII-like)         ------------------------------------------------------------
IGR_1869_(TcI_SylvioX10)      GCAATGAAGTTGCGTGATGATCTCCTCTCTTTGTTTGTTTGTTCTTCTTTCCTTTTAATT
IGR_1861_(TcIII-like)         ------------------------------------------------------------
IGR_1861_(TcI_SylvioX10)      ------------------------------------------------------------
IGR_1861_(TcII-like)          ------------------------------------------------------------
IGR_1861_(TcII)               ------------------------------------------------------------
                                                                                          

IGR_1869_(TcIII-like)         ------------------------------------------------------------
IGR_1869_(TcI_SylvioX10)      GCCAACGAAAGGTACTGCTGCCCCTGTCGCTGCTGTTTGCAGAGGCAGAGAGAATGAATT
IGR_1861_(TcIII-like)         ------------------------------------------------------------
IGR_1861_(TcI_SylvioX10)      ------------------------------------------------------------
IGR_1861_(TcII-like)          ------------------------------------------------------------
IGR_1861_(TcII)               ------------------------------------------------------------
                                                                                          

IGR_1869_(TcIII-like)         ------------------------------------------------------------
IGR_1869_(TcI_SylvioX10)      GCGTTGCGGACATATCTTACATGGGAATATCACGTGCTAATGGAATGGACAAATGGTTGA
IGR_1861_(TcIII-like)         ------------------------------------------------------------
IGR_1861_(TcI_SylvioX10)      ------------------------------------------------------------
IGR_1861_(TcII-like)          ------------------------------------------------------------
IGR_1861_(TcII)               ------------------------------------------------------------
                                                                                          

IGR_1869_(TcIII-like)         ------------------------------------------------------------
IGR_1869_(TcI_SylvioX10)      TGTAAGCTTCTTCCATTGACGCTTGGTGAAAATGGAATGCTGCGGCAGCGGGTTGTTTTC
IGR_1861_(TcIII-like)         ------------------------------------------------------------
IGR_1861_(TcI_SylvioX10)      ------------------------------------------------------------
IGR_1861_(TcII-like)          ------------------------------------------------------------
IGR_1861_(TcII)               ------------------------------------------------------------
                                                                                          

IGR_1869_(TcIII-like)         ------------------------------------------------------------
IGR_1869_(TcI_SylvioX10)      AGGCCACAGAAAGCTCTGGTCCCACAGGCCATCGGAACCCCTCGGAGAGAGTGAGAAAAA
IGR_1861_(TcIII-like)         ------------------------------------------------------------
IGR_1861_(TcI_SylvioX10)      ------------------------------------------------------------
IGR_1861_(TcII-like)          ------------------------------------------------------------
IGR_1861_(TcII)               ------------------------------------------------------------
                                                                                          

IGR_1869_(TcIII-like)         ------------------------------------------------------------
IGR_1869_(TcI_SylvioX10)      ATATATATGGAGGCAAAAGGGAAATTCTCGTGAGGCAACGGTGGAAGAAATGCGGTTGAC
IGR_1861_(TcIII-like)         ------------------------------------------------------------
IGR_1861_(TcI_SylvioX10)      ------------------------------------------------------------
IGR_1861_(TcII-like)          ------------------------------------------------------------
IGR_1861_(TcII)               ------------------------------------------------------------
                                                                                          

IGR_1869_(TcIII-like)         ------------------------------------------------------------
IGR_1869_(TcI_SylvioX10)      ACGGTGATCCAATGCCGTGGCTCCCATAGTGTAGCGGTTATCACCTCGGACTCTGAATCC
IGR_1861_(TcIII-like)         ------------------------------------------------------------
IGR_1861_(TcI_SylvioX10)      ------------------------------------------------------------
IGR_1861_(TcII-like)          ------------------------------------------------------------
IGR_1861_(TcII)               ------------------------------------------------------------
                                                                                          

IGR_1869_(TcIII-like)         ------------------------------------------------------------
IGR_1869_(TcI_SylvioX10)      GATAACCCTGGTTTGAGTCCAGGTGGGAGCAATTTTTTCTCTTATTTATTGGCGTGACTT
IGR_1861_(TcIII-like)         ------------------------------------------------------------
IGR_1861_(TcI_SylvioX10)      ------------------------------------------------------------
IGR_1861_(TcII-like)          ------------------------------------------------------------
IGR_1861_(TcII)               ------------------------------------------------------------
                                                                                          

IGR_1869_(TcIII-like)         ------------------------------------------------------------
IGR_1869_(TcI_SylvioX10)      GTAGATCTCCGTGGATTGTGTCAATTTGGCGCGGCCAGTTGTTGGAGGTTGATATTTTTA
IGR_1861_(TcIII-like)         -----------------------------------------------TTTGATGTTT---
IGR_1861_(TcI_SylvioX10)      -----------------------------------------------GTTG---------
IGR_1861_(TcII-like)          -----------------------------------------------GTTGATGCTT---
IGR_1861_(TcII)               -----------------------------------------------GTTGATGTTT---
                                                                                          

IGR_1869_(TcIII-like)         ------------------------------------------------------------
IGR_1869_(TcI_SylvioX10)      CGTATTTTTTTTTTTGTTTTTTGTTTTTATTATTGTTTGTTATTGTTTGCCTCATCGTTG
IGR_1861_(TcIII-like)         ------------------------------------------------------------
IGR_1861_(TcI_SylvioX10)      ------------------------------------------------------------
IGR_1861_(TcII-like)          ------------------------------------------------------------
IGR_1861_(TcII)               ------------------------------------------------------------
                                                                                          

IGR_1869_(TcIII-like)         ------------------------------------------------------------
IGR_1869_(TcI_SylvioX10)      TTATGATTTCTCCCTTTACTTTCCTTGTTTTTTTTTTTTGTCTGTTTGTTTGTTTTTGTT
IGR_1861_(TcIII-like)         ------------------------------------------------------------
IGR_1861_(TcI_SylvioX10)      ------------------------------------------------------------
IGR_1861_(TcII-like)          ------------------------------------------------------------
IGR_1861_(TcII)               ------------------------------------------------------------
                                                                                          

IGR_1869_(TcIII-like)         ------------------------------------------------------------
IGR_1869_(TcI_SylvioX10)      CTTGACCGGCCTTCACATGAACGGTGCGTGCTGCAGTCATTTCTGGAGCAAAAGATGCTG
IGR_1861_(TcIII-like)         ------------------------------------------------------------
IGR_1861_(TcI_SylvioX10)      ------------------------------------------------------------
IGR_1861_(TcII-like)          ------------------------------------------------------------
IGR_1861_(TcII)               ------------------------------------------------------------
                                                                                          

IGR_1869_(TcIII-like)         ------------------------------------------------------------
IGR_1869_(TcI_SylvioX10)      CGTGCTAGTCGACTGTGGAAGAACATCAGGGCGGCTGACATTGAGGCAAAGATCAGAGCC
IGR_1861_(TcIII-like)         ------------------------------------------------------------
IGR_1861_(TcI_SylvioX10)      ------------------------------------------------------------
IGR_1861_(TcII-like)          ------------------------------------------------------------
IGR_1861_(TcII)               ------------------------------------------------------------
                                                                                          

IGR_1869_(TcIII-like)         ------------------------------------------------------------
IGR_1869_(TcI_SylvioX10)      AGCTATATACTTCAGCCGTTGCAGGACGTCAAGGTAGTCGACGCCAGTGGAGGATGTGGG
IGR_1861_(TcIII-like)         ---------------CCGGCGCAGG-----------------------------------
IGR_1861_(TcI_SylvioX10)      ------------------------------------------------------------
IGR_1861_(TcII-like)          ---------------CCGGCGCAGGA----------------------------------
IGR_1861_(TcII)               ---------------CCGGCGCAGGA----------------------------------
                                                                                          

IGR_1869_(TcIII-like)         ------------------------------------------------------------
IGR_1869_(TcI_SylvioX10)      AGTTTCTTCAACATCACAGTGGTGTCGCATGCATTTCGTGATAAACCGTTGGTGCAACAG
IGR_1861_(TcIII-like)         ------------------------------------------------------------
IGR_1861_(TcI_SylvioX10)      ------------------------------------------------------------
IGR_1861_(TcII-like)          ------------------------------------------------------------
IGR_1861_(TcII)               ------------------------------------------------------------
                                                                                          

IGR_1869_(TcIII-like)         ------------------------------------------------------------
IGR_1869_(TcI_SylvioX10)      CATCGCTTGGTGAACGAGGCGCTTAAGGGTGAAATTCCACTGATTCACGGCTTTTCCCTC
IGR_1861_(TcIII-like)         ------------------------------------------------------------
IGR_1861_(TcI_SylvioX10)      ------------------------------------------------------------
IGR_1861_(TcII-like)          ------------------------------------------------------------
IGR_1861_(TcII)               ------------------------------------------------------------
                                                                                          

IGR_1869_(TcIII-like)         ------------------------------------------------------------
IGR_1869_(TcI_SylvioX10)      ACCACTAAAGCGGAGTAGAAATAATTATTTGTGGATGGATTATATTGCACGGCCTCTCGT
IGR_1861_(TcIII-like)         ------------------------------------------------------------
IGR_1861_(TcI_SylvioX10)      ------------------------------------------------------------
IGR_1861_(TcII-like)          ------------------------------------------------------------
IGR_1861_(TcII)               ------------------------------------------------------------
                                                                                          

IGR_1869_(TcIII-like)         ------------------------------------------------------------
IGR_1869_(TcI_SylvioX10)      CACACGTTACTTCTTCCATTATTATTATTTTTTTTTCTTTGCGTGTGTGCGTGGGGGAAA
IGR_1861_(TcIII-like)         ------------------------------------------------------------
IGR_1861_(TcI_SylvioX10)      ------------------------------------------------------------
IGR_1861_(TcII-like)          ------------------------------------------------------------
IGR_1861_(TcII)               ------------------------------------------------------------
                                                                                          

IGR_1869_(TcIII-like)         ------------------------------------------------------------
IGR_1869_(TcI_SylvioX10)      GTCTTTTGTTATTTTTTGTTCTTGTTGTTGTGTTTATCCGGTAACAGAAAAGAAAAGGGA
IGR_1861_(TcIII-like)         ------------------------------------------------------------
IGR_1861_(TcI_SylvioX10)      ------------------------------------------------------------
IGR_1861_(TcII-like)          ------------------------------------------------------------
IGR_1861_(TcII)               ------------------------------------------------------------
                                                                                          

IGR_1869_(TcIII-like)         ------------------------------------------------------------
IGR_1869_(TcI_SylvioX10)      AAAGGGAGGAGGAGCGATGAGGATGTTATTTACTTTTATTTTTATTATTGTTATTTGCCC
IGR_1861_(TcIII-like)         ------------------------------------------------------------
IGR_1861_(TcI_SylvioX10)      ------------------------------------------------------------
IGR_1861_(TcII-like)          ------------------------------------------------------------
IGR_1861_(TcII)               ------------------------------------------------------------
                                                                                          

IGR_1869_(TcIII-like)         ------------------------------------------------------------
IGR_1869_(TcI_SylvioX10)      TGAAGCCATCCCTTTTCTTTTTGTTTTTGTTCCTTTTCTCTCTTCGCTGTGAAGCGCACA
IGR_1861_(TcIII-like)         ------------------------------------------------------------
IGR_1861_(TcI_SylvioX10)      ------------------------------------------------------------
IGR_1861_(TcII-like)          ------------------------------------------------------------
IGR_1861_(TcII)               ------------------------------------------------------------
                                                                                          

IGR_1869_(TcIII-like)         ------------------------------------------------------------
IGR_1869_(TcI_SylvioX10)      AAAAGGGCTTAAGAGGGTCACGCGAGGATTATTCCCTCACATCCACACGCTGGCATTGTC
IGR_1861_(TcIII-like)         ------------------------------AATTCCTCAGATATTCA-------------
IGR_1861_(TcI_SylvioX10)      ------------------------------------------------------------
IGR_1861_(TcII-like)          ------------------------------ATTTCCTCAGATATTTA-------------
IGR_1861_(TcII)               ------------------------------ATTTCCTCAGATATTCA-------------
                                                                                          

IGR_1869_(TcIII-like)         ------------------------------------------------------------
IGR_1869_(TcI_SylvioX10)      AGGATGAAACAAGAACATGAAGAAATGGACCCGGTCGCCACCGCCGCGATGTTGCCTGAG
IGR_1861_(TcIII-like)         ------------------------------------------------------------
IGR_1861_(TcI_SylvioX10)      ------------------------------------------------------------
IGR_1861_(TcII-like)          ------------------------------------------------------------
IGR_1861_(TcII)               ------------------------------------------------------------
                                                                                          

IGR_1869_(TcIII-like)         ------------------------------------------------------------
IGR_1869_(TcI_SylvioX10)      GCAGACGATGTTGATGGTACCTCACCCGCGGAGGGGGCGGAGGGCGAAAACGACGATGAT
IGR_1861_(TcIII-like)         ------------------------------------------------------------
IGR_1861_(TcI_SylvioX10)      ------------------------------------------------------------
IGR_1861_(TcII-like)          ------------------------------------------------------------
IGR_1861_(TcII)               ------------------------------------------------------------
                                                                                          

IGR_1869_(TcIII-like)         ------------------------------------------------------------
IGR_1869_(TcI_SylvioX10)      TGGGGGCCCGCATTCTTTGAGGAGGAAGATGAGTGTGTGTCGCTTCTTGTGCGTTTGCAG
IGR_1861_(TcIII-like)         ------------------------------------------------------------
IGR_1861_(TcI_SylvioX10)      ------------------------------------------------------------
IGR_1861_(TcII-like)          ------------------------------------------------------------
IGR_1861_(TcII)               ------------------------------------------------------------
                                                                                          

IGR_1869_(TcIII-like)         ------------------------------------------------------------
IGR_1869_(TcI_SylvioX10)      GAGGCCTTGCAGCTGCAGGACGACCGTGACGCCACTCTTCCTACTGTCGCTGAAGATCCA
IGR_1861_(TcIII-like)         ------------------------------------------------------------
IGR_1861_(TcI_SylvioX10)      ------------------------------------------------------------
IGR_1861_(TcII-like)          ------------------------------------------------------------
IGR_1861_(TcII)               ------------------------------------------------------------
                                                                                          

IGR_1869_(TcIII-like)         ------------------------------------------------------------
IGR_1869_(TcI_SylvioX10)      AATGGTGTGGCGGCAGCGTTATATCGTCTTGATCGTATCATCGCCCGCTATCAGGAGTCC
IGR_1861_(TcIII-like)         ------------------------------------------------------------
IGR_1861_(TcI_SylvioX10)      ------------------------------------------------------------
IGR_1861_(TcII-like)          ------------------------------------------------------------
IGR_1861_(TcII)               ------------------------------------------------------------
                                                                                          

IGR_1869_(TcIII-like)         ------------------------------------------------------------
IGR_1869_(TcI_SylvioX10)      CCGCATCTGCTGCACGGGTACTTGGAGGTGCTGCTTGGGCCACTTGTGGCGACGCTGCAA
IGR_1861_(TcIII-like)         ------------------------------------------------------------
IGR_1861_(TcI_SylvioX10)      ------------------------------------------------------------
IGR_1861_(TcII-like)          ------------------------------------------------------------
IGR_1861_(TcII)               ------------------------------------------------------------
                                                                                          

IGR_1869_(TcIII-like)         ------------------------------------------------------------
IGR_1869_(TcI_SylvioX10)      GACCTTCTCCCTGCTGCCACGGATATATGGCGCATGGAAGATGGAATTGAGAGACCAGAA
IGR_1861_(TcIII-like)         ------------------------------------------------------------
IGR_1861_(TcI_SylvioX10)      ------------------------------------------------------------
IGR_1861_(TcII-like)          ------------------------------------------------------------
IGR_1861_(TcII)               ------------------------------------------------------------
                                                                                          

IGR_1869_(TcIII-like)         ------------------------------------------------------------
IGR_1869_(TcI_SylvioX10)      GGCGATAATGCGGTGTCGGCTCAGGAGGAACCTGATTACACGCTGGGTGCAAACTATGAT
IGR_1861_(TcIII-like)         ------------------------------------------------------------
IGR_1861_(TcI_SylvioX10)      ------------------------------------------------------------
IGR_1861_(TcII-like)          ------------------------------------------------------------
IGR_1861_(TcII)               ------------------------------------------------------------
                                                                                          

IGR_1869_(TcIII-like)         ------------------------------------------------------------
IGR_1869_(TcI_SylvioX10)      GAGTACGATGTGGATGCAGCGAAGACGGCGATTCACCACGTTAGCCGTGCCATTTATGTC
IGR_1861_(TcIII-like)         ------------------------------------------------------------
IGR_1861_(TcI_SylvioX10)      ------------------------------------------------------------
IGR_1861_(TcII-like)          ------------------------------------------------------------
IGR_1861_(TcII)               ------------------------------------------------------------
                                                                                          

IGR_1869_(TcIII-like)         ------------------------------------------------------------
IGR_1869_(TcI_SylvioX10)      ATTGTGAAAACCGCGGGTGAAAAGTGTTGTACGTCATATTTCTCCAACGATGTGAAACTC
IGR_1861_(TcIII-like)         ------------------------------------------------------------
IGR_1861_(TcI_SylvioX10)      ------------------------------------------------------------
IGR_1861_(TcII-like)          ------------------------------------------------------------
IGR_1861_(TcII)               ------------------------------------------------------------
                                                                                          

IGR_1869_(TcIII-like)         ------------------------------------------------------------
IGR_1869_(TcI_SylvioX10)      TATGAAGATGTGTTTTATGCCCTGCGTTTGTGGCAGCGTAGTGCCAAATACCGCCGTGAA
IGR_1861_(TcIII-like)         ------------------------------------------------------------
IGR_1861_(TcI_SylvioX10)      ------------------------------------------------------------
IGR_1861_(TcII-like)          ------------------------------------------------------------
IGR_1861_(TcII)               ------------------------------------------------------------
                                                                                          

IGR_1869_(TcIII-like)         ------------------------------------------------------------
IGR_1869_(TcI_SylvioX10)      TGGGAAGTCCGCTATTGTCTGCTTCTATGGCTCTCAAACCTCGTACTTGTACCGTTTTCA
IGR_1861_(TcIII-like)         ------------------------------------------------------------
IGR_1861_(TcI_SylvioX10)      ------------------------------------------------------------
IGR_1861_(TcII-like)          ------------------------------------------------------------
IGR_1861_(TcII)               ------------------------------------------------------------
                                                                                          

IGR_1869_(TcIII-like)         ------------------------------------------------------------
IGR_1869_(TcI_SylvioX10)      CTTAGTATCATTGACTCCACAGATCGTGGCGGATCCCTCTCCGACGCCGTACTTGAGACG
IGR_1861_(TcIII-like)         ------------------------------------------------------------
IGR_1861_(TcI_SylvioX10)      ------------------------------------------------------------
IGR_1861_(TcII-like)          ------------------------------------------------------------
IGR_1861_(TcII)               ------------------------------------------------------------
                                                                                          

IGR_1869_(TcIII-like)         ------------------------------------------------------------
IGR_1869_(TcI_SylvioX10)      GCAATGGCGTTTTTGAGTGACACTTCCAAGTGTCGTGAAGGGGCGGCTCTTCTTGTTGCT
IGR_1861_(TcIII-like)         ------------------------------------------------------------
IGR_1861_(TcI_SylvioX10)      ------------------------------------------------------------
IGR_1861_(TcII-like)          ------------------------------------------------------------
IGR_1861_(TcII)               ------------------------------------------------------------
                                                                                          

IGR_1869_(TcIII-like)         ------------------------------------------------------------
IGR_1869_(TcI_SylvioX10)      CGGCTCCTTACAAGGCCGGACGGAGAGGCGCATCGTAGGCGTTTCTTTGCGTACGCCAGA
IGR_1861_(TcIII-like)         ------------------------------------------------------------
IGR_1861_(TcI_SylvioX10)      ------------------------------------------------------------
IGR_1861_(TcII-like)          ------------------------------------------------------------
IGR_1861_(TcII)               ------------------------------------------------------------
                                                                                          

IGR_1869_(TcIII-like)         ------------------------------------------------------------
IGR_1869_(TcI_SylvioX10)      GAAGTGATTACAGACATCTCCAAGAGCAGTTTCCCGTTACACGGTGTGCTTCTGGCCCTT
IGR_1861_(TcIII-like)         ------------------------------------------------------------
IGR_1861_(TcI_SylvioX10)      ------------------------------------------------------------
IGR_1861_(TcII-like)          ------------------------------------------------------------
IGR_1861_(TcII)               ------------------------------------------------------------
                                                                                          

IGR_1869_(TcIII-like)         ------------------------------------------------------------
IGR_1869_(TcI_SylvioX10)      GCAAAGACGCTAAAATGTGGGCAACGCCGTGAATTGGCGCCCTACGCTCCGGGGCTTATC
IGR_1861_(TcIII-like)         ------------------------------------------------------------
IGR_1861_(TcI_SylvioX10)      ------------------------------------------------------------
IGR_1861_(TcII-like)          ------------------------------------------------------------
IGR_1861_(TcII)               ------------------------------------------------------------
                                                                                          

IGR_1869_(TcIII-like)         ------------------------------------------------------------
IGR_1869_(TcI_SylvioX10)      CCAATCGTCGCTGGTGTGCTGGAATCCCGCAGTAGTGATGCGTTGGTGTGCAAAGCAGCC
IGR_1861_(TcIII-like)         ------------------------------------------------------------
IGR_1861_(TcI_SylvioX10)      ------------------------------------------------------------
IGR_1861_(TcII-like)          ------------------------------------------------------------
IGR_1861_(TcII)               ------------------------------------------------------------
                                                                                          

IGR_1869_(TcIII-like)         ------------------------------------------------------------
IGR_1869_(TcI_SylvioX10)      GTAAAGGTGGAACAGCGGCTGGCACTCGTCTTGTTGAGGGGCCGTTCTGCCCCGTGGAAG
IGR_1861_(TcIII-like)         ------------------------------------------------------------
IGR_1861_(TcI_SylvioX10)      ------------------------------------------------------------
IGR_1861_(TcII-like)          ------------------------------------------------------------
IGR_1861_(TcII)               ------------------------------------------------------------
                                                                                          

IGR_1869_(TcIII-like)         ------------------------------------------------------------
IGR_1869_(TcI_SylvioX10)      TACCAAAGACATGTGTCTTCTCTCGACAAAAATTTGGCTGTCTCTACGCCTTTAGACGTT
IGR_1861_(TcIII-like)         ------------------------------------------------------------
IGR_1861_(TcI_SylvioX10)      ------------------------------------------------------------
IGR_1861_(TcII-like)          ------------------------------------------------------------
IGR_1861_(TcII)               ------------------------------------------------------------
                                                                                          

IGR_1869_(TcIII-like)         --------------------------------------
IGR_1869_(TcI_SylvioX10)      GCTGCGGATGTGACTTCCTCAATTGGGGCCCATCGGAC
IGR_1861_(TcIII-like)         --------------------------------------
IGR_1861_(TcI_SylvioX10)      --------------------------------------
IGR_1861_(TcII-like)          --------------------------------------
IGR_1861_(TcII)               --------------------------------------
                                                                    
