# Supplementary material for: A Genome-Wide Analysis of Genetic Diversity in Trypanosoma cruzi Intergenic Regions
Source: PLoS Negl Trop Dis. 2014 May 1;8(5):e2839. doi: 10.1371/journal.pntd.0002839 (PMC4006747; doi:10.1371/journal.pntd.0002839)
Supplement: Dataset S1 — Intergenic regions from unrelated loci that share blocks of significant sequence similarity. The file contains i) a spreadsheet summarizing listing the non-allelic, non-homologous IGR regions that share significant blocks of sequence similarity; ii) multiple sequence alignments where these unrelated IGRs were aligned to highlight the portion of the IGR that is shared; and iii) a figure in PDF format that shows the alignment in context. The alignments are provided in CLUSTAL format (.clw) and as colored renderings in PNG format, as produced by Jalview (purine/pyrimidine color scheme, only applied to regions of the alignment with 90% identity). The IGR IDs listed in each alignment correspond to those in Table S3. (ZIP) [file pntd.0002839.s010.zip › Dataset S1/alignments/entire-IGR/IGR_Group_9.clw]

CLUSTAL W (1.81) multiple sequence alignment

IGR_1208_(TcIII-like)         CAAATGTTTCTTAAGAAAAACGCCACACACACAAAAAAAAAAAAAAAAAAAAAAGGAGAA
IGR_1211_(TcII-like)          ------------AAG-----------ACACGCAAAAAATCAA------------------
IGR_1211_(TcIII-like)         ------------AAG-----------ACACGCAAAAAATCAA------------------
IGR_1211_(TcI_SylvioX10)      ------------AAG-----------ACACGCAAAAAATTAA------------------
                                          ***           **** *******  **                  

IGR_1208_(TcIII-like)         AATGAGCTGAGGAAGAAAAGATTGGATTGATGATCACAAAGAAGTTGGATTGCTCATATA
IGR_1211_(TcII-like)          ------------------------------------------------------------
IGR_1211_(TcIII-like)         ------------------------------------------------------------
IGR_1211_(TcI_SylvioX10)      ------------------------------------------------------------
                                                                                          

IGR_1208_(TcIII-like)         AAGGGGAGCTGGTCTATCGGATATGCTTTCACTTGCAAAAGGGGGGTGGAGTGGTGTTAG
IGR_1211_(TcII-like)          ------------TTTAGCGAGT-------------------GAGGGTAGCGTAA------
IGR_1211_(TcIII-like)         ------------TTTAGCGATT-------------------GGGGGTAGCGTAG------
IGR_1211_(TcI_SylvioX10)      ------------TTTAGCGAGT-------------------GGGGGTAGCGTAG------
                                          * ** **  *                   * **** * **        

IGR_1208_(TcIII-like)         ACCGAAAAATCTTTTTTTTTTTTTCTGTGTGTGTGTGCGTGTGTTTCATTGCGTGTACGT
IGR_1211_(TcII-like)          ------------------------------------------------------------
IGR_1211_(TcIII-like)         ------------------------------------------------------------
IGR_1211_(TcI_SylvioX10)      ------------------------------------------------------------
                                                                                          

IGR_1208_(TcIII-like)         TTTTATTGTGTGTATATATTTGTATGTGTTTGTATGTGTTTTTTTCGGCTGTCGATATGC
IGR_1211_(TcII-like)          ------------------------------------------------------------
IGR_1211_(TcIII-like)         ------------------------------------------------------------
IGR_1211_(TcI_SylvioX10)      ------------------------------------------------------------
                                                                                          

IGR_1208_(TcIII-like)         TGTGATTACGCAGCGGTGAAGGGAGGGCCAGTCCGCGTCGCAAGTACAGAGTACAATGAG
IGR_1211_(TcII-like)          ------------------------------------------------------------
IGR_1211_(TcIII-like)         ------------------------------------------------------------
IGR_1211_(TcI_SylvioX10)      ------------------------------------------------------------
                                                                                          

IGR_1208_(TcIII-like)         ATGAGACGGAGCTCCAGAATGCAAGGCTCAAAGAAGCTACGGGTGGGAAACGTATTATGT
IGR_1211_(TcII-like)          ------------------------------------------------------------
IGR_1211_(TcIII-like)         ------------------------------------------------------------
IGR_1211_(TcI_SylvioX10)      ------------------------------------------------------------
                                                                                          

IGR_1208_(TcIII-like)         TGCAATAACAACAACAAAAAACCCAAAATAAATGTGAGTGCTAATAGGATGTGTATTCTG
IGR_1211_(TcII-like)          ------------------------------------------AGTAGGCTGC--------
IGR_1211_(TcIII-like)         ------------------------------------------AGTAGGATGC--------
IGR_1211_(TcI_SylvioX10)      ------------------------------------------AGTAGGATGC--------
                                                                        * **** **         

IGR_1208_(TcIII-like)         ACAGACCTTATTTGTGTCTGTGAGTATGACGTCCTCTATGAAGAATAAATATGCGCAAGA
IGR_1211_(TcII-like)          ------------------------------------------------------------
IGR_1211_(TcIII-like)         ------------------------------------------------------------
IGR_1211_(TcI_SylvioX10)      ------------------------------------------------------------
                                                                                          

IGR_1208_(TcIII-like)         AGGGAGGGGAATGCGTCCAGCGGGCCCAGGGCGCACCACCAGGAAAGGACCACAAATGGG
IGR_1211_(TcII-like)          ----------------------------GGGCACATCGT---------------------
IGR_1211_(TcIII-like)         ----------------------------GGGCACATCGT---------------------
IGR_1211_(TcI_SylvioX10)      ----------------------------GGGCACATCGT---------------------
                                                          **** ** *                       

IGR_1208_(TcIII-like)         TAAAGAAATGGAGGAGGTGTGGGCGAGGAATACAGAGGAGGCGGAAGGGTCATGAAAAAC
IGR_1211_(TcII-like)          -------------------TGGGC------------------------------------
IGR_1211_(TcIII-like)         -------------------TGGGC------------------------------------
IGR_1211_(TcI_SylvioX10)      -------------------TGGGC------------------------------------
                                                 *****                                    

IGR_1208_(TcIII-like)         AAACAAAAAATAAACCCCGAGAAGAGAGAGAGAGAGGCGGGGAAGAAAAAAAAAAAAAAC
IGR_1211_(TcII-like)          ------------------------------------------------------------
IGR_1211_(TcIII-like)         ------------------------------------------------------------
IGR_1211_(TcI_SylvioX10)      ------------------------------------------------------------
                                                                                          

IGR_1208_(TcIII-like)         AAAAACAAATAATTTTTTTTTTCTTTTGTTTTGTTTTGTTTTGTTTTGTTCGGTGACTTT
IGR_1211_(TcII-like)          ------------------------------------------------------------
IGR_1211_(TcIII-like)         ------------------------------------------------------------
IGR_1211_(TcI_SylvioX10)      ------------------------------------------------------------
                                                                                          

IGR_1208_(TcIII-like)         TTTTTTTTTTCCTTCTTCTTTTTTTTGTTGTTGATTTTCTTTTCTTTTCTTTTTTTTTTT
IGR_1211_(TcII-like)          ------------------------------------------------------------
IGR_1211_(TcIII-like)         ------------------------------------------------------------
IGR_1211_(TcI_SylvioX10)      ------------------------------------------------------------
                                                                                          

IGR_1208_(TcIII-like)         TCCTAAAAAAAGGTATTTTTTTTTTCTTTTTTTTTCTTTTCTTTCGTTATATCACCCACT
IGR_1211_(TcII-like)          ------------------------------------------------------------
IGR_1211_(TcIII-like)         ------------------------------------------------------------
IGR_1211_(TcI_SylvioX10)      ------------------------------------------------------------
                                                                                          

IGR_1208_(TcIII-like)         CTTTGAATTTCAGTTTCCCCTTTTTTTTTTTTTTCTTCTTTTTTTCTCTTTTCTTTTTTT
IGR_1211_(TcII-like)          ------------------------------------------------------------
IGR_1211_(TcIII-like)         ------------------------------------------------------------
IGR_1211_(TcI_SylvioX10)      ------------------------------------------------------------
                                                                                          

IGR_1208_(TcIII-like)         TGCGTTTTTTTTTTTTTTTTTTTTTCTGGCAGGTGCCTCTTAAATAAACGCCTACGCATT
IGR_1211_(TcII-like)          ------------------------------------------------------------
IGR_1211_(TcIII-like)         ------------------------------------------------------------
IGR_1211_(TcI_SylvioX10)      ------------------------------------------------------------
                                                                                          

IGR_1208_(TcIII-like)         TATACATGCATGCATGCGTGTATAAATGAAAATATAAATAAATATGTATGCACAGAGACA
IGR_1211_(TcII-like)          -------------------------------ATATGATTACTCACGTATGCA--------
IGR_1211_(TcIII-like)         -------------------------------ATATGATTACTCACGTATGCA--------
IGR_1211_(TcI_SylvioX10)      -------------------------------ATATGATTACTTACGTATGCA--------
                                                             **** * **   * *******        

IGR_1208_(TcIII-like)         GAGGGACAGAGAGAAGTGTGATATTATGTGAGTATTTACATCCACAGGGAGGGGAGGAGG
IGR_1211_(TcII-like)          ------------------------------------------------------------
IGR_1211_(TcIII-like)         ------------------------------------------------------------
IGR_1211_(TcI_SylvioX10)      ------------------------------------------------------------
                                                                                          

IGR_1208_(TcIII-like)         GGGAAAAAAAAAGGAGAAAACAAAAAGAAGAAGAAGAAGAAGAAGAAGAAAAAAAAAAAA
IGR_1211_(TcII-like)          ------------------------------------------------------------
IGR_1211_(TcIII-like)         ------------------------------------------------------------
IGR_1211_(TcI_SylvioX10)      ------------------------------------------------------------
                                                                                          

IGR_1208_(TcIII-like)         AAAAAAAAAAGAGTGGCGCGGGCAACATGTCACGAGAACTCCACATATGCCCGGAAGAGA
IGR_1211_(TcII-like)          -----------------------------------------------------------A
IGR_1211_(TcIII-like)         -----------------------------------------------------------G
IGR_1211_(TcI_SylvioX10)      -----------------------------------------------------------A
                                                                                          

IGR_1208_(TcIII-like)         AATTTTTATATATTTATTTAATACCTTCCCTTTTTTCTTTCTTTTTTTTTTTTTTTTTTT
IGR_1211_(TcII-like)          CATTTT------------------------------------------------------
IGR_1211_(TcIII-like)         AATTTT------------------------------------------------------
IGR_1211_(TcI_SylvioX10)      CATTTT------------------------------------------------------
                               *****                                                      

IGR_1208_(TcIII-like)         TTTTTTTCTTTTGCATTTGGGGGAACTTAAACCGATAAAATATACATACATGCATACATA
IGR_1211_(TcII-like)          ------------------------------GCTGGCAAAATATACA--------------
IGR_1211_(TcIII-like)         ------------------------------GTTGGCAAAATATACA--------------
IGR_1211_(TcI_SylvioX10)      ------------------------------GTTGGCAAAATATACA--------------
                                                               *  **********              

IGR_1208_(TcIII-like)         TACATATATATTTATATATTTATTTATTTATATGATTATATGTATTCTTGTCCGCCCATC
IGR_1211_(TcII-like)          -------------ACATTTTTACTTAT---------------------------------
IGR_1211_(TcIII-like)         -------------ACATTTTTACTTAT---------------------------------
IGR_1211_(TcI_SylvioX10)      -------------AAATTTTTACTTAT---------------------------------
                                           * ** **** ****                                 

IGR_1208_(TcIII-like)         CAACACTCAGGAACCAAAAAGATTAGAGAGAAGTATGAAGAGAAAGAGAGAGATCAACGC
IGR_1211_(TcII-like)          ------------------------------------------------------------
IGR_1211_(TcIII-like)         ------------------------------------------------------------
IGR_1211_(TcI_SylvioX10)      ------------------------------------------------------------
                                                                                          

IGR_1208_(TcIII-like)         ACCCTCGAATTGCGGTGCATACAAACGCACACATCCGCATTAAGAAGGAAATAATGAGAA
IGR_1211_(TcII-like)          ------------------GTACAAATGCAC------------------------------
IGR_1211_(TcIII-like)         ------------------GTACAAATGGAC------------------------------
IGR_1211_(TcI_SylvioX10)      ------------------GTACACGTGCAC------------------------------
                                                 ****   * **                              

IGR_1208_(TcIII-like)         GAAACAAATCAAAACAAATAAAAAACAACAAAAGGAAGTCGGAGAGGGAGGTGAAGGGTA
IGR_1211_(TcII-like)          ------------------------------------------------------------
IGR_1211_(TcIII-like)         ------------------------------------------------------------
IGR_1211_(TcI_SylvioX10)      ------------------------------------------------------------
                                                                                          

IGR_1208_(TcIII-like)         TGTGTGCGTGTGTGTGTGTGTGTGGGAATTGCGAGGGCATGCTGGCTGAAGCAATTCCCC
IGR_1211_(TcII-like)          -----------------GTGGATGG-------------ATGCTG----------------
IGR_1211_(TcIII-like)         -----------------GTGGGTGG-------------ATGCTG----------------
IGR_1211_(TcI_SylvioX10)      -----------------GTGGATGG-------------ATGCTG----------------
                                               ***  ***             ******                

IGR_1208_(TcIII-like)         CATCCCCCTCCACCCCTTTTAGAAAAAAGAGGAGGTGAGAGCATGCGAAGATGTCCAATA
IGR_1211_(TcII-like)          ------------------------------GGAGGTG-----------------------
IGR_1211_(TcIII-like)         ------------------------------GGAGGTG-----------------------
IGR_1211_(TcI_SylvioX10)      ------------------------------GGAGGTG-----------------------
                                                            *******                       

IGR_1208_(TcIII-like)         CATACATACATATATACTAATATTATATTATACGATAATATATCTATATTGCTAAGCGTG
IGR_1211_(TcII-like)          ------------------------------------------------------------
IGR_1211_(TcIII-like)         ------------------------------------------------------------
IGR_1211_(TcI_SylvioX10)      ------------------------------------------------------------
                                                                                          

IGR_1208_(TcIII-like)         ATGGATGGGGTGTTGCGCATCCGTGTGTGTGTGTGTGTGTGTGTGTGTGTGCAAGCGAGG
IGR_1211_(TcII-like)          ------------------------------------------------------------
IGR_1211_(TcIII-like)         ------------------------------------------------------------
IGR_1211_(TcI_SylvioX10)      ------------------------------------------------------------
                                                                                          

IGR_1208_(TcIII-like)         CGTCTGTTGAAGGGGGGGGGGGGGAAAAAGCGAGAGGGTTCTCTGAGTTTTTGTCTGGTG
IGR_1211_(TcII-like)          ------------------------------------------------------------
IGR_1211_(TcIII-like)         ------------------------------------------------------------
IGR_1211_(TcI_SylvioX10)      ------------------------------------------------------------
                                                                                          

IGR_1208_(TcIII-like)         AATGGCGGTTTTGATTTTGTGTTTTCAGCACAATTTCCTTTTCTTTTGGTTTCTTTTTTT
IGR_1211_(TcII-like)          ------------------------------------------------------------
IGR_1211_(TcIII-like)         ------------------------------------------------------------
IGR_1211_(TcI_SylvioX10)      ------------------------------------------------------------
                                                                                          

IGR_1208_(TcIII-like)         ATTATGCAATTTTTTTTTCTTTTTTCTTTTCTTTTCTTTTCTTTTCTCTCAATTGTCGAT
IGR_1211_(TcII-like)          ------------------------------------------------------------
IGR_1211_(TcIII-like)         ------------------------------------------------------------
IGR_1211_(TcI_SylvioX10)      ------------------------------------------------------------
                                                                                          

IGR_1208_(TcIII-like)         TTATTCATCTTTTTTTTTTTTTTAAATTTAAATTTTAATTTTTTTTTATTTTTCATGCGA
IGR_1211_(TcII-like)          ------------------------------------------------------------
IGR_1211_(TcIII-like)         ------------------------------------------------------------
IGR_1211_(TcI_SylvioX10)      ------------------------------------------------------------
                                                                                          

IGR_1208_(TcIII-like)         CTTCCCCCTTTTTTTTTTTTTTTTCTTTTGTCCTCGTCCAACGTGTATTTCCCTTCCGTT
IGR_1211_(TcII-like)          ------------------------------------------------------------
IGR_1211_(TcIII-like)         ------------------------------------------------------------
IGR_1211_(TcI_SylvioX10)      ------------------------------------------------------------
                                                                                          

IGR_1208_(TcIII-like)         TTTATTCTTTTCTTTTCTCTCATTGTTCTTTTCTCCCCCCCACCACCCCCTCTTTTTTCC
IGR_1211_(TcII-like)          ------------------------------------------------------------
IGR_1211_(TcIII-like)         ------------------------------------------------------------
IGR_1211_(TcI_SylvioX10)      ------------------------------------------------------------
                                                                                          

IGR_1208_(TcIII-like)         AATTTTTTTTTTTTTTTAGTGTTTTTTTTTTGTTTTTTTTTTTTTGTGTGGCTCCTTCTC
IGR_1211_(TcII-like)          ------------------------------------------------------------
IGR_1211_(TcIII-like)         ------------------------------------------------------------
IGR_1211_(TcI_SylvioX10)      ------------------------------------------------------------
                                                                                          

IGR_1208_(TcIII-like)         GTCGGTGCGGCTGTTTTTTTTTTTCTTTTTTTTTTTTTAACAAAAAAATAATAAAAATAA
IGR_1211_(TcII-like)          ---------------------------------------------------------TAA
IGR_1211_(TcIII-like)         ---------------------------------------------------------TAA
IGR_1211_(TcI_SylvioX10)      ---------------------------------------------------------TAA
                                                                                       ***

IGR_1208_(TcIII-like)         AAAATACGCCGTGCATCCGCAATACGTCTGTCTGTCTGTCTGTCTGTCTGTACGTAAGGC
IGR_1211_(TcII-like)          AAGA--------------------------------------------------------
IGR_1211_(TcIII-like)         AAGA--------------------------------------------------------
IGR_1211_(TcI_SylvioX10)      AAGA--------------------------------------------------------
                              ** *                                                        

IGR_1208_(TcIII-like)         CGAAGGGGGAAGGGAGGGGAGGGGAGGGGTTTGCGGTCCACGTGTACATGCGTACACCTC
IGR_1211_(TcII-like)          ------------------------------------------------------------
IGR_1211_(TcIII-like)         ------------------------------------------------------------
IGR_1211_(TcI_SylvioX10)      ------------------------------------------------------------
                                                                                          

IGR_1208_(TcIII-like)         TACGTACACGTGTACACATTAAAATATAAAATATAAAATATTAAATGTATACATACATGT
IGR_1211_(TcII-like)          ------------------------------------------------------------
IGR_1211_(TcIII-like)         ------------------------------------------------------------
IGR_1211_(TcI_SylvioX10)      ------------------------------------------------------------
                                                                                          

IGR_1208_(TcIII-like)         ATGTTTTTTTTTTTTTTTTTTTTGTTGTTTGTTTGTTTGTTTTTATTTTATATTTATATT
IGR_1211_(TcII-like)          ------------------------------------------------------------
IGR_1211_(TcIII-like)         ------------------------------------------------------------
IGR_1211_(TcI_SylvioX10)      ------------------------------------------------------------
                                                                                          

IGR_1208_(TcIII-like)         TTGTGCATGTCTTCCATGGGGAGATGAAGTTATTGCTTGTATATATCTACCTCCCTACCT
IGR_1211_(TcII-like)          ------------------------------------------------------------
IGR_1211_(TcIII-like)         ------------------------------------------------------------
IGR_1211_(TcI_SylvioX10)      ------------------------------------------------------------
                                                                                          

IGR_1208_(TcIII-like)         CCCTACCTCCCTGACTCTCTCTCACTGTATATATTTATATATATTTATATATGTTTATAT
IGR_1211_(TcII-like)          ---------------------TTACTGCATTCA---------------------------
IGR_1211_(TcIII-like)         ---------------------CCACTGCATTCA---------------------------
IGR_1211_(TcI_SylvioX10)      ---------------------ACACTGCATTCA---------------------------
                                                     **** **  *                           

IGR_1208_(TcIII-like)         GTAAAATGCACGTTACTGCGTGTTGGGAACCGCGTTGCGGATATTAATTTAATTTAATTT
IGR_1211_(TcII-like)          ------------------------------------------------------------
IGR_1211_(TcIII-like)         ------------------------------------------------------------
IGR_1211_(TcI_SylvioX10)      ------------------------------------------------------------
                                                                                          

IGR_1208_(TcIII-like)         AATTTTATTTTTGTTTGTTTGTGTGGAGGGGAAAACAAACCCCCTTCTCCTCAGGAGAAA
IGR_1211_(TcII-like)          ------------------------------------------------------------
IGR_1211_(TcIII-like)         ------------------------------------------------------------
IGR_1211_(TcI_SylvioX10)      ------------------------------------------------------------
                                                                                          

IGR_1208_(TcIII-like)         AAAAAAAAAAAAAAGAAAAAGAGGGCCTGAGCCGTCATCCCTCGCCCCCATGCGCATAGA
IGR_1211_(TcII-like)          ------------------------------------------------------------
IGR_1211_(TcIII-like)         ------------------------------------------------------------
IGR_1211_(TcI_SylvioX10)      ------------------------------------------------------------
                                                                                          

IGR_1208_(TcIII-like)         GACACACACGCAGCCCGCATGTGGCCGTGATAGATGAGTGAAGGCATGAAAGAGAGGGAG
IGR_1211_(TcII-like)          ------------------------------------------------------------
IGR_1211_(TcIII-like)         ------------------------------------------------------------
IGR_1211_(TcI_SylvioX10)      ------------------------------------------------------------
                                                                                          

IGR_1208_(TcIII-like)         GGGGAAGGGAACCAAAAGAGCGGCAGAAAAAAAGGAAAAATCAAACAAACAAACGAGAAA
IGR_1211_(TcII-like)          ---------AACCAAA--------------------------------------------
IGR_1211_(TcIII-like)         ---------AACCAAA--------------------------------------------
IGR_1211_(TcI_SylvioX10)      ---------AACCAAA--------------------------------------------
                                       *******                                            

IGR_1208_(TcIII-like)         CTGGAGGCCTTTGATTGGCGGAGGGACGGTGCTGCATTGCGGCATGTCGTCACCTGCGAA
IGR_1211_(TcII-like)          ------------------------------------------------------------
IGR_1211_(TcIII-like)         ------------------------------------------------------------
IGR_1211_(TcI_SylvioX10)      ------------------------------------------------------------
                                                                                          

IGR_1208_(TcIII-like)         AGAGAAAGGAAGAAGAAACAAAATCTGTCTTCTTTTCTTTTCTTTTTTTTTTCTTGTTTT
IGR_1211_(TcII-like)          ------------------------------------------------------------
IGR_1211_(TcIII-like)         ------------------------------------------------------------
IGR_1211_(TcI_SylvioX10)      ------------------------------------------------------------
                                                                                          

IGR_1208_(TcIII-like)         TTTTGTTATTTGCCATCGGTTGCGTTTAGACAGTAATTAATTTACGTGAGGTGTGTGGAG
IGR_1211_(TcII-like)          ----------TGCAATTAATTAATTGTAGACAGTAATTAATTTACGTGAGGTGTGTGGAG
IGR_1211_(TcIII-like)         ----------TGCAATTAATTAATTTTAGACAGTAATTAATTTACGTGAGGTGTGTGGAG
IGR_1211_(TcI_SylvioX10)      ----------TGCAATTAATTAATTGTAGAAAGTAATTAATTTACGTGAGGTGTGTGGAG
                                        *** **   **   * **** *****************************

IGR_1208_(TcIII-like)         GGATTGTGCGGCCCAATTTGAAGGGGGTCGGAGGATAATAGCACTTAGTGGTTAACTCCT
IGR_1211_(TcII-like)          GGATTGTGCGGCCCAATTTGAAGGGGGTCGGAGGATAATAGCACTTATTGGTTAACTCCT
IGR_1211_(TcIII-like)         GGATTGTGCGGCCCAATTTGAAGGGGGTCGGAGGATAATAGCAATTAGTGGTTAACTCCT
IGR_1211_(TcI_SylvioX10)      GAATTGTGCGGCCCAATTTGAAGGGGATCGGAGGATAATAGCACTTATTGGTTAACTCCT
                              * ************************ **************** *** ************

IGR_1208_(TcIII-like)         CTGCTTTTTTTTTTTTTTTTTTGT--TCCCA--CCCCCCTGATGACGACTGCCCTCCACG
IGR_1211_(TcII-like)          CTGCTTTTTTTTTTTTCTTTCTTTCGTCCCACCCCCCCCCGATGACGACTGCCCTCCACG
IGR_1211_(TcIII-like)         CTGCTTTTTTTTTTTTTTTTTTGT--TCCCA--CCCCCCTGATGACGACTGCCCTCCACG
IGR_1211_(TcI_SylvioX10)      CTGCTTTTGTTTG-------------TCCCA---CCCCCTGATGACGACTGCCCTCCACG
                              ******** ***              *****   ***** ********************

IGR_1208_(TcIII-like)         CGGCGAGGGGTTTGCCGGCTGCGGGGCCTTCTTTTAAAGGACTGCCACTTTTGTGCGTTC
IGR_1211_(TcII-like)          CGGCGAGGGGTTTGGCGGCTGTGGGGCCTTCTTTTAAAGGACTGCCACTTTTCTGCGTTC
IGR_1211_(TcIII-like)         CGGCGAGGGGTTTGCCGGCTGCGGGGCCTTCTTTTAAAGGACTGCCACTTTTGTGCGTTC
IGR_1211_(TcI_SylvioX10)      CGGCGAGGGGTTTGCCGGCTGCGGGGCCTTCTTTTAAAGGACTGCCGCTTTTGTGCGTTC
                              ************** ****** ************************ ***** *******

IGR_1208_(TcIII-like)         ACAGCGGCCCCGGCCATCGTCACATTTGTGTGTGTGAGTGAGTGAGGATGTTGGGTGCAA
IGR_1211_(TcII-like)          ACAGCGACCCCGGCCATCGTCACATTTGTGTGTGT------GTGGGGATGTTGGGTGCAA
IGR_1211_(TcIII-like)         ACAGCGGCCCCGGCCATCGTCACATTTGTGTGTGTGAGTGAGTGAGGATGTTGGGTGCAA
IGR_1211_(TcI_SylvioX10)      ACAGCGGCCCCGGCCATCGTCACATTTGTGTGTGTGTGTGTGTGTGGATGTTGGGTGCAA
                              ****** ****************************      *** ***************

IGR_1208_(TcIII-like)         TGAACCAAACTGCCATCTCTTTCTTTTTTTCTTTTTCTCTCTCTCTCTTTCTCTTTTTTT
IGR_1211_(TcII-like)          TGAACCAAACTGCCATCTCTCCCTTT-----------------------------TTTTT
IGR_1211_(TcIII-like)         TGAACCAAACTGCCATCTCTTTCTTTTTTTCTTTTTCTCTCTCTCTCTTTTTTTTTTTTT
IGR_1211_(TcI_SylvioX10)      TGAACCAAACTGCCATCTCTCACTTT-----------------------------TTTTT
                              ********************  ****                             *****

IGR_1208_(TcIII-like)         TTTTTTTGGTTTGTTTCTTGTTTTTTTATTTATTTATTTATTTTCATTGATTATTAGTCA
IGR_1211_(TcII-like)          T-------GTGTGTGTGCGGTATTTTT---------------------------------
IGR_1211_(TcIII-like)         TTTTGTGTGTGTGTGTGCGGTATTTTT---------------------------------
IGR_1211_(TcI_SylvioX10)      TTTTGTGTGTTTGTGTGCGTTATTTTT---------------------------------
                              *       ** *** *    * *****                                 

IGR_1208_(TcIII-like)         CCGAGACCCCGTCCACATGAGGACGGCCGCAAAAGCAATAACAGAAGGAAATAACAAAAC
IGR_1211_(TcII-like)          ------------------------------------------------------------
IGR_1211_(TcIII-like)         ------------------------------------------------------------
IGR_1211_(TcI_SylvioX10)      ------------------------------------------------------------
                                                                                          

IGR_1208_(TcIII-like)         AAAAGAAGAAAAAAAAAACAAAACTCGTATTCTCTTTGAGTGTGCATTGCATGAACCGTT
IGR_1211_(TcII-like)          ---------------------AACTTGTG------CGAAGTGTGCA--------------
IGR_1211_(TcIII-like)         ---------------------AACTTGTG------CGAAGTGTGCA--------------
IGR_1211_(TcI_SylvioX10)      ---------------------AAATTGTG------CGATGTGTGCA--------------
                                                   ** * **           *******              

IGR_1208_(TcIII-like)         ATGTGTGGCTTTTTTTTTTTTTTTTGGTACCGTCATAAGTAACAATCGTCTTCTTTTTTG
IGR_1211_(TcII-like)          ------------------------------------------------------------
IGR_1211_(TcIII-like)         ------------------------------------------------------------
IGR_1211_(TcI_SylvioX10)      ------------------------------------------------------------
                                                                                          

IGR_1208_(TcIII-like)         TTTGCATCCGTAACGCCTTTGCCCCCTCTTCTTCTATATCCTTTTATTCTTCTGTACGGG
IGR_1211_(TcII-like)          ------------------------------------------------------------
IGR_1211_(TcIII-like)         ------------------------------------------------------------
IGR_1211_(TcI_SylvioX10)      ------------------------------------------------------------
                                                                                          

IGR_1208_(TcIII-like)         AGACAAAAGAGAGCGGGAGCGAGTGGTAAAAAGCGTGAGGAGGATGAATAAATAAATAAA
IGR_1211_(TcII-like)          ---------------------------GAGAAACATGGGGAAGA----------------
IGR_1211_(TcIII-like)         ---------------------------GAGAAACATGAGGAGGA----------------
IGR_1211_(TcI_SylvioX10)      ---------------------------GAGAAACATGAGGAAGA----------------
                                                          * ** * ** *** **                

IGR_1208_(TcIII-like)         AAATATAAATGAGGTGAAGGAATGCCGCGGTCCTGCTCGAGTTTTGTGTTTGTTTTGATT
IGR_1211_(TcII-like)          ------------------------------------------------------------
IGR_1211_(TcIII-like)         ------------------------------------------------------------
IGR_1211_(TcI_SylvioX10)      ------------------------------------------------------------
                                                                                          

IGR_1208_(TcIII-like)         GTTTGCTTTTTTTTTTTTTTTTTTTTCTTGTGGAAAAGAGAGTGGAGGGAAGTTTAAAGA
IGR_1211_(TcII-like)          ------------------------------------------------------------
IGR_1211_(TcIII-like)         ------------------------------------------------------------
IGR_1211_(TcI_SylvioX10)      ------------------------------------------------------------
                                                                                          

IGR_1208_(TcIII-like)         CATCCGCAGCAGCAGCAGCAGTGGGCGGGCAGCAAAAAGTGAGGAGAGAAAAAAAAAAAG
IGR_1211_(TcII-like)          ---------------------------------------------AGGGAAAAAAAGACG
IGR_1211_(TcIII-like)         -------------------------------------------GGGGGAAAAAAAAGACG
IGR_1211_(TcI_SylvioX10)      -------------------------------------------GGGAAAAAAAAAAGACG
                                                                               ******* * *

IGR_1208_(TcIII-like)         GAAAAGA--AAAGAGAAAAAAAAAAACAAAAAACGATGCGCGTTATTGTTGGGTGCGGGG
IGR_1211_(TcII-like)          GAGGAGAACATATATATATATATATCTATATATATATGTACACTGAT------------G
IGR_1211_(TcIII-like)         GAGGAGA--------------------ACATATATATGTACACTGATGT----------G
IGR_1211_(TcI_SylvioX10)      GACGAGA-----------AAAATATATATATATATATGTACACTGATGT----------G
                              **  ***                    * * *   ***  *  *  *            *

IGR_1208_(TcIII-like)         TATGCGTGTGCGGGCCTCTTTCTCTCTCTCTCCTTTTATGTGTCTGTCTGGTCTCTGTGT
IGR_1211_(TcII-like)          TATGCATGTG-----------------------------GGGTCTGCCT-----------
IGR_1211_(TcIII-like)         TATGCATGTG-----------------------------GGGTCTGCCT-----------
IGR_1211_(TcI_SylvioX10)      TATGCATGTG-----------------------------GGGTCTGCCT-----------
                              ***** ****                             * ***** **           

IGR_1208_(TcIII-like)         GTGTGCTCTTGATTTTGTTGTCTCTCTCTCTTGGAGGAAGTTGTTGTGCGGGTTGTGGGA
IGR_1211_(TcII-like)          --------------------------------------AGTTG------AGGCGGTG---
IGR_1211_(TcIII-like)         --------------------------------------AGTTG------AGGCGGTGGG-
IGR_1211_(TcI_SylvioX10)      --------------------------------------AGTTG------AGGCGGTGGG-
                                                                    *****       **  ***   

IGR_1208_(TcIII-like)         ATATTTCCATCCCCCCCTTTTTTTTTTTTTACTGCTGCTGCTGCTGCTGCCGTTGTTGGT
IGR_1211_(TcII-like)          ------------------------------------------------------------
IGR_1211_(TcIII-like)         ------------------------------------------------------------
IGR_1211_(TcI_SylvioX10)      ------------------------------------------------------------
                                                                                          

IGR_1208_(TcIII-like)         TTTGTTGTTATTTCCCCTTCACTCCTCCACCCCATCCCCCTTCACTGTAACTAATCCTAA
IGR_1211_(TcII-like)          ------------------------------------------------------------
IGR_1211_(TcIII-like)         ------------------------------------------------------------
IGR_1211_(TcI_SylvioX10)      ------------------------------------------------------------
                                                                                          

IGR_1208_(TcIII-like)         ATAACCCTCTCTTTTTTCTTCTTTTTTTCTTTTCTTTCCCACCCATTACGCCCTCTCTTC
IGR_1211_(TcII-like)          ------------------------------------------------------------
IGR_1211_(TcIII-like)         ------------------------------------------------------------
IGR_1211_(TcI_SylvioX10)      ------------------------------------------------------------
                                                                                          

IGR_1208_(TcIII-like)         ATTTATTGATAGTGATTTTTTTTTTTTTTCCCTTTATTATTATAATTGTTACTTTAATTC
IGR_1211_(TcII-like)          ------------------------------------------------------------
IGR_1211_(TcIII-like)         ------TGGCAGTG----------------------------------------------
IGR_1211_(TcI_SylvioX10)      ------TGGCGGTG----------------------------------------------
                                                                                          

IGR_1208_(TcIII-like)         CTTGTGTTTGTTGGTTTCTGACATCTTTTGATGTTTTTTTTCTTTTTTTTTTTTGGTTTT
IGR_1211_(TcII-like)          ------------------------------------------------------------
IGR_1211_(TcIII-like)         ------------------------------------------------------------
IGR_1211_(TcI_SylvioX10)      ------------------------------------------------------------
                                                                                          

IGR_1208_(TcIII-like)         TGGTTTTTGGTTTTTTTTTTCTGCGTGTGTCTTTTCTTCTTTTTTTTTTTTTTTTTTTAA
IGR_1211_(TcII-like)          ------------------------------------------------------------
IGR_1211_(TcIII-like)         ------------------------------------------------------------
IGR_1211_(TcI_SylvioX10)      ------------------------------------------------------------
                                                                                          

IGR_1208_(TcIII-like)         GATGTATGCATCTGTGCTTTTTTTTTTTTTCTTTTCTTTTTTTTTTTTTTCCCGGTTTGG
IGR_1211_(TcII-like)          ------------------------------------------------------------
IGR_1211_(TcIII-like)         ------------------------------------------------------------
IGR_1211_(TcI_SylvioX10)      ------------------------------------------------------------
                                                                                          

IGR_1208_(TcIII-like)         TCTGGTGTCTCTTGAAATATTTATCGGAAAACAACAAAACGAAAAAAAACGAACAAACAA
IGR_1211_(TcII-like)          ----------------------------------------------------------AA
IGR_1211_(TcIII-like)         ----------------------------------------------------------AA
IGR_1211_(TcI_SylvioX10)      ----------------------------------------------------------AA
                                                                                        **

IGR_1208_(TcIII-like)         AAAAGTAATGGATTTTTTATTTTTACCGTTTTTTTTTTTTTTTTTTTTTTTTTTTTTGCC
IGR_1211_(TcII-like)          AAGAATAA----------------------------------------------------
IGR_1211_(TcIII-like)         AAGAATAA----------------------------------------------------
IGR_1211_(TcI_SylvioX10)      AAGAATAA----------------------------------------------------
                              ** * ***                                                    

IGR_1208_(TcIII-like)         GTGTATTTTGGTTGCGTGTGCATCTTCGACTGAAGGAGGTGATGGAGTGTGTGGGTGGGT
IGR_1211_(TcII-like)          -----------------------CGTCG-CCGAAGGGGA---------------------
IGR_1211_(TcIII-like)         -----------------------CGTCG-CCGAGGGGGG---------------------
IGR_1211_(TcI_SylvioX10)      -----------------------CTTCG-CCGAAGAGGA---------------------
                                                     * *** * ** *  *                      

IGR_1208_(TcIII-like)         GTGTGGGTGGGGGTTTTCTGTTTGGATGTTATGTATTTTTCTGGGTAAAGTGAAGAAGAA
IGR_1211_(TcII-like)          ------------------------------------------------------------
IGR_1211_(TcIII-like)         ------------------------------------------------------------
IGR_1211_(TcI_SylvioX10)      ------------------------------------------------------------
                                                                                          

IGR_1208_(TcIII-like)         GGCGAAAAGCTCTGCACACATACGCGTATATGTTTATCAGTTATGCGTCCCGTTACCGTT
IGR_1211_(TcII-like)          ------------------------------------------------------ACCGCT
IGR_1211_(TcIII-like)         ------------------------------------------------------ACCGCT
IGR_1211_(TcI_SylvioX10)      ------------------------------------------------------ACCACT
                                                                                    ***  *

IGR_1208_(TcIII-like)         ACATGCACACACACACACACACACGCATATAAATATTTATATAAAGGTCCTCACTGTAAG
IGR_1211_(TcII-like)          TGATG-----------------------------------------------AGTGCAAG
IGR_1211_(TcIII-like)         TGATG-----------------------------------------------AGTGCAAG
IGR_1211_(TcI_SylvioX10)      TGATG-----------------------------------------------AGTGCAAG
                                ***                                               * ** ***

IGR_1208_(TcIII-like)         TGTGTGGCTCTACACTTATAATTCAACGTGTTGTGTTTATTCATTCATTCATTTTTTTTT
IGR_1211_(TcII-like)          ------------------------------------------------------------
IGR_1211_(TcIII-like)         ------------------------------------------------------------
IGR_1211_(TcI_SylvioX10)      ------------------------------------------------------------
                                                                                          

IGR_1208_(TcIII-like)         TTCTTTTTCTTTTCCTCCCTGGCGGGTTGAGTGGTTTTTGTTTGTGTTTGTGTTTGTGGG
IGR_1211_(TcII-like)          -------------CCGCGCAGGTGAGTTGA------------------------------
IGR_1211_(TcIII-like)         -------------CCGCGCAGGTGAGTTGA------------------------------
IGR_1211_(TcI_SylvioX10)      -------------CCGTGCAGGTGAGTTGA------------------------------
                                           **   * ** * *****                              

IGR_1208_(TcIII-like)         TGTGGGGGCGGGCGCTTGTTTTTGTTTTTTGTTTTGCGTACACGTAATGAGTGCTCACAC
IGR_1211_(TcII-like)          -------------------------------------------------CATGTTCACAC
IGR_1211_(TcIII-like)         -------------------------------------------------CATGCTCACAC
IGR_1211_(TcI_SylvioX10)      -------------------------------------------------CATGCTCACAC
                                                                                 ** ******

IGR_1208_(TcIII-like)         GAGGGGTGCTATGAATGGGGGGAGAGGGGGAGAGGAGTGGGATAAAAAAATATATTTGTT
IGR_1211_(TcII-like)          GCG-----------GCGGGGGGTA------------------------------------
IGR_1211_(TcIII-like)         GCG-----------ACGGGGGGTA------------------------------------
IGR_1211_(TcI_SylvioX10)      GCG-----------ACGGAGGGTA------------------------------------
                              * *             ** ***                                      

IGR_1208_(TcIII-like)         TTTTTCGTATTTAATCGCGCGTGACGGTTGTGTGAAGTGTGTGTGAGGGCTGCAACGTTG
IGR_1211_(TcII-like)          ----------TCAACGGCACGT--------------------------------------
IGR_1211_(TcIII-like)         ----------TCAACGGCACGT--------------------------------------
IGR_1211_(TcI_SylvioX10)      ----------TCAACGGCACGT--------------------------------------
                                        * **  ** ***                                      

IGR_1208_(TcIII-like)         TTTTTTCTGCCGTGTGTTGCTTCTTTTTTTTTTTTTTTCTTTTTTTCCCCTCCACCCCCA
IGR_1211_(TcII-like)          ----------------TTGTCAAAATTTTTTTTTTCTGCCTTTTTGC-------------
IGR_1211_(TcIII-like)         ----------------TTGCCAACA--TTTTTTTTCTGCTTCTTTGC-------------
IGR_1211_(TcI_SylvioX10)      ----------------TTGCCAACAATTTTTTTTTCTGCTTCTTTGC-------------
                                              ***        ******** * * * *** *             

IGR_1208_(TcIII-like)         CCCCCTTTCACCCCATTCTTTTCCTTCTTTTCACTGTAATCTTTTCCGTCTGCTTTTTTC
IGR_1211_(TcII-like)          -------------------------------------------TTTTGTGTGCCCTTCTT
IGR_1211_(TcIII-like)         -------------------------------------------TTTTGTGTGCTCTTCTT
IGR_1211_(TcI_SylvioX10)      -------------------------------------------TTTTGTGTGCTTTTCC-
                                                                         **  ** ***  **   

IGR_1208_(TcIII-like)         TTTTCTTTTCCCTGTTTGTTTGTTTGTTTCCTTTATGTGCATTCATCCCCACAGCCCTCA
IGR_1211_(TcII-like)          TATT--------TATTTATTTATTTATTGCCTCAATA-----------------------
IGR_1211_(TcIII-like)         TT------------TTTATTTATTTATTGCCTCAATA-----------------------
IGR_1211_(TcI_SylvioX10)      --------------TTTTTTTATTTATTGCCTCAATA-----------------------
                                            *** *** *** ** ***  **                        

IGR_1208_(TcIII-like)         CAGCGAGGCAGCACACCGCCCCAAAATGTGTTCCCACCCACCATGGTTTTGATGCACGGA
IGR_1211_(TcII-like)          ----GAACCAAC--------------TGTGT-----------------------------
IGR_1211_(TcIII-like)         ----GAAGCAAC--------------TGTGT-----------------------------
IGR_1211_(TcI_SylvioX10)      ----GAAACAAC--------------TGTGT-----------------------------
                                  **  ** *              *****                             

IGR_1208_(TcIII-like)         CATCCACATTGCAGTTTTTTTTTCTTTTTTTTTTATTGTCTTTGGTCCTTTTTTTTTTTT
IGR_1211_(TcII-like)          ------------------------------------------------------------
IGR_1211_(TcIII-like)         ------------------------------------------------------------
IGR_1211_(TcI_SylvioX10)      ------------------------------------------------------------
                                                                                          

IGR_1208_(TcIII-like)         TTTTGGCTGCCTTTTTGTTGGGGGGCCCCTTCTCCTTCTCCCCCTCGTGGCGCGGCTCCA
IGR_1211_(TcII-like)          ------------------------------------------------------GCGCCA
IGR_1211_(TcIII-like)         ------------------------------------------------------GCGCCA
IGR_1211_(TcI_SylvioX10)      ------------------------------------------------------GCGCCA
                                                                                    ** ***

IGR_1208_(TcIII-like)         CAAAAAAGAAAAAAAAAAACAATTTTAGGCGATC-----CAACGTCCATAAGAGCGATTG
IGR_1211_(TcII-like)          AAAA------------AAACA-----GAGCAGCCGTTAGCAGCGGCAATAGGAGCATTTG
IGR_1211_(TcIII-like)         AAAAAAAAAAAAAAA-AAACA-----GAGCAGCCGTTAGCAGCGGCAATAGGAGCATTTG
IGR_1211_(TcI_SylvioX10)      AAAAAAAAAAGAAAACAAACA-----GGGCAGCCGTTAGCAGCGGCAATAGGAGCATTTG
                               ***            *****       **   *     ** ** * *** ****  ***

IGR_1208_(TcIII-like)         CGTTTGTTTGTGTTTGTAGAGGGGCAGGGGGGGAACGGGGGGAGTGTTGGGCGGCGCCAC
IGR_1211_(TcII-like)          ACATC------------------ACACAAGAGACACGCAGGCAACATCGTTCAG------
IGR_1211_(TcIII-like)         ACATC------------------ACACAAGAGACACGCCGGCAACATTGTTCAG------
IGR_1211_(TcI_SylvioX10)      ACATC------------------ACACAAGAGATACGCAGGCAACATTGTTCAG------
                                 *                    **   * *  ***  ** *   * *  * *      

IGR_1208_(TcIII-like)         GGCTGAATTTATTCAAAATAATAAAAATAATAATAATAAAAAAAAAAAAGGGCAATGAAG
IGR_1211_(TcII-like)          GACTG-ATTTTCACGAAACAACA--------AACA----AAAAAAAAGCGGAAACCAAAA
IGR_1211_(TcIII-like)         GACTG-ATTTTCACGAAACAACA--------AACAAAC-GAAAAAAAGCGGGAACCAAAA
IGR_1211_(TcI_SylvioX10)      GACCG-ATTTTCACGAAACAACA--------AACAAACAAAAAAAAAGCGGAAACCAAAA
                              * * * ****   * *** ** *        ** *     *******  **  *   ** 

IGR_1208_(TcIII-like)         AAAGAAAAGAAAAAAAAAAAGTATTCGCATATCTAAACACAACACCAAGAGTGGATAACT
IGR_1211_(TcII-like)          AAACAAAACAAAAAAACAAA-----------------------AACAAAAACAAAAA---
IGR_1211_(TcIII-like)         AAACCAA--AAAAAAACAAA-----------------------ACCAAAAACAAACAAAC
IGR_1211_(TcI_SylvioX10)      AAACCAA--AAAAAAAGAAA-----------------------AGAAAAA----------
                              ***  **  ******* ***                       *  ** *          

IGR_1208_(TcIII-like)         AATAAAAGTCAAGTGGTGTAAATATAAATGTGTGTGTTTATGTGTGTATGTATCTATGTA
IGR_1211_(TcII-like)          ------------------------------------------------------------
IGR_1211_(TcIII-like)         AAACA-------------------------------------------------------
IGR_1211_(TcI_SylvioX10)      ------------------------------------------------------------
                                                                                          

IGR_1208_(TcIII-like)         TCTATGTATTTGTATCTATGTATCCCTGTATGTATGTACACGTATGTATTCGGTTTTGTT
IGR_1211_(TcII-like)          ------------------------------------------------------------
IGR_1211_(TcIII-like)         ------------------------------------------------------------
IGR_1211_(TcI_SylvioX10)      ------------------------------------------------------------
                                                                                          

IGR_1208_(TcIII-like)         GATTAGGAATTTCTGTGGTGCCTGGGACGGTTGTTTATAATAATGTAATTACAGAGGGCT
IGR_1211_(TcII-like)          ------------------------------------------------------------
IGR_1211_(TcIII-like)         ------------------------------------------------------------
IGR_1211_(TcI_SylvioX10)      ------------------------------------------------------------
                                                                                          

IGR_1208_(TcIII-like)         GCATCTATCTTGTTTTTTTTTTTTTTTTTAAATTTCAAAACGATATTTGTGTTCTTACAT
IGR_1211_(TcII-like)          ------------------------------------------------------------
IGR_1211_(TcIII-like)         ------------------------------------------------------------
IGR_1211_(TcI_SylvioX10)      ------------------------------------------------------------
                                                                                          

IGR_1208_(TcIII-like)         TACAGAGACAAGTACCACCACTAATGAATGCATGAATGAATGAATTATTATTATTGTATG
IGR_1211_(TcII-like)          ------------------------------------------------------------
IGR_1211_(TcIII-like)         ------------------------------------------------------------
IGR_1211_(TcI_SylvioX10)      ------------------------------------------------------------
                                                                                          

IGR_1208_(TcIII-like)         CTTGCATGTAATTAACATTCCATCAACGGTAACAATGTATCGATTGCGTTGTATCTGTTG
IGR_1211_(TcII-like)          -------------------CCAACAACAACAACAA-------------------------
IGR_1211_(TcIII-like)         ---------AACAAACAAGCAAACAACACCGACAA-------------------------
IGR_1211_(TcI_SylvioX10)      -------------------CAAACAACAGCAACAA-------------------------
                                                 * * ****    ****                         

IGR_1208_(TcIII-like)         TCTTCTTTTTTCTTTTTTTCTTTTCTTTTTTGGTTTTTCAGTAATGCTTGTATTAAATAT
IGR_1211_(TcII-like)          ------------------------------------------------------AAAGGC
IGR_1211_(TcIII-like)         ------------------------------------------------------AAAAGC
IGR_1211_(TcI_SylvioX10)      ------------------------------------------------------AAAAGC
                                                                                    ***   

IGR_1208_(TcIII-like)         AAATATTTATAAATATATATATATATCGTGCGATCATTTTTTTTTCTTTTCTTTTTATTT
IGR_1211_(TcII-like)          AA----------------------------------------------------------
IGR_1211_(TcIII-like)         AA----------------------------------------------------------
IGR_1211_(TcI_SylvioX10)      AA----------------------------------------------------------
                              **                                                          

IGR_1208_(TcIII-like)         TGTGTTTCTTTTCTTGTCATGTGTGCCTCGCAGTGTTGTAATTTCTTTTTTTTTTATTTT
IGR_1211_(TcII-like)          ------------------------------------------------------------
IGR_1211_(TcIII-like)         ------------------------------------------------------------
IGR_1211_(TcI_SylvioX10)      ------------------------------------------------------------
                                                                                          

IGR_1208_(TcIII-like)         TTTTAAAATTTTTCAGTTGTTTGATTTCCACCTCGTGTGTGCGTGCTCGGGGAGGGAGGA
IGR_1211_(TcII-like)          -----------------------------------------------CAGAGA-AAAAAA
IGR_1211_(TcIII-like)         -----------------------------------------------CAGAGA--AAAAA
IGR_1211_(TcI_SylvioX10)      -----------------------------------------------CAGAGAGAAAAAA
                                                                             * * **   *  *

IGR_1208_(TcIII-like)         GGGGAGGAGGATGCCGTCGTTTGTTTCTCAACGTTTGTTTTGTTTGCATGCAACTCACCC
IGR_1211_(TcII-like)          AAAAAGAAGGG-------------------------------------------------
IGR_1211_(TcIII-like)         AAGAAGAAGCA-------------------------------------------------
IGR_1211_(TcI_SylvioX10)      AAAGAGAAGCG-------------------------------------------------
                                  ** **                                                   

IGR_1208_(TcIII-like)         GAAATGTTTGGCGGCTGCACGTTTCCCCCCCCCCCCCCTTTTTTTTTTTTTTTTTTTCCC
IGR_1211_(TcII-like)          ------------------------------------------------------------
IGR_1211_(TcIII-like)         ------------------------------------------------------------
IGR_1211_(TcI_SylvioX10)      ------------------------------------------------------------
                                                                                          

IGR_1208_(TcIII-like)         CCTTCTCATCACCGACGACACCGCCACGTGGACTTTTTTTTTCGTATTTTTTTTTTTTTA
IGR_1211_(TcII-like)          ------------------------------------------------------------
IGR_1211_(TcIII-like)         ------------------------------------------------------------
IGR_1211_(TcI_SylvioX10)      ------------------------------------------------------------
                                                                                          

IGR_1208_(TcIII-like)         ACTACACTTTTGTTT-TGTGGTGTTTTTTATGTTTGTTTCTGCCGGACGGGCGTGCGGGG
IGR_1211_(TcII-like)          ---ATATTTTTGTTTCTCTGGTGT------------------------------------
IGR_1211_(TcIII-like)         ---ATACTTTTGTTTCCCTGGTGT------------------------------------
IGR_1211_(TcI_SylvioX10)      ---ATACTTTTGTTTCCCTGGTGT------------------------------------
                                 * * ********   ******                                    

IGR_1208_(TcIII-like)         GGAGGAGGGGAGGAGGCATGTGGGCTGCGATCCACAAGGGGGAGAAGGGCGGCGCCTACT
IGR_1211_(TcII-like)          ---GAAGTGGCTGAGGCAG-----------------------------------------
IGR_1211_(TcIII-like)         ---AAAGTGGCTGAGGTAG-----------------------------------------
IGR_1211_(TcI_SylvioX10)      ---AAAGTGGCTGAGGCAG-----------------------------------------
                                   ** **  **** *                                          

IGR_1208_(TcIII-like)         TTTTTTTTTTTTTTTTCATTTCTTCTCCTCGTGGCTGTCTTCCTGCAGGCGTCAAGGCAC
IGR_1211_(TcII-like)          -----------------ATTTCT---------------------------GTCGGGGACC
IGR_1211_(TcIII-like)         -----------------ATTTCT---------------------------GTCGGGGAAC
IGR_1211_(TcI_SylvioX10)      -----------------ATTTCT---------------------------GTCAGGGACC
                                               ******                           ***  **  *

IGR_1208_(TcIII-like)         ATCCCTCCACCTCCCTGCCTTCTTTCTTTCTTTCTTTTATTTATTTATTTTTTTATTTAT
IGR_1211_(TcII-like)          TACCC-------------------------------------------------------
IGR_1211_(TcIII-like)         TACCC-------------------------------------------------------
IGR_1211_(TcI_SylvioX10)      TACCC-------------------------------------------------------
                                ***                                                       

IGR_1208_(TcIII-like)         TTTTTGTTTTTGTTTGTATGCGTCCACCGGACGCCTCGGGGCGTAATGGACCAGCGGGGA
IGR_1211_(TcII-like)          -----------------AGGTGTTGGACGGA------------GAACAAAACACTACGAA
IGR_1211_(TcIII-like)         -----------------AGGTGTTGGACGGA------------GAACGAAACACTACGAA
IGR_1211_(TcI_SylvioX10)      -----------------AGGTGTTGGACGGA------------GAACAAAACACTACGAA
                                               * * **    ****             **   * **    * *

IGR_1208_(TcIII-like)         GGGTTGGGAGGAGGAGTGTCATAATGAAGTTGAAGAGAACGATAAGGAGTCATCTGCGGA
IGR_1211_(TcII-like)          --------------AAAATTACGACGAAGTCG--GAGAAGGAAAACAAA-----------
IGR_1211_(TcIII-like)         --------------AAAATTACGACGAAGTCG--GAGAAGGAAAACAAA-----------
IGR_1211_(TcI_SylvioX10)      --------------AAAATTACGAAGAAGTCG--GAGAAGGAAAAACAA-----------
                                            *   * *  * ***** *  ***** ** **  *            

IGR_1208_(TcIII-like)         TGTGACGTGGGAGCACACTGTTTTGTATTGTATTGCGTGTGCATGGTTAAATAATTTCAG
IGR_1211_(TcII-like)          ------------------------------------------------------------
IGR_1211_(TcIII-like)         ------------------------------------------------------------
IGR_1211_(TcI_SylvioX10)      ------------------------------------------------------------
                                                                                          

IGR_1208_(TcIII-like)         TTGTTTCCTTCATGTATTTCACACTCTCCCTCCCATCTCTATTCCCCAACCGTAATTCCC
IGR_1211_(TcII-like)          ----------------------------------------------CAACAGCAA-----
IGR_1211_(TcIII-like)         ----------------------------------------------CAACAGCAA-----
IGR_1211_(TcI_SylvioX10)      ----------------------------------------------CAACAGCAA-----
                                                                            **** * **     

IGR_1208_(TcIII-like)         CCAGTCCAATCTATTTTTTTTGTTTTGTTTTGTTTTGTTTTGTGTGTGTGTGTGTGGGAG
IGR_1211_(TcII-like)          ------------------------------------------------------------
IGR_1211_(TcIII-like)         ------------------------------------------------------------
IGR_1211_(TcI_SylvioX10)      ------------------------------------------------------------
                                                                                          

IGR_1208_(TcIII-like)         GGAAATTTCACTCTATTTTTGTTACCGCTGGAGCAAAAATAAATAAGAAGAAAAAAAAAA
IGR_1211_(TcII-like)          -----------------------------GAAGCAAGCATAGGAAACAACAACAACAACA
IGR_1211_(TcIII-like)         -----------------------------GAAGCAAGCATAGGAAACAACAACAACAACA
IGR_1211_(TcI_SylvioX10)      -----------------------------GAAGCAGGCATAGGAAACAACAACAAAAACA
                                                           * ****   ***   ** ** ** ** ** *

IGR_1208_(TcIII-like)         GTATAAAATAAATAAATAAATAAATATTTTATTAATGATTTTTTCTTCTTCTTATGGGTT
IGR_1211_(TcII-like)          ACAACAAAAAAGGAGAGA------------------------------------------
IGR_1211_(TcIII-like)         A----AAGGAGAGAGAGAG-----------------------------------------
IGR_1211_(TcI_SylvioX10)      A----AAGGAGAGAGAAA------------------------------------------
                                   **  *   * * *                                          

IGR_1208_(TcIII-like)         TTCCATTTTGGTGTGGGGCGATGCAACCCCTCCTTCTTTCTTTCCTTTTTTTTTTTTCTT
IGR_1211_(TcII-like)          ------------------------------------------------------------
IGR_1211_(TcIII-like)         ------------------------------------------------------------
IGR_1211_(TcI_SylvioX10)      ------------------------------------------------------------
                                                                                          

IGR_1208_(TcIII-like)         TTTTTTTAAAATTTTTTTTTTTTAATTTTTTTCTGTTGTCTGTTGGCGCTCTTGTGTGCA
IGR_1211_(TcII-like)          ------------------------------------------------------------
IGR_1211_(TcIII-like)         ------------------------------------------------------------
IGR_1211_(TcI_SylvioX10)      ------------------------------------------------------------
                                                                                          

IGR_1208_(TcIII-like)         TGGATGGTGACTTCTATTTACCGTAACTCTCTTTTCTTTTCTTTTCTTGTCTTCTCTTGC
IGR_1211_(TcII-like)          ------------------------------------------------------------
IGR_1211_(TcIII-like)         ------------------------------------------------------------
IGR_1211_(TcI_SylvioX10)      ------------------------------------------------------------
                                                                                          

IGR_1208_(TcIII-like)         CGTTTGTGTGTGTGGCGGTGTTGCTTGGGTCGAAACGTGTACGGTCGGTTTTGGATGCGT
IGR_1211_(TcII-like)          -----GTGTTTGTGGGG-------------------------------------------
IGR_1211_(TcIII-like)         ----TGTGTGTGTGGAG-------------------------------------------
IGR_1211_(TcI_SylvioX10)      -----GTGTGTGTGGAG-------------------------------------------
                                   **** ***** *                                           

IGR_1208_(TcIII-like)         CGTTCTTTTTGTAAGATACTCATTTTTTTGGGGAAGTGAACAACGACGTACACACATCAG
IGR_1211_(TcII-like)          ------------------------TTTGCAGAGAAACAAACCACA---------------
IGR_1211_(TcIII-like)         ------------------------TTTGCAGAGAAACAAACCACA---------------
IGR_1211_(TcI_SylvioX10)      ------------------------TTTGCAGAGAAACAAACCACA---------------
                                                      ***   * ***   *** **                

IGR_1208_(TcIII-like)         AAACGGGG
IGR_1211_(TcII-like)          --------
IGR_1211_(TcIII-like)         --------
IGR_1211_(TcI_SylvioX10)      --------
                                      
