# Supplementary material for: A Genome-Wide Analysis of Genetic Diversity in Trypanosoma cruzi Intergenic Regions
Source: PLoS Negl Trop Dis. 2014 May 1;8(5):e2839. doi: 10.1371/journal.pntd.0002839 (PMC4006747; doi:10.1371/journal.pntd.0002839)
Supplement: Dataset S1 — Intergenic regions from unrelated loci that share blocks of significant sequence similarity. The file contains i) a spreadsheet summarizing listing the non-allelic, non-homologous IGR regions that share significant blocks of sequence similarity; ii) multiple sequence alignments where these unrelated IGRs were aligned to highlight the portion of the IGR that is shared; and iii) a figure in PDF format that shows the alignment in context. The alignments are provided in CLUSTAL format (.clw) and as colored renderings in PNG format, as produced by Jalview (purine/pyrimidine color scheme, only applied to regions of the alignment with 90% identity). The IGR IDs listed in each alignment correspond to those in Table S3. (ZIP) [file pntd.0002839.s010.zip › Dataset S1/alignments/entire-IGR/IGR_Group_6.clw]

CLUSTAL W (1.81) multiple sequence alignment

IGR_176_(TcII-like)          -------GCAGGTGAGAG------------------ACACCATCACATCTCCCCTGCCTT
IGR_176_(TcI_JRcl4)          -------GCAGGTGAGAG------------------ACGCCATCACTTCTCCCCTGCCTT
IGR_176_(TcIII-like)         -------GCAGGTGAGAG------------------ACGCCATCACTTCTCCCCTGCCTT
IGR_149_(TcI_JRcl4)          GCGTGGACCCTTTGACAG-----------------------------CTT----------
IGR_149_(TcII-like)          GCGTGGACCCTTTGACAG-----------------------------CCT----------
IGR_149_(TcIII-like)         GCGTGGACCCTTTGACAG-----------------------------CTT----------
IGR_175_(TcII-like)          ----GAGGCAAAGAAGGGGCCCTGACGGTGATGGAGACGCCACCGAGTCC----------
IGR_175_(TcIII-like)         ----GAGGCTGAGAAGGGGCCCTGGCGGTGATGGAGACGCCACCGAGTCC----------
IGR_156_(TcII-like)          ---------GGATGACGG------------------------GATATTAT----------
IGR_156_(TcIII-like)         ---------GGATGACGG------------------------GATATTAT----------
IGR_189_(TcII-like)          ----GAAACTATCGACAG-----GATGGATCAAAAGAAATAAAAAAATAT----------
IGR_189_(TcIII-like)         ----GAAACCATCGACAG-----GATGGATCAAAAGAGATAAAAAAATAT----------
IGR_189_(TcI_SylvioX10)      ----GAAACCATCGACAG-----GATGGGTCAAAAGAAATAAAAAAATAT----------
                                           *  *                                          

IGR_176_(TcII-like)          CACTTTGTACCTTTCTTTTTTTTTTTTTTTTTTTTTTTCGCCTTCTCCTTCCAGCAGTTG
IGR_176_(TcI_JRcl4)          CACTTTGTCCC--------------TTTTTTTTTTTTCCGCCTTCTCCTTCCAGCAGTTG
IGR_176_(TcIII-like)         CACTTTGTCCC--TCTTTTTTTTTTTTTTTTTTTTTTTCGCCTTCTCCTTCCAGCAGTTG
IGR_149_(TcI_JRcl4)          ------------------------------------------------------------
IGR_149_(TcII-like)          ------------------------------------------------------------
IGR_149_(TcIII-like)         ------------------------------------------------------------
IGR_175_(TcII-like)          ------------------------------------------------------------
IGR_175_(TcIII-like)         ------------------------------------------------------------
IGR_156_(TcII-like)          ------------------------------------------------------------
IGR_156_(TcIII-like)         ------------------------------------------------------------
IGR_189_(TcII-like)          ------------------------------------------------------------
IGR_189_(TcIII-like)         ------------------------------------------------------------
IGR_189_(TcI_SylvioX10)      ------------------------------------------------------------
                                                                                         

IGR_176_(TcII-like)          TCCACCTCATCTTCTCCGTGCAGTGA--CATCACGACCACTGCTTCAGCGAGCAGCAAAT
IGR_176_(TcI_JRcl4)          TCCACCTCATCTTCTCCGTGCAGTGA--CATCACGACCACTGCTTCAGCGAGCAGCAGCT
IGR_176_(TcIII-like)         TCCACCTCATCTTCTCCGTGCAGTGA--CATCACGACCACTGCTTCAGCGAGCAGCAACT
IGR_149_(TcI_JRcl4)          --------------------AAATAAGCAAACGCACACAC--------------------
IGR_149_(TcII-like)          --------------------AAATAAGCAAACGCACACAC--------------------
IGR_149_(TcIII-like)         --------------------AAACAAGCAAACACACACAC--------------------
IGR_175_(TcII-like)          --------------------TGATAAGTAATCAAAGCCAC--------------------
IGR_175_(TcIII-like)         --------------------TGATAAGTAATCAAAGCCAT-GTC----------------
IGR_156_(TcII-like)          --------------------CAGCAA--AACAACAACAAC--------------------
IGR_156_(TcIII-like)         --------------------CAGCAA--AACAACAACAAC--------------------
IGR_189_(TcII-like)          --------------------CAATGA--AATGACAGCCAT-------GCGGAAGGAGGAA
IGR_189_(TcIII-like)         --------------------CAATGA--AATGACAGCCAT-------GCGGAAGGAGTAA
IGR_189_(TcI_SylvioX10)      --------------------CAATGA--AATGACAGCCAT-------GCGGAAGGAGGAA
                                                      *   *        *                     

IGR_176_(TcII-like)          ACATTAAGGCAGATGTCGGGAAACAATGC----ATGAACTACACGTACGCACTTG-TATA
IGR_176_(TcI_JRcl4)          ACATTAAGGCAGATGCCGGGAAACAATGC----ATGAACTACACGTACGCACTTG-TATA
IGR_176_(TcIII-like)         ACATTAAGGCAGATGTCGGGAAACAATGC----ATGAACTACACGTACGCACTTG-TATA
IGR_149_(TcI_JRcl4)          ACACACACACAAACATTGAAGAGGATAAT----ATTATATACATATATGTACATAATATA
IGR_149_(TcII-like)          ----ACACACAAACATTGAAGAGGATAAT----ATTATATACATATATGTATACAATATA
IGR_149_(TcIII-like)         --------ACAAACATTGAAGAGGATAAT----ATTATATACATATATGTATATAATATA
IGR_175_(TcII-like)          --------------------------GCC----ATCGGTGATAATTGTGGTGGTGGTAGT
IGR_175_(TcIII-like)         ---------------------------------ATCGGTGATAATTGTGGTGGTGGTAGT
IGR_156_(TcII-like)          -----------AACAACAAAAAAAA-AAC----AACAAAAACAAATGAGCCCA-------
IGR_156_(TcIII-like)         --------------------------AAC----AACAACAAAACAAATGAGCCCA-----
IGR_189_(TcII-like)          GCACGTACAAAAAAAAAAAAAGAAAAAATAAAAATAAATAAGAAAAGGGGCTAAAACAAC
IGR_189_(TcIII-like)         GCACGTACAAAACCAAACAAAAAAA-GAA----AATAAATAAAAAAGTGGCTAAAACAGC
IGR_189_(TcI_SylvioX10)      GCACGTACACACACACAAAAAAGAA-GAA----AATAAATAAAAAAGTGGCTAAAACAGC
                                                              *      * *     *           

IGR_176_(TcII-like)          TGTATGTATATACAAAG--------------TTGAATAAGTGACTCCAT-----------
IGR_176_(TcI_JRcl4)          TGTATGTATA-ATATATACAAAG--------GTGAATAAGTGACTCCAT-----------
IGR_176_(TcIII-like)         TGTATGTATATATGTATACAAAG--------GTGAATAAGTGACTCCAT-----------
IGR_149_(TcI_JRcl4)          TGTA-TGATATATAA----------------GAGATAAGGAATCGTCGA-----------
IGR_149_(TcII-like)          TGTA-TGATATATAA----------------GGGATAAGGAATCATCGA-----------
IGR_149_(TcIII-like)         TGTA-TGATATATAA----------------GAGATAAGGAATCATCGA-----------
IGR_175_(TcII-like)          AGTA-GTATTGGTGGCTGCGGCGGGTGTAGCATGAAAGGAAAATGACGC-----------
IGR_175_(TcIII-like)         AGTA-GTGTTGGTGGCTGCGGCGGGTGTAGCATGAAAGGAAAATGACGC-----------
IGR_156_(TcII-like)          -------------------------------CTCAAAAGGAAAGACTGA-----------
IGR_156_(TcIII-like)         -------------------------------CTCAAAAGGAAAGACCGA-----------
IGR_189_(TcII-like)          GGCA-ATATGTGAAGCGCCAACA--------ATCAAAGGACGAAGTCAAGGATGGGGGAG
IGR_189_(TcIII-like)         GGCA-ATATGTGAAGCGCCAACA--------ATCAAAGGACGAAGTCAAGGATGGGGGAG
IGR_189_(TcI_SylvioX10)      GGCA-ATATGTGAAGCGCCAACA--------ATCAAAGGACGAAGTCAAGGATACGGGAG
                                                               *                         

IGR_176_(TcII-like)          ----------------TCAGCGGGGGAGGGGAGGGGAGGGGAAAGG--AGGTAAAGAAAT
IGR_176_(TcI_JRcl4)          ---------------------TCAGCGGGGTAGGGGAGGGGAAAGG--AGGTAAAGAAAT
IGR_176_(TcIII-like)         ---------------------TCAGCGGGGGAGGGGAGGGGAAAGG--AGGTAAAGAAAT
IGR_149_(TcI_JRcl4)          -----------------------AGAATGAACGAGGAAGGGGATGG--------------
IGR_149_(TcII-like)          -----------------------AGAATGAACAAGGAAGGGGATGA--------------
IGR_149_(TcIII-like)         -----------------------AGAATGAAGGAGGAAGGGGATAG--------------
IGR_175_(TcII-like)          --------------------CACAGGGCAAGTAGGAAAGAATGAGTTTTGGCGATGAATT
IGR_175_(TcIII-like)         --------------------CACAGGGCAAGTAGGAAAGAATGAGTTTTGGCGATGAATT
IGR_156_(TcII-like)          ----------------------------------AAAAGGGACAGA--------------
IGR_156_(TcIII-like)         ----------------------------------AAAAGGGAAAGG--------------
IGR_189_(TcII-like)          GATTACAACTGCACTTGCAGCAGAGGGGGTGTAGAGAAGGGAAAGA---------TGATG
IGR_189_(TcIII-like)         GATTACAACTGCATTTGCAGCTGAGGGGGTGTAGAGAAGGGAAAGA---------TGATG
IGR_189_(TcI_SylvioX10)      GATTACAACTGCACTTGCAGCTGAGGTGGTGTAGAGAAGGGAAAGA---------TGATG
                                                                 * *                     

IGR_176_(TcII-like)          TAGTACGACTGACGAGATGAAAAGAACAAAACAAACAAACAAACAAACAAAAAACAATGA
IGR_176_(TcI_JRcl4)          TAATACGACTGACGAGATGAAAAGA-----ACAAACAAGCAAAC-------AAACAATGA
IGR_176_(TcIII-like)         TAATACGACTGACGAGATGAAAAGAACAAACAAAACAAACAAAC-----------AATGA
IGR_149_(TcI_JRcl4)          ------------------------------------------------------------
IGR_149_(TcII-like)          ------------------------------------------------------------
IGR_149_(TcIII-like)         ------------------------------------------------------------
IGR_175_(TcII-like)          TATATTCTGTATATATATATATATATACATGCATACATGTGCATTTACGTTTGTTTGTGT
IGR_175_(TcIII-like)         TATATTCTGT----ATATACATATATACATGCATACATGTGCATTTACGTTTGTTTGTGT
IGR_156_(TcII-like)          ------------------------------------------------------------
IGR_156_(TcIII-like)         ------------------------------------------------------------
IGR_189_(TcII-like)          TTTACTGAAAGCCAATAGGAAGGAATGCCTGCAGTCATGCACGTTTGTGTATGTTATGGT
IGR_189_(TcIII-like)         TTTACTAAAAGCCAATAGGAAGGAATGCCTGCAGTTATGCACGCTTGTGTAATGTTATGT
IGR_189_(TcI_SylvioX10)      TTTACTAAAAGTCAATAGGAAGGAATGCCTGCGGTTATGCACGCTTGTGT-ATGTTATGT
                                                                                         

IGR_176_(TcII-like)          -------------------------------AAAGGAATAAA---------GAAAAATGG
IGR_176_(TcI_JRcl4)          -------------------------------AAAGGAATAAA---------GAAAAATGG
IGR_176_(TcIII-like)         -------------------------------AAAGGAATAAA---------GAAAAATGG
IGR_149_(TcI_JRcl4)          ---------------------------------AGGAATAAT---------GGAAGGGGG
IGR_149_(TcII-like)          ---------------------------------AGGAATAAT---------GGAAGGGGG
IGR_149_(TcIII-like)         ---------------------------------AGGAATAAT---------GGAAGGGGG
IGR_175_(TcII-like)          -------------------------------CTGTGGATATATACATCATGTGACGATAG
IGR_175_(TcIII-like)         -------------------------------CTGTGGATATATACATCATGTGACGATAG
IGR_156_(TcII-like)          ---------------------------------GTGAGT------------GGACGAGGA
IGR_156_(TcIII-like)         ---------------------------------GTGAAT------------GGACGAGGA
IGR_189_(TcII-like)          CTTTCTTTCTCTCTCTCTCCCTCTCTCTCGCATGTGAGTATGCATCC----AGGCTAGAG
IGR_189_(TcIII-like)         -TCTTTCTCTCTCTCTCTCCCTCTCTCTCGCATGTGAGTATGCATCC----GGGCTAGAG
IGR_189_(TcI_SylvioX10)      ---------TCTTTCTCTTTCTCTCTCTCGCATGTGAGTATGCATCC----GGGCTAGAG
                                                                *  *                     

IGR_176_(TcII-like)          CACTCTCC---TGCGTCACATCTATACTTACGTGCATGAGGGCGATGAAGCG--------
IGR_176_(TcI_JRcl4)          CACTCTCC---TGCGTCACATCTATAATTACGTGCATGAGGGCGATGAAGGG--------
IGR_176_(TcIII-like)         CATTCTCC---TGCGTCACATCTATACTTACGTGCATGAGGGCGATGAAGGG--------
IGR_149_(TcI_JRcl4)          -----------TGCCACATAAC---------------GAGTGGCATGAAA----------
IGR_149_(TcII-like)          -----------TGCCACATAAC---------------GAGTGGCATGAAA----------
IGR_149_(TcIII-like)         -----------TGCCACATAAC---------------GAGTGGCATGAAA----------
IGR_175_(TcII-like)          CTGCTGCTCTTTGCCGTCTCTTTCCAAT---------GGGTTGCGTGACACATCTACCGC
IGR_175_(TcIII-like)         CTGCTGCTCTTTGCCGTCTCTTTCCAAT---------GGGTTGCGTGACACATCTACCGC
IGR_156_(TcII-like)          TAATTGGAC--TGCCCC--AGTGGAAATTTGG-----GAGCTGAGTGAGAGA--------
IGR_156_(TcIII-like)         TGATTGGGC--TGCCAC--AGTGGAAATTTGG-----GAGCTGAGTGAGAGA--------
IGR_189_(TcII-like)          CGCTTTGA---TGCCATTGAGCCATAATTTGATGTGCAGTCTAAATGAAACA--------
IGR_189_(TcIII-like)         CGCTTTGA---TGCCATTGAGCCATAATTTGATGTGCAGTCTAAATGAAACA--------
IGR_189_(TcI_SylvioX10)      CGATTTTGA--TGCCATTGAGCCATAATTTGATGTGCAGTCTAAATGAAACA--------
                                        ***                               ***            

IGR_176_(TcII-like)          ------------------------------------------------------------
IGR_176_(TcI_JRcl4)          ------------------------------------------------------------
IGR_176_(TcIII-like)         ------------------------------------------------------------
IGR_149_(TcI_JRcl4)          ------------------------------------------------------------
IGR_149_(TcII-like)          ------------------------------------------------------------
IGR_149_(TcIII-like)         ------------------------------------------------------------
IGR_175_(TcII-like)          TGCTGCAACCAATACCACCACCACCACCACCACCATCACCGCCGCTGTCGCCGCCTGGGT
IGR_175_(TcIII-like)         TGCTGCAATCAAT---ACCACCACCACCACCACCATCACCGCCGCTGTCGCCGTCTGGGA
IGR_156_(TcII-like)          ------------------------------------------------------------
IGR_156_(TcIII-like)         ------------------------------------------------------------
IGR_189_(TcII-like)          ------------------------------------GTCCAGAACCGCTGCTGCTGCTGT
IGR_189_(TcIII-like)         ------------------------------GTCCAGAACCGCTGCTGCTGCTGCTGCTGT
IGR_189_(TcI_SylvioX10)      ---------------------------------GTCCAGAACCGCTGCTGCTGCTGCTGT
                                                                                         

IGR_176_(TcII-like)          ----------------------------AGAGGAGAGATCAAC-----AAAAATGGA---
IGR_176_(TcI_JRcl4)          ----------------------------AGAGGAGTGATCAAC-----AACAATGAA---
IGR_176_(TcIII-like)         ----------------------------AGAGGAGTGGTCAAC-----AACAATGAA---
IGR_149_(TcI_JRcl4)          ----------------------GTATCCAGAGGA--------------ACGGATAAA---
IGR_149_(TcII-like)          ----------------------GTATCCGGAGGA--------------ACGGATAAA---
IGR_149_(TcIII-like)         ----------------------GTATCCGGAGGA--------------ACGGATAAA---
IGR_175_(TcII-like)          TTCCCTTGCCACCGGTGGAAAAATAGTCAAAAACAAGCTAAACAAGGAGTAGATAAAGAA
IGR_175_(TcIII-like)         TTCCCTTGCCACCGGTGGAAAAATAGTCAAAAACAAGCTAAACAAGGAGTAGATAAAGAA
IGR_156_(TcII-like)          ----------------------------AGAGAAGTGAGAGAG-----ATGCATGAA---
IGR_156_(TcIII-like)         ----------------------------AGAGAAGTGAGAGAG-----ATGTATGAA---
IGR_189_(TcII-like)          TACTCATGCATGCGGGC-AATGACGTCCAGCAACGTGGCCGAC-----GTTCATGAGTTT
IGR_189_(TcIII-like)         TACTCATGCATGTGGGC-AATGACGTCCAGCAACGTGGCCGAC-----GTTCATGAGTTT
IGR_189_(TcI_SylvioX10)      TACTCATGCATGTGGGCAAATGACGTCCAGCAAAGTGGCCGAC-----GTTCATGAGTTT
                                                                                 **      

IGR_176_(TcII-like)          -------------------------GCGTGTGTCT-------------------------
IGR_176_(TcI_JRcl4)          -------------------------GTGTGTGTCT-------------------------
IGR_176_(TcIII-like)         -------------------------GTGTGTGTCT-------------------------
IGR_149_(TcI_JRcl4)          ------------------------ATTCTACTCCC-------------------------
IGR_149_(TcII-like)          -------------------------GTCTACCCCC-------------------------
IGR_149_(TcIII-like)         -------------------------ATCTACTCCC-------------------------
IGR_175_(TcII-like)          GGAGAAAAATGATGGGGTAAGGGTAGAATATGTTA-------------------------
IGR_175_(TcIII-like)         GGAGAAAAATGATGGGGTAAGGATAGAATATGTTT-------------------------
IGR_156_(TcII-like)          ----------------------------TATGTCT-------------------------
IGR_156_(TcIII-like)         ----------------------------TATGTCT-------------------------
IGR_189_(TcII-like)          AATTAAAACCATTTCATTCATATTTATTTATTTTTATTTTTATTTTTATTTTTATTTTTA
IGR_189_(TcIII-like)         ACTTAAAACCATTTCATTCATAT--TTTTATTTTT---------AATTTTTTTATTT---
IGR_189_(TcI_SylvioX10)      ACTTAAAACCATTTCATTCATTATTTTTTATTTTTATTATTATTTTTTTTATTATTT---
                                                         *                               

IGR_176_(TcII-like)          ------------------------------------------------------------
IGR_176_(TcI_JRcl4)          ------------------------------------------------------------
IGR_176_(TcIII-like)         ------------------------------------------------------------
IGR_149_(TcI_JRcl4)          ------------------------------------------------------------
IGR_149_(TcII-like)          ------------------------------------------------------------
IGR_149_(TcIII-like)         ------------------------------------------------------------
IGR_175_(TcII-like)          ------------------------------------------------------------
IGR_175_(TcIII-like)         ------------------------------------------------------------
IGR_156_(TcII-like)          ------------------------------------------------------------
IGR_156_(TcIII-like)         ------------------------------------------------------------
IGR_189_(TcII-like)          ATTTTTCTATCGGGCCTATGTCTTATTACTTCTATTTATTTATTTATTTTATTTTATTTT
IGR_189_(TcIII-like)         -------TATCGGGCATATGTCTTATTACTTCTATTTATTTA------------------
IGR_189_(TcI_SylvioX10)      -------TATCGGGCCTATGTCTTATTACTTCTTAT------------------------
                                                                                         

IGR_176_(TcII-like)          ------------------------------------------------------------
IGR_176_(TcI_JRcl4)          ------------------------------------------------------------
IGR_176_(TcIII-like)         ------------------------------------------------------------
IGR_149_(TcI_JRcl4)          ------------------------------------------------------------
IGR_149_(TcII-like)          ------------------------------------------------------------
IGR_149_(TcIII-like)         ------------------------------------------------------------
IGR_175_(TcII-like)          ------------------------------------------------------------
IGR_175_(TcIII-like)         ------------------------------------------------------------
IGR_156_(TcII-like)          ------------------------------------------------------------
IGR_156_(TcIII-like)         ------------------------------------------------------------
IGR_189_(TcII-like)          ATTTTATTTTTATTTTATTTTTTGCGATGATAACATAAACATATGGGTTTTCTTCTTTTT
IGR_189_(TcIII-like)         --------CTTATTTTATTTTTTGCGATGATAACATAAACATATAGGTTTTCTTCTTTCT
IGR_189_(TcI_SylvioX10)      --------TTTTTTTTTTTTATTGCGATGATAACATAAACATATAGGTTTTTCTTCTTTC
                                                                                         

IGR_176_(TcII-like)          ------------------------------------------------------------
IGR_176_(TcI_JRcl4)          ------------------------------------------------------------
IGR_176_(TcIII-like)         ------------------------------------------------------------
IGR_149_(TcI_JRcl4)          ------------------------------------------------------------
IGR_149_(TcII-like)          ------------------------------------------------------------
IGR_149_(TcIII-like)         ------------------------------------------------------------
IGR_175_(TcII-like)          ------------------------------------------------------------
IGR_175_(TcIII-like)         ------------------------------------------------------------
IGR_156_(TcII-like)          ------------------------------------------------------------
IGR_156_(TcIII-like)         ------------------------------------------------------------
IGR_189_(TcII-like)          ATCTCTCTTTTTTTTTTTCTTAAAGACGCTTTATGTTGAA--------------------
IGR_189_(TcIII-like)         ATCCCTCTTTTTTTTTTTCCCTAAAGGCGCTTTATGTTTGAA------------------
IGR_189_(TcI_SylvioX10)      TATCCCTCTTGTTTTTCTTCTTTTTCTTCTTTTCTTCTTAAAGGCGCTTTACGTTTTTGA
                                                                                         

IGR_176_(TcII-like)          -------------------------------CTGTAGGAAGTGCCGGAGATGTGTGTGGA
IGR_176_(TcI_JRcl4)          -------------------------------CTGTAGGAAGTGCCGGAGATGTGTGTGGA
IGR_176_(TcIII-like)         -------------------------------CTGTAGGAAGTGCCGGAGATGTGTGTGGA
IGR_149_(TcI_JRcl4)          -------------------------------------------------TCCCGCTTTAA
IGR_149_(TcII-like)          -------------------------------------------------TCCCACTTTAA
IGR_149_(TcIII-like)         -------------------------------------------------TCCCACTTTAA
IGR_175_(TcII-like)          --------------------TGTGAAGAAGTGTAGTAGTGGACATCGTAATCGGCATCAA
IGR_175_(TcIII-like)         --------------------TGTGAAGAAGTGTAGTAGTGGACATCGTAATCGGCATCAA
IGR_156_(TcII-like)          -----------------------------------------------------ATTTCAA
IGR_156_(TcIII-like)         -----------------------------------------------------ATTTCAA
IGR_189_(TcII-like)          ---------TTCAACTCTTTTATTATATTTATTATTATTGGTACTTTTGTTTCCTTTCAA
IGR_189_(TcIII-like)         ---------TTTAACTCTTTTATTATATTTATTATTATTGGTACTTTTGTTTCCTTTCAA
IGR_189_(TcI_SylvioX10)      ATTTAACTCTTTTTTTTTTATATTATATTTATTATTGTTGGTACTTTTGTTTCCTTTCAA
                                                                                     *  *

IGR_176_(TcII-like)          GGGGG------------------------------------------AAGAAGGT-----
IGR_176_(TcI_JRcl4)          GGGGG------------------------------------------AAGAAGGT-----
IGR_176_(TcIII-like)         GGGGG------------------------------------------AAGAAGGT-----
IGR_149_(TcI_JRcl4)          ATTGACTCA------------------ATTACTGTGCTCTTT---------TGCT-----
IGR_149_(TcII-like)          ATTGACTCA------------------ATTACTGTGCTTTCT---------TGCT-----
IGR_149_(TcIII-like)         ATTGACTCA------------------ATTACTGTGCTCTCT---------TGCT-----
IGR_175_(TcII-like)          TGAAA-------------------------------------CGGGCGGGATATT-----
IGR_175_(TcIII-like)         TGAAA-------------------------------------CGGGCGGGATATT-----
IGR_156_(TcII-like)          ATACT-------------------------------------------------------
IGR_156_(TcIII-like)         ATA---------------------------------------------------------
IGR_189_(TcII-like)          ATATATATT------------------GTCGCCGTGCAATTTCGTATGTATATATGTATA
IGR_189_(TcIII-like)         ATATATATT------------------GTCGCCGTGCAATTTCGTATGTATTTTTTTATT
IGR_189_(TcI_SylvioX10)      ATATATTTATGTGTGTGTGTGTGTGTGGTCGCCGTGCAATTTCGTATGTATTTTT-----
                                                                                         

IGR_176_(TcII-like)          -------------------------GGGCTTTTTTTCTTTCTTTTG--------------
IGR_176_(TcI_JRcl4)          -------------------------GGGCTTTTTTTTTCTTTCTTT--------------
IGR_176_(TcIII-like)         -------------------------GGGCTTTTTTTCTTTCTTTTG--------------
IGR_149_(TcI_JRcl4)          -------------------------GAGTTTTTCCTCTTTTTCCCT--------------
IGR_149_(TcII-like)          -------------------------GAGTTTTTCCTCTTTTTCCCT--------------
IGR_149_(TcIII-like)         -------------------------GAGTTTTTCCACTTTTCCCCT--------------
IGR_175_(TcII-like)          -------------------------GAGATTTGTGTGTGTGTGTGT--------------
IGR_175_(TcIII-like)         -------------------------GAGATTTTTGTGTGTGTGGGG--------------
IGR_156_(TcII-like)          -------------------------CCGTTTTTTTTTTCCTTCGCA--------------
IGR_156_(TcIII-like)         -------------------------CTCCGTTTTTTTTTTTTCGCA--------------
IGR_189_(TcII-like)          TATATCTATATATTTTTTTCTGCACGGGCTTTTTTTTTTTTTTTTG--------------
IGR_189_(TcIII-like)         TTTATTTTTATTTTTTCTTCTGCACGGGCTTTTTTCTTTTCTTTTTCTTTTGGATATTAT
IGR_189_(TcI_SylvioX10)      --------TATTTTTTCTTCTGCACGGGCTTTTTTTTCTTTTTGTT--------------
                                                           **                            

IGR_176_(TcII-like)          ------------------------------------------------------------
IGR_176_(TcI_JRcl4)          ------------------------------------------------------------
IGR_176_(TcIII-like)         ------------------------------------------------------------
IGR_149_(TcI_JRcl4)          ------------------------------------------------------------
IGR_149_(TcII-like)          ------------------------------------------------------------
IGR_149_(TcIII-like)         ------------------------------------------------------------
IGR_175_(TcII-like)          ----------------------------------GT------------------------
IGR_175_(TcIII-like)         ------------------------------------------------------------
IGR_156_(TcII-like)          ------------------------------------------------------------
IGR_156_(TcIII-like)         ------------------------------------------------------------
IGR_189_(TcII-like)          ----------------------------------GATATTATTATTATTATTATTATTAT
IGR_189_(TcIII-like)         TATATTTATTATATTTATTACCACGATGCCGTTGATTATTATTATTATTATTATTATTAT
IGR_189_(TcI_SylvioX10)      -------------------------------------TTGGATATTATTATTATTATTAT
                                                                                         

IGR_176_(TcII-like)          ------------------------------------------------------------
IGR_176_(TcI_JRcl4)          ------------------------------------------------------------
IGR_176_(TcIII-like)         ------------------------------------------------------------
IGR_149_(TcI_JRcl4)          --------------------------------------------------TCAATAAACA
IGR_149_(TcII-like)          --------------------------------------------------TCAATAAACG
IGR_149_(TcIII-like)         --------------------------------------------------TCAATAAACA
IGR_175_(TcII-like)          ---GTGTGTGTGGGGTGTGGGGGAAAAGCAGATTTCTGAAAAGCAAACAAACAAAAAACA
IGR_175_(TcIII-like)         ---------------TGTGGGGGAAAAGCAGATTTCTGAAAGGCAAACAAACAAAAAACA
IGR_156_(TcII-like)          ------------------------------------------------------------
IGR_156_(TcIII-like)         ------------------------------------------------------------
IGR_189_(TcII-like)          TTTGAGCACCTCCCTTCGTGGGTTGAAGTGAAGTTATGCCGTGGGGAGCGGCAAGAGAGA
IGR_189_(TcIII-like)         TTTGAGCACCTCCCTTATTGGGTTGAAGTGAAGTTATGCCGTGGGGAGCGGCAAGAGAGA
IGR_189_(TcI_SylvioX10)      TTTGAGCACCGCCCTTATTGGGTTGAAGTGAAGTTATGCCGTGGGGAGCGGCAAGAGAGA
                                                                                         

IGR_176_(TcII-like)          ------------------------------------------------------------
IGR_176_(TcI_JRcl4)          ------------------------------------------------------------
IGR_176_(TcIII-like)         ------------------------------------------------------------
IGR_149_(TcI_JRcl4)          GGCAAAAAAAAAA-------------AAGGAATTTGAA------CGTGGTAACCGAGTGT
IGR_149_(TcII-like)          GGCAAAAAAAAAA----------AAGGGGGAATTTGAA------CGTGGTAACCGAGTGT
IGR_149_(TcIII-like)         GTCAAAAAAAAAAA---------AAAAGGGAATTTGAA------CGTGGTAACCGAGTGT
IGR_175_(TcII-like)          AACAAAAACCAAAATTAAATTGCAGAAGGCATTTAGCATCATTGTGATATTTCAGGAAAA
IGR_175_(TcIII-like)         AACACAAACCAAAATTAAATTGCAGAAGGCATTTAGCATCATTGTGATATTTCAGGAAAA
IGR_156_(TcII-like)          ------------------------------------------------------------
IGR_156_(TcIII-like)         ------------------------------------------------------------
IGR_189_(TcII-like)          GACAGAGAATAGAGGTTAGGAGGAGGACGTGGTTGAAA------CATGAAAACAAAAA--
IGR_189_(TcIII-like)         GACAGAG-ATAGAGGTTAGGAGGAGGACGTGGTTGAAA------CATGAAACCAAAAA--
IGR_189_(TcI_SylvioX10)      CAGAGAG-AGAGAGGTTAGGAGGAGGACGTGGTTGAAA------CATGAAAACAAAAGAC
                                                                                         

IGR_176_(TcII-like)          ------------------------------------------------------------
IGR_176_(TcI_JRcl4)          ------------------------------------------------------------
IGR_176_(TcIII-like)         ------------------------------------------------------------
IGR_149_(TcI_JRcl4)          CCAAGCG-----------------------------------------------------
IGR_149_(TcII-like)          CCAAGCG-----------------------------------------------------
IGR_149_(TcIII-like)         CCAAGCG-----------------------------------------------------
IGR_175_(TcII-like)          CCAACCGACATACGCAGGAGGAAACGAGGGAGAGAAAAAACGCAAAAAAAAAAAAAGAAG
IGR_175_(TcIII-like)         CCAAGCGACATACGCAGGAAGAAACGAGGGAGAGAAAAAACGCAAAAAAAAA-----AAG
IGR_156_(TcII-like)          ------------------------------------------------------------
IGR_156_(TcIII-like)         ------------------------------------------------------------
IGR_189_(TcII-like)          CAAAAAGACATGCACACCGATGAGGTGATTACATGCATGCGGACACATAA----------
IGR_189_(TcIII-like)         CAAAAAGACATGCACACCGATGAGGTGATTACATGCATGCGGACACATAA----------
IGR_189_(TcI_SylvioX10)      AAAAAAGACATGCACACCGATGAGGTGATTACATGCATGCGGACACATAA----------
                                                                                         

IGR_176_(TcII-like)          -----------------------------------------------------TCTTCTT
IGR_176_(TcI_JRcl4)          ---------------------------------------------------TGTTTTTTT
IGR_176_(TcIII-like)         -----------------------------------------------------TCTTCTT
IGR_149_(TcI_JRcl4)          ---------TTTCTATTAATACA----------------------------TTTGTGTGC
IGR_149_(TcII-like)          ---------TTTTCATTAATATATATATATATATATATATATATATATATTTGTGTGTGT
IGR_149_(TcIII-like)         ---------TTTCTATTAATA--------------------------------TATTTGT
IGR_175_(TcII-like)          ACTTGTCCCTTGCGAAAAACGAAGGAAAGAAAAAAACATCAGAAAGCTGCATTTGGCGCC
IGR_175_(TcIII-like)         ACTTGTCCATTGCGAAAAATGAAGGAAAGAAAAAACAT-CAGAAAGCTGCATTTGGCGCC
IGR_156_(TcII-like)          ------------------------------------------------------------
IGR_156_(TcIII-like)         ------------------------------------------------------------
IGR_189_(TcII-like)          -----------------AATGCATACAACTGTGCGCCT------CTCTCCCTCTCTGTCC
IGR_189_(TcIII-like)         -----------------AATGCATACAACTGTGCGTCTCTCTCCCTCTCCCTCTCCCTCT
IGR_189_(TcI_SylvioX10)      -----------------AATGCATGCAACTGTGCGTCT------CTCGCCCTCTCCCTCT
                                                                                         

IGR_176_(TcII-like)          TACTTTTGGTGT-------CAACATGCAGTCATTTGTTGCCGGTTTGTTCTTCCCTTTCT
IGR_176_(TcI_JRcl4)          TACTTTTGGTGT-------CAACATGCAGTCATTTGTTGCCGGTTTGTTCTTTCCTTTCT
IGR_176_(TcIII-like)         TACTTTTTGTGT-------CAACATGCAGTCATTTGTTGCCGGTTTGTTCTTTCCTTTCT
IGR_149_(TcI_JRcl4)          GTGTGTGTGTGT-------GTGTGCTTTGAATTTTTATTATTATTTATTTTGGCGTTTTT
IGR_149_(TcII-like)          GTGTGTGTGTAT-------GTGTGCTTTGAATTATTAT---TATTTATTTTGGCGTTTTT
IGR_149_(TcIII-like)         GTGTGTGTGTGT-------GTATGCTTTGAATTATTATTACTATTTATTTTGGCGTTTTT
IGR_175_(TcII-like)          TCTTAAAAGTGGAAAAGAAGATTCTGTGGAAGAGTGGTGCCTTTTTTT--------TTTT
IGR_175_(TcIII-like)         TCTTAAAAGTGGAAAAGAGGATTCTGTGGAAGAGTGGTGCCTTTTTTTTT------TTTT
IGR_156_(TcII-like)          --------------------------------------------TTATTTTTTTCCTTTC
IGR_156_(TcIII-like)         --------------------------------------------TTATTTTTTTCCTTTC
IGR_189_(TcII-like)          CTCTCTTTGTGT-------GCGTGTGTGGCATTGTGGTGTTACTTTCTTTTTTCCCTTTT
IGR_189_(TcIII-like)         CTTTGTGTGTGT-------GTGTGTGTGGCATTGTGGTGTTACTTTCTTTTTTTCCCTTT
IGR_189_(TcI_SylvioX10)      TTGTGTGTGTGT-------GTGTGTGTGGCATTGTGGTGTTACTTTCTTTTTTTCCCTTT
                                                                         ** *         *  

IGR_176_(TcII-like)          CCTCCTTTA------------------------------------TGCTGATCTTACTCC
IGR_176_(TcI_JRcl4)          CCTTCTTTA------------------------------------TGCTGATCTTACTCC
IGR_176_(TcIII-like)         CCTTCTTTA------------------------------------TGCTGATCTTACTCC
IGR_149_(TcI_JRcl4)          TTTTGTTTT----------------------------------------GATTTTGTTGA
IGR_149_(TcII-like)          TTTTGTTTT----------------------------------------GATTTTGTTGA
IGR_149_(TcIII-like)         TTTTTGTTT---------------------------------------TGATTTTGTTGA
IGR_175_(TcII-like)          TGTTTGTTT----GA---------------------TGCATTTTTGACCGCGTTGTTGGT
IGR_175_(TcIII-like)         TTTTTGTTT----GA---------------------TGCATTTTTGACCGCGTTGTTGGT
IGR_156_(TcII-like)          T-----------------------------------------------------------
IGR_156_(TcIII-like)         T-----------------------------------------------------------
IGR_189_(TcII-like)          TTTT------------GGGAGTGTACGAGTCTCAGATGCCTTTGCGGCTGGGCTTGTGAA
IGR_189_(TcIII-like)         TTTTTTTTT----TTTGGGAGTGTATGAGTCTCAGATGCCTTTGCGGCTGGGTTTGTGAA
IGR_189_(TcI_SylvioX10)      TTTTTGTTTTGGGGAGGGGAGTGTATGAGTCTCAGATGCCTTTGCGGCTGGGTTTGT---
                                                                                         

IGR_176_(TcII-like)          GCCAAAT--------ACAGGGTGCA-----------------------------------
IGR_176_(TcI_JRcl4)          GCCAAAT--------ACAGGGTGCA-----------------------------------
IGR_176_(TcIII-like)         GCCAAAT--------ACAGGGTGCA-----------------------------------
IGR_149_(TcI_JRcl4)          GA-------------AAATCGTGGAAC---------------------------------
IGR_149_(TcII-like)          GA-------------AAATTGTGGAAC---------------------------------
IGR_149_(TcIII-like)         GA-------------AAATCGTGGAAC---------------------------------
IGR_175_(TcII-like)          GGTGAACCTACTGGTGAATGGAGGCATCACGCATGAATGCGTAGGGGGGCATTTTGC---
IGR_175_(TcIII-like)         GGTGAACCTAATGGTGAATGGAGGCATCACGCATGAATGCGTAGGGGGGCATTTTGC---
IGR_156_(TcII-like)          ------------------------------------------------------------
IGR_156_(TcIII-like)         ------------------------------------------------------------
IGR_189_(TcII-like)          GG-GCGTGTCCGCAAGAAGGGCGGGACTATCTATGTTCATATATATATATATATTTATCT
IGR_189_(TcIII-like)         GG-GCGTGTCCGCAAGAAGGGCGGGACTATCTATGTTCATTTATATTTATATCTATG--T
IGR_189_(TcI_SylvioX10)      ---------------GAAGGGCGGGGCCATCTATGTTCATGTATATTTATTTATATAAAT
                                                                                         

IGR_176_(TcII-like)          ------------------------------------------------------------
IGR_176_(TcI_JRcl4)          ------------------------------------------------------------
IGR_176_(TcIII-like)         ------------------------------------------------------------
IGR_149_(TcI_JRcl4)          ------------------------------------------------------------
IGR_149_(TcII-like)          ------------------------------------------------------------
IGR_149_(TcIII-like)         ------------------------------------------------------------
IGR_175_(TcII-like)          ------------------------------------------------------------
IGR_175_(TcIII-like)         ------------------------------------------------------------
IGR_156_(TcII-like)          ------------------------------------------------------------
IGR_156_(TcIII-like)         ------------------------------------------------------------
IGR_189_(TcII-like)          ATATTTATATCTATATCCCTGATAAGATGATTATATATATATTTATATATTTATATATAT
IGR_189_(TcIII-like)         ATCCCTG-------------------------------------------------ATTG
IGR_189_(TcI_SylvioX10)      ATCCCCG-------------------------------------------------ATTA
                                                                                         

IGR_176_(TcII-like)          -----------------------------------------------------------T
IGR_176_(TcI_JRcl4)          ---------------------------------------------------------TAT
IGR_176_(TcIII-like)         ---------------------------------------------------------TAT
IGR_149_(TcI_JRcl4)          ------------------------------------------------------------
IGR_149_(TcII-like)          ------------------------------------------------------------
IGR_149_(TcIII-like)         ------------------------------------------------------------
IGR_175_(TcII-like)          ---------------------------------------GTTGGTGTTGTTGGGATTTTT
IGR_175_(TcIII-like)         ---------------------------------------GTTGGTGTTGTTGGGA-TTTT
IGR_156_(TcII-like)          ------------------------------------------------------------
IGR_156_(TcIII-like)         ------------------------------------------------------------
IGR_189_(TcII-like)          CATGTATATATATATGTTATGTTATGTATATATATATTATATTATATTGCTGTACTATAT
IGR_189_(TcIII-like)         GATGATTATTTATATATCATGTTATGTATATATTTATTATATTATATTGCTGTACTGTAT
IGR_189_(TcI_SylvioX10)      GATGATTATATTTATA-------------------------TTATCATGTTCTGTTATGT
                                                                                         

IGR_176_(TcII-like)          ATATATATATA--------------------------TG---------------------
IGR_176_(TcI_JRcl4)          ATATATGTATA--------------------------TG---------------------
IGR_176_(TcIII-like)         ATATGTATATA--------------------------CA---------------------
IGR_149_(TcI_JRcl4)          ------------------------------------------------------------
IGR_149_(TcII-like)          ------------------------------------------------------------
IGR_149_(TcIII-like)         ------------------------------------------------------------
IGR_175_(TcII-like)          TTTTTTTTTTT--------------------------TG---------------------
IGR_175_(TcIII-like)         TTTTTTTTTTT--------------------------TG---------------------
IGR_156_(TcII-like)          ------------------------------------------------------------
IGR_156_(TcIII-like)         ------------------------------------------------------------
IGR_189_(TcII-like)          ATATATGTATATCTCTCTGTATATATATATGTTTTTTTTTTTTCTTCTTCTATCTTTAGT
IGR_189_(TcIII-like)         ATATATATATA--------------------------TATTTTCTTCTTCTATCTTTAGT
IGR_189_(TcI_SylvioX10)      ATATATTTATA--------------------------TT-------------------AA
                                                                                         

IGR_176_(TcII-like)          -----------------------------------------------------CAGACAT
IGR_176_(TcI_JRcl4)          -------------------------------------------------TATGCAGACAT
IGR_176_(TcIII-like)         -------------------------------------------------TATGCAGACAT
IGR_149_(TcI_JRcl4)          ------------------------------------------------------------
IGR_149_(TcII-like)          ------------------------------------------------------------
IGR_149_(TcIII-like)         ------------------------------------------------------------
IGR_175_(TcII-like)          -------------------------------------------------TATGAAGAGGT
IGR_175_(TcIII-like)         -------------------------------------------------TATGAAGA-GT
IGR_156_(TcII-like)          ------------------------------------------------------------
IGR_156_(TcIII-like)         ------------------------------------------------------------
IGR_189_(TcII-like)          AATATTTGGCTGACTGCGATAGAAGTGAGTCAAAAGAACCGATCGTGGCGAGACGAATGT
IGR_189_(TcIII-like)         AATATTTGGCTGACTGCGATAGAAGTGAGTCAAAAGAACCGATCGTGGCGAGACGAATGT
IGR_189_(TcI_SylvioX10)      TATATTTGCCTGACCGCGATAGAATTGAGTCAAAAGAACCGATCGTGGCGAGACGAATTT
                                                                                         

IGR_176_(TcII-like)          CTTGTAATTATT------------------------------------------------
IGR_176_(TcI_JRcl4)          CTTGTAATTAT-------------------------------------------------
IGR_176_(TcIII-like)         CTTGTAATTAT-------------------------------------------------
IGR_149_(TcI_JRcl4)          ------------------------------------------------------------
IGR_149_(TcII-like)          ------------------------------------------------------------
IGR_149_(TcIII-like)         ------------------------------------------------------------
IGR_175_(TcII-like)          GACGCAACATTTTTCCCTTGTCATCTCTCTATTTAACACTTGGTCTGTTTGGTGTGAAC-
IGR_175_(TcIII-like)         GACGCCACATTTTTCCCTTGCCATTTCTCTATTTACCACTTGGTCTGTTTGGTGTGAAC-
IGR_156_(TcII-like)          ------------------------------------------------------------
IGR_156_(TcIII-like)         ------------------------------------------------------------
IGR_189_(TcII-like)          TTTTTATTTATTTATTTTAT--GTTTTTTGTTTTACCACCGTTTTATTTTATTTTATTTT
IGR_189_(TcIII-like)         TTT-TCTTTATTTATTTTATTTTATTTTTTGTTTTACCACCGCTTTATTTTATTTTATT-
IGR_189_(TcI_SylvioX10)      TTTATTTATTTTATATATATAATTTTTTTTATTTT------------------------T
                                                                                         

IGR_176_(TcII-like)          ------------TAGTTTTATT-------CCTCTTTTTTTTTCAGCT-------------
IGR_176_(TcI_JRcl4)          ------------TAGTTTTACT-------CCTCTTTTTTTTTCAGCT-------------
IGR_176_(TcIII-like)         ------------TAGTTTTACT-------CCTCTTTTTTTTTCAGCT-------------
IGR_149_(TcI_JRcl4)          ------------------------------------------------------------
IGR_149_(TcII-like)          ------------------------------------------------------------
IGR_149_(TcIII-like)         ------------------------------------------------------------
IGR_175_(TcII-like)          -TTCTTCCTTTCTTTTCTTTAT-------TCTTTTTTTTTCCTTTCT-------------
IGR_175_(TcIII-like)         -TTTTTCC----TTCCTCTTCT-------TTATTTCTTTTTTTTTCT-------------
IGR_156_(TcII-like)          ------------------------------------------------------------
IGR_156_(TcIII-like)         ------------------------------------------------------------
IGR_189_(TcII-like)          ATTTTTTTTTGATTGATTCTCCCCACCTTTCTTTTTTTATTTTTTTCTTTTCTTTCTTAT
IGR_189_(TcIII-like)         -TTTTTGATTGATTGATTCTCC-------TCTCTCTTTTTTTTTTTTTTTTCTTTCTTAT
IGR_189_(TcI_SylvioX10)      ATTTTTTTTTGATTGATTGATTGATTGATTCTCCTCTCCTTTCTTTT-------------
                                                                                         

IGR_176_(TcII-like)          -----------------------------------------------------GTAAGTT
IGR_176_(TcI_JRcl4)          -----------------------------------------------------GTAAGAT
IGR_176_(TcIII-like)         -----------------------------------------------------GTAAGAT
IGR_149_(TcI_JRcl4)          ------------------------------------------------------------
IGR_149_(TcII-like)          ------------------------------------------------------------
IGR_149_(TcIII-like)         ------------------------------------------------------------
IGR_175_(TcII-like)          -----------------------------------------------------AGTAAGC
IGR_175_(TcIII-like)         -----------------------------------------------------AGTAAGC
IGR_156_(TcII-like)          -----------------------------------------------------AGTAAGC
IGR_156_(TcIII-like)         -----------------------------------------------------AGGAGGC
IGR_189_(TcII-like)          TCCCATCCTATTTTGTTTACATAGAGAAATCCAGGGTCCGGCCAGCAGCAGAAGGGAATA
IGR_189_(TcIII-like)         TCCCATCCTATTTTGTTTACATAGAGAAATCCAGGGTCCGGCCAGCAGCAGGAGGGAATA
IGR_189_(TcI_SylvioX10)      --------------GTTTACATAGAGAAATCCAGGGTCCGGCCAGCAGCAGGAGGGAATA
                                                                                         

IGR_176_(TcII-like)          TGTGCGAAG---------------GGATGTGCGA--CCCAATGGAGC-----CAAGCGGG
IGR_176_(TcI_JRcl4)          TGTGCGAAG---------------GGATGTGCGA--GCCAATGGAGC-----CAAGTGGG
IGR_176_(TcIII-like)         TGTGCGAAG---------------GGATGTGCGACCCCCAATGGAGC-----CAAGTGGG
IGR_149_(TcI_JRcl4)          ------------------------GTTTGTGCGA--CCCAATGGAGC-----CAAGTGGG
IGR_149_(TcII-like)          ------------------------GTTTGTGTGA--CCCAATGGAGC-----CAAGCGGG
IGR_149_(TcIII-like)         ------------------------GTTTGTGTGA--CCCAATGGAGC-----CAAGTGGG
IGR_175_(TcII-like)          TGCGTGAAG---------------GGATGTGCGA--CCCAATGGAGC-----CAAGCGGG
IGR_175_(TcIII-like)         TGCGTGAAG---------------GGATGTGCGA--CCCAATGGAGC-----CAAGTGGG
IGR_156_(TcII-like)          TGCGTGAAG---------------GGATGTGTGA--CCCAATGGAGC-----CAAGCGGG
IGR_156_(TcIII-like)         TGCGTGAAG---------------GGATGTGCGA--CCCAATGGAGC-----CAAGTGGG
IGR_189_(TcII-like)          TTTCTGGAA---------------ATATATGTGAGGCCAGATGATGCTACAATAAATAAG
IGR_189_(TcIII-like)         TTTCTGGAA---------------ATATATGTGAGGCCAGATGATGCTACAATAAATAAG
IGR_189_(TcI_SylvioX10)      TTTCTGGAAATATAATATATATATATATATATGAGGCCAGATGATGCTACAATAAATAAG
                                                        * *  **   *  ***  **      **    *

IGR_176_(TcII-like)          TGTTGGTTTGGCTTGTTTAGCCGCCCTGCTTCCTTTTATTATTGACTTTTATTTCCCATC
IGR_176_(TcI_JRcl4)          TGTTGGTGTGGCTTGTTTAGCCGCCCTGCTTCCTTTTATTATTGACTTTTATTTCCCATC
IGR_176_(TcIII-like)         TGTTGGTGTGGCTTGTTTAGCCGCCCTGCTTCCTTTTATTATTGACTTTTATTTCCCATC
IGR_149_(TcI_JRcl4)          TGTTGGTGTGGCTTGTTTAGCCGCCCTGCTT-CTTTTATTATTGACTTTTATTTCCCATC
IGR_149_(TcII-like)          TGTTGGTTTGGCTTGTTTAGCCGCTCTGCTTCCTTTTATTATTGACTTTTATTTCCCATC
IGR_149_(TcIII-like)         TGTTGGTGTGGCTTGTTTAGCCGCCCTGCTTCCTTTTATTATTGACTTTTATTTCCCATC
IGR_175_(TcII-like)          TGTTGGTTTGGCTTGTTTAGCCGCTCTGCTTCCTTTTATTATTGACTTTTATTTCCCATC
IGR_175_(TcIII-like)         TGTTGGTGTGGCTTGTTTAGCCGCCCTGCTTCCTTTTATTATTGACTTTTATTTCCCATC
IGR_156_(TcII-like)          TGTTGGTTTGGCTTGTTTAGCCGCCCTGCTTCCTTTTATTATTGACTTTTATTTCCCATC
IGR_156_(TcIII-like)         TGTTGGTGTGGCTTGTTTAGCCGCCCTGCTTCCTTTTATTATTGACTTTTATTTCCCATC
IGR_189_(TcII-like)          CGTATTT-----TTGTTTAGCCGCCCTGCTTCCTTTTATTATTGACTTTTATTTCCCATC
IGR_189_(TcIII-like)         CGTATTT-----TTGTTTAGCCACCCTGCTTCCTTTTATTATTGACTTTTATTTCCCATC
IGR_189_(TcI_SylvioX10)      CGTATTT-----TTGTTTAGCCGCCCTGCTTCCTTTTATTATTGACTTTTATTTCCCATC
                              **   *     ********** * ****** ****************************

IGR_176_(TcII-like)          GATACCACGCCGGGGAGGCAGCGAGTGCCGTTTCTTTTATTTTGTTGCCTCTCCCTGCTG
IGR_176_(TcI_JRcl4)          GATACCACGCCGGGGAGGCAGCGGGTGCCGTTCCTTTTATTTCGTTGCC---CCCTGCCG
IGR_176_(TcIII-like)         GATACCACGCCGGGGAGGCAGCGAGTGCCGTTGCTTTTACTTCGTTGCC---CCCTGCTG
IGR_149_(TcI_JRcl4)          GATACCACGCCGGGGAGGCAGCGAGTGCCGTTCCTTTTATTTCGTTGCC---CCCTGCTG
IGR_149_(TcII-like)          GATACCACGCCGGGGAGGCAGCGAGTGCCGTTCCTTTTATTTCGTTGCCTCTCCCTGCTG
IGR_149_(TcIII-like)         GATACCACGCCGGGGAGGCAGGGAGTGCCGTTCCTTTTACTTCGTTGCC---CCCTGCTG
IGR_175_(TcII-like)          GATACCACGCCGGGGAAGCAGCGAGTGCCGTTCCTTTTATTTCGTTGCCTCTCCCTGCTG
IGR_175_(TcIII-like)         GATACCACGCCGGGGAGGCAGCGAGTGCCGTTCCTTTTACTTCGTTGCC---CCCTGCTG
IGR_156_(TcII-like)          GATACCACGCCGGGGAGGCAGCGAGTGCCGTTCCTTTTATTTTGTTGCCTCTCCCTGCTG
IGR_156_(TcIII-like)         GACACCACGCCGGGGAGGCAGCGAGTGCCGTTGCTTTTACTTCGTTGCC---CCCTGCTG
IGR_189_(TcII-like)          GATACCACGCCGGGGAGGCAGCGAGTGCCGTTCCTTTTATTTCGTTGCCTCTCCCTGCTG
IGR_189_(TcIII-like)         GATACCACGCCGGGGAGGCAGCGAGTGCCGTTCCTTTTACTTCGTTGCC---CCCTGCTG
IGR_189_(TcI_SylvioX10)      GATACCACGCCGGGGAGGCAGCGAGTGCCGTTCCTTTTATTTCGTTGCC---CCCTGCTG
                             ** ************* **** * ******** ****** ** ******   ****** *

IGR_176_(TcII-like)          CCGTCCTCCCTCACCACGTGGGAGGGGGAGGCTGGCGGTTGCGGG--TTTTTTTTCAAAG
IGR_176_(TcI_JRcl4)          CCGTTCTCCCTCACCACGTGGGAGGGGGAGGCTGGCGGTTGCGGG--TCTTTTTTCAAAG
IGR_176_(TcIII-like)         CCGTCCTCCCTCACCACGTGGGAGGGGGAGGCTGGCGGTTGCGGG-TTTTTTTTTCAAAG
IGR_149_(TcI_JRcl4)          CCGTCCTCCCTCACCACGTGGGAGGGGGAGGCTGGCGGTTGCGGG--TCTTTTTTCAAAG
IGR_149_(TcII-like)          CCGTCCTCCCTCACCACGTGGGAGGGGGAGGCTGGCGGTTGCGGGTTTTTTTTTTCAAAG
IGR_149_(TcIII-like)         CCGTCCTCCCTCACCACGTGGGAGGGGGAGGCTGGCGGTTGCGGT-TTTTTTTTTCAAAG
IGR_175_(TcII-like)          CCGTCCTCCCTCACCACGTGGGAGGAGGAGGCTGGCGGTTGCGGG--TTTTTTTTCAAGG
IGR_175_(TcIII-like)         CCGTCCTCCCTCACCACGTGGGAGGGGGAGGCTGGCGGTTGCGGG-TTTTTTTTTCAAAG
IGR_156_(TcII-like)          CCGTCCTCCCTCACCACGTGGGAGGAGGAGGCTGGCGGTTGCGGG--TTTTTTTTCAAAG
IGR_156_(TcIII-like)         CCGTCCTCCCTCACCACGTGGGAGGGGGAGGCTGGCGGTTGCGGG-TTTCTTTTTCAAAG
IGR_189_(TcII-like)          CCGTCCTCCCTCACCACGTGGGAGGGGGAGGCTGGCGGTTGCGGG--TTTTTTTTCAAAG
IGR_189_(TcIII-like)         CCGTCCTCCCTCACCACGTGGGAGGGGGAGGCTGGCGGTTGCGGG-TTTCTTTTTCAAAG
IGR_189_(TcI_SylvioX10)      CCGTCCTCCCTCACCACGTGGGAGGGGGAGGCTGGCGGTTGCGGG--TCTTTTTTCAAAG
                             **** ******************** ******************   *  ******** *

IGR_176_(TcII-like)          ACTGCCGCACCGTGACTTTGCAACGAGAGATCCCGGCTGCTGGTGGCGTGTGCCTTTTGC
IGR_176_(TcI_JRcl4)          ACTGCCACCCCGTGACTTTGCAACGAGGGATCCCGGCTGCTGGTGGCGTATGCCTTTTGC
IGR_176_(TcIII-like)         ACTGCCACCCCGTGACTTTGCAACGAGAGCTCCCGGCTGCTGGTGGCGTATGCCTTTTGC
IGR_149_(TcI_JRcl4)          ACTGCCACCCCGTGACTTTGCAACGAGAGATCCCGGCTGCTGGTGGCGTATGCCTTTTGC
IGR_149_(TcII-like)          ACTGCCACCCCGTGACTTTGCAACGAGAGATCCCGGCTGCTGGTGGCGTATGCCTTTTGC
IGR_149_(TcIII-like)         ACTGCCACCCCGTGACTTTGCAACGAGAGATCCCGGCTGCTGGTGGCGTATGCCTTTTGC
IGR_175_(TcII-like)          ACTGCCACCCCGTGACTTTGCAACGAGAGATCCCGGCTGCTGGTGGCGTATGCCTTTTGC
IGR_175_(TcIII-like)         ACTGCCACCCCGTGACTTTGCAACGAGAGATCCCGGCTGCTGGTGGCGTATGCCTTTTGC
IGR_156_(TcII-like)          ACTGCCGCACCGTGACTTTGCAACGAGAGATCCCGGCTGCTGGTGGCGTGTGCCTTTTGC
IGR_156_(TcIII-like)         ACTGCCACCCCGTGACTTTGCAACGAGAGCTCCCGGCTGCTGGTGGCGTATGCCTTTTGC
IGR_189_(TcII-like)          ACTGCCACCCCGTGACTTTGCAACGAGAGATCCCGGCTGCTGGTGGCGTATGCCTTTTGC
IGR_189_(TcIII-like)         ACTGCCACCCCGTGACTTTGCAACGAGAGATCCCGGCTGCTGGTGGCGTATGCCTTTTGC
IGR_189_(TcI_SylvioX10)      ATTGCCACCCCGTGACTTTGCAACGAGGGATCCCGGCTGCTGGTGGCGTATGCCTTTTGC
                             * **** * ****************** * ******************* **********

IGR_176_(TcII-like)          ATGCGTGCGTTTTAATGGTAGTGTATGCATGCGCGGTGAATCCTCTCTGAGGTGTGTGTT
IGR_176_(TcI_JRcl4)          ATGCGTGCGTTTTAGTGGTGGTGTATGCATGCGCGGTGAATCCCCTCTGAGGTGTGTGTT
IGR_176_(TcIII-like)         ATGCGTGCGTTTTAGTGGTGGTGTATGCATGCGCGGTGAATCCCCTCTGAGGTGTGTGTT
IGR_149_(TcI_JRcl4)          ATGCGTGCGTTTTAGTGGTGGTGTATGCATGCGCGGTGAATCCCCTCCGAGGTGTGTGTT
IGR_149_(TcII-like)          ATGCGTGCGTTTTAATGGTAGTGTATGCATGCGCGGTGAATCCTCTCTGAGGTGTGTGTT
IGR_149_(TcIII-like)         ATGCGTGCGTTTTAGTGGTGGTGTATGCATGCGCGGTGAATCCCCTCTGAGGTGTGTGTT
IGR_175_(TcII-like)          ATGCGTGCGTTTTAATGGTAGTGTATGCATGCGCGGTGAATCCTCTCTGAGGTGTGTGTT
IGR_175_(TcIII-like)         ATGCGTGCGTTTTAGTGGTGGTGTATGCATGCGCGGTGAATCCCCTCTGAGGTGTGTGTT
IGR_156_(TcII-like)          ATGCGTGCGTTTTAATGGTAGTGTATGCATGCGCGGTGAATCCCCTCTGAGGTGTGTGCT
IGR_156_(TcIII-like)         ATGCGTGCGTTTTAGTGGTGGTGTATGCATGCGCGGTGAATCCCCTCTGAGGTGTGTGTT
IGR_189_(TcII-like)          ATGCGTGCGTTTTAATGGTAGTGTATGCATGCGCGGTGAATCCTCTCTGAGGTGTGTGTT
IGR_189_(TcIII-like)         ATGCGTGCGTTTTAGTGGTGGTGTATGCATGCGCGGTGAATCCCCTCTGAGGTGTGTGTT
IGR_189_(TcI_SylvioX10)      ATGCGTGCGTTTTAGTGGTGGTGTATGCATGCGCGGTGAATCCCCTCTGAGGTGTGTGTT
                             ************** **** *********************** *** ********** *

IGR_176_(TcII-like)          TTGTAGGGGATGTTG--------------------------------------TCTCTTC
IGR_176_(TcI_JRcl4)          TTGTAGGGGGTGTTG--------------------------------------CCGCTTC
IGR_176_(TcIII-like)         TTGTATGGGATGTTG--------------------------------------TCTCTTC
IGR_149_(TcI_JRcl4)          TTGTAGGGGATGTTGGGTGCGGTGAACTCAGACGGTGGTCCCTCACTGTTGTCTCTCTTT
IGR_149_(TcII-like)          TTGTAGGGGATGTTG--------------------------------------TCTCTTT
IGR_149_(TcIII-like)         TTGTAGGGGATGTTGGGTGCGGTGAACTCAGACGGTGGTCCCTCACTGTTGTCTCTCTTT
IGR_175_(TcII-like)          TTGTAGGGG---------------------------------------------------
IGR_175_(TcIII-like)         TTGTATGGG---------------------------------------------------
IGR_156_(TcII-like)          TTGTAGGGGATGTTG--------------------------------------TCTCTTC
IGR_156_(TcIII-like)         TTGTATGGGATGTTG--------------------------------------TCTCTTC
IGR_189_(TcII-like)          TTGTAGGGGATGTTG--------------------------------------TCTCTTC
IGR_189_(TcIII-like)         TTGTATGGGATGTTG--------------------------------------TCTCTTC
IGR_189_(TcI_SylvioX10)      TTGTAGGGGATGTTG--------------------------------------TCTCTTT
                             ***** ***                                                   

IGR_176_(TcII-like)          TTTTTCTTTTTTCTTTTTCCTTCCCCCTTCTGTAAGAATAGGGGGAGTGGGCGGAGGAGG
IGR_176_(TcI_JRcl4)          TTTTTCTTTTTT-----TTCTT-CCCCTTCTGTAAGAATAGGGGGAGTGGGCGGAGGAGG
IGR_176_(TcIII-like)         TTTTTTCTTTTTTTTCCCCCTT-CCCCTTCTGTAAGAATAGGGGGAGTGGGCGGAGGAGG
IGR_149_(TcI_JRcl4)          TTTTTGTTT--------------------CTGTAGGAATAGGG---------AGATGGGG
IGR_149_(TcII-like)          TTTTTTTTTTTT--------TT-TTTTTTCTGTAGGAATAGGGG--------GGTCAGGG
IGR_149_(TcIII-like)         TTTTTTTTTTTT--------TT-TTGTTTCTGTAGGAATAGGG---------GGTTAGGG
IGR_175_(TcII-like)          ------------------------------------------------------------
IGR_175_(TcIII-like)         ------------------------------------------------------------
IGR_156_(TcII-like)          TTTTTTTTTTTT-----TCCTT-CCCCTTCTGTAAGAATAGGGGGAGTGGGCGGAGGAGG
IGR_156_(TcIII-like)         TTTTTTCTTTTTTTTTCCCCTT-CCCCTTCTGTAAGAATAGGGGGAGTGGGCGGAGGAGG
IGR_189_(TcII-like)          TTTTTCTTTTTT---------------TTCTGTAGGAATGGG----------GGTCAGGG
IGR_189_(TcIII-like)         TTTTTTCTTTTT-----------------TTTTAGGAATAAA----------GGACAGGG
IGR_189_(TcI_SylvioX10)      TTGTTTTT-----------------------GTAGGAATAAA----------GGACAGGA
                                                                                         

IGR_176_(TcII-like)          CCGCAGCCAAGTGACTGTTCTTTTACATTTTTACGTATATGTGAAATGATTTGACCCGAA
IGR_176_(TcI_JRcl4)          CCGCAGCCACGTGACTGTTCTTTTACATTTTTACGTATATGTGAAATGATTTGACCCGAA
IGR_176_(TcIII-like)         CCGCAGCCACGTGACTGTTCTTTTACATTTTTACGTATATGTGCAATGATTTGACCCGAA
IGR_149_(TcI_JRcl4)          CTGCAGTCATGCGTGCATTTTTT-------------------------------------
IGR_149_(TcII-like)          CCGCAGTCATGCGTGCAT------------------------------------------
IGR_149_(TcIII-like)         CCACAGTCATGCGTGCATTTT---------------------------------------
IGR_175_(TcII-like)          ------------------------------------------------------------
IGR_175_(TcIII-like)         ------------------------------------------------------------
IGR_156_(TcII-like)          CCGCAGCCACGTGACTGTTCT-----------------------------TGTTTTGGTT
IGR_156_(TcIII-like)         CCGCAGCCACGTGACTGTTAT-----------------------------TGTTGTGGTT
IGR_189_(TcII-like)          CCGCAGTCATGCGCTTTTATTTTTTATTGTT-----------------GTTGTTGTAGTT
IGR_189_(TcIII-like)         CCGCAGTCATGCGCTTTTTGTTTTTATTTTTG--------------TTGTTGTTGTAGTT
IGR_189_(TcI_SylvioX10)      CCGCAGTCATGCGCTTTTTGTTTTTATTGTTGTTGTTGTTG-----TTGTTGTTGTAGTT
                                                                                         

IGR_176_(TcII-like)          AAAGC-TTTTTGTTATATGTGCATTTGGATAGTAGAATACATGTGTGTGTGTGTGTGTGT
IGR_176_(TcI_JRcl4)          AAAGCCTTTTTGTTATATGCGCCTGTGGATAGCGGAATACA------------TGTGTGT
IGR_176_(TcIII-like)         AAAGTTTTTTT-TTATATGCGCATGTGGATAGTAGAATACA------------TGTGTGT
IGR_149_(TcI_JRcl4)          ------TTTTTGGTATAATTCCACGAATGTG----------------------CGTTTAG
IGR_149_(TcII-like)          ------TTTTTGGTATAATTCCACGAATGTG----------------------CGTTTAG
IGR_149_(TcIII-like)         ------TTTTGGGTATAATTCCACGAATGTG----------------------CGTTTAG
IGR_175_(TcII-like)          ------------------------------------------------------------
IGR_175_(TcIII-like)         ------------------------------------------------------------
IGR_156_(TcII-like)          GCTGCTTCCTTGGTTTTATTTCGGCTG--------------------------CTTTTTT
IGR_156_(TcIII-like)         GCTGCTTTCTTGGTGTTATTTTGGCTG---------------------------------
IGR_189_(TcII-like)          GCTGCCTTCTTGTGTTTATTTCTAATGGACATTGCA-----------------TATATAT
IGR_189_(TcIII-like)         GCTGCCTTCTTGTATTTATTTCTAATGGACATTG-------------------CATATAT
IGR_189_(TcI_SylvioX10)      GCTGCCTTCTTGTATTTATTTCTAGTGGACA-----------------------TTGCGT
                                                                                         

IGR_176_(TcII-like)          GTGTATGTATGCACGACTGCCTTTTCTTTTATACTTTGCGGCGTGACTCTTCTTCATTCT
IGR_176_(TcI_JRcl4)          GTACATGTATGCACGACTGCCTTTTCTTTTATGCTGTACGGCGTGACTCTTCTTTATTTT
IGR_176_(TcIII-like)         GTATATGTATGCACGACTGCCTTTTCTTTTATACTGTGCGGCGTGACTCTTCTTTA---T
IGR_149_(TcI_JRcl4)          ATATATATAAATATATATTTGTTTTTT-------------------TCTTTTGTCTTTTT
IGR_149_(TcII-like)          ATATATATATATATATTTGTTTTTTTTT------------------TTTCTTTCTTTCTT
IGR_149_(TcIII-like)         ATATATATTTATATAAATATTTGT----------------------TTTTTTTTCTTTTT
IGR_175_(TcII-like)          ------------------------------------------------------------
IGR_175_(TcIII-like)         ------------------------------------------------------------
IGR_156_(TcII-like)          GTTGTCATCTGTGCGCCTTC--------------------------TTCCTTTTGTCCTG
IGR_156_(TcIII-like)         ----------------------------------------------CTTTTTTGTTGTCA
IGR_189_(TcII-like)          ATATATATATATATATATGTTTTTGGCGC-----------------ACTCTTCTGCTTTT
IGR_189_(TcIII-like)         ATATATATATATATACATGTTTTTGTTGT-----------------ACTCTTCTGCTTTT
IGR_189_(TcI_SylvioX10)      ATATATATATATATACATGTTTTTGGTGC-----------------ACTCTTCTGCTTTT
                                                                                         

IGR_176_(TcII-like)          CTGCTCTTTCTTTTTTTTTCTTTTTTCTTCTTCTTTGTCTTGTGTATGTAACGAC-----
IGR_176_(TcI_JRcl4)          ---TTTCTGCTCCTTCTTCCTTTTTTTTTCTTTTA-------------------------
IGR_176_(TcIII-like)         ---TCTCTGCTCCTTCTTTCTTTTTTTTTTTTTTTTTTCTTGTGTATGTAACGAC-----
IGR_149_(TcI_JRcl4)          ---TTTTTGTTTTGTGTGTGTGTGTGCATCTGTCTGTTTGGGTGCATGTGTATAT-----
IGR_149_(TcII-like)          ---TCTTTTGCTTTTGTTTTTGCGTGCATCTGTCTGTTTGGGTGCGTGTATATATACATA
IGR_149_(TcIII-like)         ---TCTTTTGCTTTTGTTTTTGCGTGCATCTGTCTGTTTGGGTGCGTGTATATGT--GTA
IGR_175_(TcII-like)          ------------------------------------------------------------
IGR_175_(TcIII-like)         ------------------------------------------------------------
IGR_156_(TcII-like)          ---TTTTTTTTTTTTGTTCGTTTCCTTTTTTTCCCCTTAACGC-----------------
IGR_156_(TcIII-like)         ---TCTTTGCGCCTTCTTCCTTTTGTCCTTTTTTTCCCTTAACGC---------------
IGR_189_(TcII-like)          ---TCTTTACTTTTGCCTTTTTTTTTTTTTTTCCCCTTTCTACGCACAGACGCAC-----
IGR_189_(TcIII-like)         ---TTTTTACTATTGCCTTTTTTTT-CTTTTTCCTTTCTACGCACAGACACACAC-----
IGR_189_(TcI_SylvioX10)      ---GTTTTACAATTGTCCTTTTTTTTTTTTTTCCCTTCTACGCACAGACACACAC-----
                                                                                         

IGR_176_(TcII-like)          ------------------------------------------------GATATATACTTA
IGR_176_(TcI_JRcl4)          ------------------------------------------------------------
IGR_176_(TcIII-like)         ------------------------------------------------GATATATATATA
IGR_149_(TcI_JRcl4)          ---------CATATTATATATGTTTGTGTGTGTTTGGTTTGCAGAATTGAGGGAAATTAA
IGR_149_(TcII-like)          TATACATGTATATGTCTGTGTGTGTGTGTGTGTTTGATATGCAGAATTGAGGGAAATTAA
IGR_149_(TcIII-like)         CACA--------------TATGTTTGTGTGTGTTTGGTTTGCAGAATTGAGGGAAATTAA
IGR_175_(TcII-like)          ------------------------------------------------------------
IGR_175_(TcIII-like)         ------------------------------------------------------------
IGR_156_(TcII-like)          ------------------------------------------------------------
IGR_156_(TcIII-like)         ------------------------------------------------------------
IGR_189_(TcII-like)          -------------------------------------------ACATACAGGTAGAGTGA
IGR_189_(TcIII-like)         ---------------------------------------------ATACAGGTAGAGTGA
IGR_189_(TcI_SylvioX10)      ---------------------------------------------ATACAGGTAGAGTGA
                                                                                         

IGR_176_(TcII-like)          TATATATATATTTTTTTTCTTTTTTTTTCTTTAGG-------------------------
IGR_176_(TcI_JRcl4)          ------------------------------------------------------------
IGR_176_(TcIII-like)         TATATATTTCTTTTTTTTCTTT--------------------------------------
IGR_149_(TcI_JRcl4)          TATGAAATCATTGGAAGTCAACAAACACCACCACGGAAGAAGAAGAAAAAGGAA------
IGR_149_(TcII-like)          TATGAAATCATT-GAAGTCAACCACAACAACCACGGAAGAAAAAAAAAAAAAAA------
IGR_149_(TcIII-like)         TATGAAATCATT-GAAGTCAACCCCCCCCCCCCCGGAAGAAGAAAAAGAAAAAAGAAAAA
IGR_175_(TcII-like)          ------------------------------------------------------------
IGR_175_(TcIII-like)         ------------------------------------------------------------
IGR_156_(TcII-like)          ------------------------------------------------------------
IGR_156_(TcIII-like)         ------------------------------------------------------------
IGR_189_(TcII-like)          GACCGATTATCTCTATGTCTTC--TGCCTTCCAATGGTGTAGGATGTAATGAAA------
IGR_189_(TcIII-like)         GACCGATTATCTTTATGTCTTC--CGCCTTCCAATGGTGTGGGATGTAATGAAA------
IGR_189_(TcI_SylvioX10)      GACCGATTATCTTCATGTCTTCTCTGCCTTCCAATGGTGTAGGATGTAATGAAA------
                                                                                         

IGR_176_(TcII-like)          -------------------------------------CTTTTCTTTTTTTTTTTTTTTTC
IGR_176_(TcI_JRcl4)          --------------------------------------------GGTCTTTTTTTTTTCT
IGR_176_(TcIII-like)         --------------------------------------------AGGCTTTTTTTTTTTC
IGR_149_(TcI_JRcl4)          --------AGAAGAAGGGGGGGGGGGAAAGGAGTTGCCATTGCTGTCGTTTTTTTTTTAT
IGR_149_(TcII-like)          ----------------GAAGGGGAAAAAAGGAGTTTTCATTGCTGTTGGTTTTTTTTTTC
IGR_149_(TcIII-like)         GGAAGAAGAAGAAGGGGGGGGGGGGGGAAGGAGTTGCCATTGCTGTCGTTTTTTTTTTTT
IGR_175_(TcII-like)          ------------------------------------------------------------
IGR_175_(TcIII-like)         ------------------------------------------------------------
IGR_156_(TcII-like)          ------------------------------------------------TTTTCCTTTGCC
IGR_156_(TcIII-like)         ------------------------------------------------TTTTCCTTTGCC
IGR_189_(TcII-like)          --------------------------------------------GGCATTTTCTTTTTAC
IGR_189_(TcIII-like)         --------------------------------------------GGCATTTTCTTTTTAC
IGR_189_(TcI_SylvioX10)      --------------------------------------------GGCATTTTCTTTTTAC
                                                                                         

IGR_176_(TcII-like)          TT----------------------------------------------------------
IGR_176_(TcI_JRcl4)          TT----------------------------------------------------------
IGR_176_(TcIII-like)         TT----------------------------------------------------------
IGR_149_(TcI_JRcl4)          GT--TATGTTATGTTATCTGCTGCGGTGGGTGTGAGAGGAGCCAATAGAAATTACAGGAG
IGR_149_(TcII-like)          TC----------------------------------------------------------
IGR_149_(TcIII-like)         TTTTTTTTTAATGTTATCTGCTGCGGTGGGTGTGAGAGGAGCCAATAGAAATTGCAGGAG
IGR_175_(TcII-like)          ------------------------------------------------------------
IGR_175_(TcIII-like)         ------------------------------------------------------------
IGR_156_(TcII-like)          GC----------------------------------------------------------
IGR_156_(TcIII-like)         GC----------------------------------------------------------
IGR_189_(TcII-like)          AT----------------------------------------------------------
IGR_189_(TcIII-like)         AT----------------------------------------------------------
IGR_189_(TcI_SylvioX10)      AT----------------------------------------------------------
                                                                                         

IGR_176_(TcII-like)          ------------------------------------------------------------
IGR_176_(TcI_JRcl4)          ------------------------------------------------------------
IGR_176_(TcIII-like)         ------------------------------------------------------------
IGR_149_(TcI_JRcl4)          CGCAGGGGGAGGGGGGGGTTAAATCGCAGTGAAATTTGATGGGAGAAGAAGGGGAAATAT
IGR_149_(TcII-like)          ------------------------------------------------------------
IGR_149_(TcIII-like)         CGCA--------GGGGGGTTAAATCGCAGTGAAATTTGATGGGAGAAGAAGGGGAAATAT
IGR_175_(TcII-like)          ------------------------------------------------------------
IGR_175_(TcIII-like)         ------------------------------------------------------------
IGR_156_(TcII-like)          ------------------------------------------------------------
IGR_156_(TcIII-like)         ------------------------------------------------------------
IGR_189_(TcII-like)          ----------------------------------------------------------GT
IGR_189_(TcIII-like)         ------------------------------------------------------------
IGR_189_(TcI_SylvioX10)      ------------------------------------------------------------
                                                                                         

IGR_176_(TcII-like)          -CCCTTCTTTT-------------------------------------------------
IGR_176_(TcI_JRcl4)          -CCCTTCTTTT-------------------------------------------------
IGR_176_(TcIII-like)         -CCCTTCTTTT-------------------------------------------------
IGR_149_(TcI_JRcl4)          ATTTTTTATTT-----------------------TTGTAGTGCACGTTTTTGCGCCCAAT
IGR_149_(TcII-like)          -TTTTCTCTTT-------------------------------------------------
IGR_149_(TcIII-like)         GTTTTTTTTTTTTTTTATATTATTTTTATTTTTATTTTTATTGCACGTTTTTCTTACAAT
IGR_175_(TcII-like)          ------------------------------------------------------------
IGR_175_(TcIII-like)         ------------------------------------------------------------
IGR_156_(TcII-like)          -CTCTGCCTAT-------------------------------------------------
IGR_156_(TcIII-like)         -CTCTGCCTAT-------------------------------------------------
IGR_189_(TcII-like)          TTTTTTCTTTT-------------------------------------------------
IGR_189_(TcIII-like)         -----GCTTTT-------------------------------------------------
IGR_189_(TcI_SylvioX10)      GTCTTTTTTTT-------------------------------------------------
                                                                                         

IGR_176_(TcII-like)          ------------------------------------------------------------
IGR_176_(TcI_JRcl4)          ------------------------------------------------------------
IGR_176_(TcIII-like)         ------------------------------------------------------------
IGR_149_(TcI_JRcl4)          GACTTGGGGAACATCATTTTTTACATGCGAGATACTTGCATCCATGGCTGCTTGCATCTT
IGR_149_(TcII-like)          ------------------------------------------------------------
IGR_149_(TcIII-like)         GACTTGTGGCAACATTATTTTTCCCTACAACATACGTGCATCCCTGGCTGTTTGCATCTA
IGR_175_(TcII-like)          ------------------------------------------------------------
IGR_175_(TcIII-like)         ------------------------------------------------------------
IGR_156_(TcII-like)          ------------------------------------------------------------
IGR_156_(TcIII-like)         ------------------------------------------------------------
IGR_189_(TcII-like)          ------------------------------------------------------------
IGR_189_(TcIII-like)         ------------------------------------------------------------
IGR_189_(TcI_SylvioX10)      ------------------------------------------------------------
                                                                                         

IGR_176_(TcII-like)          ----------------------------------------------------------CT
IGR_176_(TcI_JRcl4)          ----------------------------------------------------------CT
IGR_176_(TcIII-like)         ----------------------------------------------------------CT
IGR_149_(TcI_JRcl4)          --------------------------------------TTTTTATCTCTCCCCCCCCCTG
IGR_149_(TcII-like)          --------------------------------------TCTTTATATATCTTTATATCTA
IGR_149_(TcIII-like)         TTTATATCTCTCTCTCTCTCTCTCTCTCTCTCTCTCTCTCTCTCTCTCTCCCCCTATCTA
IGR_175_(TcII-like)          ------------------------------------------------------------
IGR_175_(TcIII-like)         ------------------------------------------------------------
IGR_156_(TcII-like)          ------------------------------------------------------------
IGR_156_(TcIII-like)         ------------------------------------------------------------
IGR_189_(TcII-like)          ------------------------------------------------------------
IGR_189_(TcIII-like)         ----------------------------------------------------------TA
IGR_189_(TcI_SylvioX10)      ----------------------------------------------------------TT
                                                                                         

IGR_176_(TcII-like)          GTTATTTATTTAT-----------------------------------------------
IGR_176_(TcI_JRcl4)          GTTATTTATTTAT-----------------------------------------------
IGR_176_(TcIII-like)         GTTATTTATTTAT-----------------------------------------------
IGR_149_(TcI_JRcl4)          TTTATTTATTTAT-----------------------------------------------
IGR_149_(TcII-like)          TTTATTTATTTAT-----------------------------------------------
IGR_149_(TcIII-like)         TTTATTTATTTATTTATTGGTGTGCTTGTATGTTTGTATACATCTGTTTTTATTTTGGTT
IGR_175_(TcII-like)          ------------------------------------------------------------
IGR_175_(TcIII-like)         ------------------------------------------------------------
IGR_156_(TcII-like)          ------------------------------------------------------------
IGR_156_(TcIII-like)         ------------------------------------------------------------
IGR_189_(TcII-like)          ----TTTATTAGA-----------------------------------------------
IGR_189_(TcIII-like)         TTTATTTATTTGA-----------------------------------------------
IGR_189_(TcI_SylvioX10)      TAAATTTATTAGA-----------------------------------------------
                                                                                         

IGR_176_(TcII-like)          ------------------------------------------------------------
IGR_176_(TcI_JRcl4)          ------------------------------------------------------------
IGR_176_(TcIII-like)         ------------------------------------------------------------
IGR_149_(TcI_JRcl4)          -----------------------------------TAGGGTTGGGGTGCTTGTAAGTTTG
IGR_149_(TcII-like)          --------------------------------TAGTTGTATTTGTGTGCCTTTGCGTACG
IGR_149_(TcIII-like)         TTTCTTTTCTCTCTGTTCTTTATATAAATATATATTTATATTTGTGTGCCTTTGCGTACG
IGR_175_(TcII-like)          ------------------------------------------------------------
IGR_175_(TcIII-like)         ------------------------------------------------------------
IGR_156_(TcII-like)          ------------------------------------------------------------
IGR_156_(TcIII-like)         ------------------------------------------------------------
IGR_189_(TcII-like)          -------------------------------------GGACAGCTGCGCAAGCTGTAACA
IGR_189_(TcIII-like)         -------------------------------------GGAAAGCTGCGCAAGCTGTAACA
IGR_189_(TcI_SylvioX10)      -------------------------------------GGAAAGCTGCGCAAGCTGTAACA
                                                                                         

IGR_176_(TcII-like)          -----------TTATTTTTTCTTT------------------------------------
IGR_176_(TcI_JRcl4)          -----------TTTTCTTTTTCTT------------------------------------
IGR_176_(TcIII-like)         -----------TTATTTTTTCTTT------------------------------------
IGR_149_(TcI_JRcl4)          TATACATCTGTTTTTTTGTTTTTT------------------------------------
IGR_149_(TcII-like)          CATAACATATTTTTTTTTTTTTTTACATGGACTTTTTTGTGTGTGTAATTTTTGTTGTAT
IGR_149_(TcIII-like)         CATAACAAAATTTTTTTTTTTTTTCT----TCTTTTACATGTAATTTTTGTGTGTGTTGT
IGR_175_(TcII-like)          ------------------------------------------------------------
IGR_175_(TcIII-like)         ------------------------------------------------------------
IGR_156_(TcII-like)          --------------TTGTTTTTTT------------------------------------
IGR_156_(TcIII-like)         -----------TTCTCTTTGTTTT------------------------------------
IGR_189_(TcII-like)          AATAATAAAAAGAGTTTTTTCCTC------------------------------------
IGR_189_(TcIII-like)         AATAAAAAAAAGAGTTTTTTCTTC------------------------------------
IGR_189_(TcI_SylvioX10)      AATAAAAAAAAGTGTTTTTTCTTC------------------------------------
                                                                                         

IGR_176_(TcII-like)          ------------------------------------TTCTTTTTCTTTGTGTGTGTGTGT
IGR_176_(TcI_JRcl4)          ---------------------------------------------------TGTGTGTGT
IGR_176_(TcIII-like)         -------------------------------------------TTTCTTTTTGTGTGTGT
IGR_149_(TcI_JRcl4)          ---------------------------------------GTTTTGCGTGTGTGTGTGTGT
IGR_149_(TcII-like)          TTTATTAGGAAAAGAAAAGAAAAAAGAAGTTTTTTTGTGTGTTTGTGTGTTTGTGTGTTT
IGR_149_(TcIII-like)         ATTTTATTAGGAAAAAAGAGAAGAAAAAAAAGAAGTTTTTGTTTGTTTTTTTGTTTGTTT
IGR_175_(TcII-like)          ------------------------------------------------------------
IGR_175_(TcIII-like)         ------------------------------------------------------------
IGR_156_(TcII-like)          -------------------------------------------GGTGGAAGTGTGTGCGT
IGR_156_(TcIII-like)         -----------------------------------------TTTGTGGAACTGTGTGCGT
IGR_189_(TcII-like)          -------------------------AAAGGTGTCATGCGTGCCTACAGGCATGCGTGCAG
IGR_189_(TcIII-like)         -------------------------AACGGTGTCATGCGCGTCTACAGAAATGCGTGCAG
IGR_189_(TcI_SylvioX10)      -------------------------AACGGTGTCATGCGCGTCTACAGACATGCGTGCAG
                                                                                         

IGR_176_(TcII-like)          GTGTGTGTGTAGCACCAACGTGTTGCTGCTGCTGCTGCTGCTGTTTTGTACACGCCGTCA
IGR_176_(TcI_JRcl4)          GTGTGTGTGTAGCACCAACGTGT---------TGCTGCTGCTGTTTTGTACACGCCGTCA
IGR_176_(TcIII-like)         GTGTGCGTGTAGCACCAACGTGT---------TGCTGCTGCTGTTTTGTACACGCCGTCA
IGR_149_(TcI_JRcl4)          GTGTGTGTGTGGGATGCGGGAAT-------------------------------------
IGR_149_(TcII-like)          GTGTACGTGTGGGATGCGGGAAT-------------------GAAATAAAAAAACAATGA
IGR_149_(TcIII-like)         GTTTGTGTGTGGGGTGCGGGAAT-------------------GAAAAGAAAAAAGAATGG
IGR_175_(TcII-like)          ------------------------------------------------------------
IGR_175_(TcIII-like)         ------------------------------------------------------------
IGR_156_(TcII-like)          GTGCGTGTATTTCTGAGGGTCGT-------------------------------------
IGR_156_(TcIII-like)         GTGCGCGTATTTCTGAGGGTCGT-------------------------------------
IGR_189_(TcII-like)          GTTTTTGCGCC-CCCTCTCCCGC-------------------GAGCTGGGC-CGGCATAA
IGR_189_(TcIII-like)         GTTTTTGCGCCCCCCTCTCCCGC-------------------GAGCTGGGCCAGGCATAA
IGR_189_(TcI_SylvioX10)      GTTTTTGCGCCCCCCTCTCCCGC-------------------GAGCTGGGC-CGGCATAA
                                                                                         

IGR_176_(TcII-like)          GACGCACGCGCACACGCAGGAAGAAGTACGGAGACGGCGGCAGGGACGACAAGGGAGAAG
IGR_176_(TcI_JRcl4)          GACGCACGCACACACGCAGGGAGAAGTAAGGAGACGGCGGCAGGGACGACAAGGGAGAAG
IGR_176_(TcIII-like)         GACGCACGCACACACGCAGGGAGAAGTAAGGAGACGGCGGCAGGGACGACAAGAGAGAAG
IGR_149_(TcI_JRcl4)          ----------------GAAAGACAGAGGGAGAGGGAGAGAGGGAGGGAGCAATGGCTCAT
IGR_149_(TcII-like)          GA--------------AAGAGAGGGAAAGAGAGGGAGGGAGGGAGGGAGCAATGGCTCAC
IGR_149_(TcIII-like)         AAGAGAGAGAGAGGGAGGGAGGGAGGGAGGGAGGGAGGGAGGGAGGGAGCAATGGCTCAT
IGR_175_(TcII-like)          ------------------------------------------------------------
IGR_175_(TcIII-like)         ------------------------------------------------------------
IGR_156_(TcII-like)          ------------------------------------------------------------
IGR_156_(TcIII-like)         ------------------------------------------------------------
IGR_189_(TcII-like)          ATCCTGGCGCCC------------------GAGAGAGTGCAGACGGATGCGAGGACGCCT
IGR_189_(TcIII-like)         ATCCTGGCGTCC------------------GCGAGAGTGCAGACGGATACGAGGATGCCT
IGR_189_(TcI_SylvioX10)      ATCCTGGCGTCC------------------GCGAGAGTGCAGACGGATGCGAGGATGCCT
                                                                                         

IGR_176_(TcII-like)          GAGGAGGCATAAAAAAGG-GGGCCTGCCCGGAGTGCAGGGTGAGGGTGGGGCTCGTGGGT
IGR_176_(TcI_JRcl4)          GAGGAGGCATAAAAAAAGGGGGCCTGCCCGGAGTGCAGGGTGAGGGTGGGGCTGGTGGGT
IGR_176_(TcIII-like)         GAGGAGGCATAAAAAA-GTGGGCCTGCCCGGAGTGCAGGGTGGGGCTG---------GTG
IGR_149_(TcI_JRcl4)          GATTACGTCTTTACACCG-AACGCCGGTCAATGAGTTGTTTTATTATATAAATCT-----
IGR_149_(TcII-like)          GATTACTTCTTTACACCG-AACACCGGTAAATGAGATGTTTTATCATA------------
IGR_149_(TcIII-like)         GATTACGTCTTTACACCG-AACACCGGTAAATGAGATGTTTTATTATATCTATCTCTATC
IGR_175_(TcII-like)          ------------------------------------------------------------
IGR_175_(TcIII-like)         ------------------------------------------------------------
IGR_156_(TcII-like)          ------------------------------------------------------------
IGR_156_(TcIII-like)         ------------------------------------------------------------
IGR_189_(TcII-like)          TATTGTTCCCATAAGGTGCGGCGCCGTTAAATGAG-------------------------
IGR_189_(TcIII-like)         TAGTGTTCCCATAAGGTGCGGCGCCGTTAAATGAG-------------------------
IGR_189_(TcI_SylvioX10)      TACTGTACCCATAAGGTGCGTCGCCGTTAAATGAG-------------------------
                                                                                         

IGR_176_(TcII-like)          GGTGGCGGTGGTGGTGGGGTAGGGCGCATCAAAGGAGTGC--------------------
IGR_176_(TcI_JRcl4)          GGTGGCGGTGGTGGTGTA---GGGCGCATCAAAGGAGTGC--------------------
IGR_176_(TcIII-like)         GGTGGTGGCGGTGGTGGGGTAGGGCGCATCAAAGGAGTGC--------------------
IGR_149_(TcI_JRcl4)          ------------AATACGCATGCATGCATGTAATATGTACGGTGGAGTCATGATGTTGTT
IGR_149_(TcII-like)          ------------CATGTGCATACATGC-------ATGTACGATGGAGCCATGTTGTTGTT
IGR_149_(TcIII-like)         TCTATATATCTCTATATGCATGCGTGC-------ATGTACGATGGAGTCATGTTGTTGTT
IGR_175_(TcII-like)          ------------------------------------------------------------
IGR_175_(TcIII-like)         ------------------------------------------------------------
IGR_156_(TcII-like)          ----------------------------------------------------TCTTTCTG
IGR_156_(TcIII-like)         ----------------------------------------------------TCTTTCTT
IGR_189_(TcII-like)          ------------GGTTTGCCTGCTTAC-----TGTTGCGCCCT---------TTTTTTTT
IGR_189_(TcIII-like)         ------------GGTTCGCCTGCTTAC--------TGTTGCACCCTGTTTTTTTTCTTTT
IGR_189_(TcI_SylvioX10)      ------------GGTTCGCCTGCTTAC-----TGTTGCACCCTGTTTTTTTTTTTCCTTT
                                                                                         

IGR_176_(TcII-like)          ---GCCGACAAAAGAGAGAGAGAGACAG-----------------------GGGGAGGGG
IGR_176_(TcI_JRcl4)          ---GCCGACAAAAGAGAGAGGGAGAGGGAGAAAGGGGGGAGGGGGGAGGGGGGGGGGCGG
IGR_176_(TcIII-like)         ---ACCGACAAAAGAGAGAGAGGGAGACAGGGGGAGGGGGA----------GGGGGGGGC
IGR_149_(TcI_JRcl4)          TTTGTTTAAAACAAACAAACAAACAAAAAAAAGGATGATGATGATGATGATGATGATGAG
IGR_149_(TcII-like)          GTTGTTTTAAAAAAAGAAAAGAAAAAAAAAAAG------------------GAGGAGGAG
IGR_149_(TcIII-like)         TTCGTTTAAAAAAACAAAAATAGGAGGAGGAG-------------------GAGGAGGAG
IGR_175_(TcII-like)          ------------------------------------------------------------
IGR_175_(TcIII-like)         ------------------------------------------------------------
IGR_156_(TcII-like)          TCTGTTGAGG--------------------------------------------------
IGR_156_(TcIII-like)         TCTGTTGAGG--------------------------------------------------
IGR_189_(TcII-like)          TTTGCCGCCA--------------------------------------------------
IGR_189_(TcIII-like)         TTTGCCCCCA--------------------------------------------------
IGR_189_(TcI_SylvioX10)      TTTGCCCCCA--------------------------------------------------
                                                                                         

IGR_176_(TcII-like)          CGGGGGAAAGAAAAAAGAAAGGAACATAAAAACAACAAGCACGAAGAGAGGGAGGAAATA
IGR_176_(TcI_JRcl4)          GGGGAAATAAAAAAAAGAAAGGAACATAAAAACAACAAGCACGAAGAGAGGGAGGAAATA
IGR_176_(TcIII-like)         GGGGGGAAAGAAAAAAGAAAGGAACATAAAAACAACAAGCACGAAGAGAGGGAGGAAATA
IGR_149_(TcI_JRcl4)          GAGGAGGAGGG---------GGGGCTTAACTGTAATATTTTGTATTGAAAAGAGGCAATG
IGR_149_(TcII-like)          GAGGAGGAGGA---------GGGGCTTTCCTGTAATATTTTGCATTGAAAAGAGGC-ATG
IGR_149_(TcIII-like)         GAGGAGGAGGAG--------GGGGCTTTACTGTAATATTTTGTATTGAAAAGAGGC-ATG
IGR_175_(TcII-like)          ------------------------------------------------------------
IGR_175_(TcIII-like)         ------------------------------------------------------------
IGR_156_(TcII-like)          --------------------GGTGCT---------------------------GGCTATA
IGR_156_(TcIII-like)         --------------------GGTGCT---------------------------GGCTATA
IGR_189_(TcII-like)          --------------------AGTGCCCGCTGCCAATTGTCCTGTTTGACGTGAGGG-GTT
IGR_189_(TcIII-like)         --------------------AGTGCCCGCTGCCAATTTTCCTGTTTGACGTGAGGG-GTT
IGR_189_(TcI_SylvioX10)      --------------------AGTGCCCGCTGCCAATTTTCCTGCTTGACGTGAGGG-GTT
                                                                                         

IGR_176_(TcII-like)          AAAAGGCTTTCAGG---GGACTGACAGACACAAGAAGAGAAATATATAAATATATAC---
IGR_176_(TcI_JRcl4)          AAAAGGCTTTCAGGGGAGGACTGAAAGACACAAGAAGAGAAAAAAATATATA--------
IGR_176_(TcIII-like)         AAAAGGCTTTCAGG---GGACTGAAAGACACAAGAAGAGAAATATATATATATATATATA
IGR_149_(TcI_JRcl4)          TCGATGCGGGCAAAAATAATATT-----TAAAAAAGTCAATGGCTATGTATGTACGCATG
IGR_149_(TcII-like)          TTGATGCGGGGAAACATAATATT-------TAAAAGTAAATGGCTATGTATGTACGCATG
IGR_149_(TcIII-like)         TTGATGCGGGCAAGTATAATATTAAAAAAAAAAAAGTAAATGGCTATGTATGTACGCATG
IGR_175_(TcII-like)          ------------------------------------------------------------
IGR_175_(TcIII-like)         ------------------------------------------------------------
IGR_156_(TcII-like)          GAGCTGCC----------------------------------------------------
IGR_156_(TcIII-like)         GAACTGCC----------------------------------------------------
IGR_189_(TcII-like)          GGGACGCTGTGAAAAACGAAACGGCGGAACACGGGATACGCGCAATTGCGTCAAC-CACG
IGR_189_(TcIII-like)         GGGACGCTGTGAAAAGCGAAACGGCGGAACACGGGATACGCGCAATTGCGTCAAC-CACG
IGR_189_(TcI_SylvioX10)      GGGACGCTGTGAAAAGCGAAACGGCGGAACACGGGATACGCGCAATTGCGTCAAC-CACG
                                                                                         

IGR_176_(TcII-like)          ------------------------------------------------------------
IGR_176_(TcI_JRcl4)          ------------------------------------------------------------
IGR_176_(TcIII-like)         TCCATAC-----------------------------------------------------
IGR_149_(TcI_JRcl4)          TGTGTAAACAAGAAGATA------------------------------------CCTCTA
IGR_149_(TcII-like)          TGTATATATATTATATTATATACAAGGAGACATGTATA------CATATGTATATACATG
IGR_149_(TcIII-like)         TGTATATATATATATAGAGACAAGGAGACATGCCCCTATATACCTCTATATACCTCTATT
IGR_175_(TcII-like)          ------------------------------------------------------------
IGR_175_(TcIII-like)         ------------------------------------------------------------
IGR_156_(TcII-like)          ------------------------------------------------------------
IGR_156_(TcIII-like)         ------------------------------------------------------------
IGR_189_(TcII-like)          TCTGTGT-------------------------------------TTTTTCTTCCCCTCTT
IGR_189_(TcIII-like)         TCTGTGT-------------------------------------TTTTTCTTCCCCTCTT
IGR_189_(TcI_SylvioX10)      TCTGTGT-------------------------------------TTTTTATTCCCCTCTT
                                                                                         

IGR_176_(TcII-like)          ----------CCCACCCCAGGCCAAGTGTATAGTATTGCACGTGTACATATTAATATTAA
IGR_176_(TcI_JRcl4)          ------------------------------------------------------------
IGR_176_(TcIII-like)         ----------CCCACCCCAGGCCAAGTGTATAGTATTGCACGTGTACATATTAATATTAA
IGR_149_(TcI_JRcl4)          TATCTGCATGCACGCAGGCAGAGAGGGGGAGAATGAGAAGGACTGACAGACGGAGATGTG
IGR_149_(TcII-like)          TACATGCATGCACACAGACAGAGAGGAGGAGAATGAGAAGGACTGACAGACGGAGATGTG
IGR_149_(TcIII-like)         GATATGCGTGCACGCAGGCAGAAAGGAGGAGAATGAGAAGGACTGACAGACGGAGATGTG
IGR_175_(TcII-like)          ------------------------------------------------------------
IGR_175_(TcIII-like)         ------------------------------------------------------------
IGR_156_(TcII-like)          ------------------------------------------------------------
IGR_156_(TcIII-like)         ------------------------------------------------------------
IGR_189_(TcII-like)          TTTCTGTTACCTTGCGGCGGCCCAGAGTCGTAACAGCATGAGGGGAGAACAACACATTCT
IGR_189_(TcIII-like)         TTTCTGTTACCTTGCGGCGGCCCAGAGTCGTAACAGCATGAGGGGAGAACAACACATTCT
IGR_189_(TcI_SylvioX10)      TTTCTGTTACCTTGCGGCGGCCCAGAGTCGTAACAGCATGAGGGGAGAACAACACATTCT
                                                                                         

IGR_176_(TcII-like)          TATATTAATATATATATAGAACCC------------------------------------
IGR_176_(TcI_JRcl4)          --TTTATATAAATATATAGAACCC------------------------------------
IGR_176_(TcIII-like)         --TATATATATATATATAGAACCC------------------------------------
IGR_149_(TcI_JRcl4)          CGTGTGTGTATTTATGTATGTTTTGGGGGCAAATAGGGACGTTGGGTGAAGGGAGGAAGG
IGR_149_(TcII-like)          CGTGTGTGTATTTATGTATGTTTG-----------GGGCAATAGGGACGTTGGGTGAAGG
IGR_149_(TcIII-like)         CGTGTGTGTATTTATGTATGTTTTGGGG--CAAATAGGGACGTTGGGTGAAGGGGAAAAA
IGR_175_(TcII-like)          ------------------------------------------------------------
IGR_175_(TcIII-like)         ------------------------------------------------------------
IGR_156_(TcII-like)          ------------------------------------------------------------
IGR_156_(TcIII-like)         ------------------------------------------------------------
IGR_189_(TcII-like)          C-TTTTTATTTTTGTATAATATTT------------------------------------
IGR_189_(TcIII-like)         C-TTTTTATTTTTGTATAATATTT------------------------------------
IGR_189_(TcI_SylvioX10)      C-TTTTTATTTTTTTATAATATTT------------------------------------
                                                                                         

IGR_176_(TcII-like)          -----------------------------------------------AAAGGAAAAGAAA
IGR_176_(TcI_JRcl4)          ----------------------------------------------AAAAGGAGAAGAAA
IGR_176_(TcIII-like)         ----------------------------------------------AAAAGGAAAAGAAA
IGR_149_(TcI_JRcl4)          GGGGGGGGGGAAATGAATGAAAGAAAGGAAACAGTAAGCTGTTTATTAAGAGGAAGGAAT
IGR_149_(TcII-like)          AAAAGGAAGGAAAAAAGAGGGAAAAAGAAAACAGTAAGTTGTTTATTAAAAGGAAGGAAT
IGR_149_(TcIII-like)         AAAAAAAAAAAAATGAAAGAATGGAAGAAAACAGTAAGTTGTTTATTAAAAGGAAGGAAT
IGR_175_(TcII-like)          ------------------------------------------------------------
IGR_175_(TcIII-like)         ------------------------------------------------------------
IGR_156_(TcII-like)          ------------------------------------------------------------
IGR_156_(TcIII-like)         ------------------------------------------------------------
IGR_189_(TcII-like)          ------------------------------------------------------------
IGR_189_(TcIII-like)         ------------------------------------------------------------
IGR_189_(TcI_SylvioX10)      ------------------------------------------------------------
                                                                                         

IGR_176_(TcII-like)          TAAAGACACACGCATATAAACAC-------------------------------------
IGR_176_(TcI_JRcl4)          TAAAGACACACGCATATACACAC-------------------------------------
IGR_176_(TcIII-like)         TAAAGACACACGCATATACACAC-------------------------------------
IGR_149_(TcI_JRcl4)          GGAATATCAATACATGTGTGCATGTGCGTGTCTATGGAGGGGAGTAAAGAGTCCAGAGAG
IGR_149_(TcII-like)          GGAATATTAATACATGTGTGCATGTGTGTGTCTATGGAGGGGAGTAAACAGTCCAGAGAG
IGR_149_(TcIII-like)         GGAATATTAATACATGTGTGCATGTGTGTGTCTGTGGAGGGGAGTAAAGAGTCCAGAGAG
IGR_175_(TcII-like)          ------------------------------------------------------------
IGR_175_(TcIII-like)         ------------------------------------------------------------
IGR_156_(TcII-like)          ------TACATACGTACGCACACG------------------------------------
IGR_156_(TcIII-like)         ------TAAATACGTACGCACACG------------------------------------
IGR_189_(TcII-like)          ---GCATCTACCTGTGTGCGCATGGTGTTTTTT---------------------------
IGR_189_(TcIII-like)         ---GAATCTACCTGTGTGTGCATGGTGTTTTTT---------------------------
IGR_189_(TcI_SylvioX10)      ---GCATCTACCCGTGTGTGCATGTTTTTTTTT---------------------------
                                                                                         

IGR_176_(TcII-like)          -----------------------------------------------------------A
IGR_176_(TcI_JRcl4)          -----------------------------------------------------------A
IGR_176_(TcIII-like)         ------------------------------------------------------------
IGR_149_(TcI_JRcl4)          GGAGAGTGAGTGAGTGGAAAAGGAGAAGGAGAAGA------------------------A
IGR_149_(TcII-like)          TAGAGAGAGTGGAAAAAGAAGAA------------------------------------A
IGR_149_(TcIII-like)         AGAGAGAGAGAGAGAGAGAGAGAGAGAGAGAGAGAGAGAGAGTGGTAAAGAAGAAGAAGA
IGR_175_(TcII-like)          ------------------------------------------------------------
IGR_175_(TcIII-like)         ------------------------------------------------------------
IGR_156_(TcII-like)          ------------------------------------------------------------
IGR_156_(TcIII-like)         ------------------------------------------------------------
IGR_189_(TcII-like)          ------------------------------------------------------------
IGR_189_(TcIII-like)         ------------------------------------------------------------
IGR_189_(TcI_SylvioX10)      ------------------------------------------------------------
                                                                                         

IGR_176_(TcII-like)          AAGAAAAAAAGGTATAACACATCAACACCAAAATCATCAACACCAAAA------------
IGR_176_(TcI_JRcl4)          AAGGAAAAAAAGCATAAAACATCAAAAACA------------------------------
IGR_176_(TcIII-like)         -AAAGAAAAAAGTATAAAACATCAA-----------------------------------
IGR_149_(TcI_JRcl4)          AAAAGATAAGTGTTAAAAATATTAAATGTGGAGAGGAGGCAGACGTTAAAACAAAAGGGG
IGR_149_(TcII-like)          AAAAAAGATAAGTGTTAAATATTAAATTTGGAGAGGAGACAAACGTTAAAACAAAAGGGG
IGR_149_(TcIII-like)         AAAAAAGATAAGTGTTAAATATTAAATGTGGAGAGGAGGCAAACGTTAAAACAAAAGGGG
IGR_175_(TcII-like)          ------------------------------------------------------------
IGR_175_(TcIII-like)         ------------------------------------------------------------
IGR_156_(TcII-like)          ------------------------------------------------------------
IGR_156_(TcIII-like)         ------------------------------------------------------------
IGR_189_(TcII-like)          -----------------------------------------------------------T
IGR_189_(TcIII-like)         ------------------------------------------------------------
IGR_189_(TcI_SylvioX10)      ------------------------------------------------------------
                                                                                         

IGR_176_(TcII-like)          ----------------------------------------------------TCATCATC
IGR_176_(TcI_JRcl4)          -------------------------------------------------TCATCATCATC
IGR_176_(TcIII-like)         -----------------------------------------------------CATCAAA
IGR_149_(TcI_JRcl4)          TGGCGTGCCTCTCTCTCTCTCTCTCTCTCTGTG-------GGAGGGGATGTCACCTTCCA
IGR_149_(TcII-like)          TGGCGTGTCTCTCT----------------GTGGGAGGGGGGAGGGGATGTCACCTTCCA
IGR_149_(TcIII-like)         TGGCGTGCCTCTCTCTCTCTCTCTCTCTCTGTGGGAGGGGGGAGGGGATGTCACCTTCCA
IGR_175_(TcII-like)          ------------------------------------------------------------
IGR_175_(TcIII-like)         ------------------------------------------------------------
IGR_156_(TcII-like)          ------------------------------------------------------------
IGR_156_(TcIII-like)         ------------------------------------------------------------
IGR_189_(TcII-like)          TTTCTTTTTTTTTTTTCTCCCCATGCATACGTGTTTATGTCTATAT-ATTTTTCCTTTAG
IGR_189_(TcIII-like)         TTTTCTTTTTTTTTCTCTCCCCATGCATACGGGTTTATATATATATATTTTTTTCTTCAG
IGR_189_(TcI_SylvioX10)      -----TTTTTGTTTCTCTCCCCATGCATACGTGTTTATATCTATAT-TTTTTTTCTTCAG
                                                                                         

IGR_176_(TcII-like)          ATCAACAACAACAACAACAAA--------AGGGAAGTAATAACGGA--------------
IGR_176_(TcI_JRcl4)          ATCATCAACAACAACAACAAC--------AGGGAAGTAATAACGGC--------------
IGR_176_(TcIII-like)         ATCATCATCAACAACAACAAA--------AAGGAAGTAATAACGGC--------------
IGR_149_(TcI_JRcl4)          CGCATCC-------CGACGGATTTTGTTTTTGGAAGCGGAGATGACTTTTTCCCCCCGCG
IGR_149_(TcII-like)          CGCATCC-------CGACGGTTTTTGTTTTTGGAAGCGGAGATGACTTTTTCTCCCCGCG
IGR_149_(TcIII-like)         CGCATCC-------CGACGGATTTTGTTTTTGGAAGCGGAGATGACTTTTTCTCCCCGCG
IGR_175_(TcII-like)          ------------------------------------------------------------
IGR_175_(TcIII-like)         ------------------------------------------------------------
IGR_156_(TcII-like)          ------------------------------------------------------------
IGR_156_(TcIII-like)         ------------------------------------------------------------
IGR_189_(TcII-like)          TCTGTCCACATGAACGGCGCATCGCGCCATTGGACGCTGTTGTGCCACGTTCT-------
IGR_189_(TcIII-like)         TCTGTCCAAATGAACGGCGCATCGCGCCACTGGACGCTGTTGTGCCACGTTCTTTT----
IGR_189_(TcI_SylvioX10)      TCTGTCCACATGAACGGCGCATCGCGCCACTGGACGCTGTTGTGCCACGTTCT-------
                                                                                         

IGR_176_(TcII-like)          --AAAAGTAGTCAATTGCATTGTTTTTGAGCGATTTGCATTTTAGTGTTTGTCTTTTTGC
IGR_176_(TcI_JRcl4)          --AAAAGTAGTCAATTGCATTGTTTTTGAGCGATTTACACCTTAGTGTCTGTCTTTTTGC
IGR_176_(TcIII-like)         --AAAAGTAGTCAATTGCATTGTTTTTGAGCGATTTACATCTTAGTGTCTGTCTTTTTGC
IGR_149_(TcI_JRcl4)          TGAAAATTAACTTTTTTCTTTATTTTT---TTTTTTGTGTGTGCGCTGTTGTTTTATCCA
IGR_149_(TcII-like)          TGAAAATAATTTTTTTTCTTTTTTTTT-----TCTTTTTTGTGTGCTGTTGTTTTATCCA
IGR_149_(TcIII-like)         TTAAAATAACTTTTTTTTTTTTTTTTTTTTGTGTGTGTGTGTCTGCTGTTGTTTTATCCA
IGR_175_(TcII-like)          ------------------------------------------------------------
IGR_175_(TcIII-like)         ------------------------------------------------------------
IGR_156_(TcII-like)          ------------------------------------------------TTGACATTACTG
IGR_156_(TcIII-like)         ------------------------------------------------TTGACATTACTG
IGR_189_(TcII-like)          ----------TTTTTTCTTTTCTTTTTGCTGTTGTTGTTGCCTCTTATTTCGTGCGATTT
IGR_189_(TcIII-like)         ------TTTCTTTTTTCTTTTCTTTTTGTTGTTATTGTTGCCTCTTATTTATTGCGATTT
IGR_189_(TcI_SylvioX10)      ----------TTTTTTCGTTTCTTTTTGCTGTTGTTGTTGCCTCTTATTTGGTGCGATTT
                                                                                         

IGR_176_(TcII-like)          GAGTGAGTTTGGGTCTATTTTT--------------------------------------
IGR_176_(TcI_JRcl4)          GAGTGAGGTTGGGTCTATTTTT--------------------------------------
IGR_176_(TcIII-like)         GAGTGAGGTTGGGTCTATTTTT--------------------------------------
IGR_149_(TcI_JRcl4)          AACACTAAGAGGGAAT--TTAAAACCGCAGTTAAAAGGGAGAGAAGGAAGACAAACAAAC
IGR_149_(TcII-like)          AGCACCGGGAGGGAAT--TTAGGACCGCAGTTAAAAGGGAGAGAAGGAAGACAAACAAAC
IGR_149_(TcIII-like)         AGCACCGGGAGGGAAT--TTAAAACCGCAGTTAAAAGGGAGAGAAGGAAGACAAACAAAA
IGR_175_(TcII-like)          ------------------------------------------------------------
IGR_175_(TcIII-like)         ------------------------------------------------------------
IGR_156_(TcII-like)          ATAGTCGGGTGGGG----------------------------------------------
IGR_156_(TcIII-like)         ATAGTCGGGTGGGG----------------------------------------------
IGR_189_(TcII-like)          GGTGCTGTTTGGGTGTAGTGAGGGGAAAAGAGG-AAGGGGGTGAGAGCGTGCGAGTGAAT
IGR_189_(TcIII-like)         GGTGCTGTTTGGGTGTAGTGAGGGGAAAAGAGG-AGGAGGGTGAGAGCGTGTGAGTGAAT
IGR_189_(TcI_SylvioX10)      GGTGCTGTTTGGGTGTAGTGAGGGGAAAAGGGGAAGGGGGGTGAGAGCGTGTGAGTGAAT
                                                                                         

IGR_176_(TcII-like)          ----------------------------------------------------
IGR_176_(TcI_JRcl4)          ----------------------------------------------------
IGR_176_(TcIII-like)         ----------------------------------------------------
IGR_149_(TcI_JRcl4)          --------------AACAAGAACAGCGAGGCAAATAAA--------------
IGR_149_(TcII-like)          AAACAAGAAAAAACAACAACAACAACGAGGCAAATAAA--------------
IGR_149_(TcIII-like)         -----------------AACAACAACGAGGCAAATAAA--------------
IGR_175_(TcII-like)          ----------------------------------------------------
IGR_175_(TcIII-like)         ----------------------------------------------------
IGR_156_(TcII-like)          ----------------------------------------------------
IGR_156_(TcIII-like)         ----------------------------------------------------
IGR_189_(TcII-like)          TGTGGGTGCTAACGCGTGGAATTTTAGAGAAGGAGAGGGTGTGTGTAGAAGG
IGR_189_(TcIII-like)         TGTGGGTGCTAACGCGTGGAATTTTAGAGAAGGAGAGGGTGTGCGTAGAAGG
IGR_189_(TcI_SylvioX10)      TGTGGGTACTAACGCGTGGAATTTTAGAGAAGGAGAGGGTGTGCGTAGAAGG
                                                                                 
