# Supplementary material for: A Genome-Wide Analysis of Genetic Diversity in Trypanosoma cruzi Intergenic Regions
Source: PLoS Negl Trop Dis. 2014 May 1;8(5):e2839. doi: 10.1371/journal.pntd.0002839 (PMC4006747; doi:10.1371/journal.pntd.0002839)
Supplement: Dataset S1 — Intergenic regions from unrelated loci that share blocks of significant sequence similarity. The file contains i) a spreadsheet summarizing listing the non-allelic, non-homologous IGR regions that share significant blocks of sequence similarity; ii) multiple sequence alignments where these unrelated IGRs were aligned to highlight the portion of the IGR that is shared; and iii) a figure in PDF format that shows the alignment in context. The alignments are provided in CLUSTAL format (.clw) and as colored renderings in PNG format, as produced by Jalview (purine/pyrimidine color scheme, only applied to regions of the alignment with 90% identity). The IGR IDs listed in each alignment correspond to those in Table S3. (ZIP) [file pntd.0002839.s010.zip › Dataset S1/alignments/motifs-only/Motif_18.clw]

CLUSTAL W (1.81) multiple sequence alignment

Non_Esm_like_IGR_7225/1-2650      AAAAAGTTGTGCCGACAGAAAATGTGAGTTGCTTGCAGGATGCACCACGGGGGGGCTTGT
Non_Esm_like_IGR_7224/1-1480      AAAAAGTTGTGCTGACAGAAAGTGTGAGTTGCTTGCAGGATGCACCACGGGGGGGCTTGT
                                  ************ ******** **************************************

Non_Esm_like_IGR_7225/1-2650      GCGTGAGAGGATGTGTGACATCACGCCACGGGGTTCCCTGTGCCCTCACTGGCGCGCACA
Non_Esm_like_IGR_7224/1-1480      GCGTGAGAGGATGTGTGACATCACGCCACGGGGTTCCCTGTGCCCTCACTGGCACGCACA
                                  ***************************************************** ******

Non_Esm_like_IGR_7225/1-2650      AGGGTGGGCCCTGTTTCTCCACAGGGCCTGCTTGGGCATACACCGCGTCCAAAGGGGGAG
Non_Esm_like_IGR_7224/1-1480      AGGGTGGGCCCTGTTTCTCCACAGGGCCTGCTTGGGCATACACCGCGTCCAAAGGGGAAG
                                  ********************************************************* **

Non_Esm_like_IGR_7225/1-2650      GGAGACATGTTGTCATGTTTTATTCTTCCCGCATTTCTCCTTTTTTTTCTTTTGTTTGT-
Non_Esm_like_IGR_7224/1-1480      GGAGGCATGTTGTCATGTTTTATTCTTCCCGCATTTCT--TTTTTTTTTTTTTGTTTGTT
                                  **** *********************************  ******** ********** 

Non_Esm_like_IGR_7225/1-2650      ------TTTGGACTCACGCACGACGGCCAATGCCATGGGCCGCATGAGCGGGAAGGGGCG
Non_Esm_like_IGR_7224/1-1480      TATTTGTTTGGACTCACGCACGACGGCCAATGCCATGGGCCGCATGAGCGGGAAGGGGCG
                                        ******************************************************

Non_Esm_like_IGR_7225/1-2650      CGTGAACCTCTAGAGAGAGAGAGGTGTGTGTGTGT-------TGCGGGTCTGGCACAACG
Non_Esm_like_IGR_7224/1-1480      CGTGAACCTCTACAGAGAGAGAGGTGTGTGTGTGTGTGTGTGGACGGGTCTGGCACAACG
                                  ************ **********************         ****************

Non_Esm_like_IGR_7225/1-2650      TTCGTCTTTTTTTCTTTTTT
Non_Esm_like_IGR_7224/1-1480      TTCGTCTTTTTTTTTTTCCT
                                  ************* ***  *
