# Supplementary material for: A Genome-Wide Analysis of Genetic Diversity in Trypanosoma cruzi Intergenic Regions
Source: PLoS Negl Trop Dis. 2014 May 1;8(5):e2839. doi: 10.1371/journal.pntd.0002839 (PMC4006747; doi:10.1371/journal.pntd.0002839)
Supplement: Dataset S1 — Intergenic regions from unrelated loci that share blocks of significant sequence similarity. The file contains i) a spreadsheet summarizing listing the non-allelic, non-homologous IGR regions that share significant blocks of sequence similarity; ii) multiple sequence alignments where these unrelated IGRs were aligned to highlight the portion of the IGR that is shared; and iii) a figure in PDF format that shows the alignment in context. The alignments are provided in CLUSTAL format (.clw) and as colored renderings in PNG format, as produced by Jalview (purine/pyrimidine color scheme, only applied to regions of the alignment with 90% identity). The IGR IDs listed in each alignment correspond to those in Table S3. (ZIP) [file pntd.0002839.s010.zip › Dataset S1/alignments/motifs-only/Motif_20.clw]

CLUSTAL W (1.81) multiple sequence alignment

Non_Esm_like_IGR_8880/1-1061      ACGAATTCATCATCTTCTGCCGTGATGAAGCAATGAGCCTCCGTGTCTGAAATTTTCATT
Sylvio_X10_IGR_8880/1-629         GCGGTTACATCCTGCTTTAGCGTGATGAAGCAATGAGCCTCCGTGTCTGAAATTTTCATT
Non_Esm_like_IGR_8881/1-635       GCGGTTACATCCTGCTTTAGCGTGATGAAGCAATGAGCCTCCGTTTCTGAAATTTTCATT
                                   **  * **** *  * *  ************************ ***************

Non_Esm_like_IGR_8880/1-1061      GCAGGCGATGAGCTTGACCGGAAACACAAATCACTCCACTCTGACAGCACACCCCACAAT
Sylvio_X10_IGR_8880/1-629         GCAGGCGATGAGATTGACCGGAAAAACAAATCACTCCACTCTGACGATACACCCCACACT
Non_Esm_like_IGR_8881/1-635       GCATGCGATGAGATTGACCGGAAACACAAATCACTCCACTCTGACAGCACACCCCACACT
                                  *** ******** *********** ********************   ********** *

Non_Esm_like_IGR_8880/1-1061      GATCCCTGGCAACTGCGTGTTTGCGGCAAGGTGTGATGAGACACAAATGGATCGCTGACA
Sylvio_X10_IGR_8880/1-629         GATCCCTGGCAACTGCGTGTTTGCGGCAAGGTGTGATGAGACACAAATGGATCGCTGACA
Non_Esm_like_IGR_8881/1-635       GCTCCCTGGCAACTGCGTGTTTGCGGCAAGGTGTGATGAGACACAAATGGATCGCTGACA
                                  * **********************************************************

Non_Esm_like_IGR_8880/1-1061      CTGAGCATTCCACTTGCATGAGAACACGTTTATTAAATTGACTCTCTGAAATGTACCCTC
Sylvio_X10_IGR_8880/1-629         CTGAGCATTCCACCTGCATGAGAACACGTTTGTTAAATTGACTCTCTGAAATGTACCCTC
Non_Esm_like_IGR_8881/1-635       CTGAGCATTCCACTTGCATGAGAACACGTTTATTAAATTGACTCTCTGAAATGTACCCTC
                                  ************* ***************** ****************************

Non_Esm_like_IGR_8880/1-1061      TCCTCCCTCCTTTTCCTCCCTACCTTTCTTTGCCACCAAACGGCATGCATTCATTCCCAT
Sylvio_X10_IGR_8880/1-629         TCCTCC--CCCTTTCCTCCCTGCCTTTCTTTGCCACCAAACGGCATGCATTCATTCCCAT
Non_Esm_like_IGR_8881/1-635       TCCTCCCTCCTTTTCCTCCCTACCTTTCTTTGCCACCAAACGGCGTGCATTCATTCCCAT
                                  ******  ** ********** ********************** ***************

Non_Esm_like_IGR_8880/1-1061      GCAATGATTACAAAAGCAATTCCATCATTATGCTGGCGAGAGGCGCT
Sylvio_X10_IGR_8880/1-629         GCAATGATTACAAAAGCAATTCCATCATTATGCTGGCGAGAGGCGCT
Non_Esm_like_IGR_8881/1-635       GCAATGATTACAAAAGCAATTCCATCATTATGCTGGCGAGAGGCGCT
                                  ***********************************************
