# Supplementary material for: A Genome-Wide Analysis of Genetic Diversity in Trypanosoma cruzi Intergenic Regions
Source: PLoS Negl Trop Dis. 2014 May 1;8(5):e2839. doi: 10.1371/journal.pntd.0002839 (PMC4006747; doi:10.1371/journal.pntd.0002839)
Supplement: Dataset S1 — Intergenic regions from unrelated loci that share blocks of significant sequence similarity. The file contains i) a spreadsheet summarizing listing the non-allelic, non-homologous IGR regions that share significant blocks of sequence similarity; ii) multiple sequence alignments where these unrelated IGRs were aligned to highlight the portion of the IGR that is shared; and iii) a figure in PDF format that shows the alignment in context. The alignments are provided in CLUSTAL format (.clw) and as colored renderings in PNG format, as produced by Jalview (purine/pyrimidine color scheme, only applied to regions of the alignment with 90% identity). The IGR IDs listed in each alignment correspond to those in Table S3. (ZIP) [file pntd.0002839.s010.zip › Dataset S1/alignments/motifs-only/Motif_12.clw]

CLUSTAL W (1.81) multiple sequence alignment

Non_Esm_like_IGR_3860/1-526      GCACTGCCCTTTGAAGGCTTGCTGGCCAGTTCGGCAATGGGTCGTTCAGTTCAGAAACAA
Esm_like_IGR_3859/1-3342         GCACTGCCCTTTGAAGGCTTGCTGGCCAGTTCGGCAATGGGTCGTTCAGTTCAGAAACAA
Esm_like_IGR_3860/1-527          GCACTGCCCTTTGAAGGCTTGCTGGCCAGTTCGGCAATGGGTCGTTCAGTTCAGAAACAA
Esmeraldo_IGR_3860/1-521         GCACTGCCCTTTGAAGGCTTGCTGGCCAGTTCGGCAATGGGTCGTTCAGTTCAGAAACAA
                                 ************************************************************

Non_Esm_like_IGR_3860/1-526      GCTCACTTTTAAGTACAACGCGTCTACGTTCCTGGGCGAGGGGATGTCTCTTCTCTGTTT
Esm_like_IGR_3859/1-3342         GCTCACTTTTAAGTACAACGCGTCTACGTTCCTGGGCAAGGGGATGTCTCTTCTCTGCTT
Esm_like_IGR_3860/1-527          GCTCACTTTTAAGTACAACGCGTCTACGTTCCTGGGCAAGGGGATGTCTCTTCTCTGC-T
Esmeraldo_IGR_3860/1-521         GCTCACTTTTAAGTACAACGCGTCTACGTTCCTGGGCAAGGGGATGTCTCTTCTCTGC-T
                                 ************************************* *******************  *

Non_Esm_like_IGR_3860/1-526      ACCCCTTGTGGGGGACAGGAAAAGAACTGACTGCCTCTTATTAAAAAAAAAAAAAAAAGG
Esm_like_IGR_3859/1-3342         ACCCATTGTAGGGGACAGGAAAAGAACTGACTGCCTCTTATTAAAAGAAAAAAGGAAAAA
Esm_like_IGR_3860/1-527          ACCCCTTGTAGGGGACAGGAAAAGAACTGACTGCCTCTTATTAAAAGAAAAAAGAAAA-A
Esmeraldo_IGR_3860/1-521         ACCCCTTGTAGGGGACAGGAAAAGAACTGACTGCCTCTTATTAAAAGAAAAAGGAAAA--
                                 **** **** ************************************ *****   ***  

Non_Esm_like_IGR_3860/1-526      AAAAAAAAAAGGGAAGGGTCGGGGAATGAAGGGAAATAAGTAAAATAATTAAATCAACAG
Esm_like_IGR_3859/1-3342         AAAGAAAAAAAGGAAGGATCGGGGAATGAAGGGAAATAAGTAAAATAATTAAATCAAAAA
Esm_like_IGR_3860/1-527          AAAAAAAAAAAGGAAGGATCGGGGAATGAAGGGAAATAAGTAAAATAATTAAATCAAAAA
Esmeraldo_IGR_3860/1-521         ----AAAAAAGGGAAGGATCGGGGAATGAAGGGAAATAAGTAAAATAATTAAATCAAAAA
                                     ****** ****** *************************************** * 

Non_Esm_like_IGR_3860/1-526      CCCTCATATTCTCGATCTTTGCGCAGCGCGTGGGAGGGTAAATAGCAAATAAAA
Esm_like_IGR_3859/1-3342         CTCTCATATTCTCGATCCTTGCGCAGCGCGTTTGAAGGTAAATACCCAATGATA
Esm_like_IGR_3860/1-527          CTCTCATATTCTCGATCCTTGCGCAGCGCGTGGGAGGGTAAATAGCAAATAAAA
Esmeraldo_IGR_3860/1-521         CTCTCATATTCTCGATCCTTGCGCAGCGCGTGGGAGGGTAAATAGCAAATAAAA
                                 * *************** *************  ** ******** * *** * *
