# Supplementary material for: A Genome-Wide Analysis of Genetic Diversity in Trypanosoma cruzi Intergenic Regions
Source: PLoS Negl Trop Dis. 2014 May 1;8(5):e2839. doi: 10.1371/journal.pntd.0002839 (PMC4006747; doi:10.1371/journal.pntd.0002839)
Supplement: Dataset S1 — Intergenic regions from unrelated loci that share blocks of significant sequence similarity. The file contains i) a spreadsheet summarizing listing the non-allelic, non-homologous IGR regions that share significant blocks of sequence similarity; ii) multiple sequence alignments where these unrelated IGRs were aligned to highlight the portion of the IGR that is shared; and iii) a figure in PDF format that shows the alignment in context. The alignments are provided in CLUSTAL format (.clw) and as colored renderings in PNG format, as produced by Jalview (purine/pyrimidine color scheme, only applied to regions of the alignment with 90% identity). The IGR IDs listed in each alignment correspond to those in Table S3. (ZIP) [file pntd.0002839.s010.zip › Dataset S1/alignments/motifs-only/Motif_14.clw]

CLUSTAL W (1.81) multiple sequence alignment

JRcl4_IGR_4036/1-642             TCTTGTGACTGGAGGATCCCAAAGTTTGCTACCTCGTAGGTAATATATATATATATGTGT
Sylvio_X10_IGR_4036/1-640        TCTTGTGACTGGAGGATCCCAAAGTTTGCTACCTCGTAGGTAATATATATATATGTGTG-
Non_Esm_like_IGR_4036/1-646      TCTTGTGGCTGGAGGATCCCAAAGTTTTCTACCTCGTAGGTAATATATATATATGTGTA-
Esm_like_IGR_4036/1-637          TCTTGTGGCTGGAGGACCCCAAAGTTTGCTACCTCGTAAGTAATATATATATATATGTA-
Esm_like_IGR_4012/1-694          TCTTGTGGCTGGAGGACCTCAAAGTTTGCTACCTCGTAAGTAATATATATATATATATG-
Esmeraldo_IGR_4012/1-443         -----------------CTCAAAGTTTGCTACCTCGTAAGTAATATATATATATATATA-
                                                  * ******** ********** *************** * *  

JRcl4_IGR_4036/1-642             GTAGATG--------TATACACTTACCTGGTGTTAAACTTTGAGGACATGGTGAATCCCC
Sylvio_X10_IGR_4036/1-640        -TAGATG--------TATACACTTACCTGGTGTTAAACTTTGAGGACATGGTGAATCCCC
Non_Esm_like_IGR_4036/1-646      ---GATG--------TGTACACTTACCTGGTGTTAAACCTCGAGGATATGGTGAATCCCC
Esm_like_IGR_4036/1-637          ---GATG----------TACACTTACCTGGTTTTAAACTTCGAGGATATGGTGAATCCCC
Esm_like_IGR_4012/1-694          ---TATGTATTTAGATGTACACTTACTTGGTTTTAAACTTCGAGGATATGGTGAATCCCC
Esmeraldo_IGR_4012/1-443         ---TATG----TAGATGTACACTTACTTGGTTTTAAACTTCGAGGATATGGTGAATCCCC
                                     ***          ********* **** ****** * ***** *************

JRcl4_IGR_4036/1-642             ACTCGTATTCCGTTTATCCCTTCCCTATTCCTATCGGGTTTGTTTTCTCCTATTATTGAT
Sylvio_X10_IGR_4036/1-640        ACTCGTATTCCGTTTATCCCTTCCCTATTCCTATCGGGTTTGTTTTCTCCTATTATTGAT
Non_Esm_like_IGR_4036/1-646      ACTCTTTTTCCATTTATCCCTTTCCTATTCCTATCGGGTTTGTTTTCTCC---TATTGAT
Esm_like_IGR_4036/1-637          ACTCTTATTTCATTTATCTCTTTCCTATTCCTATCGGGTTTGTTTTCTCCTATTATTGAT
Esm_like_IGR_4012/1-694          ACTCTTATTCCATTCATCTCTTTCCTATTCCTATCGGGTTTGTTTTCTCCTATTATTGAT
Esmeraldo_IGR_4012/1-443         ACTCTTATTCCATTTAACTCTTTCCTATTCCTATCGGGTTTGTTTTCTCCTATTATTGAT
                                 **** * ** * ** * * *** ***************************   *******

JRcl4_IGR_4036/1-642             GAACTCAGGACTTGGCCAGCGGCCCAGAGGATTATTC
Sylvio_X10_IGR_4036/1-640        GAACTCAGGACTTGGCCAGCGGCCCAGAGGATTATTC
Non_Esm_like_IGR_4036/1-646      AAACTCAGGATTCGGCCAGCGGCCCAGAGGATTATTC
Esm_like_IGR_4036/1-637          GAACTCAGGATTTGGCCAGCGGCCCAGAAGATTATTC
Esm_like_IGR_4012/1-694          AAACTCAGGATTTGGCCAGCGGCCCAGAAGATTATTC
Esmeraldo_IGR_4012/1-443         AAACTCAGGATTCGGCCAGCGGCCCAGAAGATTATTC
                                  ********* * *************** ********
