# Supplementary material for: A Genome-Wide Analysis of Genetic Diversity in Trypanosoma cruzi Intergenic Regions
Source: PLoS Negl Trop Dis. 2014 May 1;8(5):e2839. doi: 10.1371/journal.pntd.0002839 (PMC4006747; doi:10.1371/journal.pntd.0002839)
Supplement: Dataset S1 — Intergenic regions from unrelated loci that share blocks of significant sequence similarity. The file contains i) a spreadsheet summarizing listing the non-allelic, non-homologous IGR regions that share significant blocks of sequence similarity; ii) multiple sequence alignments where these unrelated IGRs were aligned to highlight the portion of the IGR that is shared; and iii) a figure in PDF format that shows the alignment in context. The alignments are provided in CLUSTAL format (.clw) and as colored renderings in PNG format, as produced by Jalview (purine/pyrimidine color scheme, only applied to regions of the alignment with 90% identity). The IGR IDs listed in each alignment correspond to those in Table S3. (ZIP) [file pntd.0002839.s010.zip › Dataset S1/alignments/motifs-only/Motif_9.clw]

CLUSTAL W (1.81) multiple sequence alignment

Non_Esm_like_IGR_1208/1-7581      TGCCATCGGTTGCGTTTAGACAGTAATTAATTTACGTGAGGTGTGTGGAGGGATTGTGCG
Non_Esm_like_IGR_1211/1-1318      TGCAATTAATTAATTTTAGACAGTAATTAATTTACGTGAGGTGTGTGGAGGGATTGTGCG
Esm_like_IGR_1211/1-1265          TGCAATTAATTAATTGTAGACAGTAATTAATTTACGTGAGGTGTGTGGAGGGATTGTGCG
Sylvio_X10_IGR_1211/1-1262        TGCAATTAATTAATTGTAGAAAGTAATTAATTTACGTGAGGTGTGTGGAGGAATTGTGCG
                                  *** **   **   * **** ****************************** ********

Non_Esm_like_IGR_1208/1-7581      GCCCAATTTGAAGGGGGTCGGAGGATAATAGCACTTAGTGGTTAACTCCTCTGCTTTTTT
Non_Esm_like_IGR_1211/1-1318      GCCCAATTTGAAGGGGGTCGGAGGATAATAGCAATTAGTGGTTAACTCCTCTGCTTTTTT
Esm_like_IGR_1211/1-1265          GCCCAATTTGAAGGGGGTCGGAGGATAATAGCACTTATTGGTTAACTCCTCTGCTTTTTT
Sylvio_X10_IGR_1211/1-1262        GCCCAATTTGAAGGGGATCGGAGGATAATAGCACTTATTGGTTAACTCCTCTGCTTTTGT
                                  **************** **************** *** ******************** *

Non_Esm_like_IGR_1208/1-7581      TTTTTTTTTTTTGT--TCCCA--CCCCCCTGATGACGACTGCCCTCCACGCGGCGAGGGG
Non_Esm_like_IGR_1211/1-1318      TTTTTTTTTTTTGT--TCCCA--CCCCCCTGATGACGACTGCCCTCCACGCGGCGAGGGG
Esm_like_IGR_1211/1-1265          TTTTTTCTTTCTTTCGTCCCACCCCCCCCCGATGACGACTGCCCTCCACGCGGCGAGGGG
Sylvio_X10_IGR_1211/1-1262        TTG-------------TCCCA---CCCCCTGATGACGACTGCCCTCCACGCGGCGAGGGG
                                  **              *****   ***** ******************************

Non_Esm_like_IGR_1208/1-7581      TTTGCCGGCTGCGGGGCCTTCTTTTAAAGGACTGCCACTTTTGTGCGTTCACAGCGGCCC
Non_Esm_like_IGR_1211/1-1318      TTTGCCGGCTGCGGGGCCTTCTTTTAAAGGACTGCCACTTTTGTGCGTTCACAGCGGCCC
Esm_like_IGR_1211/1-1265          TTTGGCGGCTGTGGGGCCTTCTTTTAAAGGACTGCCACTTTTCTGCGTTCACAGCGACCC
Sylvio_X10_IGR_1211/1-1262        TTTGCCGGCTGCGGGGCCTTCTTTTAAAGGACTGCCGCTTTTGTGCGTTCACAGCGGCCC
                                  **** ****** ************************ ***** ************* ***

Non_Esm_like_IGR_1208/1-7581      CGGCCATCGTCACATTTGTGTGTGTGAGTGAGTGAGGATGTTGGGTGCAATGAACCAAAC
Non_Esm_like_IGR_1211/1-1318      CGGCCATCGTCACATTTGTGTGTGTGAGTGAGTGAGGATGTTGGGTGCAATGAACCAAAC
Esm_like_IGR_1211/1-1265          CGGCCATCGTCACATTTGTGTGTGT------GTGGGGATGTTGGGTGCAATGAACCAAAC
Sylvio_X10_IGR_1211/1-1262        CGGCCATCGTCACATTTGTGTGTGTGTGTGTGTGTGGATGTTGGGTGCAATGAACCAAAC
                                  *************************      *** *************************

Non_Esm_like_IGR_1208/1-7581      TGCCATCTCTTTCTTT
Non_Esm_like_IGR_1211/1-1318      TGCCATCTCTTTCTTT
Esm_like_IGR_1211/1-1265          TGCCATCTCTCCCTTT
Sylvio_X10_IGR_1211/1-1262        TGCCATCTCTCACTTT
                                  **********  ****
