# Supplementary material for: A Genome-Wide Analysis of Genetic Diversity in Trypanosoma cruzi Intergenic Regions
Source: PLoS Negl Trop Dis. 2014 May 1;8(5):e2839. doi: 10.1371/journal.pntd.0002839 (PMC4006747; doi:10.1371/journal.pntd.0002839)
Supplement: Dataset S1 — Intergenic regions from unrelated loci that share blocks of significant sequence similarity. The file contains i) a spreadsheet summarizing listing the non-allelic, non-homologous IGR regions that share significant blocks of sequence similarity; ii) multiple sequence alignments where these unrelated IGRs were aligned to highlight the portion of the IGR that is shared; and iii) a figure in PDF format that shows the alignment in context. The alignments are provided in CLUSTAL format (.clw) and as colored renderings in PNG format, as produced by Jalview (purine/pyrimidine color scheme, only applied to regions of the alignment with 90% identity). The IGR IDs listed in each alignment correspond to those in Table S3. (ZIP) [file pntd.0002839.s010.zip › Dataset S1/alignments/motifs-only/Motif_17.clw]

CLUSTAL W (1.81) multiple sequence alignment

Esm_like_IGR_6492/1-7528      ACTTTTAAAGGCAACTGGTAGAAAGAATACGCGGAATTGCGGGGTGCTCGGTAGATGATC
Esm_like_IGR_6483/1-769       AATTTGAAAAGTAACTATTGGAAAGAATACGCGGAATTGCGGGGTGCTCGGTAGATGATC
Esmeraldo_IGR_6483/1-716      AATTTGAAAAGTAACTGGTGGAAAGAATACGCGGAATTGCGGGGTGCTCGGTAGATGATC
                              * *** *** * ****  * ****************************************

Esm_like_IGR_6492/1-7528      GTGGGTGTCTCGTTTATCTGCTCCGTTTCCCCGCGAATTGATTTGGCGTTAAACGATAAT
Esm_like_IGR_6483/1-769       GTGGGTGTCTCGTTTATCTGCTCCGTTCCCCCGTGAATTGATTTGGCGTTAAACGATAGT
Esmeraldo_IGR_6483/1-716      GTGGGTGTCTCGTTTATCTGCTCCGTTTCCCCGTGAATTGATTTGGCGTTAAACGATAGT
                              *************************** ***** ************************ *

Esm_like_IGR_6492/1-7528      GTTTGAAGGCAGCGAGTGAAGTACATTTTTCTGTTATTTTTGTTGTGTTTTTTTTCCGCC
Esm_like_IGR_6483/1-769       GTTTGAAGGCAGCGAGTGAAGTACATTTTTCTGTTATTTTTGTTGTG-TTTTTTTCCGCC
Esmeraldo_IGR_6483/1-716      GTTTGAAGGCAGCGAGTGAAGTGCATTTTTCTGTTATTTTTGTTGTG-TTTTTTTCCGCC
                              ********************** ************************ ************

Esm_like_IGR_6492/1-7528      TACTTTACTGCCCTTCACACGGAGGGGTTCGGCGGCTGTGGAGCCCCAATCAATACCGCT
Esm_like_IGR_6483/1-769       TACTTTACTGTCCTTCAAACGGAGGGGTTCGGCGGCTGTGGAGCCCCAATCAATACCGCT
Esmeraldo_IGR_6483/1-716      TACTTTACTGTCCTTCAAACGGAGGGGTTCGGCGGCTGTGGAGCCCCAATCAATACCGCT
                              ********** ****** ******************************************

Esm_like_IGR_6492/1-7528      TTGTCAGTTCCCAGTGAGCCCGGTAGTTATGCGTATGCCTTTTGGAATTGTTTGTTTACT
Esm_like_IGR_6483/1-769       TTGTCAGTTCCCAGTGAGCCCGGTAGTTATGCGTATGCCTTTTGGAATTGTTTGTTTACT
Esmeraldo_IGR_6483/1-716      TTGTCAGTTCCCAGTGAGCCCGGTAGTTATGCGTATGCCTTTTGGAATTGTTTGTTTACT
                              ************************************************************

Esm_like_IGR_6492/1-7528      GGTGTTTTGGTGTTCGATGGTTCTTGTCTAAAGCGGCGGGATATTGGGTGCGTTGAGCCA
Esm_like_IGR_6483/1-769       ACTGTTTTGGTGTTCGATGGTTCTTGTCTAAAGTGGGGGGATATTGGGTGCGTTGAGCCA
Esmeraldo_IGR_6483/1-716      ACTGTTTTGGTGTTCGATGGTTCTTGTCTAAAGTGGGGGGATATTGGGTGCGTTGAGCCA
                                ******************************* ** ***********************

Esm_like_IGR_6492/1-7528      AAATGTAACTTGCCACGGCGTTGTTTTTTTTTCTCTCTGCAGGAAGAAAGAGG-AAAAGG
Esm_like_IGR_6483/1-769       AAATGTAACTTGTCACGGCGTTG-TTTTTTCTCTCTCTGCAGGAAGAAAGAGGAAAAAGG
Esmeraldo_IGR_6483/1-716      AAATGTAACTTGTCACGGCGTTG-TTTTTTCTCTCTCTGCAGGAAGAAAGAGG-AAAAAG
                              ************ ********** ****** ********************** **** *

Esm_like_IGR_6492/1-7528      ACTCATCCGGGCACAT
Esm_like_IGR_6483/1-769       ACTCATCCGGGCACAT
Esmeraldo_IGR_6483/1-716      ACTCATCCGGGCACAT
                              ****************
