# Supplementary material for: A Genome-Wide Analysis of Genetic Diversity in Trypanosoma cruzi Intergenic Regions
Source: PLoS Negl Trop Dis. 2014 May 1;8(5):e2839. doi: 10.1371/journal.pntd.0002839 (PMC4006747; doi:10.1371/journal.pntd.0002839)
Supplement: Dataset S1 — Intergenic regions from unrelated loci that share blocks of significant sequence similarity. The file contains i) a spreadsheet summarizing listing the non-allelic, non-homologous IGR regions that share significant blocks of sequence similarity; ii) multiple sequence alignments where these unrelated IGRs were aligned to highlight the portion of the IGR that is shared; and iii) a figure in PDF format that shows the alignment in context. The alignments are provided in CLUSTAL format (.clw) and as colored renderings in PNG format, as produced by Jalview (purine/pyrimidine color scheme, only applied to regions of the alignment with 90% identity). The IGR IDs listed in each alignment correspond to those in Table S3. (ZIP) [file pntd.0002839.s010.zip › Dataset S1/alignments/motifs-only/Motif_8.clw]

CLUSTAL W (1.81) multiple sequence alignment

Esm_like_IGR_933/1-783          TTTTTTCCTTCTTTTTTTTACGTGTGGATTGGGTTGTTTCTTAAGATGCCGCGAGGGAAG
Non_Esm_like_IGR_949/1-745      TTCCTTTTTTTTTTCTTTTCCGCGTGGATTGGGTTGTTTCTTAAGATGCCGCGAGGGAAG
Esm_like_IGR_949/1-725          TTTTTTTTTTTCTTCTTTTACGTGTGGATTGGGTTGTTTCTTAAGATGCCGCGAGGGAAG
Esmeraldo_IGR_949/1-710         ---TTTTTTTTCTTCTTTTACGTGTGGATTGGGTTGTTTCTTAAGATGCCGCGAGGGAAG
                                    **  **  ** **** ** *************************************

Esm_like_IGR_933/1-783          GCAGGAAGTGGAGGTCTTTTTTCCTTTTGTTCCACTCTCTTTCTACTGCTGCTCTCCACG
Non_Esm_like_IGR_949/1-745      GCAGGAAGTGGAGGTCTTTTTTCCTTTTGTTCCACTCTCTTTCTACTGCTGCTCTCCACG
Esm_like_IGR_949/1-725          GCAGGAAGTGGAGGTCTTTTTTCCTTTTGTTCCACTCTCTTTCTACTGCTGATCTCCACG
Esmeraldo_IGR_949/1-710         GCAGGAAGTGGAGGTC-TTTTTCCTTTTGTTCCACTCTCTTTCTACTGCTGATCTCCACG
                                **************** ********************************** ********

Esm_like_IGR_933/1-783          AGGGGAGGTTGGGAGGTGGCGGGGCCTCTTGATGAATGCCACGTTGTCCTTTTCACAAAG
Non_Esm_like_IGR_949/1-745      AGGGGAGGTTGGGAGGCGGCGGGGCCTCTTGATGAATGCCACGTTGTCCTTTTCACAAAG
Esm_like_IGR_949/1-725          AGGGGAGGTTGGGAGGTGGCGGGGCCTCTTTATGAATGCCACGTTGTCCTTTTCACAAAG
Esmeraldo_IGR_949/1-710         AGGGGAGGTTGGGAGGTGGCGGGGCCTCTTGATGAATGCCACGTTGTCCTTTTCACAAAG
                                **************** ************* *****************************

Esm_like_IGR_933/1-783          AGGCCCGGTGATCATTGCGGTTTTTATTTATGAACACATCCTTCTACGTTTGCGCATGCG
Non_Esm_like_IGR_949/1-745      AGGCCCGGTGATCATTGCGGTTTTTATTTATGAACACATCCTTCTACGTTTGTGCATGCG
Esm_like_IGR_949/1-725          AGGCCCGGTGATCATTGCGGTTTTTATTTATGAACACATCCTTCTACGTTTGTGCATGCG
Esmeraldo_IGR_949/1-710         AGGCCCGGTGATCATTGCGGTTTTTATTGATGAACACATCCTTCTACGTTTGTGCATGCG
                                **************************** *********************** *******

Esm_like_IGR_933/1-783          TGTTTGAATGGGTCTCAGTCGGAGTGTGGGGGATGTTGGGCGCATGGAACCAAACGGTCA
Non_Esm_like_IGR_949/1-745      TGTTTGAATGGGTCTCAGTCGGAGTGTGGGGGATGTTGGGCGCATGGAACCAAACGGTCA
Esm_like_IGR_949/1-725          TGTTTGAATGGGTCTCAGTCGGAGTGTGGGGGATGTTGGGCGCATGGAACCAAACGGTCA
Esmeraldo_IGR_949/1-710         TGTTTGAATGGGTCTCAGTCGGAGTGTGGGGGATGTTGGGCGCATGGAACCAAACGGTCA
                                ************************************************************

Esm_like_IGR_933/1-783          T---CTCCGCCCGTTGTGTCGTCCGCTCCGTCTTTGTGGGCACGCGGGCCTCAGCTAAGC
Non_Esm_like_IGR_949/1-745      TCTCCTCCGCCCGTTGTTTCGTCCGCTCCGTCTTTGTGGGCACGCGGACCTCAGCTAAGC
Esm_like_IGR_949/1-725          T---CTCCGCCCGTTGTGTCGTCCGCTCCGTCTTTGTGGGCACGCGGGCCTCAGCTAAGC
Esmeraldo_IGR_949/1-710         T---CTCCGCCCGTTGTGTCGTCCGCTCCGTCTTTGTGGGCACGCGGGCCTCAGCTAAGC
                                *   ************* ***************************** ************

Esm_like_IGR_933/1-783          GCACATGTCTACA
Non_Esm_like_IGR_949/1-745      GCACATTTATTTA
Esm_like_IGR_949/1-725          GCACATTTTTTTA
Esmeraldo_IGR_949/1-710         GCACTATTTTTTT
                                ****   * *   
