# Supplementary material for: A Genome-Wide Analysis of Genetic Diversity in Trypanosoma cruzi Intergenic Regions
Source: PLoS Negl Trop Dis. 2014 May 1;8(5):e2839. doi: 10.1371/journal.pntd.0002839 (PMC4006747; doi:10.1371/journal.pntd.0002839)
Supplement: Dataset S1 — Intergenic regions from unrelated loci that share blocks of significant sequence similarity. The file contains i) a spreadsheet summarizing listing the non-allelic, non-homologous IGR regions that share significant blocks of sequence similarity; ii) multiple sequence alignments where these unrelated IGRs were aligned to highlight the portion of the IGR that is shared; and iii) a figure in PDF format that shows the alignment in context. The alignments are provided in CLUSTAL format (.clw) and as colored renderings in PNG format, as produced by Jalview (purine/pyrimidine color scheme, only applied to regions of the alignment with 90% identity). The IGR IDs listed in each alignment correspond to those in Table S3. (ZIP) [file pntd.0002839.s010.zip › Dataset S1/alignments/motifs-only/Motif_19.clw]

CLUSTAL W (1.81) multiple sequence alignment

Esm_like_IGR_3827/1-1373          ATGATACCGCGTTGGAAGATGCTGCTTTTTCCACTCCTCCCACCCACTCCTTCCCGCTGC
JRcl4_IGR_8824/1-1341             ATGACACCGCGTTGGAAGATGCTGCTTTTTCCACTCCTCCCACCCACTCCTTCCCGCTGC
Non_Esm_like_IGR_8824/1-1301      ATGATACCGCGTTGGAAGATGCTGCTTTTTCCACTCCTCCCACCCACTCCTTCCCGCTGC
Non_Esm_like_IGR_3827/1-1283      ATGACACCGCGTTGGAAGATGCTGCTTTTTCCACTCCTCCCACCCACTCCTTCCCGCTGC
                                  **** *******************************************************

Esm_like_IGR_3827/1-1373          TGCCGCTGCTGCCCTCCATGCGGTGGACAGGGGAAGGGTTAGGGGGATTGCGGGGCCCTT
JRcl4_IGR_8824/1-1341             TGCCGCTGCTGCCCTCCATGCGGTGGACAGGGGAAGGGTTAGGGGGATTGCGGGCCCCTT
Non_Esm_like_IGR_8824/1-1301      TGCCGCTGCTGCCCTCCATGCGGTGGACAGGGGAAGAGTTAGGGGGATTGCGGGGCCCTT
Non_Esm_like_IGR_3827/1-1283      TGCCGCTGCTGCCCTCCATGCGGTGGACAGGGGAAGAGTTAGGGGGATTGCGGGGCCCTT
                                  ************************************ ***************** *****

Esm_like_IGR_3827/1-1373          TCAAAGCCTGTCCTCTCGTGACTTCACAACAGGCCGGACTGTTGCGTAATGTCTCTTGTA
JRcl4_IGR_8824/1-1341             TCAAAGCCTGTCCTCTCGCGACTTCACAACAGGCCGGACTGTTGCGTAATGCCTCTTGTA
Non_Esm_like_IGR_8824/1-1301      TCAAAGCCTGTCCTCTCGCGACTTCACAACAGGCCGGACTGTTGCGTAATGCCTCTTGTA
Non_Esm_like_IGR_3827/1-1283      TCAAAGCCTGTCCTCTCGCGACTTCACAACAGGCCGGACTGTTGCGTAATGCCTCTTGTA
                                  ****************** ******************************** ********

Esm_like_IGR_3827/1-1373          TGAATTTGGCTCTTTAACGGGTGTGTGGCTGTTGGATGAATCTCAAGCGGACTGCAGGAT
JRcl4_IGR_8824/1-1341             TGAATTTGGCTCTTTAACGGGTGTGTGGCTGTTGGATGAATCTCAAACGGATTGTGGGAT
Non_Esm_like_IGR_8824/1-1301      TGAATTTGGCTCTTTAACGGGTGTGTGGCTGTTGGATGAATCTCAAACGGATTGTGGGAT
Non_Esm_like_IGR_3827/1-1283      TGAATTTGGCTCTTTAACGGGTGTGTGGCTGTTGGATGAATCTCAAACGGATTGTGGGAT
                                  ********************************************** **** **  ****

Esm_like_IGR_3827/1-1373          GCCAGGCACACGGAACCAAGCTTTAATCTTCGC-TTTTTTCTTCCTTCTTTCTCCTTGCG
JRcl4_IGR_8824/1-1341             GCCAGGCACACGGAACCAAGCTTTAATCTTCGCTTTTTTTCTTCCTTCTTTCTCCTTGCG
Non_Esm_like_IGR_8824/1-1301      GCCAGGCACACGGAACCAAGCTTTAATCTTCGC-TTTTTCCTTCCTTCTTTCTCCTTGCG
Non_Esm_like_IGR_3827/1-1283      GCCAGGCACACGGAACCAAGCTTTAATCTTCGC-TTTTTCCTTCCTTCTTTCTCCTTGCG
                                  ********************************* ***** ********************

Esm_like_IGR_3827/1-1373          GGAAGCAGAGCGACTAGGCATCGGCCAGACACGCATTTGTTTTTTGTTGTATTTTTTCTT
JRcl4_IGR_8824/1-1341             GGAAGCAGAGCGACTAGGCATCGGCCAGACACGCATTTGTTTTTTGTTGTGTTTTTTCTT
Non_Esm_like_IGR_8824/1-1301      GGAAGCAGAGCGACTAGGCATCGGCCAGACACGCATTTGTTTTTTGTTGTGTTTTTTCTT
Non_Esm_like_IGR_3827/1-1283      GGAAGCAGAGCGACTAGGCATCGGCCAGACACGCATTTGTTTTTTGTTGTGTTTTTTCTT
                                  ************************************************** *********

Esm_like_IGR_3827/1-1373          TATTGTATTTTT
JRcl4_IGR_8824/1-1341             TCTTGTTTTTTT
Non_Esm_like_IGR_8824/1-1301      TCTTGTATTTTT
Non_Esm_like_IGR_3827/1-1283      TCTTGTATTTTT
                                  * **** *****
