# Supplementary material for: A Genome-Wide Analysis of Genetic Diversity in Trypanosoma cruzi Intergenic Regions
Source: PLoS Negl Trop Dis. 2014 May 1;8(5):e2839. doi: 10.1371/journal.pntd.0002839 (PMC4006747; doi:10.1371/journal.pntd.0002839)
Supplement: Dataset S1 — Intergenic regions from unrelated loci that share blocks of significant sequence similarity. The file contains i) a spreadsheet summarizing listing the non-allelic, non-homologous IGR regions that share significant blocks of sequence similarity; ii) multiple sequence alignments where these unrelated IGRs were aligned to highlight the portion of the IGR that is shared; and iii) a figure in PDF format that shows the alignment in context. The alignments are provided in CLUSTAL format (.clw) and as colored renderings in PNG format, as produced by Jalview (purine/pyrimidine color scheme, only applied to regions of the alignment with 90% identity). The IGR IDs listed in each alignment correspond to those in Table S3. (ZIP) [file pntd.0002839.s010.zip › Dataset S1/alignments/motifs-only/Motif_11.clw]

CLUSTAL W (1.81) multiple sequence alignment

Non_Esm_like_IGR_2449/1-566      GGAGGGAATGTGCGATCATA--TGGGGGAAGGGAGGCTAAGGAGGAGGTTGGCGTGGTTT
Non_Esm_like_IGR_7897/1-572      GGAGGGAATGTGCGATCATA--TGGGGGAAGGGAGGCTAAGGAGGAGGTTGGCGTGGTTT
Esmeraldo_IGR_2449/1-566         GGAGGGAATTTGCGATCATATGTGGGGGAAGGGAGGCTAAGGAGGAGGTTGGCGTGGTTT
Esm_like_IGR_2449/1-565          GGAGGGAATTTGCGATCATATGTGGGGGAAGGGAGGCTAAGGAGGAGGTTGGCGTGGTTT
                                 ********* **********  **************************************

Non_Esm_like_IGR_2449/1-566      TCTCATCCCCCCACCATTATTATTATTTTTTCTTTTTACATGTTGGTGCGCTGCAGGACA
Non_Esm_like_IGR_7897/1-572      TCTCATCCCCCCACCATTATTATTATTTTTTCTTTTTACATGTTGGTGCGCTGCAGGACA
Esmeraldo_IGR_2449/1-566         TCTCAT-CCCCCACCATTAT--TTTTTCTTTCTTTTTACATGTTGGTGCGCTGCAGGACA
Esm_like_IGR_2449/1-565          TCTCAT-CCCCCACCATTA---TTTTTTTTTCTTTTTACATGTTGGTGCGCTGCAGGACA
                                 ****** ************   ** ** ********************************

Non_Esm_like_IGR_2449/1-566      TCGAGTGCATTTCTTTGTGTTTTCTGTCCTTGCACTCGCCCACTTTCTTAAGACTAATAC
Non_Esm_like_IGR_7897/1-572      TCGAGTGCATTTCTTTGTGTTTTCTGTCCTTGCACTCGCCCACTTTCTTAAGACTAATAC
Esmeraldo_IGR_2449/1-566         TCGAGTGCATTTCTTTTTGTTTTCTGTCCTTGCACTCGCCGACTTTCTTAAGACTAATAC
Esm_like_IGR_2449/1-565          TCGAGTGCATTTCTTTTTGTTTTCTGTCCTTTCACTCGCCGACTTTCTTAAGACTAATAC
                                 **************** ************** ******** *******************

Non_Esm_like_IGR_2449/1-566      CGCTGCAGCAACTTGCCACGCGGAGGGAATTCTGGCGGTTGCGGTGGCCCTTTTGAAGAC
Non_Esm_like_IGR_7897/1-572      CGCTGCAGCAAATTGCCACGCGGAGGGAATTCTGGCGGTTGCGGTGGCCCTTTTGAAGAC
Esmeraldo_IGR_2449/1-566         CGCTGCAGCAACTTGCCACACGGAGGGAATTCTGGCGGTTGCGGTGGCCCTTTTGAAGAC
Esm_like_IGR_2449/1-565          CGCTGCAGCAACTTGCCACGCGGAGGGAATTCTGGCGGTTGCGGTGGCCCTTTTGAAGAC
                                 *********** ******* ****************************************

Non_Esm_like_IGR_2449/1-566      TGCCGCCTCAGCGTGGTGCGCCAGGGTCAATCGCCCCTTATTGTCCGGGGAGGCCAGGAG
Non_Esm_like_IGR_7897/1-572      TGCCGCCTCAGCGTGGTGCGCCAGGGTCAATCGCCCCTTATTGTCCGGGGAGGCCAGGAG
Esmeraldo_IGR_2449/1-566         TGCCGCCTCAGCGTGGTGCGCCAGGGTCAATCGCCCCGTATTGTCGGGGGAGGCCAGGGG
Esm_like_IGR_2449/1-565          TGCCGCCTCAGCGTGGTGCGCCAGGGTCAATCGCCCCGTATTGTCGGGGGAGGCCAGGAG
                                 ************************************* ******* ************ *

Non_Esm_like_IGR_2449/1-566      CCAGCCATGTTTCCCTCACGGGCCTGTTGGTGCAGGGCTGACGGCATGTATTTTGTGAAT
Non_Esm_like_IGR_7897/1-572      CCAGCCATGTTTCCCTCACGGGCCTGTTGGTGCAGGGCTGACGGCATGTATTTTGTGAAT
Esmeraldo_IGR_2449/1-566         CCAGCCATGCTTTCCTCACGGGCTTGTTGGTGCAGGGCTGACGGCATGTATTTTGTGAAT
Esm_like_IGR_2449/1-565          CCAGCCATGTTTCCCTCACGGGCTTGTTGGTGCAGGGCTGACGGCATGTATTTTGTGAAT
                                 ********* ** ********** ************************************

Non_Esm_like_IGR_2449/1-566      ATCTTTGTTTGTGGGTGCGTGCGTGTTGGATAAATTGTTTCTGAATTGTTTGCGGG
Non_Esm_like_IGR_7897/1-572      ATCTTTTTTTGTGGGTGCGTGCGTGTTGGATAAATTGTTTCTGAATTGTTTGCGGG
Esmeraldo_IGR_2449/1-566         ATCTTTGTTTGTGGGTGCGTGCGTGTTGGATAAATTGTTTCTAAATTGTGTGTGGG
Esm_like_IGR_2449/1-565          ATCTTTGTTTGTGGGTGCGTGCGTGTTGGATAAATTGTTTCTGAATTGTGTGCGGG
                                 ****** *********************************** ****** ** ***
