# Supplementary material for: A Genome-Wide Analysis of Genetic Diversity in Trypanosoma cruzi Intergenic Regions
Source: PLoS Negl Trop Dis. 2014 May 1;8(5):e2839. doi: 10.1371/journal.pntd.0002839 (PMC4006747; doi:10.1371/journal.pntd.0002839)
Supplement: Dataset S1 — Intergenic regions from unrelated loci that share blocks of significant sequence similarity. The file contains i) a spreadsheet summarizing listing the non-allelic, non-homologous IGR regions that share significant blocks of sequence similarity; ii) multiple sequence alignments where these unrelated IGRs were aligned to highlight the portion of the IGR that is shared; and iii) a figure in PDF format that shows the alignment in context. The alignments are provided in CLUSTAL format (.clw) and as colored renderings in PNG format, as produced by Jalview (purine/pyrimidine color scheme, only applied to regions of the alignment with 90% identity). The IGR IDs listed in each alignment correspond to those in Table S3. (ZIP) [file pntd.0002839.s010.zip › Dataset S1/alignments/motifs-only/Motif_2.clw]

CLUSTAL W (1.81) multiple sequence alignment

Esm_like_IGR_491/1-640        TTTTTTTTAGGAGCTTGTGAAAAGAATGATCGTGGGAGAGCTGGCCAACTTAATTAATGT
Esmeraldo_IGR_491/1-653       TTTTTTTTAGGAGCTTGTGAAAAGAATGATCGTGGGAGAGCTGGCTAACTTAATTAATGT
Esm_like_IGR_2434/1-948       TTTTTTTTAGGAGCTTGTGAAAAGAATGATCGCGGGAGAGCTGGCTAACTTAATTAATGT
Esmeraldo_IGR_2434/1-933      TTTTTTTTAGGAGCTTGTGAAAAGAATGATCGCGGGAGAGCTGGCTAACTTAATTAATGT
                              ******************************** ************ **************

Esm_like_IGR_491/1-640        ATGTTTATATCCTGATAAATGAAGGCATTCTTTATGATACTCTCTACCGTATGAATCTTT
Esmeraldo_IGR_491/1-653       ATGTTTATATCCTGATAAATGAAGGCATTCTTTATGATACTCTCTACCGTATGAATCTTT
Esm_like_IGR_2434/1-948       ATGTTTATATCCTGATAAATGAAGGCATTCTTTATGGTACTCTCTACCGTATGAATCTTT
Esmeraldo_IGR_2434/1-933      ATGTATATATCCTGATAAATGAAGGCATTCCTTATGATACTTTCTACCGTATGAATCTTT
                              **** ************************* ***** **** ******************

Esm_like_IGR_491/1-640        TGGGAAGAATACGAATTTGTAGGGGCAGGGAGCCGATAGAGGCCAGATAATATTTGTTTT
Esmeraldo_IGR_491/1-653       TGGGAAGAATACGAATTTGTAGGGGCAGGGAGCCGATAGAGGCCAGATAATATTTGTTTT
Esm_like_IGR_2434/1-948       TGGGAAGAACGCGACTTTGTAGGGGCAGGGAGCCGATAGTGGCTGGATAATATTTGTTTT
Esmeraldo_IGR_2434/1-933      TGGGAAGAACGCGACTTTGTAGGGGCAGGGAGCCGATAGTGGCTGGATAATATTTGTTTT
                              *********  *** ************************ ***  ***************

Esm_like_IGR_491/1-640        TATTTTGCCATCCCACCCACCTCCTGTTTATTCCCACCACGCGGCGGGGTCTTGTGGTTG
Esmeraldo_IGR_491/1-653       TATTTTGCCATCCCACCCACCTCCTGTTTATTCCCACCACGCGGCGGGGTCTTGTGGTTG
Esm_like_IGR_2434/1-948       TATTTTGCCATTCCACCCACCCCCTTTTGATTCCCACCACGCGGCGGTGTCTTGTGGTTG
Esmeraldo_IGR_2434/1-933      TATTTTGCCATTCCACCCACCCCCTTTTGATTCCCACCACGCGGCGGTGTCTTGTGGTTG
                              *********** ********* *** ** ****************** ************

Esm_like_IGR_491/1-640        GAGGACCCCAAAGTCTGCCACTTCGTAAGTAATAAA---TTCAAATCCTAGCTGAGGACA
Esmeraldo_IGR_491/1-653       GAGGACCCCAAAGTCTGCCACTTCGTAAGTAATAAA---TTCAAATCCTAGCTGAGGACA
Esm_like_IGR_2434/1-948       GAGGACCCCAAAGTCTGCCACTTCGTAAGTAATAAATACTTCAGATCCTAAGTAAGGACA
Esmeraldo_IGR_2434/1-933      GAGGACCCCAAAGTCTGCCACTTCGTAAGTAATTAT-ATTTCAAATCCTAAGTAAGGACA
                              ********************************* *    **** ******  * ******

Esm_like_IGR_491/1-640        AAATACCATGCAAATGGTCAATAGAATTCCATATATATTGGATGAA---AAAACGTTCAA
Esmeraldo_IGR_491/1-653       AAATACCATGCAAATGGTCAATAGAATTCCATATATATTGAATGAA---AAAACGTTCAA
Esm_like_IGR_2434/1-948       AAGCACCATGCTAGTGGTCCACAGAATTCTATATATATTGAATGAAAAGAAAACATTGAG
Esmeraldo_IGR_2434/1-933      AAGCACCATGCTAGTGGTCCACAGAATTC--TATATATTGAATGAAAAGAAAACATTGAA
                              **  ******* * ***** * *******  ********* *****   ***** ** * 

Esm_like_IGR_491/1-640        ACAATTAACTAACGAACCTTTTTTCT-TAACTTGTTTGG-TTCCATAGATAATTTCAGGA
Esmeraldo_IGR_491/1-653       ACAATTAACTAACGAACCTTTTTTCC-TAACTTGTTTGGTTTCCATAGATAATTTCAGGA
Esm_like_IGR_2434/1-948       GCAATTAACTAACGAACCCTTTTTCCTTAACTTGTTTGG-TTCCATAAATTATTTCAGGA
Esmeraldo_IGR_2434/1-933      GCAATTAACTAACGAACCCTTTTTCCTTAACTTGTTTGG-TTCCATAAATTATTTCAGGA
                               ***************** ******  ************ ******* ** *********

Esm_like_IGR_491/1-640        TCCGGCCAGCTGCCCGGAAGATTATTCTTTCT
Esmeraldo_IGR_491/1-653       TCCGGCCAGTTGCCCGGAAGATTATTCTTTCT
Esm_like_IGR_2434/1-948       TCCGGCCAGCTGCCCGGAAGATTATTCGTTTT
Esmeraldo_IGR_2434/1-933      TCCGGCCAGCTGCCCGGAAGATTATTCGTTTT
                              ********* ***************** ** *
