# Supplementary material for: A Genome-Wide Analysis of Genetic Diversity in Trypanosoma cruzi Intergenic Regions
Source: PLoS Negl Trop Dis. 2014 May 1;8(5):e2839. doi: 10.1371/journal.pntd.0002839 (PMC4006747; doi:10.1371/journal.pntd.0002839)
Supplement: Dataset S1 — Intergenic regions from unrelated loci that share blocks of significant sequence similarity. The file contains i) a spreadsheet summarizing listing the non-allelic, non-homologous IGR regions that share significant blocks of sequence similarity; ii) multiple sequence alignments where these unrelated IGRs were aligned to highlight the portion of the IGR that is shared; and iii) a figure in PDF format that shows the alignment in context. The alignments are provided in CLUSTAL format (.clw) and as colored renderings in PNG format, as produced by Jalview (purine/pyrimidine color scheme, only applied to regions of the alignment with 90% identity). The IGR IDs listed in each alignment correspond to those in Table S3. (ZIP) [file pntd.0002839.s010.zip › Dataset S1/alignments/motifs-only/Motif_7.clw]

CLUSTAL W (1.81) multiple sequence alignment

Esm_like_IGR_982/1-3518          -TTTTTTTTTTA-ATCCATTTTCTTATTGGTGCAATTTTTTGTAGAGAAGAGAGTGTGCG
Non_Esm_like_IGR_973/1-1858      TTTTTTTTTTTATATTCATTTTCTTATTGGTGCAATTTTTTGGAGGGA--AGAGTGTGCG
Non_Esm_like_IGR_982/1-3486      TTTTTTTTTTTATATTCATTTTCTTATTGGTGGAATTTTTTGGAGAGA--AGAGTGTGCG
                                  *********** ** **************** ********* ** **  **********

Esm_like_IGR_982/1-3518          GCATTTATGAGTGGAGGGGGAGGGGAGGAGGAGTCAACGATGGATGGTGCCTCTTTTTTG
Non_Esm_like_IGR_973/1-1858      GCATTTATGAATGGAGGGGGAGGGAAGGAGGAGTCAACGATGGATGGTGCCTCTTTTTTG
Non_Esm_like_IGR_982/1-3486      GCATTTATGAATGGAGGGGGAGGGAAGGAGGAGTCAACGATGGATGGTGCCTCTTTTTTG
                                 ********** ************* ***********************************

Esm_like_IGR_982/1-3518          AACCTTCCCGCCCACTTGAGTTTCGGTTGCCTGATTTTCCTCTTAAAAGACACCGCCTTG
Non_Esm_like_IGR_973/1-1858      AACGTTCCCGCCCACCCGAGTTTCGGTTGCCCGATTTTTCTCTTAAAAGACACCGCCTTG
Non_Esm_like_IGR_982/1-3486      AGCCTTCCCGCCCACTCGAGTTTCGGTTGCCCGATTTTTCTCTTAAAAGACACCGCCTTG
                                 * * ***********  ************** ****** *********************

Esm_like_IGR_982/1-3518          GAGGGCAGCGAGTGCAGTTTCTTTTTATTTTTCATTCCACCCGCCCACTCCCTCACCACC
Non_Esm_like_IGR_973/1-1858      GAGGGCAGCGAGTGCAGTTTCTTTTTATTTCTCATTCCACCCGCCCACTCCCT---CACC
Non_Esm_like_IGR_982/1-3486      GAGGGCAGCGAGTGCAGTTTCTTTTTATTTTTCATTCCACCCGCCCACTCCCT---CACC
                                 ****************************** **********************   ****

Esm_like_IGR_982/1-3518          ACCACCACCACTACTACTGTGACTCTCCGCATGGAGGGGAGTTTTGTTGGCTGCAAGGCT
Non_Esm_like_IGR_973/1-1858      ACCACCACCACTACTACTGTGACTCTCCGCATGGGGGGGAGTTTTGTTGGCTGCGAGGCT
Non_Esm_like_IGR_982/1-3486      ACCACCACCACTACTACTGTGACTCTCCGCATGGAGGGGAGTTTTGTTGGCTGCGAGGCT
                                 ********************************** ******************* *****

Esm_like_IGR_982/1-3518          CCCCC-TTTTTTTTTTTTTTAGGGACCGCCGCTTCGTGGGGTCCACAGCGCGCCCGGTTG
Non_Esm_like_IGR_973/1-1858      CCCCCTTTTTTTTTTTTTTTAGGGACCGCCGCTTCGTGGGGTCCGCAGCGCGCCCGGTTT
Non_Esm_like_IGR_982/1-3486      CCCCC----CTTTTTTTTTTAGGGACCGCCGCTTCGTGGGGTCCGCAGCGCGCCCGGTTT
                                 *****     ********************************** ************** 

Esm_like_IGR_982/1-3518          TCATAGGACGAGCCTCAATGGACCGATTGGTTTACTGATGTATGGGCGTGGGGTGAATTT
Non_Esm_like_IGR_973/1-1858      TCATAGGACGAGCCTCAATGGACCGATTGGTTTACTGATGTATGGGCGTGGGGTGAATTT
Non_Esm_like_IGR_982/1-3486      TCATAGGACGAGCCTCAATGGACCGATTGGTTTACTGATGTATGGGCGTGGGGAGAATTT
                                 ***************************************************** ******

Esm_like_IGR_982/1-3518          TTTCACTACGAGTGCGGGGGCTGCCAGGCGCACTGAACCCAGCTGTCATCTCCCCACCGT
Non_Esm_like_IGR_973/1-1858      TTTCACTACGAGTGCGGGGGCTGCCAGGCGCACTGAACCCAGCCGTCATCTCCCCACCGT
Non_Esm_like_IGR_982/1-3486      TTTCACTACGAGTGCGGGGGCTGCCAGGCGCACTGAACCCAGCCGTCATCTCCCCACCGT
                                 ******************************************* ****************

Esm_like_IGR_982/1-3518          TG-CCCCTTCTCTGTCTGTAGGAATAGGGGGGACCAGGCCGCATCCCGGCGCACATTACT
Non_Esm_like_IGR_973/1-1858      TGCCCCCTTCTCTGTCTGTGGGAATAGGGGGGACCAGGCCGCATCCCGGCGCACATTACT
Non_Esm_like_IGR_982/1-3486      TGCCCCCTTCTCTGTCTGTAGGAATAGGGGGGACCAGGCCGCGTCCCGGCGCACATTACT
                                 ** **************** ********************** *****************

Esm_like_IGR_982/1-3518          TTCTTTTC
Non_Esm_like_IGR_973/1-1858      TTCTTTTC
Non_Esm_like_IGR_982/1-3486      TTCTTTTC
                                 ********
