# Supplementary material for: A Genome-Wide Analysis of Genetic Diversity in Trypanosoma cruzi Intergenic Regions
Source: PLoS Negl Trop Dis. 2014 May 1;8(5):e2839. doi: 10.1371/journal.pntd.0002839 (PMC4006747; doi:10.1371/journal.pntd.0002839)
Supplement: Dataset S1 — Intergenic regions from unrelated loci that share blocks of significant sequence similarity. The file contains i) a spreadsheet summarizing listing the non-allelic, non-homologous IGR regions that share significant blocks of sequence similarity; ii) multiple sequence alignments where these unrelated IGRs were aligned to highlight the portion of the IGR that is shared; and iii) a figure in PDF format that shows the alignment in context. The alignments are provided in CLUSTAL format (.clw) and as colored renderings in PNG format, as produced by Jalview (purine/pyrimidine color scheme, only applied to regions of the alignment with 90% identity). The IGR IDs listed in each alignment correspond to those in Table S3. (ZIP) [file pntd.0002839.s010.zip › Dataset S1/alignments/motifs-only/Motif_16.clw]

CLUSTAL W (1.81) multiple sequence alignment

Esm_like_IGR_6481/1-1432       TTGA---CATTTCGATTTTGTGAAAAGAATGATTGCGAGAGGGCTGGCCACCCAATTTAA
Esmeraldo_IGR_6481/1-1424      TTGA---CATTTCGATTTTGTGAAAAGAATGATTGCGAGAGGGCTAGCCACCCAATTTAA
Esm_like_IGR_6514/1-1422       TTGATTGTGTTGGGAGCTTGTGAAAAGAATGATTGCGAGAGGGCTGGCCACCCGATTTAA
Esmeraldo_IGR_6514/1-1455      TTGATTGTGTTAGGAGCTTGTGAAAAGAATGATTGCGAGAGGGCTGGCCACCCAATTTAA
                               ****     **  **  **************************** ******* ******

Esm_like_IGR_6481/1-1432       TATGCACATCCTGATAAGACGAAAATATTTATTTACAATTATTTTCTCTCTTACGGTTCA
Esmeraldo_IGR_6481/1-1424      TATGCACATCCTGATAAGACGAAAATATTTATTTACAATTATTTTCTCTCTTACGGTTCA
Esm_like_IGR_6514/1-1422       TATGCACATCCTGATAAGACGAAAACATTTATTTACAATTATTTTCTCTCTTACGGTTCA
Esmeraldo_IGR_6514/1-1455      TATGCACATCCTGATAAGACGAAAATATTTATTTACAATTATTTTCTCTCTTACGGTTCA
                               ************************* **********************************

Esm_like_IGR_6481/1-1432       TTTGTAAGACTGCAATGGGAGGAGTCAATGAACCGATAAAGTCACGACGGATTTGTTT--
Esmeraldo_IGR_6481/1-1424      TTTGTAAGACCGCAATGGGAGGAGTCAATGAACCGATAACATCAAGACGGATTTGTTTTT
Esm_like_IGR_6514/1-1422       TTTGTAAGACCGCAATGGGAGGAGTCAATGAACCGATAAAGTCACGACGGATTTGTTCT-
Esmeraldo_IGR_6514/1-1455      TTTGTAAGACCGCAATGGGAGGAGTCAATGAACCGATAACGTCAAGACGGATTTGTTT--
                               ********** ****************************  *** ************   

Esm_like_IGR_6481/1-1432       -GTTTTTATTTTTGTCGTTCCACTCGGCCCCTTTTGATTCCCCCCACCTTGCGGCGGTGT
Esmeraldo_IGR_6481/1-1424      GTTTTTTATTTTTGTCGTTCCACTCGGCCCCTTTTGATTCCCCCCACCTTGCGGCGGTGT
Esm_like_IGR_6514/1-1422       -TTTTTTATTTTTGTCGTTCCACTCGGCCCCTTTTGATTCCTCCCACCTTGCGGCGGTGT
Esmeraldo_IGR_6514/1-1455      -TTTTTTATTTTTGTCGTTCCACTCGGCCCCTTTTGATTCCCCCCACCTTGCGGCGGTGT
                                 *************************************** ******************

Esm_like_IGR_6481/1-1432       CTTGTGGCAGGAGGACCTCAAATTCTACCAATTTTTAACTAATATAAACATCCCCAATCC
Esmeraldo_IGR_6481/1-1424      CTTGTGGCAGGAGGACCTCAAATTCTACCAATTTTTAACTAATATAAACATCCCCAATCC
Esm_like_IGR_6514/1-1422       CTTGTGGCAGGAGGACCTTAAATTCCACCAATTTTTAACTAATATAAACATCCCCAATCC
Esmeraldo_IGR_6514/1-1455      CTTGTGGCTGGAGGACCTCAAATTCTACCAATTTTTAACTAATATAAACATCCCCAATCC
                               ******** ********* ****** **********************************

Esm_like_IGR_6481/1-1432       GAATAGAGCGCAACATGTCACGAGAGCGGCAATTTGAATAAATCTATCTATCTATATATA
Esmeraldo_IGR_6481/1-1424      GAATAGAGCGCAACATGTCACGAGAGCGGCAATTTGAATAAATCTATCTATCTATATATA
Esm_like_IGR_6514/1-1422       GAATAGAGCGCAACATGTCACGAGAGCGGCAATTTGAATAAATCTATCTATCTATATATA
Esmeraldo_IGR_6514/1-1455      GAATAGAGCGCAACATGTCACGAGAGCGGCAATTTGAATAAATCTATCTATCTATATATA
                               ************************************************************

Esm_like_IGR_6481/1-1432       TACTTGAAGCAAACATGGAGGATATGGCGAGGCCACCGCCTCTCCTTTACCTTTTCTTTC
Esmeraldo_IGR_6481/1-1424      TACTTGAAGCAAACATGGAGGATATGGCGAGGCCACCGCCTCTCCTTTACCTTTTCTTTC
Esm_like_IGR_6514/1-1422       TACTTGAAGCAAACATGGAGGATATGGCGAGGCCACCGCCTCTCCTTTACCTTTTCTTTC
Esmeraldo_IGR_6514/1-1455      TACTTGAAGCAAACATGGAGGATATGGCGAGGCCACCGCCTCTCCTTTACCTTTTCTTTC
                               ************************************************************

Esm_like_IGR_6481/1-1432       TTGTCCTATTTTTATTTCTTTAGAGAGGTTCGGGATCTGGCTAGCAGCAGAGGTGAGTAT
Esmeraldo_IGR_6481/1-1424      TTGTCCTATTTTTATTTCTTTAGAGAGGTTCGGGATCTGGCTAGCAGCAGAGGTGAGTAT
Esm_like_IGR_6514/1-1422       TTGTCCTATTTTTATTTCTTTAGAGAGGTTCAGGATCTGGCTAGCAGCCCAGGCGGATGT
Esmeraldo_IGR_6514/1-1455      TTGTCCTATTTTTATTTCTTTAGAGAGGTTCGGGATCTGGCTAGCAGCCCAGGCGGATGT
                               ******************************* ****************  *** *  * *

Esm_like_IGR_6481/1-1432       TT
Esmeraldo_IGR_6481/1-1424      TT
Esm_like_IGR_6514/1-1422       TT
Esmeraldo_IGR_6514/1-1455      TT
                               **
