# Supplementary material for: A Genome-Wide Analysis of Genetic Diversity in Trypanosoma cruzi Intergenic Regions
Source: PLoS Negl Trop Dis. 2014 May 1;8(5):e2839. doi: 10.1371/journal.pntd.0002839 (PMC4006747; doi:10.1371/journal.pntd.0002839)
Supplement: Dataset S1 — Intergenic regions from unrelated loci that share blocks of significant sequence similarity. The file contains i) a spreadsheet summarizing listing the non-allelic, non-homologous IGR regions that share significant blocks of sequence similarity; ii) multiple sequence alignments where these unrelated IGRs were aligned to highlight the portion of the IGR that is shared; and iii) a figure in PDF format that shows the alignment in context. The alignments are provided in CLUSTAL format (.clw) and as colored renderings in PNG format, as produced by Jalview (purine/pyrimidine color scheme, only applied to regions of the alignment with 90% identity). The IGR IDs listed in each alignment correspond to those in Table S3. (ZIP) [file pntd.0002839.s010.zip › Dataset S1/alignments/motifs-only/Motif_15.clw]

CLUSTAL W (1.81) multiple sequence alignment

Non_Esm_like_IGR_4425/1-1252      TTATTGTCGATGCTTCTGGAAAGAATGTGCGGCCAGATGGGACTCGGGAAATGATAGTGC
Esm_like_IGR_4425/1-1300          TTATTGTCGATGCTTCTGGAAAGAATGTGCGGCCAGTTGGGACTCGGGAAATGATAGTGC
Esm_like_IGR_6735/1-1085          TTGTTGTCGATGCTTCTGGAAAGAATGTGCGGCCAGATGGGACTCGGGAAATGATAGTGC
Esmeraldo_IGR_6735/1-1083         TTGTTGTCGATGCTTCTGGAAAGAATGTGCGGCCAGATGGGACTCGGGAAATGATAGTGC
                                  ** ********************************* ***********************

Non_Esm_like_IGR_4425/1-1252      TGTTTGTTTAACTCCCCTTTCCTTTTTATATATCTGTCAACTGATTTGGGCTTTCTAACT
Esm_like_IGR_4425/1-1300          TGTTTGTTTAACTTCCCTTTCCTTTTTATATATCTGTCAACTGATTTGGGCTTTCTAACT
Esm_like_IGR_6735/1-1085          TGTTTGTTTAACTTCCCTTTCCTTTTTATATATCTGTCAACTGATTTGGGCTTTCTAACT
Esmeraldo_IGR_6735/1-1083         TGTTTGTTTAACTTCCCTTTCCTTTTTATATATCTGTCAACTGATTTGGGCTTTCTAACT
                                  ************* **********************************************

Non_Esm_like_IGR_4425/1-1252      GTGCACGTTTGGAAGGCAGCGAGTGGCGTTCTTTCTTGTGTGTGTGTGTCTGTGTGTCTG
Esm_like_IGR_4425/1-1300          GTGCACG-TTGGAAGACAGCGAGTGGCGTTCTTTC--ATGTGTGTGTGTC--------TG
Esm_like_IGR_6735/1-1085          GTGCACG-TTGGAAGACAGCGAGTGGCGTTCTTTC--ATGTGTGTGTGTCTGTGTGTTTG
Esmeraldo_IGR_6735/1-1083         GTGCACG-TTGGAAGACAGCGAGTGGCGTTCTTTC--ATGTGTGTGTGTCTGTGTGTTTG
                                  ******* ******* *******************   ************        **

Non_Esm_like_IGR_4425/1-1252      TGTGTTTTTGTGTATTTCCACCCCCTGCTGCCCTCCACGCGGAGAGGCATCCGGCGGCTG
Esm_like_IGR_4425/1-1300          TGTGTTTTTGTGTATTTCCACCCCCTGCTGCCCTCCACGCGGAGAGGCATCCGGCGGCTG
Esm_like_IGR_6735/1-1085          TGTGTTTTTGTGTATTTCCACCCCCTGCTGGCCTCCACGCGGAGAGGCATCCGGCGGCTG
Esmeraldo_IGR_6735/1-1083         TGTGTTTTTGTGTATTTCCACCCCCTGCTGCCCTCCACGCGGAGAGGCATCCGGCGGCTG
                                  ****************************** *****************************

Non_Esm_like_IGR_4425/1-1252      CGGGGCTTTTTAAAGGACTGCCACTTCTTGGGCTCACAGCGAGCCCGGTTCTCATGACCA
Esm_like_IGR_4425/1-1300          CGGGGCTTTATAAATGACTGCCACCTCGTGAGCTCACAGCGAACCCGGTTCTTATGACCA
Esm_like_IGR_6735/1-1085          CGGGGCTTTATAAATGACTGCCACCTCGTGAGCTCACAGCGAACCCGGTTCTTATGACCA
Esmeraldo_IGR_6735/1-1083         CGGGGCTTTATAAATGACTGCCACCTCGTGAGCTCACAGCGAGCCCGGTTCTTATGACCA
                                  ********* **** ********* ** ** *********** ********* *******

Non_Esm_like_IGR_4425/1-1252      CATGTTTTCTGAATCCATTTGTTTACTGATGTATGAGTGTTTGGTGAATCTTCTCTGGAT
Esm_like_IGR_4425/1-1300          CATGTTTTCTGAATCCATTTGTGTACTGATGTATGAGTGTTTGGTGAATCTTCTCTGGAT
Esm_like_IGR_6735/1-1085          CATGTTTTCTGAATCCATTTGTGTACTGATGTATGAGTGTTTGGTGAATCTTCTCTGGAT
Esmeraldo_IGR_6735/1-1083         CATGTTTTCTGAATCCATTTGTGTACTGATGTATGAGTGTTTGGTGAATCTTCTCTGGAT
                                  ********************** *************************************

Non_Esm_like_IGR_4425/1-1252      TGTGGGAAGATGCTGGGCGCAGTGAGCAAAAATGCCATCTCACATTGCGTCATTGCCCTC
Esm_like_IGR_4425/1-1300          TGTGGGAAGATGCTGGGCGCAGTGAGCAAAAATGCCATCTCACATTGCGTCATTGCCCTC
Esm_like_IGR_6735/1-1085          TGTGGGAAGATGCTGGGCGCAGTGAGCAAAAATGCCATCTCACATTGCGTCATTGCCCTC
Esmeraldo_IGR_6735/1-1083         TGTGGGAAGATGCTGGGCGCAGTGAGCAAAAATGCCATCTCACATTGCGTCATTGCCCTC
                                  ************************************************************

Non_Esm_like_IGR_4425/1-1252      CGTGGGCATAAAGAAAAGTGCCTCATCCACGCGCAGGTTTGCTGTTGCTCTTGCGCGTCC
Esm_like_IGR_4425/1-1300          CGTGGGCATAAAGAAAAGGGCCTCATCCACACGCAGGTTTGCTTTTGCTCTTGCGCGTCC
Esm_like_IGR_6735/1-1085          CGTGGGCATAAAGAAAAGGGCCTCATCCACGCGCAGGTTTGCTGTTGCTCTTACGCGTCC
Esmeraldo_IGR_6735/1-1083         CGTGGGCATAAAGAAAAGGGCCTCATCCACGCGCAGGTTTGCTTTTGCTCTTGCGCGTCC
                                  ****************** *********** ************ ******** *******

Non_Esm_like_IGR_4425/1-1252      GGGGTGGGCGGCCAGA
Esm_like_IGR_4425/1-1300          GGGGTGGGCAGCCAGA
Esm_like_IGR_6735/1-1085          GGGATGGGCGGCCAGA
Esmeraldo_IGR_6735/1-1083         GGGGTGGGCGGCCAGA
                                  *** ***** ******
