# Supplementary material for: A Genome-Wide Analysis of Genetic Diversity in Trypanosoma cruzi Intergenic Regions
Source: PLoS Negl Trop Dis. 2014 May 1;8(5):e2839. doi: 10.1371/journal.pntd.0002839 (PMC4006747; doi:10.1371/journal.pntd.0002839)
Supplement: Dataset S1 — Intergenic regions from unrelated loci that share blocks of significant sequence similarity. The file contains i) a spreadsheet summarizing listing the non-allelic, non-homologous IGR regions that share significant blocks of sequence similarity; ii) multiple sequence alignments where these unrelated IGRs were aligned to highlight the portion of the IGR that is shared; and iii) a figure in PDF format that shows the alignment in context. The alignments are provided in CLUSTAL format (.clw) and as colored renderings in PNG format, as produced by Jalview (purine/pyrimidine color scheme, only applied to regions of the alignment with 90% identity). The IGR IDs listed in each alignment correspond to those in Table S3. (ZIP) [file pntd.0002839.s010.zip › Dataset S1/alignments/motifs-only/Motif_21.clw]

CLUSTAL W (1.81) multiple sequence alignment

Esm_like_IGR_6637/1-1893       TTTTCTTCTTTTTTAAGGAGCTGTGTGAAGAGAAGGATCGCGGGAGAGCTGGCAAACTTA
Esmeraldo_IGR_6637/1-1868      TTTTCTTCTTTTTTAAGGAGCTGTGTGAAGAGAAGGATCGCGGGAGAGCTGGCTAACTTA
Esm_like_IGR_4172/1-912        TCTTTCTCTTTTTTTAGGAGCTGTGTGAAGAGAAGGATCGCGGGAGAGCTGGCAAACTTA
Esmeraldo_IGR_4172/1-864       TCTTTCTCTTTTTTTAGGAGCTGTGTGAAGAGAAGGATCGCGGGAGAGCTGGCTAACTTA
                               * **  ******** ************************************** ******

Esm_like_IGR_6637/1-1893       ATTAATGCATATATGTATCCGGGTAAAACGAATGCAATCCTTTATGACACTTTCCTACCG
Esmeraldo_IGR_6637/1-1868      ATTAATGCATATATGTATCCGGGTAAAACGAATGCAATCCTTTATGACACTTTCCTACCG
Esm_like_IGR_4172/1-912        ATTAATGCATATATGTATCCGGGTAAAACGAATGCAATCCTTTATGACACTTTCCTACCG
Esmeraldo_IGR_4172/1-864       ATTAATGCATATATGTATCCGGGTAAAACGAATGCAATCCTTTATGACACTTTCCTACCG
                               ************************************************************

Esm_like_IGR_6637/1-1893       TATGAAAATTGGGAAGGTCACGACTTTTAGGAGGAGCGGGGAACCGATAGCGGCCGGTTA
Esmeraldo_IGR_6637/1-1868      TATGAAAATTGGGAAGGTCACGACTTTTAGGAGGAGCGGGGAACCGATAGCGGCCGGTTA
Esm_like_IGR_4172/1-912        TATGAAATTTGGGAAGGTCACGACTTTTAGGAGGAGCGGGGAACCGATAGCGGCCGGTTA
Esmeraldo_IGR_4172/1-864       TATGAAAATTGGGAAGGTCACGACTTTTAGGAGGAGCGGGGAACCGATAGCGGCCGGTTA
                               ******* ****************************************************

Esm_like_IGR_6637/1-1893       ATTATTCATTTTTATTTTTGCCATCCCACCCGCCCCCTTTTGGTTCTTACCCTGCGGCGG
Esmeraldo_IGR_6637/1-1868      ATTATTTATTTTTATTTTTGCCATCCCACCCGCCCCCTTTTGGTTCTTACCCTGCGGCGG
Esm_like_IGR_4172/1-912        ATTATTTATTTTTATTTTTGCCATCCCACCCGCACTCTTTTGGTTCTTACCCTGCGGCGG
Esmeraldo_IGR_4172/1-864       ATTATTTATTTTTATTTTTGCCATCCCACCCGCACCCTTTTGGTTCTTACCCTGCGGCGG
                               ****** ************************** * ************************

Esm_like_IGR_6637/1-1893       GGTCTTGTGGCTGGAGGAGCCCAAAGTATGCCACTTCGTAAGTAATATAAATAAATATAC
Esmeraldo_IGR_6637/1-1868      GGTCTTGTGGCTGGAGGAGCCCAAAGTATGCCACTTCGTAAGTAATATAAATAAATATAC
Esm_like_IGR_4172/1-912        GGTCTTGTGGCTGGAGGAGCCCAAAGTATGCCACTTCGTAAGTGATATAAATAAATATAC
Esmeraldo_IGR_4172/1-864       GGTCTTGTGGCTGGAGGAGCCCAAAGTATGCCACTTCGTAAGTGATATAAATAAATATAC
                               ******************************************* ****************

Esm_like_IGR_6637/1-1893       AATAAATATATATGTA--CCATCCGAATAGGGTGAACGGGTCACAATTGTGGCTAACGGA
Esmeraldo_IGR_6637/1-1868      AATAAATATATATATA--CCATCCGAATAGGGTGAACGGGTCACAATTGTGGCTAACGGA
Esm_like_IGR_4172/1-912        AATAAATATATATGTATCCCATCCGAATAGGGTGAACGGGTCACAATTGTGGCTAACGGA
Esmeraldo_IGR_4172/1-864       AATAAATATATATGTATCCCATTCGAATAGGGTGAACGGGTCACAATTGTGGCTAACGGA
                               ************* **  **** *************************************

Esm_like_IGR_6637/1-1893       TG-------------ATATATATATATATATATGTGTGTGCTTACTTGCTGTTAAACTTT
Esmeraldo_IGR_6637/1-1868      TG-------------ATATATGAATATATATATGTGTGTGCTTACTTGCTGTTAAACTTT
Esm_like_IGR_4172/1-912        TGATATATATATATGATATATATATATATAAATGTGTGTGCTTACTTGCTGTTAAACTTT
Esmeraldo_IGR_4172/1-864       TG---------------ATATATATATATATATATGTGTGCTTACTTGCTGTTAAACTTT
                               **               ****  ******* ** **************************

Esm_like_IGR_6637/1-1893       GAGGATATGGTGAATCCATTCTTATTCCATTTACTTCTTTTTTTATTTCCATCTTGTTTG
Esmeraldo_IGR_6637/1-1868      GAGGATATGGTGAATCCATTCTTATTCCATTTACTTCTTTTA----TTCCATCTTGTTTG
Esm_like_IGR_4172/1-912        GAGGATATGGTAAATCTATTCTTATTCCATTTGCTTCTTTTCCTATTTCCATCTTGTTTG
Esmeraldo_IGR_4172/1-864       GAGGATATGGTAAATCTATTCTTATTCCATTTGCTTCTTTTCCTATTTCCATCTTGTTTG
                               *********** **** *************** ********     **************

Esm_like_IGR_6637/1-1893       TTTTCTATTATTGATAAACTCATGATTTGGCCAGCAGCCCAGGAGATT
Esmeraldo_IGR_6637/1-1868      TTT-CTATTATTGATAAACTCATGATTTGGCCAGCAGCCCAGGAGATT
Esm_like_IGR_4172/1-912        TTTCCTATTATTGATAAACTCATGATTCGGCCAGCAGCCCAGAAGATT
Esmeraldo_IGR_4172/1-864       TTTCCTATTATTGATAAACTCATGATTTGGCCAGCAGCCCAGGAGATT
                               *** *********************** ************** *****
