# Supplementary material for: A Genome-Wide Analysis of Genetic Diversity in Trypanosoma cruzi Intergenic Regions
Source: PLoS Negl Trop Dis. 2014 May 1;8(5):e2839. doi: 10.1371/journal.pntd.0002839 (PMC4006747; doi:10.1371/journal.pntd.0002839)
Supplement: Dataset S1 — Intergenic regions from unrelated loci that share blocks of significant sequence similarity. The file contains i) a spreadsheet summarizing listing the non-allelic, non-homologous IGR regions that share significant blocks of sequence similarity; ii) multiple sequence alignments where these unrelated IGRs were aligned to highlight the portion of the IGR that is shared; and iii) a figure in PDF format that shows the alignment in context. The alignments are provided in CLUSTAL format (.clw) and as colored renderings in PNG format, as produced by Jalview (purine/pyrimidine color scheme, only applied to regions of the alignment with 90% identity). The IGR IDs listed in each alignment correspond to those in Table S3. (ZIP) [file pntd.0002839.s010.zip › Dataset S1/alignments/motifs-only/Motif_1.clw]

CLUSTAL W (1.81) multiple sequence alignment

Esm_like_IGR_246/1-542          GGGTGTGAGTTCTTTGTCCA-CCCACTACCAATA--AATAATAA-------TAATAAATA
Esm_like_IGR_4788/1-550         GGGTGTGAGTTCTTTGTCCA-CCCACTACCAATA--AATAATAATAATAAATAAT-AATA
Esm_like_IGR_237/1-538          GGGTGTGAGTTCTTTGTCCA-CCCACTACCAATA--AATAATAAT------TAAT-AATA
Esmeraldo_IGR_246/1-544         GGGTGTGAGTTCTTTGTCCA-CCCACTACTAATA--AATAATAAT------TAAT-AATA
JRcl4_IGR_246/1-540             GGGTGTGAGTTCTTTGTCCA-CCCACTACCAATA--ATTAAT---------TAAT-AATA
Non_Esm_like_IGR_237/1-540      GGGTGTGAGTTCTTTGTCCATCCCATTACCAACAACAATAATAA-------TAAT-AATA
Non_Esm_like_IGR_246/1-543      GGGTGTGAGTTCTTTGTCCATCCCATTACCAATA--A-TAATAA-------TAAT-AATA
                                ******************** **** *** ** *  * ****         **** ****

Esm_like_IGR_246/1-542          ATAATAATACTGCAATTGCCCTCTGCACAGGGAAGTCCGGTGGTTGTGGGGCGCGAAAGG
Esm_like_IGR_4788/1-550         ATAATAATACCGCAATTGCCCTCTGCACAGGGGAGTCCGGCGGTTGTGGGGCGCGAAAGG
Esm_like_IGR_237/1-538          ATAATAATACTGCAATTGCCCTCTGCACAGGGAAGTCCGGCGGTTGTGGGGCACGAAAGG
Esmeraldo_IGR_246/1-544         ATAATAATACTGCAATTGCCCTCTGCACAGGGGAGTCCGGCGGTTGTGGGGCGCGAAAGG
JRcl4_IGR_246/1-540             ATAATAATACTGCAATTGCCCTCTGCACAGGGGAGTCCGGCGGTTGTGGGGCGCGAAAGG
Non_Esm_like_IGR_237/1-540      ATAATAATACTGCAATTGCCCTCTGCACAGGGGAGTCCGGCGGTTGTGGGGCGCGAAAGG
Non_Esm_like_IGR_246/1-543      ACAATAATACTGCAATTGCCCTCTGCACAGGGGAGTCCGGCGGTTGTGGGGCGCGAAAGG
                                * ******** ********************* ******* *********** *******

Esm_like_IGR_246/1-542          ATGCCAATTCGTGGTATTGCGGCATTCCCGGTTATCGCAGCAGGTGTGTTTTGCACCTAT
Esm_like_IGR_4788/1-550         ATGCCAATTCGTGATATTGCGGCATGCCCGGTTATCGCAGCAGGTGTGTTTTGCACCTAT
Esm_like_IGR_237/1-538          ATGCCAATTCGTGATATTGCGGCATGCCCGGTTATCGCAGCAGGTGTGTTTTGCACCTAT
Esmeraldo_IGR_246/1-544         ATGCCAATTCGTGATATTGCGGCATGCCCGGTTATCGCAGCAGGTGTGTTTTGCACCTAT
JRcl4_IGR_246/1-540             ATGCCAATTCGTGATATTGCGGCATGCCCGGTTATCGCAGCAGGTGTATTTTGCATCTAT
Non_Esm_like_IGR_237/1-540      ATGCCAATTTGTGATATTGCGGCATGCCCGGTTATCGCAGCAGGTGTGTTTTGCATCTGT
Non_Esm_like_IGR_246/1-543      ATGCCAATTTGTGATATTGCGGCATGCCCGGTTATCGCGGCAGGTGTGTTTTGCATCTGT
                                ********* *** *********** ************ ******** ******* ** *

Esm_like_IGR_246/1-542          TTGTTGATGTGCGTATTGAGTGTTGTCTGAATCCCCTCCGAGTTGTGGGGGATGTCGGGT
Esm_like_IGR_4788/1-550         TTGTTGATGGGCGTATTGAGTGTTGTCTGAATCCCCTCCGAGTTGTGGGGGATGTCGGGT
Esm_like_IGR_237/1-538          TTGTTGATGGGCGTATTGAGTGTTGTCTGAATCCCCTCCGAGTTGTGGGGGATGTCGGGT
Esmeraldo_IGR_246/1-544         TTGTTGATGGGCGTATTGAGTGTTGTCTGAATCCCCTCCGAGTTGTGGGGGATGTCGGGT
JRcl4_IGR_246/1-540             TTGTTGATGGGCGTATTGAGTGTTGCCTGAATCCCCTCCGAGTTGTGGGGGATGTCGGGT
Non_Esm_like_IGR_237/1-540      TTGTTGATGGGCGTATTGAGTGTTGTCTGAATCCCCTCCGAGTTGTGGGGGATGTCGGGT
Non_Esm_like_IGR_246/1-543      TTGTTGATGGGCGTATTGAGTGTTGTCTGAATCCCCTCCGAGTTGTGGGGGATGTCGGGT
                                ********* *************** **********************************

Esm_like_IGR_246/1-542          GCATTGAAACAACTTGTGGTCTTCTTTGTGTTTT-TCTTTTTTTGAGAATAGGAGGGGAG
Esm_like_IGR_4788/1-550         GCATTGAAACAACTTGTGGTCTTCTTTGTGTTTTGTCTCTTTTTGGGAATAGGAGGGGAG
Esm_like_IGR_237/1-538          GCATTGAAACAACTTGTGGTCTTCTTTGTGTTTTGTCTCTTTTTGAGAATAGGAGGGGAG
Esmeraldo_IGR_246/1-544         GCATTGAAACAACTTGTGGTCTTCTTTGTGTTTT-TCTCTTTTTGAGAATAGGAGGGGAG
JRcl4_IGR_246/1-540             GCATTGAACCAACTTGTGGTCTTCTTTGTGTTTTGTCTCTTTGTAGGAATAGGAGGGGAG
Non_Esm_like_IGR_237/1-540      GCATTGAACCAACTTGTGGTCTTCTTTGTGTTTTGTCTCTTTGTAGGAATAGGAGGGGAG
Non_Esm_like_IGR_246/1-543      GCATTGAACCAACTTGTGGTCTTCTTTGTGTTTTGTCTCTTTGTAGGAATAGGAGGGGAG
                                ******** ************************* *** *** *  **************

Esm_like_IGR_246/1-542          CTAGGCCTCATTCAGGTGAATATTTGCGTTGT------TGTTATT-TGTCCTCTGTTGTT
Esm_like_IGR_4788/1-550         CTAGGCCTCATTCAGGTGAATATTTGCGTTGTTTACCATGTTATT-TG-----TATAAAT
Esm_like_IGR_237/1-538          CTAGGCCTCATTCAGGTGAATATTTGCGTTGT------TGTTATT-TGTCCTCTGTTGTT
Esmeraldo_IGR_246/1-544         CTAGGCCTCATTCAGGTGAATATTTGCGTTGT------TGTTATT-TGTCCTCTGTTGTT
JRcl4_IGR_246/1-540             CTAGGCCTCATTCAGGTGAATATTCGCGTTGT------TGTTATG-TGTACTCTGTTGTT
Non_Esm_like_IGR_237/1-540      CTGGGCCTCATTCAGGTGAATATTCGCGTTGT------TGTTATG-TGTCCTCTGTTGTT
Non_Esm_like_IGR_246/1-543      CTGGGCCTCATTCAGGTGAATATTCGCGTTGT------TGTTGTTGTGTCCTCTGTTGTT
                                ** ********************* *******      **** *  **     * *   *

Esm_like_IGR_246/1-542          ATT
Esm_like_IGR_4788/1-550         GTT
Esm_like_IGR_237/1-538          ATT
Esmeraldo_IGR_246/1-544         ATT
JRcl4_IGR_246/1-540             ATT
Non_Esm_like_IGR_237/1-540      ATT
Non_Esm_like_IGR_246/1-543      ATT
                                 **
