# Supplementary material for: A Genome-Wide Analysis of Genetic Diversity in Trypanosoma cruzi Intergenic Regions
Source: PLoS Negl Trop Dis. 2014 May 1;8(5):e2839. doi: 10.1371/journal.pntd.0002839 (PMC4006747; doi:10.1371/journal.pntd.0002839)
Supplement: Dataset S1 — Intergenic regions from unrelated loci that share blocks of significant sequence similarity. The file contains i) a spreadsheet summarizing listing the non-allelic, non-homologous IGR regions that share significant blocks of sequence similarity; ii) multiple sequence alignments where these unrelated IGRs were aligned to highlight the portion of the IGR that is shared; and iii) a figure in PDF format that shows the alignment in context. The alignments are provided in CLUSTAL format (.clw) and as colored renderings in PNG format, as produced by Jalview (purine/pyrimidine color scheme, only applied to regions of the alignment with 90% identity). The IGR IDs listed in each alignment correspond to those in Table S3. (ZIP) [file pntd.0002839.s010.zip › Dataset S1/alignments/motifs-only/Motif_4.clw]

CLUSTAL W (1.81) multiple sequence alignment

Esm_like_IGR_1861/1-1145          ATGTGCATCTATACAGGACCAAATAAAAGGGCAGGGGCCTTCATCGATCCATCCTGTTTG
Esmeraldo_IGR_1861/1-1165         ATGTGCATCTATACAGGACCAAATAAAAGGGCAGGGGCCTTCATCGATCCATCCTGTTTG
Non_Esm_like_IGR_1869/1-1196      ACGTGCATCTATACAGGACCAAATAAAAGGGCAGGGGTATTCATCGATCCAACCTGTTTG
Non_Esm_like_IGR_1861/1-1131      ATGTGCATCTATACAGGAACAAATAAAAGGGCAGGGGTATTCATCGATCCAACCTGTTTG
Sylvio_X10_IGR_1869/1-1190        ATTTGCATCTATACAGGACCAAATAAAAGGGCAGGGTTCTTCATCGATCCAACCTGTTTG
Sylvio_X10_IGR_1861/1-1147        ATGTGCATCTATACAGGACCAAATAAAAGGGCAGGGGTCTTCATCGTTCCAACCTGTTTG
                                  *  *************** *****************   ******* **** ********

Esm_like_IGR_1861/1-1145          TTTACAATTTGATGACTGAATTGGTTACCAAAGACACCGCGTTGCAGGATAGCGAGGAGT
Esmeraldo_IGR_1861/1-1165         TTTACAATTTGATGACTGAATTGGTTACCAAAGACACCGCGTTGCAGGATAGCGAGGAGT
Non_Esm_like_IGR_1869/1-1196      TTTACAATTTGATGATTGGATTGGTTACCAAAGACACCGCGTTGGAGGATGGCGAGGAGT
Non_Esm_like_IGR_1861/1-1131      TTTACAATTTGATGATTGGATTGGTTACCAAAGACACCGCGTTGGAGGATGGCGAGGAGT
Sylvio_X10_IGR_1869/1-1190        TTTACAATTTGATGATTGAATTGGTTACCAAAGACACCGCGTTGGAGGATAGCGAGGAGT
Sylvio_X10_IGR_1861/1-1147        TTTACAATTTGATGATTGAATTGGTTACCAAAGACACCGCGTTGGAGGATAGCGAGGAGT
                                  *************** ** ************************* ***** *********

Esm_like_IGR_1861/1-1145          AGTTGTCTCGTCCATCTCACTCAGCCCCCGACGACGACTACTCTCCACGCAGAGGAAAGT
Esmeraldo_IGR_1861/1-1165         AGTTGTCTCGTCCATCTCACTCAGCCCCCGACGACGACTACTCTCCACGCAGAGGAAAGT
Non_Esm_like_IGR_1869/1-1196      AGTTGTCTCGTCCATCTCGCTCAGCCCCCGACGACGACTACTCTCCACGCAGAGGAAAGT
Non_Esm_like_IGR_1861/1-1131      AGTTGTCTCGTCCATCTCGCTCAGCCCCCGACGACGACTACTCTCCACGCAGAGGAAAGT
Sylvio_X10_IGR_1869/1-1190        AGTTGTCTCGTCCATCTCACTCAG-CCCCGACGACGACTACTCTCCACGCAGAGGAAAGT
Sylvio_X10_IGR_1861/1-1147        AGTTGTCTCGTCCATCTCACTCAG-CCCCGACGACGACTACTCTCCACGCAGAGGAAAGT
                                  ****************** ***** ***********************************

Esm_like_IGR_1861/1-1145          CCGACGGTTGTGGGACCCCGGGAAAAACCTGCCACTTTGCGGGGTTACGGCGAGCCCGGC
Esmeraldo_IGR_1861/1-1165         CCGACGGTTGTGGGACCCCGGGAAAAACCTGCCACTTTGCGGGGTTACGGCGAGCCCGGC
Non_Esm_like_IGR_1869/1-1196      CCGACGGTTGTGGGACCCCGGGAAAAACCTGCTGCTTTGCGGGGTTACGGCGAGCCCGGC
Non_Esm_like_IGR_1861/1-1131      CCGACGGTTGTGGGACCCCGGGAAAAACCTGCTGCTTTGCGGGGTTACGGCGAGCCCGGC
Sylvio_X10_IGR_1869/1-1190        CCGACGGTTGTGGGACCCCGGGAAAAACCCGCTGCTTTGCGGGGTTACGGCGAGCCCGGC
Sylvio_X10_IGR_1861/1-1147        CCGACGGTTGTGGGACCCCGGGAAAAACCCGCTGCTTTGCGGGGTTACGGCGAGCCCGGC
                                  ***************************** **  **************************

Esm_like_IGR_1861/1-1145          TATCATGGATTGCTTTGTGACCCAAACTGCCCACCGTTGATGTATGCATGTGGACTCAAC
Esmeraldo_IGR_1861/1-1165         TATCATGGATTTCTTTGTGACCCAAACTGCCCACCGTTGATGTATGCATGTGGACTCAAC
Non_Esm_like_IGR_1869/1-1196      TATCATGGATTGCTTTGTGACCCAAACTGCCCACCGTTGATGTATGCATGTGGACTCAAC
Non_Esm_like_IGR_1861/1-1131      TATCATGGATTGCTTTGTGACCCAAACTGCCCACCGTTGATGTATGCATGTGGACTCAAC
Sylvio_X10_IGR_1869/1-1190        CATCATGGATTGCTTTGTGACCCAAACTGCCCACCGTTGATGTATGCATGTGGACTCAAC
Sylvio_X10_IGR_1861/1-1147        CATCATGGATTGCTTTGTGACCCAAACTGCCCACCGTTGATGTATGCATGTGGACTCAAC
                                   ********** ************************************************

Esm_like_IGR_1861/1-1145          CCCTTCTGAAGTGGGAAATGTTGAGCCCATCAAAATAAACTGTGATTTTCTTTTTTTTGT
Esmeraldo_IGR_1861/1-1165         CCCTTCTGAAGTGGGAAATGTTGAGCCCATCAAAATAAACTGTGATTTTCTTTTTGTTGT
Non_Esm_like_IGR_1869/1-1196      CCCTTCTGAAGTGGGAAATGTTGAGCCCATCAAAATGAATTTTGATCTTCTT----TTGT
Non_Esm_like_IGR_1861/1-1131      CCCTTCTGAAGTGGGAAATGTTGAGCCCATCAAAATGAATTGTGATCTTCTT----TTGT
Sylvio_X10_IGR_1869/1-1190        CCCTTCTGAAGTGGGAAATGTTGAGCCCATCAAAATAAACCGTGATCTTCTT-------T
Sylvio_X10_IGR_1861/1-1147        CCCTTCTGAAGTGGGAAATGTTGAGCCCATGAAAATAAACCGTGATCTTCTT-------T
                                  ****************************** ***** **   **** *****       *

Esm_like_IGR_1861/1-1145          TGTTGTTGTTGTTGTTCCGTGTCTCTTTGTAGGAATAGGAGG-AAATGTCTCAGCCAGAC
Esmeraldo_IGR_1861/1-1165         TGTTGTTGTTTTTGTTCCGTGTCTCTTTGTAGGAATAGGAGG-AAATGTCTCAGCCAGAT
Non_Esm_like_IGR_1869/1-1196      TGTTGTTGTTGTTGTTCCGTGTCTTTTTGTAGGAATAGGAGGAAAATTTCTCAGTCAGAC
Non_Esm_like_IGR_1861/1-1131      TGTTGTTGTTGTTGTTCCGTGTCTTTTTGTAGGAATAGGAGGAAAATTTCTCAGTCAGAC
Sylvio_X10_IGR_1869/1-1190        TGTTGTTGTTGTTGTTCCGTGTCTTTTTGTAGGAATAGGAGGAAAATTTCTCAACCAGAC
Sylvio_X10_IGR_1861/1-1147        TGTTGTTGTTGTTGTTCCGTGTCTTTTTGTAGGAATAGGAGGAAAATTTCTCAACCAGAC
                                  ********** ************* ***************** **** *****  **** 

Esm_like_IGR_1861/1-1145          GCATATTGTGTTTTCTTG
Esmeraldo_IGR_1861/1-1165         GCATATTGTGTTTTCTTG
Non_Esm_like_IGR_1869/1-1196      GCATATTGTGATTTATTG
Non_Esm_like_IGR_1861/1-1131      GCATATTGTGTTTTCTTG
Sylvio_X10_IGR_1869/1-1190        GCATATTGTGTTTTCTTG
Sylvio_X10_IGR_1861/1-1147        GCATATTGTGTTTTCTTG
                                  ********** *** ***
