# Supplementary material for: A Genome-Wide Analysis of Genetic Diversity in Trypanosoma cruzi Intergenic Regions
Source: PLoS Negl Trop Dis. 2014 May 1;8(5):e2839. doi: 10.1371/journal.pntd.0002839 (PMC4006747; doi:10.1371/journal.pntd.0002839)
Supplement: Dataset S1 — Intergenic regions from unrelated loci that share blocks of significant sequence similarity. The file contains i) a spreadsheet summarizing listing the non-allelic, non-homologous IGR regions that share significant blocks of sequence similarity; ii) multiple sequence alignments where these unrelated IGRs were aligned to highlight the portion of the IGR that is shared; and iii) a figure in PDF format that shows the alignment in context. The alignments are provided in CLUSTAL format (.clw) and as colored renderings in PNG format, as produced by Jalview (purine/pyrimidine color scheme, only applied to regions of the alignment with 90% identity). The IGR IDs listed in each alignment correspond to those in Table S3. (ZIP) [file pntd.0002839.s010.zip › Dataset S1/alignments/motifs-only/Motif_13.clw]

CLUSTAL W (1.81) multiple sequence alignment

Esm_like_IGR_4004/1-1065          ACTCAAAGGTATCAGTATAGAAAGTACTACACAAAAGAATGTCTCCTACGGCTGCCAGGA
Esmeraldo_IGR_4004/1-1055         ACTCAAAGGTATCAGTATAGAAAGTACTACACAAAAGAATGTCTCCTACGGCTGCCAGGA
Sylvio_X10_IGR_8957/1-936         ACACGAAA-------TACAAAAAGTACTACACAAAAGAATGTCTCCCACAGCTGTCAGGA
Sylvio_X10_IGR_4004/1-936         ACACGAAA-------TACAAAAAGTACTACACAAAAGAATGTCTCCCACAGCTGTCAGGA
Non_Esm_like_IGR_8957/1-780       ACACGAAA-------TACACAAAGTACTACACAAAAGAATGTCTCCCACAGCTGTCAGGA
Non_Esm_like_IGR_4004/1-1087      ACTCAAAAATATCAGTATGGAAAGTACTACACAAAAGAATGTCTCCCACAGCTGTCAGGA
                                  ** * **        **   ************************** ** **** *****

Esm_like_IGR_4004/1-1065          TGAACAACGCCTAAGAGGCGCAGCACGGGTTTGAGCGGTGTTGCGCGTAGAGCGCCCGGC
Esmeraldo_IGR_4004/1-1055         TGAACAACGCCTAAGAGGCGCAGCACGGGTTTGAGCGGTGTTGCGCGGAGAGCGCCCGGC
Sylvio_X10_IGR_8957/1-936         TGAACAACGCCTAAGAGGCGCAGCACGGGTTTGAGCAGCGTTGCGCGGAGAGCGCCCGGC
Sylvio_X10_IGR_4004/1-936         TGAACAACGCCTAAGAGGCGCAGCACGGGTTTGAGCAGCGTTGCGCGGAGAGCGCCCGGC
Non_Esm_like_IGR_8957/1-780       TGAACAACGCCTAAGAGGCGCAGCACGGGCTTGAGTAGCGTTGCGCGGAGAGCGCCCGGC
Non_Esm_like_IGR_4004/1-1087      TGAACAACGCCTAAGAGGCGCAGCACGGGGTTGAGTAGCGTTGCGCGGAGAGCGCCCGGC
                                  ***************************** *****  * ******** ************

Esm_like_IGR_4004/1-1065          TGATGGCCATTCACTTGGGCATAGTGCCCTCCAGTGCAACGGTGGACCAGCTGCGCGTCG
Esmeraldo_IGR_4004/1-1055         TGATGGCCATTCACTTGGGCATGGTGCCCTCCAGTGCAACGGTGGACTAGCTGCGCGTCG
Sylvio_X10_IGR_8957/1-936         TGATGGCCATTCACTTGGGCATGGTGCCCTCCAGTGCAACGGTGGACCAGCCGCGCCTCG
Sylvio_X10_IGR_4004/1-936         TGATGGCCATTCACTTGGGCATGGTGCCCTCCAGTGCAACGGTGGACCAGCCGCGCCTCG
Non_Esm_like_IGR_8957/1-780       TGATGGCCATTCACTTGGGCATGGTGCCCTCCAGTGCAACGGTGGACCAGCTGCGCATCG
Non_Esm_like_IGR_4004/1-1087      TGATGGCCATTCACTTGGGCATGGTGCCCTCCAGTGCAACGGTGGACCAGCTGCGCATCG
                                  ********************** ************************ *** **** ***

Esm_like_IGR_4004/1-1065          CCGTGCGCGGTGCGGCGGAGCTTGAACCGATCGCCCCAGTGTCGCTGGTGGTGGACGACG
Esmeraldo_IGR_4004/1-1055         CCGTGCGCGGTGCGGCGGAGCTTGAACCGATCGCCCCAGTGTCGCTGGTGGTGGACGACG
Sylvio_X10_IGR_8957/1-936         CGGTGCGCGGTGCGGCGGAGCTTGAATCGATCACCCCAGTGTCGCTGGTGGTGGACGACG
Sylvio_X10_IGR_4004/1-936         CGGTGCGCGGTGCGGCGGAGCTTGAATCGATCACCCCAGTGTCGCTGGTGGTGGACGACG
Non_Esm_like_IGR_8957/1-780       CGGTGCGCGGTGCGGCGGAGCCTGAATCGATCACCCCAGTGTCGCTGGTGGTGGACGACG
Non_Esm_like_IGR_4004/1-1087      CGGTGCGCGGTGCAGCGGAGCCTGAATCGATCACCCCAGTGTCGCTGGTGGTGGACGACG
                                  * *********** ******* **** ***** ***************************

Esm_like_IGR_4004/1-1065          GTGTGCCCTCCAACACCACATTTGTCGGCGAGTTTCATGCGCTCTCAGAGGATGCCGACG
Esmeraldo_IGR_4004/1-1055         GTGTGCCCTCCAACACCACATTTGTCGGCGAGTTTCATGCGCTCTCAGAGGATGCCGACG
Sylvio_X10_IGR_8957/1-936         GTGTGCTCTCCAGCACCACATTTGTCGGCGAGTTTCATGCAATCTCAGAGGATGCCGACG
Sylvio_X10_IGR_4004/1-936         GTGTGCTCTCCAGCACCACATTTGTCGGCGAGTTTCATGCAATCTCAGAGGATGCCGACG
Non_Esm_like_IGR_8957/1-780       GTGAGCTCTCCAACACCACATTTGTCGGCGAGTTTCATGCAATCTCGGAGGATGCTGACG
Non_Esm_like_IGR_4004/1-1087      GTGTGCTCTCCAACACCACATTTGTCGGCGAGTTTCATGCAATCTCGGAGGATGCTGACG
                                  *** ** ***** ***************************  **** ******** ****

Esm_like_IGR_4004/1-1065          GCTTCCCCTACCTCGATTATACTTTGGAGCGAAATTTCTGTCTTTTCTATTCATTCGACT
Esmeraldo_IGR_4004/1-1055         GCTTCCCCTACCTCGATTATACCTTGGAGCGAAATTTCTGTCTTTTCTATTCATTCGACT
Sylvio_X10_IGR_8957/1-936         GCTTCCCCTACCTCGATTATACTTTGGAGCGAAAGTTCTTTCTTTTCTCTTCATGCGTCT
Sylvio_X10_IGR_4004/1-936         GCTTCCCCTACCTCGATTATACTTTGGAGCGAAAGTTCTTTCTTTTCTCTTCATGCGTCT
Non_Esm_like_IGR_8957/1-780       GCTTCCCCTACCCCGATTATACTTTGGAGCGAAAGTTCTGTCTTTTCTCTTCATGCGTCT
Non_Esm_like_IGR_4004/1-1087      GCTTCCCCTACCCCGATTATACTTTGGAGCGAAAGTTCTGTCTTTTCTCTTCATGCGTCT
                                  ************ ********* *********** **** ******** ***** ** **

Esm_like_IGR_4004/1-1065          TCTGGTGGTCGTACTTAAGGATGATACATTGCTCGTTGAGTGGCCGGGAATGGATAGGAT
Esmeraldo_IGR_4004/1-1055         TCTGGTGGTCGTACTTAAGGATGATACATTGCTCGTTGAGTGGCCGGGAGTGGATAGGAT
Sylvio_X10_IGR_8957/1-936         TCTGGTGGTCGTACTTAAGGATGATACATGGCTCGTTGAGTGCCCGGGAATGGATGGGAT
Sylvio_X10_IGR_4004/1-936         TCTGGTGGTCGTACTTAAGGATGATACATGGCTCGTTGAGTGCCCGGGAATGGATGGGAT
Non_Esm_like_IGR_8957/1-780       TCTGGTGGTCGTACTTAAGGATGATACATTGCTCGTTGAGTGGCCGGGAATGGATAGGAT
Non_Esm_like_IGR_4004/1-1087      TCTGGTGGTCGTACTTAAGGATGATACATTGCTCGTTGAGTGGCCGGGAATGGATAGGAT
                                  ***************************** ************ ****** ***** ****

Esm_like_IGR_4004/1-1065          TGTTT--TTTTTTGTGTGTGTT----GTTGTTTATTTTG
Esmeraldo_IGR_4004/1-1055         TGTTT--TTTTTTGTTGTT-------GTTGTTTATTTTG
Sylvio_X10_IGR_8957/1-936         T------TTTTCTGTTGTTGTTGTTGGTTGTTTATTTTG
Sylvio_X10_IGR_4004/1-936         T------TTTTCTGTTGTTGTTGTTGGTTGTTTATTTTG
Non_Esm_like_IGR_8957/1-780       TGTTTTCTCTTTTGTTGTTGTTGTTGGTTGTTTATTTTG
Non_Esm_like_IGR_4004/1-1087      TGTTTTCTCTTTTGTTGTTGTTGTTGGTTGTTTATTTTG
                                  *      * ** ***   *       *************
