# Supplementary material for: A Genome-Wide Analysis of Genetic Diversity in Trypanosoma cruzi Intergenic Regions
Source: PLoS Negl Trop Dis. 2014 May 1;8(5):e2839. doi: 10.1371/journal.pntd.0002839 (PMC4006747; doi:10.1371/journal.pntd.0002839)
Supplement: Dataset S1 — Intergenic regions from unrelated loci that share blocks of significant sequence similarity. The file contains i) a spreadsheet summarizing listing the non-allelic, non-homologous IGR regions that share significant blocks of sequence similarity; ii) multiple sequence alignments where these unrelated IGRs were aligned to highlight the portion of the IGR that is shared; and iii) a figure in PDF format that shows the alignment in context. The alignments are provided in CLUSTAL format (.clw) and as colored renderings in PNG format, as produced by Jalview (purine/pyrimidine color scheme, only applied to regions of the alignment with 90% identity). The IGR IDs listed in each alignment correspond to those in Table S3. (ZIP) [file pntd.0002839.s010.zip › Dataset S1/alignments/motifs-only/Motif_10.clw]

CLUSTAL W (1.81) multiple sequence alignment

JRcl4_IGR_1305/1-1326             TTACTTCGAGCAC----GAGGAATGTGTGACCAGATGGGGCCGAATCGATGATAACGCGT
Non_Esm_like_IGR_1292/1-1237      TTTTTTTGAGCTTGCGGGAGGAATATGTGACCAGATGGGGCCGAACCGATGATAACGCGT
Esm_like_IGR_1292/1-1227          TTTTTTTGAGCCTGCGGGAGGAATTTGTGACCAGATGGGGCCGAACCGATGATAACGCGT
Esmeraldo_IGR_1292/1-1216         TTTTTTTGAGCTTGCGGGAGGAATGTGTGACCAGATGGGGCCGAACCGATGATAACGCGT
Esmeraldo_IGR_1305/1-1302         TTACTTCGAGCTTGCGGGAGGAATGTGTGACCAGATGGGGCCGAACCGATGATAACGCGT
Esm_like_IGR_1305/1-1317          TTACTTCGAGCTTGCGGGAGGAATTTGTGACCAGATGGGGCCGAACCGATGATAACGCGT
                                  **  ** ****      ******* ******************** **************

JRcl4_IGR_1305/1-1326             CTCGAATGCATTCCTTGGCTTTTTATTGAAAGCCTAATGTTTGTTGTTAACGGTATCGCG
Non_Esm_like_IGR_1292/1-1237      CTCGGATGCATTCCTTGGCTTTTTATTGAAAGCCTGATGTTTGTTGTTAACGGTATCGCG
Esm_like_IGR_1292/1-1227          CTCGGATGCATTCCTTGGCTTTTTACTGAAATCCTGATGTTTGTTGTTAACGGTATCGCG
Esmeraldo_IGR_1292/1-1216         CTCGGATGCATTCCTTGGCTTTTTATTGAAATCCTGATGTTTGTTGTTAACGGTATCGCG
Esmeraldo_IGR_1305/1-1302         CTCGGATGCATTCCTTGGCTTTTTATTGAAATCCTGATGTTTGTTGTTAACGGTATCGCG
Esm_like_IGR_1305/1-1317          CTCGGATGCATTCCTTGGCTTTTTATTGAAATCCTGATGTTTGTTGTTAACGGTATCGCG
                                  **** ******************** ***** *** ************************

JRcl4_IGR_1305/1-1326             TTGGAGGGTGGCAAGTGCAGCTTTTGCTCCATCTGTTTTCCTAGCCACCTCCTCGGTGAC
Non_Esm_like_IGR_1292/1-1237      TTGGAGGGTGGCAAGTGCAGCTTTTGTTTCATCTGTTGTCCCAGTCACCTCCTCGGTGAC
Esm_like_IGR_1292/1-1227          TTGGAGGGTGGCGAGTGCAGCTTTTGTTCCATCTGTTGTTCCAGCCACCTCCTCCGTGGC
Esmeraldo_IGR_1292/1-1216         TTGGAGGGTGGCGAGTGCAGCTTTTGTTCCATCTGTTGTTCCAGCCACCTCCTCCGTGAC
Esmeraldo_IGR_1305/1-1302         TTGGAGGGTGGCGAGTGCAGCTTTTGTTCCATCTGTTGTTCCAGCCACCTCCTCCGTGGC
Esm_like_IGR_1305/1-1317          TTGGAGGGTGGCGAGTGCAGCTTTTGTTCCATCTGTTGTCCCAGCCACCTCCTCCGTGAC
                                  ************ ************* * ******** * * ** ********* *** *

JRcl4_IGR_1305/1-1326             TCTTCACGCGGAGATGAGTCCGGCAGCTGCGGGGGCATCTGTAATGACTGCCACTTCGTG
Non_Esm_like_IGR_1292/1-1237      TCTTCACGCGGAGATGAGTCCGGCAGCTGCGGGGGCACTTGTAATGACTGCCACTTCGTG
Esm_like_IGR_1292/1-1227          TCTTCACGCGGAGAGGAGTCCGGCAGCTGCGGAGGCACTTGTAATGACTGCCGCTTCGTG
Esmeraldo_IGR_1292/1-1216         TCTTCACGCGGAGAGGAGTCCGGCAGCTGCGGGGGCACTTGTAATGACTGCCGCTTCGTG
Esmeraldo_IGR_1305/1-1302         TCTTCACGCGGAGAGGAGTCCGGCAGCTGCGGGGGCACTTGTAATGACTGCCACTTCGTG
Esm_like_IGR_1305/1-1317          TCTTCACGCGGAGAGGAGTCCGGCAGCTGCGGGGGCACTTGTAATGACTGCCACTTCGTG
                                  ************** ***************** ****  ************* *******

JRcl4_IGR_1305/1-1326             AGCTCACAACGAGCCTGGCTGTCATGGATGAACTTGGGAACCGTTTGGTTTACTAGTGTG
Non_Esm_like_IGR_1292/1-1237      AGCTCACAACGAGCCTGGCTGTCATGGATGAACTTGGGAACCGTTTGGTTTACTGGTGTG
Esm_like_IGR_1292/1-1227          AGCTCACAACGAGCCTGGCTGTCATGGATGAACTTGGGACCCGTTTGGTTTACTGGTGTT
Esmeraldo_IGR_1292/1-1216         AGCTCACAACGAGCCTGGCTGTCATGGATGAACTTGGGAACCGTTTGGTTTACTGGTGTG
Esmeraldo_IGR_1305/1-1302         AGCTCACAACGAGCCTGGCTGTCATGGATGAACTTGGGAACCGTTTGGTTTACTGGTGTG
Esm_like_IGR_1305/1-1317          AGCTCACAACGAGCCTGGCTGTCATGGATGAACTTGGGACCCGTTTGGTTTACTGGTGTG
                                  *************************************** ************** **** 

JRcl4_IGR_1305/1-1326             AGTGTGTGTGTTTGTGTGTGTTGGGTGAATTTCCTTTGAATTATGGGGGATGTTGGGTAC
Non_Esm_like_IGR_1292/1-1237      CGTGTATGTGTTTGTGTGCGTTGGGTGAATTTTCTTTGAATTATGGGGGATGTTGGGTAC
Esm_like_IGR_1292/1-1227          ------------TGTGTGTGCTGGGTGAATTTCCTTTGAATTATGGGGGATGTTGGGTAC
Esmeraldo_IGR_1292/1-1216         ------------CGTGGGTGTTGGGTGAATTTCCTTTGAATTATGGGGGATGTTGGGTAC
Esmeraldo_IGR_1305/1-1302         ------------CGTGTGTGTTGGGCGAATTTCCTTTGAATTATGGGGGATGTTGGGTAC
Esm_like_IGR_1305/1-1317          ------------CGTGGGTGTTGGGTGAATTTCCTTTGAATTATGGGGGATGTTGGGTAC
                                               *** * * **** ****** ***************************

JRcl4_IGR_1305/1-1326             AGTGAACCAAGCTGTTGCCTCCCACTGTGCTTTGCCCTTTCTTCTTTCT-GGGGGCATGT
Non_Esm_like_IGR_1292/1-1237      AGTGAACCAAGCTGTTGCCTCCCACTGTGCTTTGCCCTTTCTTCTTTCT-GGGGGCATGT
Esm_like_IGR_1292/1-1227          AGTGAACCAAGCTGTGGCCTCCCACTGTGTTTTGCCCTTTCTTTTTTCTGGGGGGCATGT
Esmeraldo_IGR_1292/1-1216         AGTGAACCAAGCTGTGGCCTCCCACTGTGCTTTGCCCTTTCTTTTTTCTGGGGGGCATGT
Esmeraldo_IGR_1305/1-1302         AGTGAACCAAGCTGTGGCCTCCCACTGTGTTTTGCCCTTTCTTTTTTCTGGGGGGCATGT
Esm_like_IGR_1305/1-1317          AGTGAACCAAGCTGTGGCCTCCCACTGTGTTTTGCCCTTTCTTTTTTCTGGGGGGCATGT
                                  *************** ************* ************* ***** **********

JRcl4_IGR_1305/1-1326             GACGAGGCCTCACCCAGGCGC-ATATTTGACTTTGGTTATT
Non_Esm_like_IGR_1292/1-1237      GACGAGGCCTCACCCAGGCACAATATTTGACTTTGTTTATT
Esm_like_IGR_1292/1-1227          GACGAGGCCTCACCCAGGCGC-ATATTTGACTTTGTTTATT
Esmeraldo_IGR_1292/1-1216         GACGAGGCCTCACCCAGGCGC-ATATTTGACTTTGTTTATT
Esmeraldo_IGR_1305/1-1302         GACGAGGCCTCACCCCGGCGC-ATATTTGACTTTGTTTATT
Esm_like_IGR_1305/1-1317          GACGAGGCCTCACCCAGGCGC-ATATTTGACTTTGTTTATT
                                  *************** *** * ************* *****
