# Supplementary material for: A Genome-Wide Analysis of Genetic Diversity in Trypanosoma cruzi Intergenic Regions
Source: PLoS Negl Trop Dis. 2014 May 1;8(5):e2839. doi: 10.1371/journal.pntd.0002839 (PMC4006747; doi:10.1371/journal.pntd.0002839)
Supplement: Dataset S1 — Intergenic regions from unrelated loci that share blocks of significant sequence similarity. The file contains i) a spreadsheet summarizing listing the non-allelic, non-homologous IGR regions that share significant blocks of sequence similarity; ii) multiple sequence alignments where these unrelated IGRs were aligned to highlight the portion of the IGR that is shared; and iii) a figure in PDF format that shows the alignment in context. The alignments are provided in CLUSTAL format (.clw) and as colored renderings in PNG format, as produced by Jalview (purine/pyrimidine color scheme, only applied to regions of the alignment with 90% identity). The IGR IDs listed in each alignment correspond to those in Table S3. (ZIP) [file pntd.0002839.s010.zip › Dataset S1/alignments/motifs-only/Motif_5.clw]

CLUSTAL W (1.81) multiple sequence alignment

Esmeraldo_IGR_2854/1-462          ------------------------------------------------------------
Esm_like_IGR_2848/1-810           CACCACAACCACCACCTTCTCTGTTGCCCTCCACGCTGAGG--GGGAGTCCAACGGCTGC
Esm_like_IGR_2854/1-1296          -CCCACAACCACCACCTTCTCTGTTGCCCTCCACGCTGAGG--GGGAGTCCAACGGCTGC
Non_Esm_like_IGR_2865/1-830       ATCCACAGCCACCACCTTCTCTGTTGCCCTCCACGCTGAGG--GGGAGTGCAACGGCTGC
Non_Esm_like_IGR_2848/1-803       ATCCACAACCACCACCTTCTCTGTTGCCCTCCACGCTGAGGGAGGGAGTGCAACGGCTGC
Non_Esm_like_IGR_2854/1-1199      -TCCACAACCACCACCTTCTCTGTTGCCCTCCACGCTGAGGGAGGGAGTGCAACGGCTGC
JRcl4_IGR_2848/1-790              ATCCACAACCACCACCTTCTCTGTTGCCCTCCACGCTGAGG--GGAAGTGCAACGGCTGC
Sylvio_X10_IGR_2848/1-788         ATCCACAACCACCACCTTCTCTGTTGCCCTCCACGCTGAGG--GGAAGTGCAACGGCTGC
Sylvio_X10_IGR_2865/1-817         ATCCACAACCACCACCTTCTCCGTTGCCCTCCACGCTGAGG--GGAAGTGCAACGGCTGC
JRcl4_IGR_2865/1-812              ATCCACAACCACCACCTTCTCTGTTGCCCTCCACGCTGAGG--GGAAGTGCAACGGCTGC
                                                                                              

Esmeraldo_IGR_2854/1-462          ----------------------------ACCTTGTGAG-TTACAAGGAGCCCGACTGCCA
Esm_like_IGR_2848/1-810           GGGCCCTT----TTAAAAAAAGACTCCCACCTTGTGAGTTTACAAGGAACCCGACTGCCA
Esm_like_IGR_2854/1-1296          GGGCCCTT----TTAAAAAAAGACTCCCACCTTGTGAGTTTACAAGGAGCCCGACTGCCA
Non_Esm_like_IGR_2865/1-830       GGGCCCTT-----AAAAAAAAGACTCC-ACCTTGTGAGTTTATAAGGAGCCCGGCTGCCA
Non_Esm_like_IGR_2848/1-803       GGGCCCTT----AAAAAAAAAGACTCC-ACCTTGTGAGTTTATAAGGAGCCCGGCTGCCA
Non_Esm_like_IGR_2854/1-1199      GGGCCCTT----AAAAAAAAAGACTCC-ACCTTGTGAGTTTATAAGGAGCCCGGCTGCCA
JRcl4_IGR_2848/1-790              GGGCCCTT-AAAAAAAAAAAGAACTCC-ACCTTGTGAGTTTATAAGGGGCCCGGCTGCCA
Sylvio_X10_IGR_2848/1-788         GGGCCCTTAAACAAAAAAAAAGACTCC-ACCTTGTGAGTTTATAAGGAGCCCGGCTGCCA
Sylvio_X10_IGR_2865/1-817         GGGCCCTT---AAAAAAAAAAGACTCC-ACCTTGTGAGTTTATAAGGAGCCCGGCTGCCA
JRcl4_IGR_2865/1-812              GGGCCCTTAAAAAAAAAAAAAGACTCC-ACCTTGTGAGTTTATAAGGAGCCCGGCTGCCA
                                                              ********** *** ****  **** ******

Esmeraldo_IGR_2854/1-462          TAACTTTCATGCATTCTATTGTTCAC-GGTGTGTGAGTGTTGGATGAATTTACTTCGTAG
Esm_like_IGR_2848/1-810           TAACTTTCATGCATTTATTTGTTCACGGGTGTGTGAGTGTTGGATGAATTTACTTCGTAG
Esm_like_IGR_2854/1-1296          TAACTTTCATGCATTCATTTGTTCACGGGTGCGTGAGTGTTGGATGAATTTACTTCGTAG
Non_Esm_like_IGR_2865/1-830       TAACTTTCATGCATTCATTTGTTCACGGGTGTGTGAGTGTTGGATGAATTTACTTCTTAG
Non_Esm_like_IGR_2848/1-803       TAACTTTTATGCATTCATTTGTTCACGGGTGTGTGAGTGTTGGATGAATTTACTTCTTAG
Non_Esm_like_IGR_2854/1-1199      TAACTTTTATGCATTCATTTGTTCACGGGTGTGTGAGTGTTGGATGAATTTACTTCTTAG
JRcl4_IGR_2848/1-790              TAACTTTCATGCATTCATTTGTTCACGGGTGTGTGAGTGTTGGATGAATTTACTTCGTAT
Sylvio_X10_IGR_2848/1-788         TAACTTTCATGCATTCATTTGTTCACGGGTGTGTGAGTGTTGGATGAATTTACTTCGTAT
Sylvio_X10_IGR_2865/1-817         TAACTTTCATGCATTCATTTGTTCACGGGTGTGTGAGTGTTGGATGAATTTACTTCGTAT
JRcl4_IGR_2865/1-812              TAACTTTCATGCATTCATTTGTTCACGGGTGTGTGAGTGTTGGATGAATTTACTTCGTAT
                                  ******* *******   ******** **** ************************ ** 

Esmeraldo_IGR_2854/1-462          TGTGT-GGGTGGTTGGGCCAAACTAGCCACTCCCCGTTCGAGTGACACACACACACACA-
Esm_like_IGR_2848/1-810           TGTGT-GGGGTGTTGGGCCAAACT-GCCACTCCCCGTT---GTGTCACACACACACACAC
Esm_like_IGR_2854/1-1296          TGTGT-GGGGTGTTGGGCCAAACT-GCCACTCCCCGTT---GAGTCACACACACACACAC
Non_Esm_like_IGR_2865/1-830       TGTGT-GGGGTGTTGGGCCAAACT-GCCACTCCCCGTT---GTGTCACACA---------
Non_Esm_like_IGR_2848/1-803       TGTGT-GGGGTGTTGGGTCAAACT-GCCACTCCCCTTT---GTGTCACACA---------
Non_Esm_like_IGR_2854/1-1199      TGTGT-GGGGTGTTGGGTCAAACT-GCCACTCCCCGTT---GTGTCACACA---------
JRcl4_IGR_2848/1-790              TGTGTGGGGGTGTTGGGCCAAACT-GCCACTCCCCGTT---GTGTCACACA---------
Sylvio_X10_IGR_2848/1-788         TGTGT-GGGGTGTTGGGCCAAACT-GCCACTCCCCGTT---GTGTCGCACA---------
Sylvio_X10_IGR_2865/1-817         TGTGTGGGGGTGTTGGGCCAAACT-GCCACTCCCCGTT---GTGTCGCACA---------
JRcl4_IGR_2865/1-812              TGTGTGGGGGTGTTGGGCCAAACT-GCCACTCCCCGTT---GTGTCACACA---------
                                  ***** ***  ****** ****** ********** **   * * * ****         

Esmeraldo_IGR_2854/1-462          ---CACACAACCTCTCTCCCTTTCTCCGCGTGTCTTT-----TTTTGTAGGAATAGGGGA
Esm_like_IGR_2848/1-810           ACACACACAACCTCTCTCCCTTTCTCCGCGTGTCTTT-----TTTTGTAGGAATAGGGGA
Esm_like_IGR_2854/1-1296          ACGCACACAACCTCTCTCCCTTTCTCCGCGTGTCTTT-----TTTTGTAGGAATAGGGGA
Non_Esm_like_IGR_2865/1-830       ---CACACAACCTCTCTCCCTTTCTCCGTGTGTCTTTTTTCTTTTTGTAGGAATAGGGGA
Non_Esm_like_IGR_2848/1-803       ---CACACAACCTCTCTCCCTTTCTCCGTGTGTCTTTTTTCTTTTTGTAGGAATAGGGGA
Non_Esm_like_IGR_2854/1-1199      ---CACACAACCTCTCTCCCTTTCTCCGTGTGTCTTTTTTCTTTTTGTAGGAATAGGGGA
JRcl4_IGR_2848/1-790              ---CGCACAACCCCTCTCCCTTTCTCCGTGTGTCTTTTTTCATTTTGTAGGAATAGGGGA
Sylvio_X10_IGR_2848/1-788         ---CGCACAACCTCTCTCCCTTTCTCCGTGTGTCTTTTTTCATTTTGTAGGAATAGCGGA
Sylvio_X10_IGR_2865/1-817         ---CGCACAACCTCTCTCCCCTTCTCCGTGTGTCTTTTTTCGTTTTGTAGGAATAGGGGA
JRcl4_IGR_2865/1-812              ---CGCACAACCTCTCTCCCTTTCTCCGTGTGTCTTTTTTCATTTTGTAGGAATAGGGGA
                                     * ******* ******* ******* ********     ************** ***

Esmeraldo_IGR_2854/1-462          CAGGGTCTTGGACAGGGGCGTGTATAT
Esm_like_IGR_2848/1-810           CAGGGTCTTGGACAGGGGCGTATACTT
Esm_like_IGR_2854/1-1296          CAGGGTCTTGGAAAGGGGCGTGTATAT
Non_Esm_like_IGR_2865/1-830       CAGGGTCTTGGACAGGAGCGTATTCTT
Non_Esm_like_IGR_2848/1-803       CAGGGTCTTGGACAGGAGCGTATTCTT
Non_Esm_like_IGR_2854/1-1199      CAGGGTCTTGGACAGGAGCGTATACTT
JRcl4_IGR_2848/1-790              CAGGGTCTTGGACAGGGGCGTATACTT
Sylvio_X10_IGR_2848/1-788         CAGGGTCTTGGACAGGGGCGTATACTT
Sylvio_X10_IGR_2865/1-817         CAGGGTCTTGGACAGGGGCGTGTATAT
JRcl4_IGR_2865/1-812              CAGGGTCTTGGACAGGGGCGTGTATAT
                                  ************ *** **** *   *
