# Supplementary material for: A Genome-Wide Analysis of Genetic Diversity in Trypanosoma cruzi Intergenic Regions
Source: PLoS Negl Trop Dis. 2014 May 1;8(5):e2839. doi: 10.1371/journal.pntd.0002839 (PMC4006747; doi:10.1371/journal.pntd.0002839)
Supplement: Dataset S1 — Intergenic regions from unrelated loci that share blocks of significant sequence similarity. The file contains i) a spreadsheet summarizing listing the non-allelic, non-homologous IGR regions that share significant blocks of sequence similarity; ii) multiple sequence alignments where these unrelated IGRs were aligned to highlight the portion of the IGR that is shared; and iii) a figure in PDF format that shows the alignment in context. The alignments are provided in CLUSTAL format (.clw) and as colored renderings in PNG format, as produced by Jalview (purine/pyrimidine color scheme, only applied to regions of the alignment with 90% identity). The IGR IDs listed in each alignment correspond to those in Table S3. (ZIP) [file pntd.0002839.s010.zip › Dataset S1/alignments/motifs-only/Motif_6.clw]

CLUSTAL W (1.81) multiple sequence alignment

Non_Esm_like_IGR_149/1-771      TTGTTTAGCCGCCCTGCTTCCTTTTATTATTGACTTTTATTTCCCATCGATACCACGCCG
Non_Esm_like_IGR_189/1-752      TTGTTTAGCCACCCTGCTTCCTTTTATTATTGACTTTTATTTCCCATCGATACCACGCCG
Non_Esm_like_IGR_175/1-830      TTGTTTAGCCGCCCTGCTTCCTTTTATTATTGACTTTTATTTCCCATCGATACCACGCCG
Non_Esm_like_IGR_156/1-577      TTGTTTAGCCGCCCTGCTTCCTTTTATTATTGACTTTTATTTCCCATCGACACCACGCCG
Non_Esm_like_IGR_176/1-728      TTGTTTAGCCGCCCTGCTTCCTTTTATTATTGACTTTTATTTCCCATCGATACCACGCCG
JRcl4_IGR_176/1-726             TTGTTTAGCCGCCCTGCTTCCTTTTATTATTGACTTTTATTTCCCATCGATACCACGCCG
JRcl4_IGR_149/1-777             TTGTTTAGCCGCCCTGCTT-CTTTTATTATTGACTTTTATTTCCCATCGATACCACGCCG
Sylvio_X10_IGR_189/1-666        TTGTTTAGCCGCCCTGCTTCCTTTTATTATTGACTTTTATTTCCCATCGATACCACGCCG
Esm_like_IGR_175/1-842          TTGTTTAGCCGCTCTGCTTCCTTTTATTATTGACTTTTATTTCCCATCGATACCACGCCG
Esm_like_IGR_149/1-806          TTGTTTAGCCGCTCTGCTTCCTTTTATTATTGACTTTTATTTCCCATCGATACCACGCCG
Esm_like_IGR_189/1-839          TTGTTTAGCCGCCCTGCTTCCTTTTATTATTGACTTTTATTTCCCATCGATACCACGCCG
Esm_like_IGR_176/1-734          TTGTTTAGCCGCCCTGCTTCCTTTTATTATTGACTTTTATTTCCCATCGATACCACGCCG
Esm_like_IGR_156/1-593          TTGTTTAGCCGCCCTGCTTCCTTTTATTATTGACTTTTATTTCCCATCGATACCACGCCG
                                ********** * ****** ****************************** *********

Non_Esm_like_IGR_149/1-771      GGGAGGCAGGGAGTGCCGTTCCTTTTACTTCGTTGCC---CCCTGCTGCCGTCCTCCCTC
Non_Esm_like_IGR_189/1-752      GGGAGGCAGCGAGTGCCGTTCCTTTTACTTCGTTGCC---CCCTGCTGCCGTCCTCCCTC
Non_Esm_like_IGR_175/1-830      GGGAGGCAGCGAGTGCCGTTCCTTTTACTTCGTTGCC---CCCTGCTGCCGTCCTCCCTC
Non_Esm_like_IGR_156/1-577      GGGAGGCAGCGAGTGCCGTTGCTTTTACTTCGTTGCC---CCCTGCTGCCGTCCTCCCTC
Non_Esm_like_IGR_176/1-728      GGGAGGCAGCGAGTGCCGTTGCTTTTACTTCGTTGCC---CCCTGCTGCCGTCCTCCCTC
JRcl4_IGR_176/1-726             GGGAGGCAGCGGGTGCCGTTCCTTTTATTTCGTTGCC---CCCTGCCGCCGTTCTCCCTC
JRcl4_IGR_149/1-777             GGGAGGCAGCGAGTGCCGTTCCTTTTATTTCGTTGCC---CCCTGCTGCCGTCCTCCCTC
Sylvio_X10_IGR_189/1-666        GGGAGGCAGCGAGTGCCGTTCCTTTTATTTCGTTGCC---CCCTGCTGCCGTCCTCCCTC
Esm_like_IGR_175/1-842          GGGAAGCAGCGAGTGCCGTTCCTTTTATTTCGTTGCCTCTCCCTGCTGCCGTCCTCCCTC
Esm_like_IGR_149/1-806          GGGAGGCAGCGAGTGCCGTTCCTTTTATTTCGTTGCCTCTCCCTGCTGCCGTCCTCCCTC
Esm_like_IGR_189/1-839          GGGAGGCAGCGAGTGCCGTTCCTTTTATTTCGTTGCCTCTCCCTGCTGCCGTCCTCCCTC
Esm_like_IGR_176/1-734          GGGAGGCAGCGAGTGCCGTTTCTTTTATTTTGTTGCCTCTCCCTGCTGCCGTCCTCCCTC
Esm_like_IGR_156/1-593          GGGAGGCAGCGAGTGCCGTTCCTTTTATTTTGTTGCCTCTCCCTGCTGCCGTCCTCCCTC
                                **** **** * ******** ****** ** ******   ****** ***** *******

Non_Esm_like_IGR_149/1-771      ACCACGTGGGAGGGGGAGGCTGGCGGTTGCGGT-TTTTTTTTTCAAAGACTGCCACCCCG
Non_Esm_like_IGR_189/1-752      ACCACGTGGGAGGGGGAGGCTGGCGGTTGCGGG-TTTCTTTTTCAAAGACTGCCACCCCG
Non_Esm_like_IGR_175/1-830      ACCACGTGGGAGGGGGAGGCTGGCGGTTGCGGG-TTTTTTTTTCAAAGACTGCCACCCCG
Non_Esm_like_IGR_156/1-577      ACCACGTGGGAGGGGGAGGCTGGCGGTTGCGGG-TTTCTTTTTCAAAGACTGCCACCCCG
Non_Esm_like_IGR_176/1-728      ACCACGTGGGAGGGGGAGGCTGGCGGTTGCGGG-TTTTTTTTTCAAAGACTGCCACCCCG
JRcl4_IGR_176/1-726             ACCACGTGGGAGGGGGAGGCTGGCGGTTGCGGG--TCTTTTTTCAAAGACTGCCACCCCG
JRcl4_IGR_149/1-777             ACCACGTGGGAGGGGGAGGCTGGCGGTTGCGGG--TCTTTTTTCAAAGACTGCCACCCCG
Sylvio_X10_IGR_189/1-666        ACCACGTGGGAGGGGGAGGCTGGCGGTTGCGGG--TCTTTTTTCAAAGATTGCCACCCCG
Esm_like_IGR_175/1-842          ACCACGTGGGAGGAGGAGGCTGGCGGTTGCGGG--TTTTTTTTCAAGGACTGCCACCCCG
Esm_like_IGR_149/1-806          ACCACGTGGGAGGGGGAGGCTGGCGGTTGCGGGTTTTTTTTTTCAAAGACTGCCACCCCG
Esm_like_IGR_189/1-839          ACCACGTGGGAGGGGGAGGCTGGCGGTTGCGGG--TTTTTTTTCAAAGACTGCCACCCCG
Esm_like_IGR_176/1-734          ACCACGTGGGAGGGGGAGGCTGGCGGTTGCGGG--TTTTTTTTCAAAGACTGCCGCACCG
Esm_like_IGR_156/1-593          ACCACGTGGGAGGAGGAGGCTGGCGGTTGCGGG--TTTTTTTTCAAAGACTGCCGCACCG
                                ************* ******************   *  ******** ** **** * ***

Non_Esm_like_IGR_149/1-771      TGACTTTGCAACGAGAGATCCCGGCTGCTGGTGGCGTATGCCTTTTGCATGCGTGCGTTT
Non_Esm_like_IGR_189/1-752      TGACTTTGCAACGAGAGATCCCGGCTGCTGGTGGCGTATGCCTTTTGCATGCGTGCGTTT
Non_Esm_like_IGR_175/1-830      TGACTTTGCAACGAGAGATCCCGGCTGCTGGTGGCGTATGCCTTTTGCATGCGTGCGTTT
Non_Esm_like_IGR_156/1-577      TGACTTTGCAACGAGAGCTCCCGGCTGCTGGTGGCGTATGCCTTTTGCATGCGTGCGTTT
Non_Esm_like_IGR_176/1-728      TGACTTTGCAACGAGAGCTCCCGGCTGCTGGTGGCGTATGCCTTTTGCATGCGTGCGTTT
JRcl4_IGR_176/1-726             TGACTTTGCAACGAGGGATCCCGGCTGCTGGTGGCGTATGCCTTTTGCATGCGTGCGTTT
JRcl4_IGR_149/1-777             TGACTTTGCAACGAGAGATCCCGGCTGCTGGTGGCGTATGCCTTTTGCATGCGTGCGTTT
Sylvio_X10_IGR_189/1-666        TGACTTTGCAACGAGGGATCCCGGCTGCTGGTGGCGTATGCCTTTTGCATGCGTGCGTTT
Esm_like_IGR_175/1-842          TGACTTTGCAACGAGAGATCCCGGCTGCTGGTGGCGTATGCCTTTTGCATGCGTGCGTTT
Esm_like_IGR_149/1-806          TGACTTTGCAACGAGAGATCCCGGCTGCTGGTGGCGTATGCCTTTTGCATGCGTGCGTTT
Esm_like_IGR_189/1-839          TGACTTTGCAACGAGAGATCCCGGCTGCTGGTGGCGTATGCCTTTTGCATGCGTGCGTTT
Esm_like_IGR_176/1-734          TGACTTTGCAACGAGAGATCCCGGCTGCTGGTGGCGTGTGCCTTTTGCATGCGTGCGTTT
Esm_like_IGR_156/1-593          TGACTTTGCAACGAGAGATCCCGGCTGCTGGTGGCGTGTGCCTTTTGCATGCGTGCGTTT
                                *************** * ******************* **********************

Non_Esm_like_IGR_149/1-771      TAGTGGTGGTGTATGCATGCGCGGTGAATCCCCTCTGAGGTGTGTGTTTTGTAGGGG
Non_Esm_like_IGR_189/1-752      TAGTGGTGGTGTATGCATGCGCGGTGAATCCCCTCTGAGGTGTGTGTTTTGTATGGG
Non_Esm_like_IGR_175/1-830      TAGTGGTGGTGTATGCATGCGCGGTGAATCCCCTCTGAGGTGTGTGTTTTGTATGGG
Non_Esm_like_IGR_156/1-577      TAGTGGTGGTGTATGCATGCGCGGTGAATCCCCTCTGAGGTGTGTGTTTTGTATGGG
Non_Esm_like_IGR_176/1-728      TAGTGGTGGTGTATGCATGCGCGGTGAATCCCCTCTGAGGTGTGTGTTTTGTATGGG
JRcl4_IGR_176/1-726             TAGTGGTGGTGTATGCATGCGCGGTGAATCCCCTCTGAGGTGTGTGTTTTGTAGGGG
JRcl4_IGR_149/1-777             TAGTGGTGGTGTATGCATGCGCGGTGAATCCCCTCCGAGGTGTGTGTTTTGTAGGGG
Sylvio_X10_IGR_189/1-666        TAGTGGTGGTGTATGCATGCGCGGTGAATCCCCTCTGAGGTGTGTGTTTTGTAGGGG
Esm_like_IGR_175/1-842          TAATGGTAGTGTATGCATGCGCGGTGAATCCTCTCTGAGGTGTGTGTTTTGTAGGGG
Esm_like_IGR_149/1-806          TAATGGTAGTGTATGCATGCGCGGTGAATCCTCTCTGAGGTGTGTGTTTTGTAGGGG
Esm_like_IGR_189/1-839          TAATGGTAGTGTATGCATGCGCGGTGAATCCTCTCTGAGGTGTGTGTTTTGTAGGGG
Esm_like_IGR_176/1-734          TAATGGTAGTGTATGCATGCGCGGTGAATCCTCTCTGAGGTGTGTGTTTTGTAGGGG
Esm_like_IGR_156/1-593          TAATGGTAGTGTATGCATGCGCGGTGAATCCCCTCTGAGGTGTGTGCTTTGTAGGGG
                                ** **** *********************** *** ********** ****** ***
