# Supplementary material for: A Genome-Wide Analysis of Genetic Diversity in Trypanosoma cruzi Intergenic Regions
Source: PLoS Negl Trop Dis. 2014 May 1;8(5):e2839. doi: 10.1371/journal.pntd.0002839 (PMC4006747; doi:10.1371/journal.pntd.0002839)
Supplement: Dataset S1 — Intergenic regions from unrelated loci that share blocks of significant sequence similarity. The file contains i) a spreadsheet summarizing listing the non-allelic, non-homologous IGR regions that share significant blocks of sequence similarity; ii) multiple sequence alignments where these unrelated IGRs were aligned to highlight the portion of the IGR that is shared; and iii) a figure in PDF format that shows the alignment in context. The alignments are provided in CLUSTAL format (.clw) and as colored renderings in PNG format, as produced by Jalview (purine/pyrimidine color scheme, only applied to regions of the alignment with 90% identity). The IGR IDs listed in each alignment correspond to those in Table S3. (ZIP) [file pntd.0002839.s010.zip › Dataset S1/alignments/motifs-only/Motif_3.clw]

CLUSTAL W (1.81) multiple sequence alignment

Esmeraldo_IGR_1408/1-1988        -CTCTGGCTGGCCACGGTTCGTGGGCGAGCCATCTCTCACCACGCATGAACGCGGCGGGG
Non_Esm_like_IGR_892/1-2111      CCTCTGGCTGGCCACAGTTT-TTGGCGAGTCATCTCTCACCACGCATAAACACGGCGAGG
Esm_like_IGR_6694/1-2167         CTCCGAGCTGGCCACAGTTT-TTGGCGAGTCATCTCTCATCACCCATGAAAGCGGCGAGG
Esmeraldo_IGR_6694/1-2155        CCCCGTGCTGGCCACAGTAT-TTGGCTGGCCA--TCTCATCACCCATGAAAGCGGCGAGG
                                    *  ********* **   * ***  * **  ***** *** *** **  ***** **

Esmeraldo_IGR_1408/1-1988        GCGATTGGACGGGGGCAGGGCATGCTAACCACCAAAAATCTGAATTTTCGGCACGACTAT
Non_Esm_like_IGR_892/1-2111      GCAATTGGACGGATGCGGGACATGTTGGCCGCTGAAAATCTGAATTCTCAGCGCGACAAT
Esm_like_IGR_6694/1-2167         GCAATTGGATGGAGGCGGGGCATGTTGGCCGCTGAAAATCTGAATTTTCGGCACGACTAT
Esmeraldo_IGR_6694/1-2155        GCGATTGGATGAGGACAGGGCATGTTGGCCGCTGAAAATCTGAATTTTTGGCACGACTAT
                                 ** ****** *    * ** **** *  ** *  ************ *  ** **** **

Esmeraldo_IGR_1408/1-1988        GCCCAGGCCGCCGGGGACCACCAGCATCTTTGCGCTCTCT--TCAATGCGCAACTGGCGG
Non_Esm_like_IGR_892/1-2111      GCCCAGGCCATCGGGGATCAACAGCATCTTTGCGCTCTCTCTTCAATGCACAGCTTGTGG
Esm_like_IGR_6694/1-2167         TCTCAGGCCACCGGGGAGCACCATCATCTTTGCGCTCTCTC-TCATTGCGCAGCTGGCGG
Esmeraldo_IGR_6694/1-2155        TCTCACACCACCGGGGAGCACCAGCATCTTTGCGCTCTCT--TCAATGCGCAGCTGGCGG
                                  * **  **  ****** ** ** ****************  *** *** ** ** * **

Esmeraldo_IGR_1408/1-1988        CTCAGGAGAAGAGCGACGCCGGCTTTCCAAACGCGCCTGAGGGCCCTTCCGCGAGAAGTG
Non_Esm_like_IGR_892/1-2111      CCTAGGAGAAGAGGGACTCCG----TGTGATCCTCGCGGAAGAGCTCTCCGCGAGAAGTG
Esm_like_IGR_6694/1-2167         CCCAGGAGAAGAGGGACTCCG----TGCGACCCTCGCGAAGGG-CCTTCCGCGAGAAGTG
Esmeraldo_IGR_6694/1-2155        CTCAGGAGAAGAGGGACTCCG----TGCGACCCTCGCGGAGGG-CCTTCCGCGAGAAGTG
                                 *  ********** *** ***    *   * *    *  * *  *  *************

Esmeraldo_IGR_1408/1-1988        CAGGACTTTTGGGAAAAGGAGACGCGACCGTTGACGAGGGAGAGGCTTGGAGAAGCCAGC
Non_Esm_like_IGR_892/1-2111      CAGGACTTTTGGGAAAAGGAGACGCGACCGTTGACGAGGAAGAGGCTTGGAGAAGCCAGC
Esm_like_IGR_6694/1-2167         CAGGACTTTTGGGAAAAGGAGACGCGACCGTTGACGAGGGAGAGGCTTGGAGAAGCCAGC
Esmeraldo_IGR_6694/1-2155        CAGGACTTTTGGGAAAAGGAGACGCGACCGTTGACGAGGGAGAGGCTTGGAGAAGCCAGC
                                 *************************************** ********************

Esmeraldo_IGR_1408/1-1988        GCCGCCCGAGTTCACCTCCCAACCGCGGGGTGGCAACTCCCTGGTGTCCAAGCGTCGCCT
Non_Esm_like_IGR_892/1-2111      GCTGCCCGAGTTCACCCCCCAACCGCGTGGTGTCAACTCCCTGGCGTCCAAGCGTCGCCT
Esm_like_IGR_6694/1-2167         GCCGCCCGACTTCACCTCCCAACCGCGGGGTGGCAACTCCCTGGTGTCCAAGCGTCGCCT
Esmeraldo_IGR_6694/1-2155        GCCGCCCGAGTTCACCTCCCAACCGCGGGGTGGCAACTCCCTGGTGTCCAAGCGTCGCCT
                                 ** ****** ****** ********** **** *********** ***************

Esmeraldo_IGR_1408/1-1988        TGTCCCGTGGGAAACTCCTAGCATCCTCGTTTTTGCGACGGCGGCGGGGAAGATGGTGGT
Non_Esm_like_IGR_892/1-2111      TGTCCCGTGGGAAACTCCTAGCATCCTCTTTTTTGCAACGGCGGCGGGGACGATGGTGGT
Esm_like_IGR_6694/1-2167         TGTCCCGTGGGAAACTCCTAGCATCCTCGTTTTTGCGACGGCGGCGGGGAAGATGGTGGT
Esmeraldo_IGR_6694/1-2155        TGTCCCGTGGGAAACTCCTAGCATCCTCGTTTTTGCGACGGCGGCGGGGAAGATGGTGGT
                                 **************************** ******* ************* *********

Esmeraldo_IGR_1408/1-1988        GGCCGTGAG-CTCCCGAATGCATGCGTTCCTCCACTTGCCCGGGGCTCCGCCAACGACGT
Non_Esm_like_IGR_892/1-2111      GGCCGTGAGCCCCCCGAATGCATGCGTTCCTCCACTTGCCCAGGGCTCCGCCAACGACGT
Esm_like_IGR_6694/1-2167         GGCCGTGAG-CTCCCGAATGCATGCGTTCCTCCACTCGCCCAGGGCTCCGCCAACGACGT
Esmeraldo_IGR_6694/1-2155        GGCCGTGAG-CTCCCGAATGCATGCGTTCCTCCACTCGCCCAGGGCTCCGCCAACGACGT
                                 ********* * ************************ **** ******************

Esmeraldo_IGR_1408/1-1988        GCCGAGCCGGGAATTGTCGGGGGATGGGGGGAAGCCCCGGGTTCCGCATTCACGACGCGG
Non_Esm_like_IGR_892/1-2111      GCCGAGCCGGGAATTCTCGGGGGATGGGGGGAAGCCCCGGGTTCCTCATTCACGACGCGG
Esm_like_IGR_6694/1-2167         GCCGAGCCGGGAATTGTCGGGGGATGGGGGGAAGCCCCGGGTTCCGCATTCACGACGCGG
Esmeraldo_IGR_6694/1-2155        GCCGAGCCGGGAATTGTCGGGGGATGGGGGGAAGCCCCGGGTTCCGCATTCACGACGCGG
                                 *************** ***************************** **************

Esmeraldo_IGR_1408/1-1988        CTGAATGGGTCTCTCGTTCCCAGAGTGGGGCTTGCAGGCTCTGGAGGTGCTGCTGCGCAG
Non_Esm_like_IGR_892/1-2111      CTAAATGGGTCTCTCGTTCCCAGAGTGGGGCTTGCAGGCTCTGGAGCTGCTGCTGCGCAG
Esm_like_IGR_6694/1-2167         CTAAATGGGTCTCTCGTTCTCAGAGTGGGGCTTGCAGGCTCTGGAGCTGCTGCTGCGCAG
Esmeraldo_IGR_6694/1-2155        CTAAATGGGTCTCTCGTTCTCAGAGTGGGGCTTGCAGGCTCTGGAGCTGCTGCTGCGCAG
                                 ** **************** ************************** *************

Esmeraldo_IGR_1408/1-1988        GAGCCCGGCGACTGGGGATAGGAATCCACACATGTTCAGGAGGCGCTCGCGAGCCCCATG
Non_Esm_like_IGR_892/1-2111      GAGCCCGGCGACTGGGGATAGGAATCCACACATGTTCAGGAGGCGCTCGCGAGTCCCATG
Esm_like_IGR_6694/1-2167         GAGCCCGGCGACTGGGGATAGGAATCCACACATGTTCAGGAGGCGCTCGCGAGCCCCATG
Esmeraldo_IGR_6694/1-2155        GAGCCCGGCGACTGGGGATAGGAATCCACACATGTTCAGGAGGCGCTCGCGAGCCCCATG
                                 ***************************************************** ******

Esmeraldo_IGR_1408/1-1988        GGATGGGTCGGGATGGGCGGTGATCTTGATGCGCCGTCGTCGGTGGTGTTGAATTTCAGC
Non_Esm_like_IGR_892/1-2111      GGATGGATCGGGATGGGCGGTGATCTTGGTGCGCCGTCGTCGGTGGTGTTGAATTTCAGC
Esm_like_IGR_6694/1-2167         GGATGGGTCGGGATGGGCGGTGATCTTGGTGCGCCGTCGTCGGTGGTGTTGAATTTCAGC
Esmeraldo_IGR_6694/1-2155        GGATGGGTCGGGATGGGCGGCGATCTTGGTGCGCCGTCGTCGGTGGTGTTGAATTTCAGC
                                 ****** ************* ******* *******************************

Esmeraldo_IGR_1408/1-1988        GACGCCCTGCGCACGATGACTTTTGGGCGGCGCGCCCCAGCATTTTCATGATGGGGCCGC
Non_Esm_like_IGR_892/1-2111      GACGCCCTGCGCACGACGACTTTTGGGTGACATGCCCCAGCATTTTCATGATGGTGCCGC
Esm_like_IGR_6694/1-2167         GACGCCCTACGCACGATGACTTTTGGGCGGCGCGCCCCAGCATTTTCATGATGGGACCGC
Esmeraldo_IGR_6694/1-2155        GACGCCCTACGCACGATGACTTTTGGGCGGCGCGCCCCAGCATTTTCATGATGGGACCGC
                                 ******** ******* ********** * *  *********************  ****

Esmeraldo_IGR_1408/1-1988        GTTCATTTTTGCACAGGACTATGTACGAGACGGGCGCGTTGGCAAATTCTACCCAGCCGC
Non_Esm_like_IGR_892/1-2111      GTTCATGTTTGCACAGGACTATGGACGAGGCGGGCGCGTTGGCAAATTCTACCCAGCCGC
Esm_like_IGR_6694/1-2167         GTTCATGTTTTCACAGGACTATGTACGAGGCGGGCGCGTTGGCAAATTCTACCCAGCCGC
Esmeraldo_IGR_6694/1-2155        GTTCATGTTTTCACAGGACTATGTACGAGGCGGGCGCGTTGGCAAATTCTACCCAGCCGC
                                 ****** *** ************ ***** ******************************

Esmeraldo_IGR_1408/1-1988        TGACCGGGAAGGAGCAGCGAGCACGATCTTCTCGTGGCCGGCTGTGCGGGTTATTTGGGC
Non_Esm_like_IGR_892/1-2111      TGACCGTGAAGGAGCAGCGAGCACGATCTTCTCGTGGCCGGCTGTATGGGTTATTTGGGC
Esm_like_IGR_6694/1-2167         TGACCGGGAAGGAGCAGCGAGCACGATTTTTTCGTGGCCGGCTGTGCGGGTTATTTGGGC
Esmeraldo_IGR_6694/1-2155        TGACCGGGAGGGAGCAGCGAGCACGATTTTTTCGTGGCCGGCTGTGCGGGTTATTTGGGC
                                 ****** ** ***************** ** **************  *************

Esmeraldo_IGR_1408/1-1988        AATAAGCGTCTTGGGGCTTCTTGGCGGCAGTGGATGTGCTGCTGCGTAGCCTCGCGGGAT
Non_Esm_like_IGR_892/1-2111      AATAAGCATCTTGGGGCTTCTTGGCGGTAGTGGATG--------------CTCACGGGGC
Esm_like_IGR_6694/1-2167         AAGAAGCGTCTTGGGGCTTCTTGGCGGCAGTGGATG--------------CTCACGGGGC
Esmeraldo_IGR_6694/1-2155        AAGAAGCGTCTTGGGGCTTCTTGGCGGCAGTGGATG--------------CTCACGGGGC
                                 ** **** ******************* ********              *** ****  

Esmeraldo_IGR_1408/1-1988        GTTTGCCGCAAGGCGTGTGGG--------TTTTT------GTGTGCGCCGTG
Non_Esm_like_IGR_892/1-2111      ATCCCCCTGATTGGATCTGCGCGCAGCCTTTTTTGACTGAGCGCACCCAGTG
Esm_like_IGR_6694/1-2167         ATCCCCCTGATTGGATTTGCGCGCTGCCGTTTTTGACTGAGCGCACCCAGTG
Esmeraldo_IGR_6694/1-2155        ATCCCCCTGATTGGATTTGCGCGCTGCCGTTTTTGACTGAGCGCACCCAGTG
                                  *   **  *  *  * ** *        *****      * *  * * ***
