# Supplementary material for: A Genome-Wide Analysis of Genetic Diversity in Trypanosoma cruzi Intergenic Regions
Source: PLoS Negl Trop Dis. 2014 May 1;8(5):e2839. doi: 10.1371/journal.pntd.0002839 (PMC4006747; doi:10.1371/journal.pntd.0002839)
Supplement: Dataset S1 — Intergenic regions from unrelated loci that share blocks of significant sequence similarity. The file contains i) a spreadsheet summarizing listing the non-allelic, non-homologous IGR regions that share significant blocks of sequence similarity; ii) multiple sequence alignments where these unrelated IGRs were aligned to highlight the portion of the IGR that is shared; and iii) a figure in PDF format that shows the alignment in context. The alignments are provided in CLUSTAL format (.clw) and as colored renderings in PNG format, as produced by Jalview (purine/pyrimidine color scheme, only applied to regions of the alignment with 90% identity). The IGR IDs listed in each alignment correspond to those in Table S3. (ZIP) [file pntd.0002839.s010.zip › Dataset S1/Table-D1.xls]

## Sheet: Legend
Supplementary Dataset 1. Main Table. Panunzi LG, Agüero F (2014).
This is the legend for the Table, the table itself is in a separate tab within this file (Main).
Column	Description
Case #	Conserved element number
IGR IDs	IDs of non-allelic, non-homologous IGRs that share the same conserved element
TcII-like	Gene/Locus IDs of the corresponding flanking CDS for these IGRs
TcIII-like
TcIII-like
TcII-like
Then for each CDS, the following information is provided
Column	Description
Genomic Location	Chromosome and coordinates for the CDS
Gene type	Protein coding
Is pseudo	Yes/No for pseudogene
Product Description	Current annotation of the protein product encoded by the CDS
GO Function	Based on current annotation
GO Process	Based on current annotation
GO Component	Based on current annotation
Ortholog count	Number of homologs in other species (OrthoMCL release 5)
Paralog count	Number of homologs within the same genome (OrthoMCL release 5)
Ortholog group	ID of the corresponding OrthoMCL group of orthologs/paralogs

## Sheet: Main
Supplementary Dataset 1. Main Table. Panunzi LG, Agüero F (2014).
Case #	IGR ID	Length (bp)	N° variable sites	Conservation (%)	TcII-like			TcIII-like			TcI			Left CDS TcII-like											Left CDS TcIII-like											Right CDS TcII-like											Right CDS TcIII-like
					IGR length	start	end	IGR length	start	end	IGR length	start	end	CDS ID	Genomic Location	Gene Type	Is Pseudo	Product Description	GO Function	GO Process	GO Component	Ortholog count	Paralog count	Ortholog Group	CDS ID	Genomic Location	Gene Type	Is Pseudo	Product Description	Annotated GO Function	Annotated GO Process	Annotated GO Component	Ortholog count	Paralog count	Ortholog Group	CDS ID	Genomic Location	Gene Type	Is Pseudo	Product Description	Annotated GO Function	Annotated GO Process	Annotated GO Component	Ortholog count	Paralog count	Ortholog Group	CDS ID	Genomic Location	Gene Type
1	237	353	62	82.44	788	168	513	774	168	515	-	-	-	TcCLB.508277.20	TcChr7-S: 139,141 - 140,295 (+)	protein coding	No	protein kinase, putative	ATP binding, protein serine/threonine kinase activity	protein phosphorylation	null	14	0	OG5_144214	TcCLB.509941.120	TcChr7-P: 140,023 - 141,177 (+)	protein coding	No	protein kinase, putative	ATP binding, protein serine/threonine kinase activity	protein phosphorylation	null	14	0	OG5_144214	TcCLB.508277.30	TcChr7-S: 141,084 - 141,779 (+)	protein coding	No	hypothetical protein, conserved	null	null	null	14	0	OG5_148428	TcCLB.509941.140	TcChr7-P: 141,952 - 142,647 (+)	protein coding
	246				542	2	346	543	2	347	540	2	344	TcCLB.508277.140	TcChr7-S: 162,027 - 163,457 (+)	protein coding	No	phosphomevalonate kinase protein, putative	ATP binding, phosphomevalonate kinase activity	ergosterol biosynthetic process, farnesyl diphosphate biosynthetic process, mevalonate pathway, isopentenyl diphosphate biosynthetic process, mevalonate pathway, organic acid phosphorylation	cytoplasm, nucleus	14	0	OG5_131773	TcCLB.507913.20	TcChr7-P: 162,058 - 163,488 (+)	protein coding	No	phosphomevalonate kinase protein, putative	ATP binding, phosphomevalonate kinase activity	ergosterol biosynthetic process, farnesyl diphosphate biosynthetic process, mevalonate pathway, isopentenyl diphosphate biosynthetic process, mevalonate pathway, organic acid phosphorylation, phosphorylation	cytoplasm, nucleus	14	0	OG5_131773	TcCLB.508277.150	TcChr7-S: 164,000 - 164,869 (+)	protein coding	No	proliferative cell nuclear antigen (PCNA), putative	null	null	null	13	0	OG5_127352	TcCLB.507913.30	TcChr7-P: 164,032 - 164,901 (+)	protein coding
	4788				901	171	523	-	-	-	-	-	-	TcCLB.508277.220	TcChr7-S: 176,982 - 178,655 (+)	protein coding	No	hypothetical protein	null	null	null	3	0	OG5_196436	TcCLB.509945.30	TcChr7-P: 176,963 - 178,636 (+)	protein coding	No	hypothetical protein	null	null	null	3	0	OG5_196436	TcCLB.508277.230	TcChr7-S: 179,557 - 181,047 (+)	protein coding	No	nucleolar RNA binding protein, putative	snoRNA binding	nuclear mRNA splicing, via spliceosome	nucleus	13	0	OG5_127592	No_ortholog
2	491	452	43	90.49	669	218	661	-	-	-	-	-	-	TcCLB.508781.70	TcChr10-S: 359,604 - 360,599 (-)	protein coding	No	palmitoyl acyltransferase 3, putative	zinc ion binding	endocytosis, protein palmitoylation, transport	integral to membrane	14	0	OG5_136877	TcCLB.506855.10	TcChr10-P: 359,390 - 360,385 (-)	protein coding	No	palmitoyl acyltransferase 3, putative	zinc ion binding	endocytosis, protein palmitoylation, transport	integral to membrane	14	0	OG5_136877	TcCLB.508781.80	TcChr10-S: 361,269 - 362,168 (-)	protein coding	No	hypothetical protein, conserved	null	null	null	14	0	OG5_135460	TcCLB.506853.70	TcChr10-P: 361,269 - 362,168 (-)	protein coding
	2434				1054	119	569	-	-	-	-	-	-	TcCLB.506931.10	TcChr30-S: 329,699 - 330,634 (+)	protein coding	No	haloacid dehalogenase-like hydrolase, putative	null	null	null	26	0	OG5_127435	TcCLB.510131.40	TcChr30-P: 330,131 - 331,066 (+)	protein coding	No	haloacid dehalogenase-like hydrolase, putative	null	null	null	26	0	OG5_127435	TcCLB.506931.4	TcChr30-S: 331,653 - 332,318 (+)	protein coding	No	hypothetical protein, conserved	RNA binding	biological_process	cellular_component	1	0	OG5_236232	TcCLB.510131.44	TcChr30-P: 331,653 - 332,282 (+)	protein coding
3	892	997	172	82.75	-	-	-	2601	922	1914	-	-	-	TcCLB.509233.50	TcChr15-S: 269,228 - 270,538 (-)	protein coding	No	hypothetical protein, conserved	molecular_function	biological_process	integral to membrane	13	0	OG5_144619	TcCLB.509437.70	TcChr15-P: 269,181 - 270,491 (-)	protein coding	No	hypothetical protein, conserved	molecular_function	biological_process	integral to membrane	13	0	OG5_144619	TcCLB.509233.60	TcChr15-S: 271,470 - 272,675 (-)	protein coding	No	hypothetical protein, conserved	molecular_function	biological_process	integral to membrane	6	0	OG5_155694	TcCLB.509437.60	TcChr15-P: 273,093 - 274,298 (-)	protein coding
	1408				1988	393	1386	-	-	-	-	-	-	TcCLB.510257.80	TcChr20-S: 432,839 - 434,263 (+)	protein coding	No	peptidase M20/M25/M40, putative	metallopeptidase activity	proteolysis	cellular_component	30	0	OG5_127342	TcCLB.509213.120	TcChr20-P: 432,307 - 433,731 (+)	protein coding	No	peptidase M20/M25/M40, putative	metallopeptidase activity	proteolysis	cellular_component	30	0	OG5_127342	TcCLB.510257.90	TcChr20-S: 436,270 - 437,082 (-)	protein coding	No	autophagocytosis associated protein, putative	molecular_function	autophagy, protein transport	cellular_component	13	0	OG5_128240	TcCLB.509213.130	TcChr20-P: 435,711 - 436,523 (-)	protein coding
	6694				2913	993	1982	-	-	-	-	-	-	TcCLB.510761.44	TcChr39-S: 1,736,483 - 1,737,616 (-)	protein coding	No	cyclophilin-like protein, putative	peptidyl-prolyl cis-trans isomerase activity	protein folding	integral to membrane	11	0	OG5_154723	No_ortholog											TcCLB.510761.60	TcChr39-S: 1,740,530 - 1,741,567 (-)	protein coding	No	casein kinase II, putative	ATP binding	protein phosphorylation	nucleolus	12	0	OG5_126901	No_ortholog
4	1861	438	33	92.47	1211	558	994	1198	548	981	1180	564	993	TcCLB.511071.120	TcChr26-S: 104,030 - 106,918 (+)	protein coding	No	hypothetical protein, conserved	null	null	null	9	0	OG5_166728	TcCLB.511901.20	TcChr26-P: 110,127 - 113,015 (+)	protein coding	No	hypothetical protein, conserved	null	null	null	9	0	OG5_166728	TcCLB.511071.100	TcChr26-S: 108,130 - 109,137 (+)	protein coding	No	hypothetical protein, conserved	glycerophosphodiester phosphodiesterase activity	phospholipid catabolic process	mitochondrion	13	0	OG5_127726	TcCLB.511901.30	TcChr26-P: 114,181 - 115,221 (+)	protein coding
	1869				-	-	-	1196	281	714	4369	263	692	TcCLB.511067.30	TcChr26-S: 133,159 - 134,763 (+)	protein coding	No	transketolase, putative	transketolase activity	pentose-phosphate shunt	cytoplasm	14	0	OG5_126720	TcCLB.511903.120	TcChr26-P: 132,565 - 134,583 (+)	protein coding	No	transketolase, putative	transketolase activity	pentose-phosphate shunt	cytoplasm	14	0	OG5_126720	TcCLB.511067.20	TcChr26-S: 135,965 - 136,396 (+)	protein coding	No	60S ribosomal protein L26, putative	structural constituent of ribosome	translation	cytosolic large ribosomal subunit	22	1	OG5_126931	TcCLB.511903.130	TcChr26-P: 135,780 - 136,211 (+)	protein coding
5	2848	317	87	72.56	810	117	427	803	108	412	788	109	415	TcCLB.511585.180	TcChr33-S: 64,070 - 64,756 (-)	protein coding	No	hypothetical protein, conserved	null	null	null	1	0	OG5_208837	TcCLB.510155.170	TcChr33-P: 63,919 - 64,605 (-)	protein coding	No	hypothetical protein, conserved	null	null	null	1	0	OG5_208837	TcCLB.511585.170	TcChr33-S: 65,567 - 68,482 (-)	protein coding	No	protein kinase, putative	null	null	null	9	0	OG5_166670	TcCLB.510155.160	TcChr33-P: 65,409 - 68,324 (-)	protein coding
	2854				1296	744	1053	1199	656	960	-	-	-	TcCLB.511585.125	TcChr33-S: 82,791 - 83,993 (-)	protein coding	No	hypothetical protein, conserved	null	null	null	3	0	OG5_236201	TcCLB.510155.115	TcChr33-P: 82,619 - 83,821 (-)	protein coding	No	hypothetical protein, conserved	null	null	null	3	0	OG5_236201	TcCLB.511585.120	TcChr33-S: 85,290 - 88,424 (-)	protein coding	No	hypothetical protein, conserved	RNA binding	RNA processing	cellular_component	7	0	OG5_162382	TcCLB.510155.110	TcChr33-P: 85,021 - 88,155 (-)	protein coding
	2865				-	-	-	830	247	548	817	249	553	TcCLB.511585.20	TcChr33-S: 113,538 - 114,926 (-)	protein coding	No	KREL1	ATP binding, RNA ligase (ATP) activity	RNA modification	mitochondrial mRNA editing complex, mitochondrial part	14	0	OG5_145811	TcCLB.510155.20	TcChr33-P: 112,879 - 114,267 (-)	protein coding	No	KREL1	ATP binding, RNA ligase (ATP) activity	RNA modification	mitochondrial mRNA editing complex, mitochondrial part	14	0	OG5_145811	TcCLB.511585.10	TcChr33-S: 115,801 - 116,997 (-)	protein coding	No	hypothetical protein, conserved	null	null	null	14	0	OG5_145843	TcCLB.510155.10	TcChr33-P: 115,098 - 117,743 (-)	protein coding
6	149	297	31	89.56	2307	519	815	2747	488	780	2433	496	786	TcCLB.506529.70	TcChr6-S: 31,058 - 32,398 (-)	protein coding	No	hypothetical protein, conserved	null	null	null	9	0	OG5_166687	TcCLB.508593.130	TcChr6-P: 30,977 - 32,323 (-)	protein coding	No	hypothetical protein, conserved	null	null	null	9	0	OG5_166687	TcCLB.506529.80	TcChr6-S: 34,706 - 36,739 (-)	protein coding	No	hypothetical protein, conserved	ATP-dependent 5'-3' RNA helicase activity	mRNA catabolic process	cytoplasm	29	0	OG5_132982	TcCLB.508593.140	TcChr6-P: 35,071 - 37,104 (-)	protein coding
	156				956	299	593	925	285	577	-	-	-	TcCLB.506529.140	TcChr6-S: 55,859 - 56,920 (-)	protein coding	No	hypothetical protein, conserved	null	null	null	4	0	OG5_206556	TcCLB.510885.50	TcChr6-P: 56,488 - 57,537 (-)	protein coding	No	hypothetical protein, conserved	null	null	null	4	0	OG5_206556	TcCLB.506529.150	TcChr6-S: 57,877 - 61,332 (-)	protein coding	No	hypothetical protein, conserved	molecular_function	biological_process	cellular_component	15	0	OG5_144452	TcCLB.510885.60	TcChr6-P: 58,463 - 61,918 (-)	protein coding
	175				1436	1142	1436	1403	1111	1403	-	-	-	TcCLB.506529.340	TcChr6-S: 106,245 - 107,927 (-)	protein coding	No	Protein kinase domain, putative	null	null	null	3	0	OG5_216555	TcCLB.510889.30	TcChr6-P: 108,807 - 110,492 (-)	protein coding	No	kinase, putative	null	null	null	3	0	OG5_216555	TcCLB.506529.360	TcChr6-S: 109,364 - 110,368 (-)	protein coding	No	cytochrome c oxidase subunit IV, putative	cytochrome-c oxidase activity	null	mitochondrial respiratory chain complex IV	14	0	OG5_148365	TcCLB.510889.50	TcChr6-P: 111,896 - 112,900 (-)	protein coding
	176				2118	731	1025	2043	726	1018	1931	712	1003	TcCLB.506529.380	TcChr6-S: 113,055 - 115,826 (-)	protein coding	No	serine/threonine protein phosphatase, putative	protein serine/threonine phosphatase activity	protein dephosphorylation	protein serine/threonine phosphatase complex	14	0	OG5_134377	TcCLB.510889.80	TcChr6-P: 115,801 - 118,572 (-)	protein coding	No	serine/threonine protein phosphatase, putative	protein serine/threonine phosphatase activity	protein dephosphorylation	protein serine/threonine phosphatase complex	14	0	OG5_134377	TcCLB.506529.400	TcChr6-S: 117,945 - 119,747 (-)	protein coding	No	hypothetical protein, conserved	molecular_function	biological_process	cellular_component	14	0	OG5_148364	TcCLB.510889.100	TcChr6-P: 120,616 - 122,388 (-)	protein coding
	189				3074	1692	1986	3013	1623	1915	2900	1514	1805	TcCLB.506529.610	TcChr6-S: 187,855 - 189,069 (+)	protein coding	No	hypothetical protein	null	null	null	3	0	OG5_248333	TcCLB.510889.290	TcChr6-P: 187,997 - 189,211 (+)	protein coding	No	hypothetical protein	null	null	null	3	0	OG5_248333	TcCLB.506529.620	TcChr6-S: 192,144 - 193,196 (+)	protein coding	No	hypothetical protein	null	null	null	3	0	OG5_248334	TcCLB.510889.300	TcChr6-P: 192,225 - 193,652 (+)	protein coding
7	973	548	23	95.8	-	-	-	1993	561	1103	-	-	-	TcCLB.510283.160	TcChr16-S: 274,845 - 276,629 (+)	protein coding	No	hypothetical protein, conserved	null	null	null	14	0	OG5_146112	TcCLB.503823.120	TcChr16-P: 274,709 - 276,493 (+)	protein coding	No	hypothetical protein, conserved	null	null	null	14	0	OG5_146112	TcCLB.510285.20	TcChr16-S: 280,663 - 283,581 (+)	protein coding	No	hypothetical protein, conserved	molecular_function	biological_process	cellular_component	14	0	OG5_128050	TcCLB.503823.130	TcChr16-P: 278,487 - 281,402 (+)	protein coding
	982				3525	134	677	3493	134	672	-	-	-	TcCLB.510285.100	TcChr16-S: 303,182 - 305,191 (+)	protein coding	No	eukaryotic translation initation factor 4 gamma, putative	RNA binding, protein binding	RNA metabolic process, nucleobase-containing compound metabolic process, translation	cytoplasm	14	0	OG5_144369	TcCLB.504827.130	TcChr16-P: 301,020 - 303,047 (+)	protein coding	No	eukaryotic translation initation factor 4 gamma, putative	RNA binding, protein binding	RNA metabolic process, nucleobase-containing compound metabolic process, translation	cytoplasm	14	0	OG5_144369	TcCLB.510285.110	TcChr16-S: 308,717 - 309,736 (+)	protein coding	No	hypothetical protein, conserved	null	null	null	14	0	OG5_146122	TcCLB.504827.120	TcChr16-P: 306,541 - 307,560 (+)	protein coding
8	933	373	23	93.83	877	258	627	-	-	-	-	-	-	TcCLB.510719.60	TcChr16-S: 181,571 - 182,308 (+)	protein coding	No	biotin/lipoate protein ligase, putative	biotin-[acetyl-CoA-carboxylase] ligase activity	biotin biosynthetic process	cellular_component	14	0	OG5_126858	TcCLB.509749.10	TcChr16-P: 180,867 - 181,604 (+)	protein coding	No	biotin/lipoate protein ligase, putative	biotin-[acetyl-CoA-carboxylase] ligase activity	biotin biosynthetic process	cellular_component	14	0	OG5_126858	TcCLB.510719.70	TcChr16-S: 183,186 - 183,857 (+)	protein coding	No	hypothetical protein, conserved	molecular_function	biological_process	cellular_component	14	0	OG5_141042	TcCLB.509747.110	TcChr16-P: 183,186 - 183,857 (+)	protein coding
	949				866	126	495	859	131	503	-	-	-	TcCLB.510719.220	TcChr16-S: 220,331 - 221,989 (+)	protein coding	No	hypothetical protein	null	null	null	3	0	OG5_139219	TcCLB.509745.20	TcChr16-P: 220,066 - 221,784 (+)	protein coding	No	glycosyl transferase-like, putative	null	null	null	3	0	OG5_139219	TcCLB.510719.230	TcChr16-S: 222,856 - 225,738 (+)	protein coding	No	hypothetical protein, conserved	null	null	null	15	0	OG5_149098	TcCLB.509745.10	TcChr16-P: 222,644 - 225,526 (+)	protein coding
9	1208	316	29	90.82	-	-	-	7616	3131	3442	-	-	-	TcCLB.503715.10	TcChr19-S: 242,676 - 243,587 (-)	protein coding	No	splicing factor TSR1, putative	RNA binding	RNA processing	nucleus	12	0	OG5_142739	TcCLB.509607.30	TcChr19-P: 239,741 - 240,646 (-)	protein coding	No	splicing factor TSR1, putative	RNA binding	RNA processing	nucleus	12	0	OG5_142739	TcCLB.508569.10	TcChr19-S: 251,329 - 253,119 (-)	protein coding	No	hypothetical protein, conserved	null	null	null	7	0	OG5_139135	TcCLB.509607.20	TcChr19-P: 248,263 - 250,017 (-)	protein coding
	1211				1265	186	495	1318	186	497	1262	186	485	TcCLB.508569.70	TcChr19-S: 257,683 - 264,237 (-)	protein coding	No	hypothetical protein, conserved	null	null	null	43	0	OG5_133827	TcCLB.503733.80	TcChr19-P: 257,683 - 264,237 (-)	protein coding	No	hypothetical protein, conserved	null	null	null	43	0	OG5_133827	TcCLB.508569.80	TcChr19-S: 265,503 - 267,335 (-)	protein coding	No	phosphoacetylglucosamine mutase, putative,acetylglucosaminephosphomutase, putative,N-acetylglucosamine-phosphate mutase, putative	phosphoacetylglucosamine mutase activity	glucosamine metabolic process	cellular_component	14	0	OG5_128133	TcCLB.503733.70	TcChr19-P: 265,556 - 267,388 (-)	protein coding
10	1292	460	61	86.74	1310	724	1171	1315	717	1176	-	-	-	TcCLB.508169.90	TcChr20-S: 55,227 - 56,696 (-)	protein coding	No	eukaryotic translation initiation factor 3 subunit L, putative	translation initiation factor activity	translational initiation	eukaryotic translation initiation factor 3 complex	14	0	OG5_128650	TcCLB.506581.30	TcChr20-P: 55,314 - 56,783 (-)	protein coding	No	eukaryotic translation initiation factor 3 subunit L, putative	translation initiation factor activity	translational initiation	eukaryotic translation initiation factor 3 complex	14	0	OG5_128650	TcCLB.508169.100	TcChr20-S: 58,007 - 60,424 (-)	protein coding	No	hypothetical protein, conserved	null	null	null	13	0	OG5_151851	TcCLB.506581.40	TcChr20-P: 58,099 - 60,507 (-)	protein coding
	1305				1423	919	1366	-	-	-	1436	923	1377	TcCLB.510289.30	TcChr20-S: 78,482 - 79,828 (-)	protein coding	No	phosphatidylinositol-4-phosphate 5-kinase, putative	1-phosphatidylinositol-4-phosphate 5-kinase activity	phosphatidylinositol metabolic process	cellular_component	14	0	OG5_136086	TcCLB.503891.30	TcChr20-P: 78,533 - 79,879 (-)	protein coding	No	phosphatidylinositol-4-phosphate 5-kinase, putative	1-phosphatidylinositol-4-phosphate 5-kinase activity	phosphatidylinositol metabolic process	cellular_component	14	0	OG5_136086	TcCLB.510289.40	TcChr20-S: 81,252 - 82,940 (-)	protein coding	No	GPI inositol deacylase precursor, putative	phosphatidylinositol deacylase activity	GPI anchor biosynthetic process	membrane	8	0	OG5_135196	TcCLB.510967.10	TcChr20-P: 85,853 - 87,541 (-)	protein coding
11	2449	416	29	93.03	565	154	565	566	153	566	-	-	-	TcCLB.505965.50	TcChr30-S: 382,967 - 384,325 (-)	protein coding	No	phosphonopyruvate decarboxylase, putative	carboxy-lyase activity	biological_process	cellular_component	13	0	OG5_137579	TcCLB.510903.50	TcChr30-P: 383,033 - 384,391 (-)	protein coding	No	phosphonopyruvate decarboxylase, putative	carboxy-lyase activity	biological_process	cellular_component	13	0	OG5_137579	TcCLB.505965.60	TcChr30-S: 384,891 - 385,931 (-)	protein coding	No	hypothetical protein, conserved	molecular_function	biological_process	cellular_component	14	0	OG5_148822	TcCLB.510903.40	TcChr30-P: 384,958 - 385,998 (-)	protein coding
	7897				-	-	-	1944	555	968	-	-	-	No_ortholog											TcCLB.510901.250	TcChr30-P: 393,345 - 395,234 (-)	protein coding	No	hypothetical protein, conserved	null	null	null	13	0	OG5_149375	No_ortholog											TcCLB.510901.230	TcChr30-P: 397,179 - 399,401 (-)	protein coding
12	3859	294	25	91.5	3360	1	294	-	-	-	-	-	-	TcCLB.507639.10	TcChr37-S: 1,112,682 - 1,113,260 (-)	protein coding	No	poly-zinc finger protein 2, putative	null	null	null	7	0	OG5_162978	TcCLB.509731.10	TcChr37-P: 1,112,682 - 1,113,260 (-)	protein coding	No	poly-zinc finger protein 2, putative	null	null	null	7	0	OG5_162978	TcCLB.507639.20	TcChr37-S: 1,116,621 - 1,117,202 (-)	protein coding	No	universal minicircle sequence binding protein (UMSBP), putative	nucleic acid binding	biological_process	nucleus	11	0	OG5_128115	TcCLB.503781.90	TcChr37-P: 1,116,690 - 1,117,271 (-)	protein coding
	3860				527	1	292	526	1	294	-	-	-	TcCLB.507639.20	TcChr37-S: 1,116,621 - 1,117,202 (-)	protein coding	No	universal minicircle sequence binding protein (UMSBP), putative	nucleic acid binding	biological_process	nucleus	11	0	OG5_128115	TcCLB.503781.90	TcChr37-P: 1,116,690 - 1,117,271 (-)	protein coding	No	universal minicircle sequence binding protein (UMSBP), putative	nucleic acid binding	biological_process	nucleus	11	0	OG5_128115	TcCLB.507639.30	TcChr37-S: 1,117,730 - 1,118,134 (-)	protein coding	No	universal minicircle sequence binding protein (UMSBP),zinc finger protein PDZ5 (pdz5)	nucleic acid binding	biological_process	nucleus	5	0	OG5_130047	TcCLB.503781.80	TcChr37-P: 1,117,798 - 1,118,202 (-)	protein coding
13	4004	459	47	89.76	1161	183	635	1187	183	641	1008	25	470	TcCLB.511445.140	TcChr39-S: 320,043 - 321,053 (+)	protein coding	No	hypothetical protein	null	null	null	3	0	OG5_248185	TcCLB.503703.60	TcChr39-P: 326,335 - 327,345 (+)	protein coding	No	hypothetical protein	null	null	null	3	0	OG5_248185	TcCLB.511445.160	TcChr39-S: 322,215 - 325,079 (+)	protein coding	No	copper-transporting ATPase-like protein, putative	copper ion transmembrane transporter activity, copper-exporting ATPase activity	copper ion transport	null	14	2	OG5_126855	TcCLB.503703.50	TcChr39-P: 328,533 - 331,397 (+)	protein coding
	8957				-	-	-	780	182	633	1008	25	470	TcCLB.511445.160	TcChr39-S: 322,215 - 325,079 (+)	protein coding	No	copper-transporting ATPase-like protein, putative	copper ion transmembrane transporter activity, copper-exporting ATPase activity	copper ion transport	null	14	2	OG5_126855	TcCLB.503703.50	TcChr39-P: 328,533 - 331,397 (+)	protein coding	No	copper-transporting ATPase-like protein, putative	copper ion transmembrane transporter activity, copper-exporting ATPase activity	copper ion transport	null	16	0	OG5_126855	TcCLB.503893.30	TcChr39-S: 330,117 - 330,626 (+)	protein coding	No	hypothetical protein, conserved	null	null	null	10	0	OG5_151712	TcCLB.503703.40	TcChr39-P: 332,178 - 332,687 (+)	protein coding
14	4012	213	31	85.45	2814	2416	2628	1017	628	344	-	-	-	TcCLB.503893.100	TcChr39-S: 341,580 - 341,909 (+)	protein coding	No	hypothetical protein, conserved	null	null	null	7	0	OG5_166741	TcCLB.508507.40	TcChr39-P: 343,377 - 343,706 (+)	protein coding	No	hypothetical protein, conserved	null	null	null	7	0	OG5_166741	TcCLB.503893.120	TcChr39-S: 344,724 - 345,632 (+)	protein coding	No	calcium uniporter protein, mitochondrial, putative	calcium ion transmembrane transporter activity	calcium ion transmembrane transport	endoplasmic reticulum, mitochondrial membrane, mitochondrial part	14	0	OG5_137348	TcCLB.508507.30	TcChr39-P: 344,724 - 345,632 (+)	protein coding
	4036				637	315	517	646	320	521	-	-	-	TcCLB.509831.20	TcChr39-S: 429,426 - 432,068 (-)	protein coding	No	vesicular-fusion ATPase-like protein, putative	ATP binding	ER to Golgi vesicle-mediated transport	cytosol	14	0	OG5_148773	TcCLB.506629.60	TcChr39-P: 424,608 - 427,250 (-)	protein coding	No	vesicular-fusion ATPase-like protein, putative	ATP binding	ER to Golgi vesicle-mediated transport	cytosol	14	0	OG5_148773	TcCLB.509831.30	TcChr39-S: 432,706 - 433,245 (-)	protein coding	No	hypothetical protein, conserved	null	null	null	13	0	OG5_134510	TcCLB.506629.50	TcChr39-P: 427,897 - 428,436 (-)	protein coding
15	4425	496	21	95.77	1486	545	1029	1426	504	999	-	-	-	TcCLB.507683.34	TcChr40-S: 391,453 - 393,063 (-)	protein coding	No	hypothetical protein, conserved	null	null	null	3	0	OG5_248423	TcCLB.511291.50	TcChr40-P: 386,490 - 388,100 (-)	protein coding	No	hypothetical protein, conserved	null	null	null	3	0	OG5_248423	TcCLB.507683.40	TcChr40-S: 394,550 - 398,197 (-)	protein coding	No	protein kinase, putative	ATP binding, protein serine/threonine kinase activity	protein phosphorylation	cellular_component	15	0	OG5_148501	TcCLB.511291.40	TcChr40-P: 389,527 - 393,162 (-)	protein coding
	6735				1099	46	538	-	-	-	-	-	-	TcCLB.506211.114	TcChr40-S: 430,915 - 433,386 (-)	protein coding	No	C-terminal motor kinesin, putative	ATP binding, motor activity	microtubule-based process	cytoplasm, cytoplasmic microtubule	29	0	OG5_126975	TcCLB.510901.50	TcChr30-P: 448,946 - 450,961 (-)	protein coding	No	C-terminal motor kinesin, putative	null	null	null	28	1	OG5_126975	TcCLB.506211.120	TcChr40-S: 434,486 - 437,041 (-)	protein coding	No	hypothetical protein, conserved	null	null	null	14	0	OG5_130140	TcCLB.511289.110	TcChr40-P: 432,713 - 435,268 (-)	protein coding
16	6481	482	26	94.61	1439	649	1124	-	-	-	-	-	-	TcCLB.506925.70	TcChr39-S: 140,579 - 142,162 (-)	protein coding	No	epsin, putative	clathrin binding	receptor-mediated endocytosis	clathrin coat of coated pit	2	0	OG5_128219	No_ortholog											TcCLB.506925.80	TcChr39-S: 143,602 - 145,647 (-)	protein coding	No	hypothetical protein, conserved	null	null	null	8	0	OG5_162279	No_ortholog
	6514				1422	401	880	-	-	-	-	-	-	TcCLB.506925.480	TcChr39-S: 235,575 - 236,567 (+)	protein coding	No	ribokinase, putative	ribokinase activity	D-ribose metabolic process	cellular_component	14	0	OG5_127229	No_ortholog											TcCLB.506925.490	TcChr39-S: 237,990 - 240,014 (+)	protein coding	No	hypothetical protein, conserved	null	null	null	14	0	OG5_146007	No_ortholog
17	6483	436	20	95.41	769	93	526	-	-	-	-	-	-	TcCLB.506925.90	TcChr39-S: 145,847 - 147,073 (-)	protein coding	No	hypothetical protein, conserved	null	null	null	8	0	OG5_166732	No_ortholog											TcCLB.506925.100	TcChr39-S: 147,843 - 148,964 (-)	protein coding	No	hypothetical protein, conserved	null	null	null	14	0	OG5_142939	No_ortholog
	6492				7740	2984	3418	-	-	-	-	-	-	TcCLB.506925.170	TcChr39-S: 163,560 - 165,560 (+)	protein coding	No	hypothetical protein, conserved	molecular_function	biological_process	cellular_component	7	0	OG5_167714	No_ortholog											TcCLB.506925.180	TcChr39-S: 173,301 - 175,100 (+)	protein coding	No	protein kinase, putative	ATP binding, protein kinase activity	protein phosphorylation	cellular_component	7	0	OG5_167715	No_ortholog
18	7224	380	12	96.84	-	-	-	1548	721	1098	-	-	-	No_ortholog											TcCLB.511807.160	TcChr13-P: 64,775 - 65,881 (-)	protein coding	No	hypothetical protein, conserved	RNA binding	biological_process	cellular_component	14	0	OG5_148615	No_ortholog											TcCLB.511807.180	TcChr13-P: 67,430 - 70,813 (-)	protein coding
	7225				-	-	-	2650	304	669	-	-	-	No_ortholog											TcCLB.511807.180	TcChr13-P: 67,430 - 70,813 (-)	protein coding	No	hypothetical protein, conserved	null	null	null	14	0	OG5_147071	No_ortholog											TcCLB.511807.190	TcChr13-P: 73,464 - 74,591 (-)	protein coding
19	3827	372	13	96.51	3201	2159	2529	3061	2053	2423	-	-	-	TcCLB.507677.150	TcChr37-S: 928,733 - 931,858 (+)	protein coding	No	CYC2-like cyclin, putative,G1 cyclin CycE4, putative	molecular_function	regulation of cell cycle	cellular_component	14	0	OG5_147542	TcCLB.504021.10	TcChr37-P: 928,733 - 931,855 (+)	protein coding	No	CYC2-like cyclin, putative,G1 cyclin CycE4, putative	molecular_function	regulation of cell cycle	cellular_component	14	0	OG5_147542	TcCLB.507677.140	TcChr37-S: 935,060 - 937,255 (+)	protein coding	No	hypothetical protein, conserved	molecular_function	biological_process	cellular_component	14	0	OG5_148177	TcCLB.504021.20	TcChr37-P: 934,917 - 937,112 (+)	protein coding
	8824				-	-	-	1301	646	1016	1341	685	1056	No_ortholog											TcCLB.509647.150	TcChr37-P: 980,910 - 984,092 (+)	protein coding	No	calcium-transporting ATPase, putative	ATPase activity, coupled to transmembrane movement of ions, phosphorylative mechanism	cation transport	integral to membrane	12	0	OG5_152262	No_ortholog											TcCLB.509647.140	TcChr37-P: 985,394 - 986,944 (+)	protein coding
20	8880	347	24	93.08	-	-	-	1515	717	1063	629	285	629	No_ortholog											TcCLB.510187.270	TcChr37-P: 1,213,296 - 1,214,060 (+)	protein coding	No	COP-coated vesicle membrane protein erv25 precursor, putative,ER--golgi transport protein erv25 precursor, putative	null	null	null	13	0	OG5_151865	No_ortholog											TcCLB.510187.260	TcChr37-P: 1,215,576 - 1,216,292 (+)	protein coding
	8881				-	-	-	1040	289	635	-	-	-	No_ortholog											TcCLB.510187.260	TcChr37-P: 1,215,576 - 1,216,292 (+)	protein coding	No	hypothetical protein, conserved	null	null	null	11	0	OG5_128043	No_ortholog											TcCLB.510187.250	TcChr37-P: 1,217,333 - 1,217,707 (+)	protein coding
21	4172	528	24	95.45	912	133	660	-	-	-	-	-	-	TcCLB.506147.180	TcChr39-S: 1,144,900 - 1,151,613 (-)	protein coding	No	DNA polymerase epsilon catalytic subunit, putative	DNA-directed DNA polymerase activity	DNA-dependent DNA replication	cellular_component	14	0	OG5_127942	TcCLB.510733.60	TcChr39-P: 1,144,725 - 1,151,312 (-)	protein coding	No	DNA polymerase epsilon catalytic subunit, putative	DNA-directed DNA polymerase activity	DNA-dependent DNA replication	cellular_component	14	0	OG5_127942	TcCLB.506147.170	TcChr39-S: 1,152,526 - 1,156,299 (-)	protein coding	No	hypothetical protein, conserved	null	null	null	15	0	OG5_146092	TcCLB.510735.9	TcChr39-P: 1,152,526 - 1,156,299 (-)	protein coding
	6637				1909	1136	1648	-	-	-	-	-	-	TcCLB.509551.110	TcChr39-S: 1,108,594 - 1,110,369 (-)	protein coding	No	hypothetical protein, conserved	null	null	null	14	0	OG5_149028	TcCLB.507007.34	TcChr39-P: 1,108,716 - 1,110,491 (-)	protein coding	No	hypothetical protein, conserved	null	null	null	14	0	OG5_149028	TcCLB.509551.100	TcChr39-S: 1,112,279 - 1,112,941 (-)	protein coding	No	hypothetical protein, conserved	null	null	null	14	0	OG5_149027	TcCLB.507007.40	TcChr39-P: 1,112,457 - 1,113,266 (-)	protein coding
[truncated: 8 more columns]
